# Supplementary material for: Sex differences in oncogenic mutational processes
Source: Nat Commun. 2020 Aug 28;11:4330. doi: 10.1038/s41467-020-17359-2 (PMC7455744; doi:10.1038/s41467-020-17359-2)
Supplement: Supplementary file 4 — Supplementary Data 1 [file 41467_2020_17359_MOESM4_ESM.xlsx]

## Sheet: Models
		Multivariate model variables										Was the multivariable model used?
	SampleSize	TumourSubtype	Sex	Age	Ancestry	HistologicalSubtype	Project	SNV load	Grade	Stage	Treatment	Driver	SNVDensity	SubclonalArchitecture	PGA	CNA	MutationSignatures	Notes
Biliary-AdenoCA	34		x	x	x	x	x			x	Low variance	no	no	yes	no	no	no
Bladder-TCC	23		x									no	no	no	no	no	no	No regression done-no putative sex-biases after univariate modeling
CNS-GBM	39		x									no	no	no	no	no	no	No regression done-no putative sex-biases after univariate modeling
CNS-Medullo	141		x									no	no	no	no	no	no	No regression done-no putative sex-biases after univariate modeling
CNS-Oligo	18		x									no	no	no	no	no	no	No regression done-no putative sex-biases after univariate modeling
CNS-PiloAstro	89		x									no	no	no	no	no	no	No regression done-no putative sex-biases after univariate modeling
ColoRect-AdenoCA	52		x									no	no	no	no	no	no	No regression done-no putative sex-biases after univariate modeling
Eso-AdenoCA	97		x									no	no	no	no	no	no	No regression done-no putative sex-biases after univariate modeling
Head-SCC	56		x									no	no	no	no	no	no	No regression done-no putative sex-biases after univariate modeling
Kidney-ChRCC	43		x									no	no	no	no	no	no	No regression done-no putative sex-biases after univariate modeling
Kidney-RCC	143		x	x	x	x	x		Extended model	Correlated with grade	Not informative	no	yes	no	yes	yes	no	Extended model run on 49% of samples
Liver-HCC	314		x	x	x	x	x	only for mutation signatures models	Extended model	Extended model	Low variance	yes	yes	no	yes	yes	yes	Extended model run on 74% of samples
Lung-AdenoCA	37		x									no	no	no	no	no	no	No regression done-no putative sex-biases after univariate modeling
Lung-SCC	47		x									no	no	no	no	no	no	No regression done-no putative sex-biases after univariate modeling
Lymph-BNHL	105		x	x	x	x	x	only for mutation signatures models	Extended model	NA	Not informative	no	no	no	yes	yes	yes	Extended model run on 58% of samples
Lymph-CLL	90		x	x	All same	All same	All same	only for mutation signatures models	NA	x	Not informative	no	no	no	no	yes	no	No extended model run
Lymph-NOS	2											no	no	no	no	no	no	No tumour subtype-specific analysis
Myeloid-AML	13											no	no	no	no	no	no	No tumour subtype-specific analysis
Myeloid-MDS	2											no	no	no	no	no	no	No tumour subtype-specific analysis
Myeloid-MPN	23		x									no	no	no	no	no	no	No regression done-no putative sex-biases after univariate modeling
Panc-AdenoCA	232		x									no	no	no	no	no	no	No regression done-no putative sex-biases after univariate modeling
Panc-Endocrine	81		x									no	no	no	no	no	no	No regression done-no putative sex-biases after univariate modeling
Skin-Melanoma	107		x	x	x	All same	x		NA	x	Not informative	no	yes	no	no	no	no	No extended model run
SoftTissue-Epith	10											no	no	no	no	no	no	No tumour subtype-specific analysis
SoftTissue-Leiomyo	15											no	no	no	no	no	no	No regression done-no putative sex-biases after univariate modeling
SoftTissue-Liposar	18											no	no	no	no	no	no	No regression done-no putative sex-biases after univariate modeling
SoftTissue-Osteosarc	35		x	NA								no	no	no	no	no	no	No regression done-no putative sex-biases after univariate modeling
Stomach-AdenoCA	68		x	x								no	no	no	no	no	no	No regression done-no putative sex-biases after univariate modeling
Thy-AdenoCA	48		x	x	x	x	All same		NA	NA	NA	yes	yes	no	no	no	no	No extended model run
Pan-cancer	1982	x	x	x	x			only for mutation signatures models				no	yes	yes	yes	yes	yes	No extended model run
Shading indicates tumour subtypes where multivariate regression was performed

## Sheet: Biliary-AdenoCA
	Variable	Total	Male	Female	Association test P
male	sex	19	19 (100%)	0 (0%)	-
female		15	0 (0%)	15 (100%)
NA		0	0 (0%)	0 (0%)
EUR	race	1	1 (5.26%)	0 (0%)	1
ASN		33	18 (94.7%)	15 (100%)
AFR		0	0 (0%)	0 (0%)
SAN		0	0 (0%)	0 (0%)
AMR		0	0 (0%)	0 (0%)
NA		0	0 (0%)	0 (0%)
age	age	34	37-71 (63)	49-74.5 (65)	0.804345
NA		0	0	0
LIRI-JP	project	22	14 (73.7%)	8 (53.3%)	0.383447
BTCA-SG		12	5 (26.3%)	7 (46.7%)
project.NA		0	0 (0%)	0 (0%)
Cholangiocarcinoma	histology_tier4	26	15 (78.9%)	11 (73.3%)	1
Cholangiocarcinoma, papillary		8	4 (21.1%)	4 (26.7%)
NA		0	0 (0%)	0 (0%)
1	stage	4	3 (15.8%)	1 (6.67%)	0.849334
2		6	3 (15.8%)	3 (20%)
3		15	8 (42.1%)	7 (46.7%)
4		8	4 (21.1%)	4 (26.7%)
NA		1	1 (5.26%)	0 (0%)
PD	grade	2	1 (5.26%)	1 (6.67%)	NA
WD		3	0 (0%)	3 (20%)
grade.NA		29	18 (94.7%)	11 (73.3%)
no treatment	treatment	31	18 (94.7%)	13 (86.7%)	0.898146
chemotherapy		1	0 (0%)	1 (6.67%)
surgery		0	0 (0%)	0 (0%)
other treatment		0	0 (0%)	0 (0%)
NA		2	1 (5.26%)	1 (6.67%)

## Sheet: Bladder-TCC
	Variable	Total	Male	Female	Association test P
male	sex	15	15 (100%)	0 (0%)	-
female		8	0 (0%)	8 (100%)
sex.NA		0	0 (0%)	0 (0%)
EUR	race	17	12 (80%)	5 (62.5%)	0.126506
ASN		2	2 (13.3%)	0 (0%)
AFR		4	1 (6.67%)	3 (37.5%)
SAN		0	0 (0%)	0 (0%)
AMR		0	0 (0%)	0 (0%)
race.NA		0	0 (0%)	0 (0%)
age	age	23	34-76 (65)	43-79.25 (65.5)	0.417362
nas		0	0	0
BLCA-US	project	23	15 (100%)	8 (100%)	NA
project.NA		0	0 (0%)	0 (0%)
Transitional cell carcinoma	histology_tier4	15	9 (60%)	6 (75%)	0.795038
Transitional cell carcinoma, papillary		8	6 (40%)	2 (25%)
histology_tier4.NA		0	0 (0%)	0 (0%)
stage.NA	stage	23	15 (100%)	8 (100%)	NA
grade.NA	grade	23	15 (100%)	8 (100%)	NA
no treatment	treatment	0	0 (0%)	0 (0%)
chemotherapy		0	0 (0%)	0 (0%)
surgery		0	0 (0%)	0 (0%)
other treatment		0	0 (0%)	0 (0%)
treatment.NA		23	15 (100%)	8 (100%)	NA

## Sheet: CNS-GBM
	Variable	Total	Male	Female	Association test P
male	sex	27	27 (100%)	0 (0%)	-
female		12	0 (0%)	12 (100%)
sex.NA		0	0 (0%)	0 (0%)
EUR	race	32	21 (77.8%)	11 (91.7%)	0.727626
ASN		0	0 (0%)	0 (0%)
AFR		4	3 (11.1%)	1 (8.33%)
SAN		1	1 (3.7%)	0 (0%)
AMR		0	0 (0%)	0 (0%)
race.NA		2	2 (7.41%)	0 (0%)
age	age	39	31-65.5 (60)	21-63 (58.5)	0.360841
nas		0	0	0
GBM-US	project	39	27 (100%)	12 (100%)	NA
project.NA		0	0 (0%)	0 (0%)
Glioblastoma	histology_tier4	39	27 (100%)	12 (100%)	NA
histology_tier4.NA		0	0 (0%)	0 (0%)
stage.NA	stage	39	27 (100%)	12 (100%)	NA
grade.NA	grade	39	27 (100%)	12 (100%)	NA
no treatment	treatment	0	0 (0%)	0 (0%)	NA
chemotherapy		0	0 (0%)	0 (0%)
surgery		0	0 (0%)	0 (0%)
other treatment		0	0 (0%)	0 (0%)
treatment.NA		39	27 (100%)	12 (100%)

## Sheet: CNS-Medullo
	Variable	Total	Male	Female	Association test P
male	sex	76	76 (100%)	0 (0%)	-
female		65	0 (0%)	65 (100%)
sex.NA		0	0 (0%)	0 (0%)
EUR	race	132	72 (94.7%)	60 (92.3%)	0.418248
ASN		8	3 (3.95%)	5 (7.69%)
AFR		0	0 (0%)	0 (0%)
SAN		0	0 (0%)	0 (0%)
AMR		1	1 (1.32%)	0 (0%)
race.NA		0	0 (0%)	0 (0%)
age	age	132	1-16.25 (8.5)	1-15.25 (10)	0.254679
nas		9	0	9
Medulloblastoma	histology_tier4	93	54 (71.1%)	39 (60%)	0.279394
Large cell medulloblastoma		27	11 (14.5%)	16 (24.6%)
Desmoplastic medulloblastoma		21	11 (14.5%)	10 (15.4%)
histology_tier4.NA		0	0 (0%)	0 (0%)
M0	stage	53	34 (44.7%)	19 (29.2%)
M1		8	4 (5.26%)	4 (6.15%)
M2		4	3 (3.95%)	1 (1.54%)
M3		29	14 (18.4%)	15 (23.1%)
stage.NA		47	21 (27.6%)	26 (40%)	0.451797
G4	grade	141	76 (100%)	65 (100%)	NA
grade.NA		0	0 (0%)	0 (0%)
no treatment	treatment	141	76 (100%)	65 (100%)	NA
chemotherapy		0	0 (0%)	0 (0%)
surgery		0	0 (0%)	0 (0%)
other treatment		0	0 (0%)	0 (0%)
treatment.NA		0	0 (0%)	0 (0%)

## Sheet: CNS-Oligo
	Variable	Total	Male	Female	Association test P
male	sex	9	9 (100%)	0 (0%)	-
female		9	0 (0%)	9 (100%)
sex.NA		0	0 (0%)	0 (0%)
EUR	race	16	7 (77.8%)	9 (100%)	0.324652
ASN		0	0 (0%)	0 (0%)
AFR		1	1 (11.1%)	0 (0%)
SAN		0	0 (0%)	0 (0%)
AMR		1	1 (11.1%)	0 (0%)
race.NA		0	0 (0%)	0 (0%)
age	age	18	17-43 (39)	29-48 (42)	0.449711
nas		0	0	0
LGG-US	project	18	9 (100%)	9 (100%)	NA
project.NA		0	0 (0%)	0 (0%)
Oligodendroglioma	histology_tier4	18	9 (100%)	9 (100%)	NA
histology_tier4.NA		0	0 (0%)	0 (0%)
stage.NA	stage	18	9 (100%)	9 (100%)	NA
grade.NA	grade	18	9 (100%)	9 (100%)	NA
no treatment	treatment	0	0 (0%)	0 (0%)	NA
chemotherapy		0	0 (0%)	0 (0%)
surgery		0	0 (0%)	0 (0%)
other treatment		0	0 (0%)	0 (0%)
treatment.NA		18	9 (100%)	9 (100%)

## Sheet: CNS-PiloAstro
	Variable	Total	Male	Female	Association test P
male	sex	42	42 (100%)	0 (0%)	-
female		47	0 (0%)	47 (100%)
sex.NA		0	0 (0%)	0 (0%)
EUR	race	88	41 (97.6%)	47 (100%)	NA
ASN		0	0 (0%)	0 (0%)
AFR		0	0 (0%)	0 (0%)
SAN		0	0 (0%)	0 (0%)
AMR		0	0 (0%)	0 (0%)
race.NA		1	1 (2.38%)	0 (0%)
age	age	89	1-12 (7.5)	1-14.5 (8)	0.40345
nas		0	0	0
PBCA-DE	project	89	42 (100%)	47 (100%)	NA
project.NA		0	0 (0%)	0 (0%)
Pilocytic astrocytoma	histology_tier4	89	42 (100%)	47 (100%)	NA
histology_tier4.NA		0	0 (0%)	0 (0%)
N/A	stage	89	42 (100%)	47 (100%)	NA
stage.NA		0	0 (0%)	0 (0%)
1	grade	89	42 (100%)	47 (100%)	NA
grade.NA		0	0 (0%)	0 (0%)
no treatment	treatment	89	42 (100%)	47 (100%)	NA
chemotherapy		0	0 (0%)	0 (0%)
surgery		0	0 (0%)	0 (0%)
other treatment		0	0 (0%)	0 (0%)
treatment.NA		0	0 (0%)	0 (0%)

## Sheet: ColoRect-AdenoCA
	Variable	Total	Male	Female	Association test P
male	sex	24	24 (100%)	0 (0%)	-
female		28	0 (0%)	28 (100%)
sex.NA		0	0 (0%)	0 (0%)
EUR	race	35	16 (66.7%)	19 (67.9%)	0.266284
ASN		2	2 (8.33%)	0 (0%)
AFR		13	5 (20.8%)	8 (28.6%)
SAN		0	0 (0%)	0 (0%)
AMR		0	0 (0%)	0 (0%)
race.NA		2	1 (4.17%)	1 (3.57%)
age	age	52	31-70 (65)	34-78 (69.5)	0.14981
nas		0	0	0
COAD-US	project	37	18 (75%)	19 (67.9%)	0.795039
READ-US		15	6 (25%)	9 (32.1%)
project.NA		0	0 (0%)	0 (0%)
Adenocarcinoma	histology_tier4	44	21 (87.5%)	23 (82.1%)	0.627637
Adenocarcinoma, mucinous		7	3 (12.5%)	4 (14.3%)
Mucinous adenocarcinoma		1	0 (0%)	1 (3.57%)
histology_tier4.NA		0	0 (0%)	0 (0%)
stage.NA	stage	52	24 (100%)	28 (100%)	NA
grade.NA	grade	52	24 (100%)	28 (100%)	NA
no treatment	treatment	0	0 (0%)	0 (0%)	NA
chemotherapy		0	0 (0%)	0 (0%)
surgery		0	0 (0%)	0 (0%)
other treatment		0	0 (0%)	0 (0%)
treatment.NA		52	24 (100%)	28 (100%)

## Sheet: Eso-AdenoCA
	Variable	Total	Male	Female	Association test P
male	sex	83	83 (100%)	0 (0%)
female		14	0 (0%)	14 (100%)
sex.NA		0	0 (0%)	0 (0%)
EUR	race	95	82 (98.8%)	13 (92.9%)	0.667418
ASN		0	0 (0%)	0 (0%)
AFR		0	0 (0%)	0 (0%)
SAN		2	1 (1.2%)	1 (7.14%)
AMR		0	0 (0%)	0 (0%)
race.NA		0	0 (0%)	0 (0%)
age	age	96	49-75 (68.5)	44-79.75 (76)	0.00896217
nas		1	1	0
ESAD-UK	project	97	83 (100%)	14 (100%)	NA
project.NA		0	0 (0%)	0 (0%)
Adenocarcinoma	histology_tier4	97	83 (100%)	14 (100%)	NA
histology_tier4.NA		0	0 (0%)	0 (0%)
1	stage	25	22 (26.5%)	3 (21.4%)	0.437755
2		15	12 (14.5%)	3 (21.4%)
3		37	32 (38.6%)	5 (35.7%)
4		13	13 (15.7%)	0 (0%)
stage.NA		7	4 (4.82%)	3 (21.4%)
1	grade	4	3 (3.61%)	1 (7.14%)	0.677824
2		46	39 (47%)	7 (50%)
3		37	33 (39.8%)	4 (28.6%)
grade.NA		10	8 (9.64%)	2 (14.3%)
no treatment	treatment	49	42 (50.6%)	7 (50%)	NA
chemotherapy		1	1 (1.2%)	0 (0%)
surgery		0	0 (0%)	0 (0%)
other treatment		0	0 (0%)	0 (0%)
treatment.NA		47	40 (48.2%)	7 (50%)

## Sheet: Head-SCC
	Variable	Total	Male	Female	Association test P
male	sex	46	46 (100%)	0 (0%)	-
female		10	0 (0%)	10 (100%)
sex.NA		0	0 (0%)	0 (0%)
EUR	race	35	26 (56.5%)	9 (90%)	0.383281
ASN		2	2 (4.35%)	0 (0%)
AFR		5	5 (10.9%)	0 (0%)
SAN		12	11 (23.9%)	1 (10%)
AMR		2	2 (4.35%)	0 (0%)
race.NA		0	0 (0%)	0 (0%)
age	age	56	19-62 (53)	32-61.5 (57)	0.148414
nas		0	0	0
HNSC-US	project	43	34 (73.9%)	9 (90%)	0.49724
ORCA-IN		13	12 (26.1%)	1 (10%)
project.NA		0	0 (0%)	0 (0%)
Squamous cell carcinoma	histology_tier4	56	46 (100%)	10 (100%)	NA
histology_tier4.NA		0	0 (0%)	0 (0%)
2	stage	3	3 (6.52%)	0 (0%)	1
4		10	9 (19.6%)	1 (10%)
stage.NA		43	34 (73.9%)	9 (90%)
G1	grade	1	1 (2.17%)	0 (0%)	0.712809
G2		8	7 (15.2%)	1 (10%)
G3		4	4 (8.7%)	0 (0%)
grade.NA		43	34 (73.9%)	9 (90%)
no treatment	treatment	13	12 (26.1%)	1 (10%)	NA
chemotherapy		0	0 (0%)	0 (0%)
surgery		0	0 (0%)	0 (0%)
other treatment		0	0 (0%)	0 (0%)
treatment.NA		43	34 (73.9%)	9 (90%)

[truncated: 14 more sheets: Kidney-ChRCC, Kidney-RCC, Liver-HCC, Lung-AdenoCA, Lung-SCC, Lymph-BNHL, Lymph-CLL, Myeloid-MPN, Panc-AdenoCA, Panc-Endocrine, Skin-Melanoma, SoftTissue-Osteosarc, Stomach-AdenoCA, Thy-AdenoCA]
