# Supplementary material for: Sex differences in oncogenic mutational processes
Source: Nat Commun. 2020 Aug 28;11:4330. doi: 10.1038/s41467-020-17359-2 (PMC7455744; doi:10.1038/s41467-020-17359-2)
Supplement: Supplementary file 5 — Supplementary Data 2 [file 41467_2020_17359_MOESM5_ESM.xlsx]

## Sheet: Biliary-AdenoCA
Ensembl	Gene	ElementType	Tissue	OverallMutationFrequency	NumMaleMutated	NumFemaleMutated	TotalMales	TotalFemales	MaleMutProp	FemaleMutProp	DifferenceInProp	ProptestP	ProptestQ	95%ConfIntLow	95%ConfIntHigh	LogisitcRegressionP	LogisticRegressionQ	ExtendedModelLogisticP	ExtendedModelLogisticQ
ENSG00000171862.5	PTEN	cds	Biliary-AdenoCA	0.0882353	3	0	19	15	0.157895	0	0.157895	0.315936	1	-0.0657145	0.381504	NA	NA	NA	NA
ENSG00000141646.9	SMAD4	cds	Biliary-AdenoCA	0.147059	3	2	19	15	0.157895	0.133333	0.0245614	1	1	-0.237648	0.28677	NA	NA	NA	NA
ENSG00000133703.7	KRAS	cds	Biliary-AdenoCA	0.117647	1	3	19	15	0.0526316	0.2	-0.147368	0.430548	1	-0.432975	0.138238	NA	NA	NA	NA
ENSG00000138413.9	IDH1	cds	Biliary-AdenoCA	0.0294118	1	0	19	15	0.0526316	0	0.0526316	1	1	-0.100405	0.205668	NA	NA	NA	NA
ENSG00000141510.11	TP53	cds	Biliary-AdenoCA	0.294118	5	5	19	15	0.263158	0.333333	-0.0701754	0.946673	1	-0.439848	0.299498	NA	NA	NA	NA
ENSG00000117713.13	ARID1A	cds	Biliary-AdenoCA	0.147059	3	2	19	15	0.157895	0.133333	0.0245614	1	1	-0.237648	0.28677	NA	NA	NA	NA
ENSG00000164362.14	TERT	promoter	Biliary-AdenoCA	0.0588235	0	2	19	15	0	0.133333	-0.133333	0.364585	1	-0.36501	0.0983433	NA	NA	NA	NA

## Sheet: Bladder-TCC
Ensembl	Gene	ElementType	Tissue	OverallMutationFrequency	NumMaleMutated	NumFemaleMutated	TotalMales	TotalFemales	MaleMutProp	FemaleMutProp	DifferenceInProp	ProptestP	ProptestQ	95%ConfIntLow	95%ConfIntHigh	LogisitcRegressionP	LogisticRegressionQ	ExtendedModelLogisticP	ExtendedModelLogisticQ
ENSG00000104884.10	ERCC2	cds	Bladder-TCC	0.0434783	0	1	15	8	0	0.125	-0.125	0.743906	1	-0.450006	0.200006	NA	NA	NA	NA
ENSG00000101972.14	STAG2	cds	Bladder-TCC	0.130435	2	1	15	8	0.133333	0.125	0.00833333	1	1	-0.286554	0.303221	NA	NA	NA	NA
ENSG00000117289.7	TXNIP	cds	Bladder-TCC	0.0434783	1	0	15	8	0.0666667	0	0.0666667	1	1	-0.126234	0.259567	NA	NA	NA	NA
ENSG00000160007.13	ARHGAP35	cds	Bladder-TCC	0.0434783	1	0	15	8	0.0666667	0	0.0666667	1	1	-0.126234	0.259567	NA	NA	NA	NA
ENSG00000163435.11	ELF3	cds	Bladder-TCC	0.130435	1	2	15	8	0.0666667	0.25	-0.183333	0.552877	1	-0.604696	0.238029	NA	NA	NA	NA
ENSG00000181555.15	SETD2	cds	Bladder-TCC	0.0434783	0	1	15	8	0	0.125	-0.125	0.743906	1	-0.450006	0.200006	NA	NA	NA	NA
ENSG00000147050.10	KDM6A	cds	Bladder-TCC	0.304348	5	2	15	8	0.333333	0.25	0.0833333	1	1	-0.383334	0.55	NA	NA	NA	NA
ENSG00000148400.9	NOTCH1	cds	Bladder-TCC	0.0434783	0	1	15	8	0	0.125	-0.125	0.743906	1	-0.450006	0.200006	NA	NA	NA	NA
ENSG00000141510.11	TP53	cds	Bladder-TCC	0.434783	8	2	15	8	0.533333	0.25	0.283333	0.38762	1	-0.20464	0.771307	NA	NA	NA	NA
ENSG00000139687.9	RB1	cds	Bladder-TCC	0.173913	3	1	15	8	0.2	0.125	0.075	1	1	-0.30577	0.45577	NA	NA	NA	NA
ENSG00000124762.9	CDKN1A	cds	Bladder-TCC	0.173913	4	0	15	8	0.266667	0	0.266667	0.303251	1	-0.0529551	0.586288	NA	NA	NA	NA
ENSG00000149311.13	ATM	cds	Bladder-TCC	0.0434783	0	1	15	8	0	0.125	-0.125	0.743906	1	-0.450006	0.200006	NA	NA	NA	NA
ENSG00000068078.13	FGFR3	cds	Bladder-TCC	0.26087	5	1	15	8	0.333333	0.125	0.208333	0.558411	1	-0.218303	0.634969	NA	NA	NA	NA
ENSG00000165699.9	TSC1	cds	Bladder-TCC	0.0434783	0	1	15	8	0	0.125	-0.125	0.743906	1	-0.450006	0.200006	NA	NA	NA	NA
ENSG00000116044.11	NFE2L2	cds	Bladder-TCC	0.0869565	1	1	15	8	0.0666667	0.125	-0.0583333	1	1	-0.378306	0.261639	NA	NA	NA	NA
ENSG00000174775.12	HRAS	cds	Bladder-TCC	0.0869565	1	1	15	8	0.0666667	0.125	-0.0583333	1	1	-0.378306	0.261639	NA	NA	NA	NA
ENSG00000117713.13	ARID1A	cds	Bladder-TCC	0.217391	3	2	15	8	0.2	0.25	-0.05	1	1	-0.461953	0.361953	NA	NA	NA	NA
ENSG00000164362.14	TERT	promoter	Bladder-TCC	0.73913	11	6	15	8	0.733333	0.75	-0.0166667	1	1	-0.407653	0.37432	NA	NA	NA	NA

## Sheet: CNS-GBM
Ensembl	Gene	ElementType	Tissue	OverallMutationFrequency	NumMaleMutated	NumFemaleMutated	TotalMales	TotalFemales	MaleMutProp	FemaleMutProp	DifferenceInProp	ProptestP	ProptestQ	95%ConfIntLow	95%ConfIntHigh	LogisitcRegressionP	LogisticRegressionQ	ExtendedModelLogisticP	ExtendedModelLogisticQ
ENSG00000171862.5	PTEN	cds	CNS-GBM	0.153846	4	2	27	12	0.148148	0.166667	-0.0185185	1	1	-0.28687	0.249833	NA	NA	NA	NA
ENSG00000146648.11	EGFR	cds	CNS-GBM	0.461538	10	8	27	12	0.37037	0.666667	-0.296296	0.172211	1	-0.679462	0.0868694	NA	NA	NA	NA
ENSG00000138413.9	IDH1	cds	CNS-GBM	0.102564	3	1	27	12	0.111111	0.0833333	0.0277778	1	1	-0.196229	0.251784	NA	NA	NA	NA
ENSG00000121879.3	PIK3CA	cds	CNS-GBM	0.102564	2	2	27	12	0.0740741	0.166667	-0.0925926	0.758172	1	-0.385629	0.200444	NA	NA	NA	NA
ENSG00000179295.11	PTPN11	cds	CNS-GBM	0.0512821	2	0	27	12	0.0740741	0	0.0740741	0.855982	1	-0.0848953	0.233043	NA	NA	NA	NA
ENSG00000141510.11	TP53	cds	CNS-GBM	0.25641	6	4	27	12	0.222222	0.333333	-0.111111	0.736751	1	-0.480697	0.258475	NA	NA	NA	NA
ENSG00000139687.9	RB1	cds	CNS-GBM	0.0769231	3	0	27	12	0.111111	0	0.111111	0.581738	1	-0.0676151	0.289837	NA	NA	NA	NA
ENSG00000145675.10	PIK3R1	cds	CNS-GBM	0.025641	1	0	27	12	0.037037	0	0.037037	1	1	-0.0712343	0.145308	NA	NA	NA	NA
ENSG00000196712.12	NF1	cds	CNS-GBM	0.025641	1	0	27	12	0.037037	0	0.037037	1	1	-0.0712343	0.145308	NA	NA	NA	NA
ENSG00000085224.16	ATRX	cds	CNS-GBM	0.102564	3	1	27	12	0.111111	0.0833333	0.0277778	1	1	-0.196229	0.251784	NA	NA	NA	NA
ENSG00000122406.8	RPL5	cds	CNS-GBM	0.025641	0	1	27	12	0	0.0833333	-0.0833333	0.672942	1	-0.299895	0.133229	NA	NA	NA	NA
ENSG00000164362.14	TERT	promoter	CNS-GBM	0.692308	19	8	27	12	0.703704	0.666667	0.037037	1	1	-0.317496	0.39157	NA	NA	NA	NA

## Sheet: CNS-Medullo
Ensembl	Gene	ElementType	Tissue	OverallMutationFrequency	NumMaleMutated	NumFemaleMutated	TotalMales	TotalFemales	MaleMutProp	FemaleMutProp	DifferenceInProp	ProptestP	ProptestQ	95%ConfIntLow	95%ConfIntHigh	LogisitcRegressionP	LogisticRegressionQ	ExtendedModelLogisticP	ExtendedModelLogisticQ
ENSG00000185920.11	PTCH1	cds	CNS-Medullo	0.134752	5	14	76	65	0.0657895	0.215385	-0.149595	0.0189863	0.398713	-0.278296	-0.0208947	NA	NA	NA	NA
ENSG00000164362.14	TERT	promoter	CNS-Medullo	0.134752	6	13	76	65	0.0789474	0.2	-0.121053	0.0641662	0.673745	-0.249916	0.00781051	NA	NA	NA	NA
ENSG00000102081.9	FMR1	cds	CNS-Medullo	0.0212766	2	1	76	65	0.0263158	0.0153846	0.0109312	1	1	-0.0468014	0.0686638	NA	NA	NA	NA
ENSG00000168036.12	CTNNB1	cds	CNS-Medullo	0.0212766	0	3	76	65	0	0.0461538	-0.0461538	0.190956	1	-0.111433	0.019125	NA	NA	NA	NA
ENSG00000198728.6	LDB1	cds	CNS-Medullo	0.0283688	1	3	76	65	0.0131579	0.0461538	-0.032996	0.504407	1	-0.104347	0.038355	NA	NA	NA	NA
ENSG00000127616.13	SMARCA4	cds	CNS-Medullo	0.035461	4	1	76	65	0.0526316	0.0153846	0.037247	0.462133	1	-0.0354666	0.109961	NA	NA	NA	NA
ENSG00000215301.5	DDX3X	cds	CNS-Medullo	0.113475	8	8	76	65	0.105263	0.123077	-0.0178138	0.94729	1	-0.137627	0.101999	NA	NA	NA	NA
ENSG00000055609.13	KMT2C	cds	CNS-Medullo	0.0425532	3	3	76	65	0.0394737	0.0461538	-0.00668016	1	1	-0.0805781	0.0672178	NA	NA	NA	NA
ENSG00000183337.12	BCOR	cds	CNS-Medullo	0.0141844	2	0	76	65	0.0263158	0	0.0263158	0.546579	1	-0.0239435	0.0765751	NA	NA	NA	NA
ENSG00000147050.10	KDM6A	cds	CNS-Medullo	0.035461	2	3	76	65	0.0263158	0.0461538	-0.0198381	0.858593	1	-0.0965346	0.0568585	NA	NA	NA	NA
ENSG00000136535.10	TBR1	cds	CNS-Medullo	0.0283688	3	1	76	65	0.0394737	0.0153846	0.0240891	0.726321	1	-0.0432076	0.0913857	NA	NA	NA	NA
ENSG00000121879.3	PIK3CA	cds	CNS-Medullo	0.0283688	1	3	76	65	0.0131579	0.0461538	-0.032996	0.504407	1	-0.104347	0.038355	NA	NA	NA	NA
ENSG00000175826.7	CTDNEP1	cds	CNS-Medullo	0.035461	3	2	76	65	0.0394737	0.0307692	0.00870445	1	1	-0.0606543	0.0780632	NA	NA	NA	NA
ENSG00000141510.11	TP53	cds	CNS-Medullo	0.0141844	0	2	76	65	0	0.0307692	-0.0307692	0.408911	1	-0.0870225	0.025484	NA	NA	NA	NA
ENSG00000123444.9	KBTBD4	cds	CNS-Medullo	0.0425532	3	3	76	65	0.0394737	0.0461538	-0.00668016	1	1	-0.0805781	0.0672178	NA	NA	NA	NA
ENSG00000196628.9	TCF4	cds	CNS-Medullo	0.0283688	3	1	76	65	0.0394737	0.0153846	0.0240891	0.726321	1	-0.0432076	0.0913857	NA	NA	NA	NA
ENSG00000128602.5	SMO	cds	CNS-Medullo	0.0496454	4	3	76	65	0.0526316	0.0461538	0.00647773	1	1	-0.0715685	0.0845239	NA	NA	NA	NA
ENSG00000156983.11	BRPF1	cds	CNS-Medullo	0.0283688	1	3	76	65	0.0131579	0.0461538	-0.032996	0.504407	1	-0.104347	0.038355	NA	NA	NA	NA
ENSG00000108946.10	PRKAR1A	cds	CNS-Medullo	0.0283688	3	1	76	65	0.0394737	0.0153846	0.0240891	0.726321	1	-0.0432076	0.0913857	NA	NA	NA	NA
ENSG00000109670.9	FBXW7	cds	CNS-Medullo	0.0212766	3	0	76	65	0.0394737	0	0.0394737	0.301253	1	-0.018575	0.0975223	NA	NA	NA	NA
ENSG00000167548.10	KMT2D	cds	CNS-Medullo	0.0851064	7	5	76	65	0.0921053	0.0769231	0.0151822	0.984583	1	-0.0908666	0.121231	NA	NA	NA	NA

## Sheet: CNS-Oligo
Ensembl	Gene	ElementType	Tissue	OverallMutationFrequency	NumMaleMutated	NumFemaleMutated	TotalMales	TotalFemales	MaleMutProp	FemaleMutProp	DifferenceInProp	ProptestP	ProptestQ	95%ConfIntLow	95%ConfIntHigh	LogisitcRegressionP	LogisticRegressionQ	ExtendedModelLogisticP	ExtendedModelLogisticQ
ENSG00000162613.12	FUBP1	cds	CNS-Oligo	0.222222	1	3	9	9	0.111111	0.333333	-0.222222	0.57075	0.925613	-0.703478	0.259033	NA	NA	NA	NA
ENSG00000141510.11	TP53	cds	CNS-Oligo	0.333333	4	2	9	9	0.444444	0.222222	0.222222	0.617075	0.925613	-0.312165	0.756609	NA	NA	NA	NA
ENSG00000079432.3	CIC	cds	CNS-Oligo	0.5	3	6	9	9	0.333333	0.666667	-0.333333	0.345779	0.925613	-0.879992	0.213325	NA	NA	NA	NA
ENSG00000164362.14	TERT	promoter	CNS-Oligo	0.611111	4	7	9	9	0.444444	0.777778	-0.333333	0.33355	0.925613	-0.867721	0.201054	NA	NA	NA	NA
ENSG00000171862.5	PTEN	cds	CNS-Oligo	0.0555556	1	0	9	9	0.111111	0	0.111111	1	1	-0.205319	0.427541	NA	NA	NA	NA
ENSG00000138413.9	IDH1	cds	CNS-Oligo	0.888889	8	8	9	9	0.888889	0.888889	0	1	1	-0.290365	0.290365	NA	NA	NA	NA

## Sheet: CNS-PiloAstro
Ensembl	Gene	ElementType	Tissue	OverallMutationFrequency	NumMaleMutated	NumFemaleMutated	TotalMales	TotalFemales	MaleMutProp	FemaleMutProp	DifferenceInProp	ProptestP	ProptestQ	95%ConfIntLow	95%ConfIntHigh	LogisitcRegressionP	LogisticRegressionQ	ExtendedModelLogisticP	ExtendedModelLogisticQ
ENSG00000196712.12	NF1	cds	CNS-PiloAstro	0.0449438	0	4	42	47	0	0.0851064	-0.0851064	0.154979	0.774897	-0.187424	0.0172114	NA	NA	NA	NA
ENSG00000133703.7	KRAS	cds	CNS-PiloAstro	0.011236	0	1	42	47	0	0.0212766	-0.0212766	1	1	-0.0838085	0.0412553	NA	NA	NA	NA
ENSG00000179295.11	PTPN11	cds	CNS-PiloAstro	0.0224719	1	1	42	47	0.0238095	0.0212766	0.00253293	1	1	-0.0618696	0.0669355	NA	NA	NA	NA
ENSG00000077782.15	FGFR1	cds	CNS-PiloAstro	0.0561798	2	3	42	47	0.047619	0.0638298	-0.0162107	1	1	-0.127458	0.0950369	NA	NA	NA	NA
ENSG00000157764.8	BRAF	cds	CNS-PiloAstro	0.0674157	2	4	42	47	0.047619	0.0851064	-0.0374873	0.778947	1	-0.162558	0.0875838	NA	NA	NA	NA

## Sheet: ColoRect-AdenoCA
Ensembl	Gene	ElementType	Tissue	OverallMutationFrequency	NumMaleMutated	NumFemaleMutated	TotalMales	TotalFemales	MaleMutProp	FemaleMutProp	DifferenceInProp	ProptestP	ProptestQ	95%ConfIntLow	95%ConfIntHigh	LogisitcRegressionP	LogisticRegressionQ	ExtendedModelLogisticP	ExtendedModelLogisticQ
ENSG00000149311.13	ATM	cds	ColoRect-AdenoCA	0.173077	8	1	24	28	0.333333	0.0357143	0.297619	0.0138771	0.513453	0.0581952	0.537043	NA	NA	NA	NA
ENSG00000168646.8	AXIN2	cds	ColoRect-AdenoCA	0.0384615	1	1	24	28	0.0416667	0.0357143	0.00595238	1	1	-0.105433	0.117338	NA	NA	NA	NA
ENSG00000187323.7	DCC	cds	ColoRect-AdenoCA	0.0384615	2	0	24	28	0.0833333	0	0.0833333	0.403986	1	-0.0659323	0.232599	NA	NA	NA	NA
ENSG00000164741.10	DLC1	cds	ColoRect-AdenoCA	0.0192308	1	0	24	28	0.0416667	0	0.0416667	0.937904	1	-0.0769695	0.160303	NA	NA	NA	NA
ENSG00000100393.9	EP300	cds	ColoRect-AdenoCA	0.0384615	2	0	24	28	0.0833333	0	0.0833333	0.403986	1	-0.0659323	0.232599	NA	NA	NA	NA
ENSG00000119684.11	MLH3	cds	ColoRect-AdenoCA	0.0384615	2	0	24	28	0.0833333	0	0.0833333	0.403986	1	-0.0659323	0.232599	NA	NA	NA	NA
ENSG00000095002.8	MSH2	cds	ColoRect-AdenoCA	0.0192308	1	0	24	28	0.0416667	0	0.0416667	0.937904	1	-0.0769695	0.160303	NA	NA	NA	NA
ENSG00000116062.10	MSH6	cds	ColoRect-AdenoCA	0.0576923	3	0	24	28	0.125	0	0.125	0.183281	1	-0.0460032	0.296003	NA	NA	NA	NA
ENSG00000064933.12	PMS1	cds	ColoRect-AdenoCA	0.0192308	1	0	24	28	0.0416667	0	0.0416667	0.937904	1	-0.0769695	0.160303	NA	NA	NA	NA
ENSG00000122512.10	PMS2	cds	ColoRect-AdenoCA	0.0192308	1	0	24	28	0.0416667	0	0.0416667	0.937904	1	-0.0769695	0.160303	NA	NA	NA	NA
ENSG00000177084.12	POLE	cds	ColoRect-AdenoCA	0.134615	6	1	24	28	0.25	0.0357143	0.214286	0.0643921	1	-0.0107813	0.439353	NA	NA	NA	NA
ENSG00000164754.8	RAD21	cds	ColoRect-AdenoCA	0.0576923	2	1	24	28	0.0833333	0.0357143	0.047619	0.890509	1	-0.12127	0.216508	NA	NA	NA	NA
ENSG00000166710.13	B2M	cds	ColoRect-AdenoCA	0.0769231	3	1	24	28	0.125	0.0357143	0.0892857	0.49488	1	-0.098507	0.277078	NA	NA	NA	NA
ENSG00000168036.12	CTNNB1	cds	ColoRect-AdenoCA	0.173077	6	3	24	28	0.25	0.107143	0.142857	0.322258	1	-0.103525	0.389239	NA	NA	NA	NA
ENSG00000121989.10	ACVR2A	cds	ColoRect-AdenoCA	0.115385	4	2	24	28	0.166667	0.0714286	0.0952381	0.524596	1	-0.120456	0.310932	NA	NA	NA	NA
ENSG00000171862.5	PTEN	cds	ColoRect-AdenoCA	0.0769231	3	1	24	28	0.125	0.0357143	0.0892857	0.49488	1	-0.098507	0.277078	NA	NA	NA	NA
ENSG00000141646.9	SMAD4	cds	ColoRect-AdenoCA	0.173077	4	5	24	28	0.166667	0.178571	-0.0119048	1	1	-0.229613	0.205803	NA	NA	NA	NA
ENSG00000065559.10	MAP2K4	cds	ColoRect-AdenoCA	0.0576923	2	1	24	28	0.0833333	0.0357143	0.047619	0.890509	1	-0.12127	0.216508	NA	NA	NA	NA
ENSG00000133703.7	KRAS	cds	ColoRect-AdenoCA	0.538462	14	14	24	28	0.583333	0.5	0.0833333	0.74751	1	-0.225917	0.392583	NA	NA	NA	NA
ENSG00000146648.11	EGFR	cds	ColoRect-AdenoCA	0.0192308	0	1	24	28	0	0.0357143	-0.0357143	1	1	-0.140166	0.0687374	NA	NA	NA	NA
ENSG00000148737.11	TCF7L2	cds	ColoRect-AdenoCA	0.153846	5	3	24	28	0.208333	0.107143	0.10119	0.533466	1	-0.136305	0.338686	NA	NA	NA	NA
ENSG00000121879.3	PIK3CA	cds	ColoRect-AdenoCA	0.365385	10	9	24	28	0.416667	0.321429	0.0952381	0.672915	1	-0.205802	0.396279	NA	NA	NA	NA
ENSG00000134982.12	APC	cds	ColoRect-AdenoCA	0.826923	21	22	24	28	0.875	0.785714	0.0892857	0.630678	1	-0.150914	0.329485	NA	NA	NA	NA
ENSG00000135503.8	ACVR1B	cds	ColoRect-AdenoCA	0.0384615	1	1	24	28	0.0416667	0.0357143	0.00595238	1	1	-0.105433	0.117338	NA	NA	NA	NA
ENSG00000141510.11	TP53	cds	ColoRect-AdenoCA	0.576923	14	16	24	28	0.583333	0.571429	0.0119048	1	1	-0.269263	0.293072	NA	NA	NA	NA
ENSG00000152518.5	ZFP36L2	cds	ColoRect-AdenoCA	0.0576923	1	2	24	28	0.0416667	0.0714286	-0.0297619	1	1	-0.183987	0.124463	NA	NA	NA	NA
ENSG00000175387.11	SMAD2	cds	ColoRect-AdenoCA	0.0769231	3	1	24	28	0.125	0.0357143	0.0892857	0.49488	1	-0.098507	0.277078	NA	NA	NA	NA
ENSG00000145675.10	PIK3R1	cds	ColoRect-AdenoCA	0.0769231	4	0	24	28	0.166667	0	0.166667	0.0842587	1	-0.0211233	0.354457	NA	NA	NA	NA
ENSG00000177565.11	TBL1XR1	cds	ColoRect-AdenoCA	0.0384615	2	0	24	28	0.0833333	0	0.0833333	0.403986	1	-0.0659323	0.232599	NA	NA	NA	NA
ENSG00000157764.8	BRAF	cds	ColoRect-AdenoCA	0.0384615	2	0	24	28	0.0833333	0	0.0833333	0.403986	1	-0.0659323	0.232599	NA	NA	NA	NA
ENSG00000125398.5	SOX9	cds	ColoRect-AdenoCA	0.0961538	2	3	24	28	0.0833333	0.107143	-0.0238095	1	1	-0.20684	0.159221	NA	NA	NA	NA
ENSG00000108375.8	RNF43	cds	ColoRect-AdenoCA	0.0192308	1	0	24	28	0.0416667	0	0.0416667	0.937904	1	-0.0769695	0.160303	NA	NA	NA	NA
ENSG00000109670.9	FBXW7	cds	ColoRect-AdenoCA	0.173077	2	7	24	28	0.0833333	0.25	-0.166667	0.223957	1	-0.400167	0.0668338	NA	NA	NA	NA
ENSG00000169564.5	PCBP1	cds	ColoRect-AdenoCA	0.0769231	1	3	24	28	0.0416667	0.107143	-0.0654762	0.717831	1	-0.243866	0.112913	NA	NA	NA	NA
ENSG00000117713.13	ARID1A	cds	ColoRect-AdenoCA	0.0769231	1	3	24	28	0.0416667	0.107143	-0.0654762	0.717831	1	-0.243866	0.112913	NA	NA	NA	NA
ENSG00000213281.4	NRAS	cds	ColoRect-AdenoCA	0.0769231	3	1	24	28	0.125	0.0357143	0.0892857	0.49488	1	-0.098507	0.277078	NA	NA	NA	NA
ENSG00000164362.14	TERT	promoter	ColoRect-AdenoCA	0.0192308	0	1	24	28	0	0.0357143	-0.0357143	1	1	-0.140166	0.0687374	NA	NA	NA	NA

## Sheet: Eso-AdenoCA
Ensembl	Gene	ElementType	Tissue	OverallMutationFrequency	NumMaleMutated	NumFemaleMutated	TotalMales	TotalFemales	MaleMutProp	FemaleMutProp	DifferenceInProp	ProptestP	ProptestQ	95%ConfIntLow	95%ConfIntHigh	LogisitcRegressionP	LogisticRegressionQ	ExtendedModelLogisticP	ExtendedModelLogisticQ
ENSG00000141646.9	SMAD4	cds	Eso-AdenoCa	0.134021	8	5	83	14	0.0963855	0.357143	-0.260757	0.0260712	0.338925	-0.561395	0.0398801	NA	NA	NA	NA
ENSG00000133703.7	KRAS	cds	Eso-AdenoCa	0.0515464	2	3	83	14	0.0240964	0.214286	-0.190189	0.0201379	0.338925	-0.449383	0.069004	NA	NA	NA	NA
ENSG00000175054.10	ATR	cds	Eso-AdenoCa	0.0103093	1	0	83	14	0.0120482	0	0.0120482	1	1	-0.0234713	0.0475677	NA	NA	NA	NA
ENSG00000197299.6	BLM	cds	Eso-AdenoCa	0.0103093	0	1	83	14	0	0.0714286	-0.0714286	0.308992	1	-0.248072	0.105215	NA	NA	NA	NA
ENSG00000168036.12	CTNNB1	cds	Eso-AdenoCa	0.0412371	4	0	83	14	0.0481928	0	0.0481928	0.910546	1	-0.0396216	0.136007	NA	NA	NA	NA
ENSG00000076984.13	MAP2K7	cds	Eso-AdenoCa	0.0515464	5	0	83	14	0.060241	0	0.060241	0.7721	1	-0.0326848	0.153167	NA	NA	NA	NA
ENSG00000163435.11	ELF3	cds	Eso-AdenoCa	0.0309278	2	1	83	14	0.0240964	0.0714286	-0.0473322	0.910955	1	-0.227951	0.133286	NA	NA	NA	NA
ENSG00000127616.13	SMARCA4	cds	Eso-AdenoCa	0.0412371	3	1	83	14	0.0361446	0.0714286	-0.035284	1	1	-0.211322	0.140754	NA	NA	NA	NA
ENSG00000171862.5	PTEN	cds	Eso-AdenoCa	0.0412371	3	1	83	14	0.0361446	0.0714286	-0.035284	1	1	-0.211322	0.140754	NA	NA	NA	NA
ENSG00000065559.10	MAP2K4	cds	Eso-AdenoCa	0.0103093	1	0	83	14	0.0120482	0	0.0120482	1	1	-0.0234713	0.0475677	NA	NA	NA	NA
ENSG00000146648.11	EGFR	cds	Eso-AdenoCa	0.0103093	1	0	83	14	0.0120482	0	0.0120482	1	1	-0.0234713	0.0475677	NA	NA	NA	NA
ENSG00000055609.13	KMT2C	cds	Eso-AdenoCa	0.0103093	1	0	83	14	0.0120482	0	0.0120482	1	1	-0.0234713	0.0475677	NA	NA	NA	NA
ENSG00000115524.11	SF3B1	cds	Eso-AdenoCa	0.0103093	1	0	83	14	0.0120482	0	0.0120482	1	1	-0.0234713	0.0475677	NA	NA	NA	NA
ENSG00000121879.3	PIK3CA	cds	Eso-AdenoCa	0.0721649	6	1	83	14	0.0722892	0.0714286	0.000860585	1	1	-0.145956	0.147677	NA	NA	NA	NA
ENSG00000134982.12	APC	cds	Eso-AdenoCa	0.103093	9	1	83	14	0.108434	0.0714286	0.0370052	1	1	-0.150578	0.224588	NA	NA	NA	NA
ENSG00000141510.11	TP53	cds	Eso-AdenoCa	0.804124	66	12	83	14	0.795181	0.857143	-0.0619621	0.860003	1	-0.306522	0.182598	NA	NA	NA	NA
ENSG00000198793.8	MTOR	cds	Eso-AdenoCa	0.0103093	1	0	83	14	0.0120482	0	0.0120482	1	1	-0.0234713	0.0475677	NA	NA	NA	NA
ENSG00000149311.13	ATM	cds	Eso-AdenoCa	0.0206186	2	0	83	14	0.0240964	0	0.0240964	1	1	-0.0329905	0.0811832	NA	NA	NA	NA
ENSG00000039068.14	CDH1	cds	Eso-AdenoCa	0.0206186	1	1	83	14	0.0120482	0.0714286	-0.0593804	0.667418	1	-0.23805	0.11929	NA	NA	NA	NA
ENSG00000125398.5	SOX9	cds	Eso-AdenoCa	0.0103093	0	1	83	14	0	0.0714286	-0.0714286	0.308992	1	-0.248072	0.105215	NA	NA	NA	NA
ENSG00000189079.11	ARID2	cds	Eso-AdenoCa	0.0103093	1	0	83	14	0.0120482	0	0.0120482	1	1	-0.0234713	0.0475677	NA	NA	NA	NA
ENSG00000109670.9	FBXW7	cds	Eso-AdenoCa	0.0103093	1	0	83	14	0.0120482	0	0.0120482	1	1	-0.0234713	0.0475677	NA	NA	NA	NA
ENSG00000147889.12	CDKN2A	cds	Eso-AdenoCa	0.123711	9	3	83	14	0.108434	0.214286	-0.105852	0.500332	1	-0.372696	0.160992	NA	NA	NA	NA
ENSG00000163513.13	TGFBR2	cds	Eso-AdenoCa	0.0206186	2	0	83	14	0.0240964	0	0.0240964	1	1	-0.0329905	0.0811832	NA	NA	NA	NA
ENSG00000117713.13	ARID1A	cds	Eso-AdenoCa	0.154639	12	3	83	14	0.144578	0.214286	-0.0697074	0.788899	1	-0.33931	0.199896	NA	NA	NA	NA

## Sheet: Head-SCC
Ensembl	Gene	ElementType	Tissue	OverallMutationFrequency	NumMaleMutated	NumFemaleMutated	TotalMales	TotalFemales	MaleMutProp	FemaleMutProp	DifferenceInProp	ProptestP	ProptestQ	95%ConfIntLow	95%ConfIntHigh	LogisitcRegressionP	LogisticRegressionQ	ExtendedModelLogisticP	ExtendedModelLogisticQ
ENSG00000036257.8	CUL3	cds	Head-SCC	0.0178571	1	0	46	10	0.0217391	0	0.0217391	1	1	-0.0421422	0.0856205	NA	NA	NA	NA
ENSG00000100393.9	EP300	cds	Head-SCC	0.0178571	1	0	46	10	0.0217391	0	0.0217391	1	1	-0.0421422	0.0856205	NA	NA	NA	NA
ENSG00000141579.6	ZNF750	cds	Head-SCC	0.0178571	1	0	46	10	0.0217391	0	0.0217391	1	1	-0.0421422	0.0856205	NA	NA	NA	NA
ENSG00000170515.9	PA2G4	cds	Head-SCC	0.0714286	4	0	46	10	0.0869565	0	0.0869565	0.771578	1	-0.0553396	0.229253	NA	NA	NA	NA
ENSG00000166710.13	B2M	cds	Head-SCC	0.0357143	2	0	46	10	0.0434783	0	0.0434783	1	1	-0.0589322	0.145889	NA	NA	NA	NA
ENSG00000160007.13	ARHGAP35	cds	Head-SCC	0.0357143	1	1	46	10	0.0217391	0.1	-0.0782609	0.788244	1	-0.329785	0.173263	NA	NA	NA	NA
ENSG00000142627.9	EPHA2	cds	Head-SCC	0.0357143	2	0	46	10	0.0434783	0	0.0434783	1	1	-0.0589322	0.145889	NA	NA	NA	NA
ENSG00000206503.7	HLA-A	cds	Head-SCC	0.0535714	2	1	46	10	0.0434783	0.1	-0.0565217	1	1	-0.308098	0.195054	NA	NA	NA	NA
ENSG00000129474.11	AJUBA	cds	Head-SCC	0.0892857	4	1	46	10	0.0869565	0.1	-0.0130435	1	1	-0.229073	0.202986	NA	NA	NA	NA
ENSG00000121879.3	PIK3CA	cds	Head-SCC	0.214286	11	1	46	10	0.23913	0.1	0.13913	0.584627	1	-0.144825	0.423086	NA	NA	NA	NA
ENSG00000148400.9	NOTCH1	cds	Head-SCC	0.214286	10	2	46	10	0.217391	0.2	0.0173913	1	1	-0.275084	0.309866	NA	NA	NA	NA
ENSG00000141510.11	TP53	cds	Head-SCC	0.5	25	3	46	10	0.543478	0.3	0.243478	0.295222	1	-0.13581	0.622766	NA	NA	NA	NA
ENSG00000083857.9	FAT1	cds	Head-SCC	0.0892857	5	0	46	10	0.108696	0	0.108696	0.630735	1	-0.0421212	0.259513	NA	NA	NA	NA
ENSG00000102974.10	CTCF	cds	Head-SCC	0.0178571	0	1	46	10	0	0.1	-0.1	0.397079	1	-0.346808	0.146808	NA	NA	NA	NA
ENSG00000064012.17	CASP8	cds	Head-SCC	0.125	5	2	46	10	0.108696	0.2	-0.0913043	0.791971	1	-0.415905	0.233296	NA	NA	NA	NA
ENSG00000116044.11	NFE2L2	cds	Head-SCC	0.0178571	1	0	46	10	0.0217391	0	0.0217391	1	1	-0.0421422	0.0856205	NA	NA	NA	NA
ENSG00000189079.11	ARID2	cds	Head-SCC	0.0178571	1	0	46	10	0.0217391	0	0.0217391	1	1	-0.0421422	0.0856205	NA	NA	NA	NA
ENSG00000174775.12	HRAS	cds	Head-SCC	0.0535714	2	1	46	10	0.0434783	0.1	-0.0565217	1	1	-0.308098	0.195054	NA	NA	NA	NA
ENSG00000147889.12	CDKN2A	cds	Head-SCC	0.196429	8	3	46	10	0.173913	0.3	-0.126087	0.638018	1	-0.491371	0.239197	NA	NA	NA	NA
ENSG00000163513.13	TGFBR2	cds	Head-SCC	0.0178571	1	0	46	10	0.0217391	0	0.0217391	1	1	-0.0421422	0.0856205	NA	NA	NA	NA
ENSG00000164362.14	TERT	promoter	Head-SCC	0.339286	13	6	46	10	0.282609	0.6	-0.317391	0.120468	1	-0.708603	0.0738204	NA	NA	NA	NA

## Sheet: Kidney-ChRCC
Ensembl	Gene	ElementType	Tissue	OverallMutationFrequency	NumMaleMutated	NumFemaleMutated	TotalMales	TotalFemales	MaleMutProp	FemaleMutProp	DifferenceInProp	ProptestP	ProptestQ	95%ConfIntLow	95%ConfIntHigh	LogisitcRegressionP	LogisticRegressionQ	ExtendedModelLogisticP	ExtendedModelLogisticQ
ENSG00000171862.5	PTEN	cds	Kidney-ChRCC	0.0232558	0	1	24	19	0	0.0526316	-0.0526316	0.905704	1	-0.200185	0.0949222	NA	NA	NA	NA
ENSG00000141510.11	TP53	cds	Kidney-ChRCC	0.0930233	1	3	24	19	0.0416667	0.157895	-0.116228	0.438658	1	-0.345789	0.113333	NA	NA	NA	NA
ENSG00000165699.9	TSC1	cds	Kidney-ChRCC	0.0465116	2	0	24	19	0.0833333	0	0.0833333	0.575795	1	-0.0743909	0.241058	NA	NA	NA	NA
ENSG00000164362.14	TERT	promoter	Kidney-ChRCC	0.0232558	1	0	24	19	0.0416667	0	0.0416667	1	1	-0.0799457	0.163279	NA	NA	NA	NA

[truncated: 13 more sheets: Kidney-RCC, Liver-HCC, Lung-AdenoCA, Lung-SCC, Lymph-BNHL, Lymph-CLL, Panc-AdenoCA, Panc-Endocrine, Skin-Melanoma, SoftTissue-Leiomyo, SoftTissue-Osteosarc, Stomach-AdenoCA, Thy-AdenoCA]
