# Supplementary material for: Sex differences in oncogenic mutational processes
Source: Nat Commun. 2020 Aug 28;11:4330. doi: 10.1038/s41467-020-17359-2 (PMC7455744; doi:10.1038/s41467-020-17359-2)
Supplement: Supplementary file 6 — Supplementary Data 3 [file 41467_2020_17359_MOESM6_ESM.xlsx]

## Sheet: CodingMutationLoad
tumour.subtype	male.median	female.median	median	diff.in.loc	confint.low	confint.high	utest.p	utest.q	lm.p	lm.q	extended.model.lm.p	extended.model.lm.q
Biliary-AdenoCA	117	104	110.5	-14	-62	56	0.578842	0.753697	NA	NA	NA	NA
Bladder-TCC	357	327.5	357	-1.8946	-224	399	0.94852	0.94852	NA	NA	NA	NA
CNS-GBM	95	111	98	-20.5661	-53	6.99991	0.144005	0.513232	NA	NA	NA	NA
CNS-Medullo	19	24	22	-3.00005	-8.00009	1.99996	0.203962	0.513232	NA	NA	NA	NA
CNS-Oligo	51	37	39	8.00005	-15	28	0.426299	0.753697	NA	NA	NA	NA
CNS-PiloAstro	2.5	3	3	-5.86376e-05	-1	0.999985	0.532989	0.753697	NA	NA	NA	NA
ColoRect-AdenoCA	313.5	234	238	55.6431	-29	178	0.205293	0.513232	NA	NA	NA	NA
Eso-AdenoCA	283	285.5	283	17	-65.9999	91.0001	0.633106	0.753697	NA	NA	NA	NA
Head-SCC	180	199	180	7.5794	-115	126	0.838941	0.890523	NA	NA	NA	NA
Kidney-ChRCC	35	32	33	2.00002	-5.00003	11.9999	0.524356	0.753697	NA	NA	NA	NA
Kidney-RCC	125.5	95	115	27	10.9999	43	0.00137489	0.0114575	3.20816e-05	0.00019249	0.0358119	0.0358119
Liver-HCC	173	129	159.5	38	20	55	5.48839e-05	0.000686049	0.000721358	0.00144272	0.000668706	0.00133741
Lung-AdenoCA	387	242	283	24.1049	-186	289	0.854902	0.890523	NA	NA	NA	NA
Lung-SCC	572	463	521	107.298	-68.0001	269	0.184894	0.513232	NA	NA	NA	NA
Lymph-BNHL	91	160	123	-43	-87.9999	-5.99998	0.0233664	0.0973598	0.369614	0.369614	NA	NA
Lymph-CLL	33	29	31.5	2.99998	-3.00004	8.00004	0.348241	0.725503	NA	NA	NA	NA
Myeloid-MPN	20	25.5	21	-3.38978	-14	9.99998	0.62203	0.753697	NA	NA	NA	NA
Panc-AdenoCA	97	87.5	91	6.00003	-4.00003	18	0.260088	0.591109	NA	NA	NA	NA
Panc-Endocrine	42	39	41	5.00001	-7.00004	19	0.406908	0.753697	NA	NA	NA	NA
Skin-Melanoma	1002	707	898	325.83	32.9999	715	0.0219368	0.0973598	0.171662	0.205994	NA	NA
SoftTissue-Leiomyo	68	76	72	-15.5832	-141	29	0.623586	0.753697	NA	NA	NA	NA
SoftTissue-Osteosarc	60	57	57	-4.99991	-32	36	0.81661	0.890523
Stomach-AdenoCA	166	191.5	168.5	-24.6914	-96	51	0.540732	0.753697	NA	NA	NA	NA
Thy-AdenoCA	37	20	21.5	19	9.00003	31	0.00440889	0.0275556	0.0696363	0.104454	NA	NA
Pan-cancer	122	82	100	-29	-38.0001	-20	8.9047e-12	2.22618e-10	0.000243866	0.000731598	NA	NA

## Sheet: NoncodingMutationLoad
tumour.subtype	male.median	female.median	median	diff.in.loc	confint.low	confint.high	utest.p	utest.q	lm.p	lm.q	extended.model.lm.p	extended.model.lm.q
Biliary-AdenoCA	7621	5317	5675.5	-750	-3243	3456	0.7065	0.940019	NA	NA	NA	NA
Bladder-TCC	14561	14408.5	14561	806	-7972	17235	0.825177	0.940019	NA	NA	NA	NA
CNS-GBM	6325	7280.5	6518	-1281	-3051	656	0.209822	0.582838	NA	NA	NA	NA
CNS-Medullo	1009.5	1069	1045	-126.991	-375	107	0.269454	0.673634	NA	NA	NA	NA
CNS-Oligo	2615	2023	2120.5	451	-912	1701	0.545701	0.909502	NA	NA	NA	NA
CNS-PiloAstro	142.5	145	145	-12	-55	29	0.526817	0.909502	NA	NA	NA	NA
ColoRect-AdenoCA	17249	12751	16183	4467.41	-437	10057	0.0844444	0.301587	NA	NA	NA	NA
Eso-AdenoCA	21174	21240	21174	-368.333	-7931	7833	0.897898	0.940019	NA	NA	NA	NA
Head-SCC	8373	10177.5	8546.5	217.88	-6480	6600	0.906334	0.940019	NA	NA	NA	NA
Kidney-ChRCC	1600	1410	1506	90	-238	520	0.585817	0.91534	NA	NA	NA	NA
Kidney-RCC	5616	4331	5085	1110.12	425	1815	0.00278407	0.0232005	4.13577e-05	0.000206788	0.0123082	0.0123082
Liver-HCC	11099.5	8312.5	10216.5	2372	1201	3524	0.000115651	0.00144564	0.00140539	0.00234232	0.000840098	0.0016802
Lung-AdenoCA	22962	14709	18766	690.5	-13115	19195	0.940019	0.940019	NA	NA	NA	NA
Lung-SCC	40997	33042.5	40073	6934.5	-3964	20674	0.19244	0.582838	NA	NA	NA	NA
Lymph-BNHL	5585	8853	6921	-2278.95	-4689	-262	0.0261745	0.10906	NA	NA	NA	NA
Lymph-CLL	2212	1959	2113	141.29	-194	462	0.485443	0.909502	NA	NA	NA	NA
Myeloid-MPN	990	1037.5	990	55	-446	572	0.785949	0.940019	NA	NA	NA	NA
Panc-AdenoCA	4793.5	4546	4679	296	-261	842	0.304761	0.692638	NA	NA	NA	NA
Panc-Endocrine	1891	2081.5	2040	179.343	-439	846	0.541383	0.909502	NA	NA	NA	NA
Skin-Melanoma	80306	51292	65326	29376.2	2734	53740	0.0142496	0.0890597	0.15605	0.195063	NA	NA
SoftTissue-Leiomyo	3779	3798.5	3779	-431	-6169	1664	0.767899	0.940019	NA	NA	NA	NA
SoftTissue-Osteosarc	3752.5	3282	3282	-179.5	-1572	2044	0.88308	0.940019	NA	NA	NA	NA
Stomach-AdenoCA	10156.5	10565.5	10448.5	-148.177	-5345	4586	0.916965	0.940019	NA	NA	NA	NA
Thy-AdenoCA	1691	919	1039	698	121	1421	0.0179234	0.0896168	0.241213	0.241213	NA	NA
Pan-cancer	6570	4267	5449.5	-1678	-2219	-1184	3.14162e-12	7.85405e-11	0.000257653	0.000644133	NA	NA

## Sheet: OverallMutationLoad
tumour.subtype	male.median	female.median	median	diff.in.loc	confint.low	confint.high	utest.p	utest.q	lm.p	lm.q	extended.model.lm.p	extended.model.lm.q
Biliary-AdenoCA	7846	5417	5783	-790	-3314	3489	0.7065	0.940019	NA	NA	NA	NA
Bladder-TCC	14843	14712.5	14843	759	-8159	17791	0.825177	0.940019	NA	NA	NA	NA
CNS-GBM	6422	7410.5	6613	-1300.5	-3069	663	0.198877	0.552435	NA	NA	NA	NA
CNS-Medullo	1032.5	1089	1067	-131	-379	107	0.272154	0.68014	NA	NA	NA	NA
CNS-Oligo	2674	2060	2159.5	470	-927	1730	0.545701	0.852658	NA	NA	NA	NA
CNS-PiloAstro	145	148	148	-12	-56	29	0.524145	0.852658	NA	NA	NA	NA
ColoRect-AdenoCA	17589	12962	16383.5	4540	-478	10256	0.0828027	0.295724	NA	NA	NA	NA
Eso-AdenoCA	21500	21516.5	21500	-346.388	-8036	7982	0.914165	0.940019	NA	NA	NA	NA
Head-SCC	8552	10376.5	8720	215.5	-6525	6674	0.907795	0.940019	NA	NA	NA	NA
Kidney-ChRCC	1627.5	1435	1543	90.5	-241	529	0.536741	0.852658	NA	NA	NA	NA
Kidney-RCC	5728.5	4431	5199	1134.38	445	1857	0.00274628	0.0228857	3.94005e-05	9.85012e-05	0.0123757	0.0123757
Liver-HCC	11263.5	8422	10386	2412	1218	3582	0.000113704	0.00142131	0.00138875	0.00231458	0.000830417	0.00166083
Lung-AdenoCA	23358	14974	18987	694	-13237	19477	0.940019	0.940019	NA	NA	NA	NA
Lung-SCC	41697	33505.5	40565	7096	-3930	20977	0.19244	0.552435	NA	NA	NA	NA
Lymph-BNHL	5666.5	9010	7059	-2323.63	-4748	-263	0.0265974	0.110823	NA	NA	NA	NA
Lymph-CLL	2247	1989	2147	146.821	-201	465	0.485441	0.852658	NA	NA	NA	NA
Myeloid-MPN	1011	1061	1011	48.6589	-454	584	0.734922	0.940019	NA	NA	NA	NA
Panc-AdenoCA	4869.5	4620	4761	299	-265	851	0.299262	0.68014	NA	NA	NA	NA
Panc-Endocrine	1928	2124.5	2085	190	-455	863	0.521841	0.852658	NA	NA	NA	NA
Skin-Melanoma	81555	51999	66144	29843.4	2749	54534	0.0142496	0.0733178	0.156677	0.195847	NA	NA
SoftTissue-Leiomyo	3847	3871	3847	-451.5	-6310	1695	0.767899	0.940019	NA	NA	NA	NA
SoftTissue-Osteosarc	3812.5	3339	3339	-189.5	-1585	2082	0.88308	0.940019	NA	NA	NA	NA
Stomach-AdenoCA	10336.5	10757	10634	-146.4	-5440	4630	0.911451	0.940019	NA	NA	NA	NA
Thy-AdenoCA	1726	940	1064	715	129	1449	0.0146636	0.0733178	0.230715	0.230715	NA	NA
Pan-Cancer	6656	4330	5552.5	-1709	-2258	-1205	3.01743e-12	7.54359e-11	3.78321e-07	1.8916e-06	NA	NA
