# Supplementary material for: Sex differences in oncogenic mutational processes
Source: Nat Commun. 2020 Aug 28;11:4330. doi: 10.1038/s41467-020-17359-2 (PMC7455744; doi:10.1038/s41467-020-17359-2)
Supplement: Supplementary file 7 — Supplementary Data 4 [file 41467_2020_17359_MOESM7_ESM.xlsx]

## Sheet: Polyclonality
Tumour.Subtype	male.polyclonal	male.total	male.prop	female.polyclonal	female.total	female.prop	diff.prop	ci.low	ci.high	proptest.p	proptest.q	lgr.p	lgr.q	extended.lnr.p	extended.lnr.q
Biliary-AdenoCA	5	19	0.263158	12	15	0.8	-0.536842	-0.879652	-0.194033	0.00572436	0.062968	0.0129725	0.025944	NA	NA
Bladder-TCC	7	15	0.466667	2	8	0.25	0.216667	-0.271307	0.70464	0.571713	0.879348	NA	NA	NA	NA
CNS-GBM	23	27	0.851852	12	12	1	-0.148148	-0.342331	0.0460344	0.403334	0.879348	NA	NA	NA	NA
CNS-Medullo	67	76	0.881579	61	65	0.938462	-0.0568826	-0.164373	0.0506083	0.383312	0.879348	NA	NA	NA	NA
CNS-Oligo	7	9	0.777778	9	9	1	-0.222222	-0.604945	0.160501	0.453255	0.879348	NA	NA	NA	NA
CNS-PiloAstro	36	42	0.857143	43	47	0.914894	-0.0577508	-0.212822	0.09732	0.599555	0.879348	NA	NA	NA	NA
ColoRect-AdenoCA	21	24	0.875	23	28	0.821429	0.0535714	-0.179106	0.286249	0.882132	1	NA	NA	NA	NA
Eso-AdenoCA	58	83	0.698795	7	14	0.5	0.198795	-0.122834	0.520425	0.24762	0.879348	NA	NA	NA	NA
Head-SCC	25	46	0.543478	7	10	0.7	-0.156522	-0.53581	0.222766	0.579599	0.879348	NA	NA	NA	NA
Kidney-ChRCC	24	24	1	19	19	1	0	0	0	NA	NA	NA	NA	NA	NA
Kidney-RCC	75	90	0.833333	44	53	0.830189	0.00314465	-0.127067	0.133357	1	1	NA	NA	NA	NA
Liver-HCC	145	226	0.641593	63	88	0.715909	-0.0743162	-0.19529	0.0466572	0.263627	0.879348	NA	NA	NA	NA
Lung-AdenoCA	10	17	0.588235	7	20	0.35	0.238235	-0.129911	0.606382	0.263501	0.879348	NA	NA	NA	NA
Lung-SCC	26	37	0.702703	8	10	0.8	-0.0972973	-0.449174	0.254579	0.832179	1	NA	NA	NA	NA
Lymph-BNHL	41	56	0.732143	27	51	0.529412	0.202731	0.00450444	0.400958	0.0482518	0.353847	NA	NA	NA	NA
Lymph-CLL	60	60	1	30	30	1	0	0	0	NA	NA	NA	NA	NA	NA
Myeloid-MPN	10	11	0.909091	11	12	0.916667	-0.00757576	-0.246052	0.230901	1	1	NA	NA	NA	NA
Panc-AdenoCA	96	118	0.813559	97	114	0.850877	-0.0373179	-0.141928	0.0672927	0.559027	0.879348	NA	NA	NA	NA
Panc-Endocrine	52	53	0.981132	28	28	1	-0.0188679	-0.0743658	0.0366299	1	1	NA	NA	NA	NA
Skin-Melanoma	29	69	0.42029	17	38	0.447368	-0.0270786	-0.243843	0.189686	0.946791	1	NA	NA	NA	NA
SoftTissue-Leiomyo	5	5	1	10	10	1	0	0	0	NA	NA	NA	NA	NA	NA
SoftTissue-Liposarc	13	14	0.928571	3	5	0.6	0.328571	-0.257242	0.914385	0.310022	0.879348	NA	NA	NA	NA
SoftTissue-Osteosarc	13	16	0.8125	14	19	0.736842	0.0756579	-0.257191	0.408507	0.898957	1	NA	NA	NA	NA
Stomach-AdenoCA	20	50	0.4	10	18	0.555556	-0.155556	-0.460043	0.148932	0.388164	0.879348	NA	NA	NA	NA
Thy-AdenoCA	11	11	1	37	37	1	0	0	0	NA	NA	NA	NA	NA	NA
Pan-cancer	890	1213	0.733718	609	770	0.790909	-0.057191	-0.0962495	-0.0181326	0.00456839	0.062968	0.245148	0.245148	NA	NA

## Sheet: SNV timing
tumour.subtype	median.male.fraction	median.female.fraction	diff.in.location	ci.low	ci.high	utest.p	utest.q	lnr.p	lnr.q	extended.lnr.p	extended.lnr.q
Biliary-AdenoCA	1	0.775443	0.177025	5.75338e-06	0.25601	0.0176621	0.459214	NA	NA	NA	NA
Bladder-TCC	1	1	-3.30041e-05	-0.231066	3.36011e-05	0.287757	1	NA	NA	NA	NA
CNS-GBM	0.751481	0.603884	0.110441	-0.036073	0.227312	0.165985	1	NA	NA	NA	NA
CNS-Medullo	0.560937	0.626551	-0.0312112	-0.112896	0.0507565	0.416192	1	NA	NA	NA	NA
CNS-Oligo	0.782126	0.625447	0.154937	-0.0988302	0.374479	0.0932286	1	NA	NA	NA	NA
CNS-PiloAstro	0.495861	0.451636	0.0350828	-0.0250163	0.107092	0.268651	1	NA	NA	NA	NA
ColoRect-AdenoCA	0.713281	0.784667	-0.0924295	-0.191915	0.0168687	0.118046	1	NA	NA	NA	NA
Eso-AdenoCA	0.754497	0.91625	-0.0492039	-0.220099	6.12138e-06	0.140455	1	NA	NA	NA	NA
Head-SCC	0.908629	0.700062	0.0282855	-0.0296591	0.235563	0.360839	1	NA	NA	NA	NA
Kidney-ChRCC	0.464568	0.456341	0.00480382	-0.136036	0.146807	0.951772	1	NA	NA	NA	NA
Kidney-RCC	0.773751	0.789045	0.0144666	-0.0361448	0.0888143	0.48152	1	NA	NA	NA	NA
Liver-HCC	0.874157	0.798841	0.0011596	-6.37039e-05	0.0663196	0.145229	1	NA	NA	NA	NA
Lung-AdenoCA	0.816409	1	-3.75264e-05	-0.255763	3.54708e-06	0.231926	1	NA	NA	NA	NA
Lung-SCC	0.826666	0.863782	4.75188e-05	-0.104577	0.129567	0.989519	1	NA	NA	NA	NA
Lymph-BNHL	0.828201	0.890301	-0.0519895	-0.123298	-1.74793e-05	0.0267248	0.668121	NA	NA	NA	NA
Lymph-CLL	0.621058	0.667325	-0.0160893	-0.097965	0.0545359	0.690628	1	NA	NA	NA	NA
Myeloid-MPN	0.366393	0.603852	-0.116412	-0.393897	0.199101	0.46007	1	NA	NA	NA	NA
Panc-AdenoCA	0.711054	0.752763	-4.00019e-05	-0.0591576	0.0381912	0.741033	1	NA	NA	NA	NA
Panc-Endocrine	0.472907	0.500833	0.0333006	-0.0802767	0.143213	0.541385	1	NA	NA	NA	NA
Skin-Melanoma	1	1	5.13584e-05	-6.87513e-05	6.33753e-05	0.500112	1	NA	NA	NA	NA
SoftTissue-Leiomyo	0.643967	0.581627	0.103885	-0.123734	0.315652	0.254412	1	NA	NA	NA	NA
SoftTissue-Liposarc	0.746323	0.667116	0.00730037	-0.275926	0.205995	0.963013	1	NA	NA	NA	NA
SoftTissue-Osteosarc	0.733328	0.768304	-0.00505909	-0.150078	0.126778	0.73906	1	NA	NA	NA	NA
Stomach-AdenoCA	1	0.79288	1.16833e-05	-5.12772e-06	0.202564	0.254375	1	NA	NA	NA	NA
Thy-AdenoCA	0.563886	0.542889	0.0297629	-0.104108	0.187853	0.66324	1	NA	NA	NA	NA
Pan-cancer	0.775269	0.740479	0.0186274	-0.000367699	0.037992	0.0540229	1	NA	NA	NA	NA

## Sheet: Indel timing
tumour.subtype	median.male.fraction	median.female.fraction	diff.in.location	ci.low	ci.high	utest.p	utest.q	lnr.p	lnr.q	extended.lnr.p	extended.lnr.q
Biliary-AdenoCA	1	0.742844	0.206293	5.42067e-05	0.270552	0.0176621	0.459214	NA	NA	NA	NA
Bladder-TCC	1	1	-1.9825e-05	-0.350647	4.78887e-06	0.287757	1	NA	NA	NA	NA
CNS-GBM	0.719487	0.581624	0.130055	-0.027466	0.277011	0.116907	1	NA	NA	NA	NA
CNS-Medullo	0.646845	0.702055	-0.0640211	-0.146013	0.00499478	0.0790156	1	NA	NA	NA	NA
CNS-Oligo	0.762521	0.533824	0.190076	-0.073009	0.459514	0.15749	1	NA	NA	NA	NA
CNS-PiloAstro	0.589321	0.593342	-0.0262055	-0.122041	0.0535268	0.513218	1	NA	NA	NA	NA
ColoRect-AdenoCA	0.773042	0.813737	-0.0757567	-0.191591	-4.31955e-05	0.0450321	1	NA	NA	NA	NA
Eso-AdenoCA	0.782906	0.900405	-0.0558197	-0.206894	3.96399e-05	0.170827	1	NA	NA	NA	NA
Head-SCC	0.8013	0.740602	9.66537e-06	-0.0762932	0.205212	0.608231	1	NA	NA	NA	NA
Kidney-ChRCC	0.561703	0.48668	0.035551	-0.108223	0.192078	0.459718	1	NA	NA	NA	NA
Kidney-RCC	0.761938	0.790295	0.00426327	-0.0476763	0.0782063	0.709239	1	NA	NA	NA	NA
Liver-HCC	0.831315	0.773358	1.34518e-05	-2.29436e-05	0.0688278	0.16232	1	NA	NA	NA	NA
Lung-AdenoCA	0.85248	1	-4.66038e-05	-0.197397	6.39305e-05	0.231926	1	NA	NA	NA	NA
Lung-SCC	0.796574	0.853916	-1.39048e-05	-0.115539	0.13769	0.947633	1	NA	NA	NA	NA
Lymph-BNHL	0.792722	0.857154	-0.0288268	-0.131123	6.20066e-05	0.0500245	1	NA	NA	NA	NA
Lymph-CLL	0.731432	0.714292	0.000276748	-0.077589	0.0763344	1	1	NA	NA	NA	NA
Myeloid-MPN	0.547939	0.647366	-0.10365	-0.366772	0.137335	0.423541	1	NA	NA	NA	NA
Panc-AdenoCA	0.746999	0.756471	-3.89798e-05	-0.0473054	0.0426741	0.996088	1	NA	NA	NA	NA
Panc-Endocrine	0.539719	0.528497	0.00927633	-0.0898707	0.115509	0.823198	1	NA	NA	NA	NA
Skin-Melanoma	1	1	3.18204e-06	-7.12761e-05	5.7107e-05	0.468577	1	NA	NA	NA	NA
SoftTissue-Leiomyo	0.655477	0.556674	0.115862	-0.118416	0.414737	0.254412	1	NA	NA	NA	NA
SoftTissue-Liposarc	0.708178	0.645996	-0.0355454	-0.3201	0.182329	0.963013	1	NA	NA	NA	NA
SoftTissue-Osteosarc	0.811004	0.824669	-0.00774558	-0.151894	0.0898976	0.714061	1	NA	NA	NA	NA
Stomach-AdenoCA	1	0.806762	3.84962e-05	-4.40737e-06	0.1932	0.272167	1	NA	NA	NA	NA
Thy-AdenoCA	0.513131	0.555538	0.0107334	-0.114772	0.136145	0.865634	1	NA	NA	NA	NA
Pan-cancer	0.773633	0.748491	0.00140516	-0.015469	0.0183261	0.868431	1	NA	NA	NA	NA

## Sheet: SV timing
tumour.subtype	median.male.fraction	median.female.fraction	diff.in.location	ci.low	ci.high	utest.p	utest.q	lnr.p	lnr.q	extended.lnr.p	extended.lnr.q
Biliary-AdenoCA	1	0.817305	0.121197	0.00901467	0.316635	0.00322726	0.0806815	0.00858603	0.00858603	NA	NA
Bladder-TCC	1	1	-1.49286e-05	-0.367527	4.3896e-05	0.36254	1	NA	NA	NA	NA
CNS-GBM	0.697962	0.600251	0.0799908	-0.0456715	0.270018	0.238683	1	NA	NA	NA	NA
CNS-Medullo	0.531515	0.611505	-0.0210386	-0.127091	0.0797193	0.662812	1	NA	NA	NA	NA
CNS-Oligo	0.668099	0.468932	0.205994	0.0128665	0.574429	0.0302813	0.69647	NA	NA	NA	NA
CNS-PiloAstro	0.787678	0.759983	0.057611	-0.0516094	0.190889	0.347834	1	NA	NA	NA	NA
ColoRect-AdenoCA	0.493453	0.584984	-0.0951599	-0.201818	-4.03493e-05	0.0394444	0.788888	NA	NA	NA	NA
Eso-AdenoCA	0.546348	1	-0.150063	-0.426059	-3.47278e-05	0.0158751	0.381002	NA	NA	NA	NA
Head-SCC	0.71589	0.562172	0.124732	-2.99133e-05	0.370994	0.0879259	1	NA	NA	NA	NA
Kidney-ChRCC	0.400911	0.221206	0.0933422	-0.101086	0.289545	0.277695	1	NA	NA	NA	NA
Kidney-RCC	0.625858	0.640144	-0.0101637	-0.0949303	0.042897	0.572307	1	NA	NA	NA	NA
Liver-HCC	0.698156	0.647473	0.0029272	-4.77887e-06	0.0847978	0.16381	1	NA	NA	NA	NA
Lung-AdenoCA	0.737842	1	-0.000101494	-0.302707	4.16072e-05	0.11558	1	NA	NA	NA	NA
Lung-SCC	0.541032	0.563153	-2.62803e-05	-0.100395	0.220994	0.843798	1	NA	NA	NA	NA
Lymph-BNHL	0.703367	0.795131	-0.0550589	-0.152898	-2.34424e-05	0.0310978	0.69647	NA	NA	NA	NA
Lymph-CLL	0.744856	0.640481	0.0833831	-0.0259996	0.187907	0.131608	1	NA	NA	NA	NA
Myeloid-MPN	NA	NA	NA	NA	NA	NA	NA	NA	NA	NA	NA
Panc-AdenoCA	0.590308	0.590088	0.00656837	-0.0281965	0.0593604	0.585678	1	NA	NA	NA	NA
Panc-Endocrine	0.373028	0.457003	-0.0621392	-0.184564	0.0812858	0.389101	1	NA	NA	NA	NA
Skin-Melanoma	1	1	7.15099e-05	-7.25365e-05	1.67857e-05	0.521709	1	NA	NA	NA	NA
SoftTissue-Leiomyo	0.527899	0.319928	0.203419	-0.0346807	0.366343	0.164502	1	NA	NA	NA	NA
SoftTissue-Liposarc	0.692075	0.713353	-0.0664282	-0.310838	0.111823	0.546614	1	NA	NA	NA	NA
SoftTissue-Osteosarc	0.610684	0.675927	-0.0707557	-0.211255	0.0533156	0.197451	1	NA	NA	NA	NA
Stomach-AdenoCA	1	0.674715	8.25764e-05	-5.21672e-05	0.306931	0.463181	1	NA	NA	NA	NA
Thy-AdenoCA	0.398853	0.675563	-0.250327	-0.487745	-0.0376834	0.0322408	0.69647	NA	NA	NA	NA
Pan-cancer	0.652945	0.641003	-0.00990378	-0.0297149	0.00966496	0.315766	1	NA	NA	NA	NA
