# Supplementary material for: Sex differences in oncogenic mutational processes
Source: Nat Commun. 2020 Aug 28;11:4330. doi: 10.1038/s41467-020-17359-2 (PMC7455744; doi:10.1038/s41467-020-17359-2)
Supplement: Supplementary file 8 — Supplementary Data 5 [file 41467_2020_17359_MOESM8_ESM.xlsx]

## Sheet: Pan-cancer
context	male.median	female.median	diff.in.location	ci.low	ci.high	utest.pvalue	utest.qvalue	lnr.pvalue	lnr.qvalue
1-altered	0.12207	0.0625772	2.4149e-05	-1.04054e-05	4.92243e-05	0.238587	0.342969	NA	NA
2-altered	0.00160248	0.00105849	1.79757e-06	-7.81723e-06	1.04568e-05	0.0234027	0.0538263	0.440862	0.546669
3-altered	0.00776	0.00142477	2.36292e-06	6.84414e-05	3.53874e-05	0.00135917	0.00721406	0.148433	0.295317
4-altered	0.00150237	0	3.45212e-05	5.92037e-06	1.33265e-05	0.0106815	0.0307093	0.200583	0.327266
5-altered	0.00682465	0.000596147	1.63277e-05	2.69731e-05	4.12817e-05	0.000209596	0.00160691	0.160532	0.295317
6-altered	0.0191772	0.00810735	8.00824e-05	-4.06549e-05	2.10369e-05	0.349178	0.463333	NA	NA
7-altered	0.0544526	0.00369375	3.72484e-05	9.37501e-06	2.44365e-05	0.000803195	0.00503822	0.00250262	0.0244272
8-altered	0.288743	0.0336358	1.75429e-05	4.18493e-05	0.000105776	6.52553e-05	0.000900523	0.343363	0.467426
9-altered	0.0242483	0.00342724	4.49533e-05	-4.55365e-06	4.54579e-05	0.0609929	0.127531	NA	NA
10-altered	0.00195598	0.000870028	3.34281e-05	-7.01117e-05	4.8398e-05	0.321322	0.43473	NA	NA
11-altered	0.00233674	0	1.45129e-05	3.13462e-06	3.14664e-05	0.0036867	0.014846	0.853099	0.87888
12-altered	0.00118496	0.000502085	3.74525e-05	-3.78827e-06	4.54709e-05	0.465762	0.573886	NA	NA
13-altered	0.00596652	0	1.83014e-05	4.02526e-05	1.44571e-05	0.021948	0.0522211	0.690209	0.76416
14-altered	0.0033557	0.0028147	1.96063e-06	-2.87443e-06	6.8045e-05	0.638575	0.759574	NA	NA
15-altered	0	0	2.60978e-05	-1.27285e-05	2.3936e-05	0.0967866	0.188265	NA	NA
16-altered	0.00182226	0	2.32693e-05	-2.09617e-05	1.00934e-05	0.163872	0.257784	NA	NA
17-altered	0.188638	0.134347	5.92695e-05	-6.51155e-05	8.09842e-05	0.16084	0.257784	NA	NA
18-altered	0.00131534	0	6.11385e-05	-5.88192e-05	4.66685e-05	0.717674	0.82367	NA	NA
19-altered	0	0	6.82066e-06	3.44697e-05	1.27062e-05	0.00851175	0.0266959	0.634761	0.7288
20-altered	0	0	3.12045e-05	5.97479e-06	6.52292e-06	0.000131517	0.00129638	0.133069	0.295317
21-altered	0	0	6.34624e-05	-3.34031e-05	8.88935e-06	0.156066	0.257784	NA	NA
22-altered	0.001662	0	3.92584e-05	-3.59543e-05	7.0028e-05	0.522718	0.632764	NA	NA
no.sex-altered	0.24739	0.207542	0.0248195	0.00491593	0.0460082	0.00257982	0.0125779	0.87888	0.87888
1-gain	0.00120054	0	4.44891e-05	1.85986e-05	4.00751e-05	0.000904638	0.00520167	0.720515	0.770206
2-gain	0	0	9.59912e-07	4.53477e-05	4.54342e-05	0.015316	0.0406462	0.139694	0.295317
3-gain	0	0	6.98148e-05	1.20501e-05	3.92395e-05	3.87449e-05	0.000668349	0.0174416	0.0675864
4-gain	0	0	9.53906e-05	4.47451e-05	4.57322e-05	0.00660401	0.0216989	0.340757	0.467426
5-gain	0	0	3.54042e-05	2.74473e-05	4.5111e-05	2.97221e-06	6.83608e-05	0.00435591	0.0270067
6-gain	0	0	5.14338e-05	2.59376e-05	8.01637e-05	0.0102364	0.0307092	0.187938	0.32367
7-gain	0.00494576	4.06627e-05	5.71806e-05	5.02519e-05	1.00984e-05	0.000189065	0.00160691	0.000963879	0.0149401
8-gain	0.00119096	0	3.87532e-05	4.5817e-05	2.63586e-05	2.76168e-06	6.83608e-05	0.0173934	0.0675864
9-gain	0	0	4.45495e-05	2.77048e-05	9.59715e-05	0.0150147	0.0406462	0.408608	0.527786
10-gain	0	0	1.93925e-06	1.35968e-05	1.35468e-05	0.00277852	0.0125779	0.3468	0.467426
11-gain	0	0	7.14906e-05	4.90899e-05	3.4151e-05	0.00063348	0.00437101	0.102027	0.287531
12-gain	0	0	2.03886e-06	5.01824e-05	9.9815e-06	0.0172473	0.0425022	0.0615454	0.21199
13-gain	0	0	9.19552e-05	3.53083e-05	6.99026e-05	0.00430318	0.014846	0.0711664	0.220616
14-gain	0	0	-5.89063e-05	-7.15806e-05	6.02846e-06	0.910278	0.93745	NA	NA
15-gain	0	0	4.19985e-06	3.85549e-05	7.04e-05	0.00423615	0.014846	0.161948	0.295317
16-gain	0	0	5.17748e-06	-4.2605e-05	2.51059e-05	0.121145	0.219973	NA	NA
17-gain	0	0	1.80121e-05	3.86931e-05	5.20568e-05	0.00291662	0.0125779	0.00612708	0.0316566
18-gain	0	0	2.02947e-05	-1.7639e-05	6.54716e-05	0.0982251	0.188265	NA	NA
19-gain	0	0	3.55363e-05	3.06328e-06	6.17863e-05	0.016255	0.0415407	0.498608	0.594494
20-gain	0	0	4.83937e-05	5.1854e-05	5.92574e-05	8.22192e-05	0.000945521	0.118176	0.295317
21-gain	0	0	3.69781e-05	-6.32517e-05	4.10016e-05	0.447983	0.562015	NA	NA
22-gain	0	0	9.69296e-05	2.33515e-05	1.65588e-05	0.00420055	0.014846	0.213154	0.330388
no.sex-gain	0.0967163	0.0658944	0.0208805	0.0102188	0.0310748	7.80634e-08	5.38638e-06	0.00315189	0.0244272
1-loss	0	0	-2.41081e-05	-1.12965e-05	6.83244e-05	0.763983	0.82367	NA	NA
2-loss	0	0	2.26874e-05	-5.35312e-05	1.65516e-05	0.124868	0.220921	NA	NA
3-loss	0.000139277	0	2.75529e-07	-8.52726e-05	4.92225e-05	0.295715	0.408086	NA	NA
4-loss	0	0	6.65279e-05	-1.47452e-05	6.612e-05	0.0583667	0.125853	NA	NA
5-loss	0	0	7.53907e-06	-4.28743e-05	4.2938e-05	0.731608	0.82367	NA	NA
6-loss	0	0	-1.11814e-05	-2.88565e-05	1.70752e-05	0.761685	0.82367	NA	NA
7-loss	0	0	-4.90319e-05	-1.48309e-05	3.45947e-05	0.789742	0.838342	NA	NA
8-loss	0	0	8.65033e-06	-3.19781e-05	5.57675e-05	0.226534	0.339801	NA	NA
9-loss	0.000538809	0	2.54812e-05	-1.62589e-05	6.64126e-05	0.245548	0.345772	NA	NA
10-loss	0	0	3.26604e-05	-4.40761e-05	6.99766e-06	0.839383	0.877536	NA	NA
11-loss	0	0	3.60046e-05	-5.53192e-05	1.42843e-05	0.0706339	0.143345	NA	NA
12-loss	0	0	-4.65756e-05	-3.3718e-05	5.9399e-05	0.213311	0.327078	NA	NA
13-loss	0	0	5.74416e-05	-3.99952e-05	5.19273e-05	0.118917	0.219973	NA	NA
14-loss	0	0	3.16548e-05	-2.5495e-05	4.86782e-05	0.445158	0.562015	NA	NA
15-loss	0	0	4.76879e-05	-5.84931e-05	8.43025e-05	0.649491	0.759574	NA	NA
16-loss	0	0	3.94905e-05	-3.60189e-05	3.25435e-05	0.237504	0.342969	NA	NA
17-loss	0	6.7467e-05	-5.32522e-05	-1.41294e-06	-1.47746e-05	0.0281985	0.0627643	0.000310511	0.00962583
18-loss	0	0	1.95279e-05	-6.81628e-05	1.2948e-05	0.954674	0.961666	NA	NA
19-loss	0	0	2.17034e-05	-6.72831e-05	4.20917e-05	0.147557	0.254537	NA	NA
20-loss	0	0	1.81612e-06	-5.27778e-05	5.9163e-05	0.759117	0.82367	NA	NA
21-loss	0	0	6.85372e-06	-1.97478e-05	5.17062e-05	0.164384	0.257784	NA	NA
22-loss	0	0	-2.49412e-05	-3.08852e-05	4.19358e-05	0.408765	0.532166	NA	NA
no.sex-loss	0.0908571	0.0891689	-1.31483e-05	-0.00492726	0.00356037	0.961666	0.961666	NA	NA

## Sheet: Biliary-AdenoCA
context	male.median	female.median	diff.in.location	ci.low	ci.high	utest.pvalue	utest.qvalue	lnr.pvalue	lnr.qvalue	extended.model.lnr.p	extended.model.lnr.q
1-altered	0.189622	0.229193	-0.0129905	-0.151797	0.159311	0.702725	0.98651	NA	NA	NA	NA
2-altered	0.00154047	0.00320094	1.11926e-05	-0.00299151	0.193813	0.72422	0.98651	NA	NA	NA	NA
3-altered	0.227362	0.181057	0.00122484	-0.181	0.262312	0.701593	0.98651	NA	NA	NA	NA
4-altered	0.0169738	0.00490805	-7.16883e-05	-0.233103	0.0912721	0.972212	0.98651	NA	NA	NA	NA
5-altered	0.000116403	0.281571	-0.187111	-0.630433	-0.0112577	0.0041952	0.148343	NA	NA	NA	NA
6-altered	0.424	0.492419	-4.78742e-05	-0.352807	0.336816	0.889363	0.98651	NA	NA	NA	NA
7-altered	0.00094265	0.108245	-0.000840757	-0.318636	0.00208344	0.467169	0.920989	NA	NA	NA	NA
8-altered	0.136767	0.939333	-0.366854	-0.785053	-0.00118373	0.028453	0.257044	NA	NA	NA	NA
9-altered	0.312889	0.479763	-0.00338518	-0.399436	0.223604	0.862111	0.98651	NA	NA	NA	NA
10-altered	0.000893845	0.00214116	-2.59326e-05	-0.00803889	0.183794	0.943449	0.98651	NA	NA	NA	NA
11-altered	0.00759846	0.014034	-1.67885e-05	-0.22182	0.00933256	0.574061	0.921168	NA	NA	NA	NA
12-altered	0.0439017	0.0186361	-4.33616e-05	-0.0994649	0.200588	0.902143	0.98651	NA	NA	NA	NA
13-altered	0.130314	0.323906	-0.0669717	-0.445133	0.00875549	0.233956	0.817111	NA	NA	NA	NA
14-altered	0.228175	0.299383	-4.29112e-05	-0.441304	0.168733	0.85997	0.98651	NA	NA	NA	NA
15-altered	0	0	-7.80829e-05	-0.00394967	0.00167822	0.939147	0.98651	NA	NA	NA	NA
16-altered	0.00166342	0.00384269	-8.70547e-05	-0.351912	0.00226135	0.520588	0.921168	NA	NA	NA	NA
17-altered	0.0298122	0.250559	-0.0064189	-0.250524	0.272803	0.610482	0.956902	NA	NA	NA	NA
18-altered	0.00125351	0.632011	-0.0262775	-0.636889	0.000290841	0.272781	0.817111	NA	NA	NA	NA
19-altered	0.000453703	0.0142499	-4.24824e-05	-0.267783	0.0147147	0.439481	0.908299	NA	NA	NA	NA
20-altered	0.00673597	0	1.35726e-05	-5.06281e-05	0.0721456	0.389217	0.908299	NA	NA	NA	NA
21-altered	0.00364088	0.000736237	3.67191e-05	-0.0200193	0.0726592	0.686894	0.98651	NA	NA	NA	NA
22-altered	0	0.00139494	-0.00135764	-0.568043	8.13056e-06	0.0519332	0.358339	NA	NA	NA	NA
no.sex-altered	0.206019	0.282534	-0.0611904	-0.181345	0.0766358	0.492919	0.921168	NA	NA	NA	NA
1-gain	0.00803657	0.0391733	1.36379e-05	-0.0577725	0.0540122	0.915703	0.98651	NA	NA	NA	NA
2-gain	0.00080522	0	0.000574401	-7.7574e-05	0.348072	0.0357993	0.274461	NA	NA	NA	NA
3-gain	0	0	5.76465e-05	-0.00012977	0.00483551	0.969554	0.98651	NA	NA	NA	NA
4-gain	0	0	3.55466e-05	-6.87811e-05	0.00167431	0.122774	0.529464	NA	NA	NA	NA
5-gain	0	0.00187813	-8.2369e-05	-0.0267036	2.51587e-05	0.194449	0.745387	NA	NA	NA	NA
6-gain	0	0	2.82503e-06	-0.00196074	0.00379795	0.910243	0.98651	NA	NA	NA	NA
7-gain	0.00094265	0.00447329	-6.80988e-05	-0.0593143	0.00360486	0.942171	0.98651	NA	NA	NA	NA
8-gain	0.000768625	0.128541	-0.0196164	-0.27182	0.000806512	0.323197	0.857716	NA	NA	NA	NA
9-gain	0	0	5.76916e-05	-4.41789e-05	0.011039	0.572984	0.921168	NA	NA	NA	NA
10-gain	0	0	5.23058e-05	-4.01356e-05	0.115632	0.284212	0.817111	NA	NA	NA	NA
11-gain	0.00597501	0	5.00921e-05	-5.89242e-05	0.00964022	0.275825	0.817111	NA	NA	NA	NA
12-gain	0	0	-2.77512e-05	-0.00193284	0.00162645	0.969554	0.98651	NA	NA	NA	NA
13-gain	1.07667e-06	0	7.05198e-06	-5.14263e-05	0.00380831	0.0298022	0.257044	NA	NA	NA	NA
14-gain	0	0	-4.52503e-05	-0.0614717	8.86918e-05	0.361636	0.908299	NA	NA	NA	NA
15-gain	0	0	2.00129e-05	-2.53519e-05	2.42546e-05	0.447567	0.908299	NA	NA	NA	NA
16-gain	0	0	1.18105e-05	-8.94049e-05	4.44832e-05	0.404103	0.908299	NA	NA	NA	NA
17-gain	0	0	7.09616e-05	-0.0259107	0.0535129	0.895354	0.98651	NA	NA	NA	NA
18-gain	0	0	-4.29449e-05	-0.00115057	3.76506e-05	0.508896	0.921168	NA	NA	NA	NA
19-gain	0.000453703	0	3.20915e-05	-0.0788551	0.0187124	1	1	NA	NA	NA	NA
20-gain	0.000254246	0	5.56662e-05	-6.2899e-06	0.0721184	0.0298022	0.257044	NA	NA	NA	NA
21-gain	0	0	2.48092e-05	-6.1646e-05	4.10718e-05	0.882949	0.98651	NA	NA	NA	NA
22-gain	0	0	-3.76362e-05	-5.47425e-05	1.46759e-05	0.559915	0.921168	NA	NA	NA	NA
no.sex-gain	0.0941432	0.0720807	0.00257654	-0.0484528	0.0835789	0.891145	0.98651	NA	NA	NA	NA
1-loss	0.0981442	0.107724	-0.00421938	-0.107785	0.0817502	0.624067	0.956902	NA	NA	NA	NA
2-loss	0	0.00320094	-0.00124717	-0.00606107	-1.19117e-06	0.0254149	0.257044	NA	NA	NA	NA
3-loss	0.143845	0.0232854	-6.53629e-05	-0.172667	0.12053	0.750832	0.98651	NA	NA	NA	NA
4-loss	0.00214499	0.00490805	-0.000691392	-0.271533	0.091242	0.437623	0.908299	NA	NA	NA	NA
5-loss	0	0.28148	-0.188289	-0.412984	-2.60664e-05	0.0144142	0.257044	NA	NA	NA	NA
6-loss	0.248827	0.34056	-2.20009e-05	-0.255491	0.226641	0.752715	0.98651	NA	NA	NA	NA
7-loss	0	0.00291875	-0.000927734	-0.00865625	-4.06525e-05	0.0214221	0.257044	NA	NA	NA	NA
8-loss	0	0.290071	-0.243988	-0.294242	-0.00152763	0.00429981	0.148343	NA	NA	NA	NA
9-loss	0.21791	0.479763	-0.119646	-0.455503	0.149018	0.443473	0.908299	NA	NA	NA	NA
10-loss	0	0	-1.73389e-05	-0.0183844	5.49594e-05	0.41451	0.908299	NA	NA	NA	NA
11-loss	0	0.000592438	-2.37106e-05	-0.162514	6.55365e-05	0.0930819	0.511133	NA	NA	NA	NA
12-loss	0.011225	0.00972118	-3.94512e-05	-0.140944	0.0272595	0.55299	0.921168	NA	NA	NA	NA
13-loss	0.00896395	0.29865	-0.143621	-0.444971	8.38978e-05	0.104591	0.515484	NA	NA	NA	NA
14-loss	0.156977	0.198061	-2.8478e-05	-0.426832	0.156973	0.544018	0.921168	NA	NA	NA	NA
15-loss	0	0	-5.23982e-06	-6.82884e-05	3.6263e-05	0.691797	0.98651	NA	NA	NA	NA
16-loss	0	0.00162381	-3.76023e-05	-0.255542	2.54432e-05	0.30493	0.841606	NA	NA	NA	NA
17-loss	0	0.18731	-0.00639081	-0.187321	0.00032915	0.260846	0.817111	NA	NA	NA	NA
18-loss	0	0.196657	-0.0230027	-0.552454	9.92698e-06	0.17959	0.728924	NA	NA	NA	NA
19-loss	0	0	-7.0932e-05	-0.0141683	4.31512e-05	0.112779	0.518783	NA	NA	NA	NA
20-loss	0	0	-3.68544e-05	-0.334406	2.04198e-05	0.281787	0.817111	NA	NA	NA	NA
21-loss	0	0	1.71917e-05	-8.7686e-06	0.00163007	0.830773	0.98651	NA	NA	NA	NA
22-loss	0	0	-4.97114e-05	-0.251748	6.31836e-06	0.0739369	0.463786	NA	NA	NA	NA
no.sex-loss	0.149628	0.182269	-0.0792967	-0.174247	0.0144665	0.0963005	0.511133	NA	NA	NA	NA

## Sheet: Bladder-TCC
context	male.median	female.median	diff.in.location	ci.low	ci.high	utest.pvalue	utest.qvalue	lnr.pvalue	lnr.qvalue	extended.model.lnr.p	extended.model.lnr.q
1-altered	0.102236	0.317168	0.00014225	-0.359105	0.311319	0.974227	0.989156	NA	NA	NA	NA
2-altered	0.402415	0.270712	0.0123538	-0.320186	0.403246	0.924607	0.989156	NA	NA	NA	NA
3-altered	0.394823	0.262283	0.0117579	-0.337221	0.448412	0.674494	0.989156	NA	NA	NA	NA
4-altered	0.182782	0.421919	-0.00072915	-0.766689	0.181393	0.92279	0.989156	NA	NA	NA	NA
5-altered	0.384046	0.775371	-0.173911	-0.704249	0.156416	0.497491	0.989156	NA	NA	NA	NA
6-altered	0.187156	0.613156	-0.0205675	-0.626646	0.278063	0.770348	0.989156	NA	NA	NA	NA
7-altered	0.00354175	0.461475	-0.255917	-0.598099	0.00173094	0.05627	0.590174	NA	NA	NA	NA
8-altered	0.378978	0.841627	-0.270379	-0.749049	-0.00467798	0.0304217	0.590174	NA	NA	NA	NA
9-altered	0.960993	0.508737	0.30935	0.165981	0.910026	0.00737376	0.508789	NA	NA	NA	NA
10-altered	0.445691	0.63448	-0.0393316	-0.52183	0.320461	0.871767	0.989156	NA	NA	NA	NA
11-altered	0.871505	0.604094	0.0476068	-0.330584	0.610235	0.241168	0.978857	NA	NA	NA	NA
12-altered	0.342071	0.164158	-2.45407e-05	-0.344797	0.408843	0.922483	0.989156	NA	NA	NA	NA
13-altered	0.4042	0.228283	0.0798328	-0.334695	0.496941	0.456778	0.989156	NA	NA	NA	NA
14-altered	0.00544841	0.38999	-0.000704834	-0.453744	0.436031	0.617677	0.989156	NA	NA	NA	NA
15-altered	0.0785394	0.276009	-6.92406e-05	-0.395837	0.446122	0.921219	0.989156	NA	NA	NA	NA
16-altered	0.021191	0.584214	-0.261786	-0.654153	0.192647	0.0733467	0.596399	NA	NA	NA	NA
17-altered	0.442173	0.699605	-0.0359691	-0.487918	0.321245	0.92279	0.989156	NA	NA	NA	NA
18-altered	0.028838	0.530369	-2.12114e-05	-0.652657	0.203374	0.870685	0.989156	NA	NA	NA	NA
19-altered	0.287994	0.914208	-0.231753	-0.901181	0.0624024	0.205931	0.888075	NA	NA	NA	NA
20-altered	0.11202	0.958524	-0.445018	-0.929702	0.000245636	0.0598728	0.590174	NA	NA	NA	NA
21-altered	0	0.674512	-0.0639007	-0.702882	2.63691e-05	0.167357	0.824831	NA	NA	NA	NA
22-altered	0.154491	0.224771	-9.46527e-05	-0.574862	0.213439	0.739247	0.989156	NA	NA	NA	NA
no.sex-altered	0.466927	0.495513	-0.0309709	-0.330077	0.161431	0.825177	0.989156	NA	NA	NA	NA
1-gain	0.0970939	0.173642	-0.0402959	-0.384399	0.102256	0.534017	0.989156	NA	NA	NA	NA
2-gain	0.00234166	0.218263	-0.0235101	-0.370388	0.0343543	0.413203	0.989156	NA	NA	NA	NA
3-gain	0.287569	0.262283	1.37871e-05	-0.237563	0.427613	0.973702	0.989156	NA	NA	NA	NA
4-gain	0.0149607	0.00322557	3.98098e-05	-0.00604733	0.0800797	0.544394	0.989156	NA	NA	NA	NA
5-gain	0	0.201266	-0.000406458	-0.254742	0.000944958	0.355992	0.989156	NA	NA	NA	NA
6-gain	0	0.0334751	-6.29661e-05	-0.290526	0.122376	0.656738	0.989156	NA	NA	NA	NA
7-gain	0	0.336346	-0.11024	-0.910863	1.78669e-05	0.0777912	0.596399	NA	NA	NA	NA
8-gain	0.378978	0.670378	-0.068794	-0.669425	0.00164195	0.10355	0.678135	NA	NA	NA	NA
9-gain	0	0.00473228	-0.000588444	-0.147643	0.0584855	0.355992	0.989156	NA	NA	NA	NA
10-gain	0.242173	0.20992	6.69199e-05	-0.25885	0.369507	0.870003	0.989156	NA	NA	NA	NA
11-gain	0	0.0304501	-7.83814e-05	-0.160915	0.171976	0.81087	0.989156	NA	NA	NA	NA
12-gain	0.0110347	0.0546864	-0.0102973	-0.379594	0.137746	0.571599	0.989156	NA	NA	NA	NA
13-gain	0	0.0014601	-1.15134e-05	-0.039876	0.163311	0.530707	0.989156	NA	NA	NA	NA
14-gain	0	0.0973042	-8.60158e-05	-0.320951	4.34384e-05	0.3223	0.989156	NA	NA	NA	NA
15-gain	0	0	6.67638e-05	-0.15616	0.1205	0.695043	0.989156	NA	NA	NA	NA
16-gain	0	0.53087	-0.394331	-0.654078	-0.00399746	0.0305439	0.590174	NA	NA	NA	NA
17-gain	0.175121	0.531312	-0.0303285	-0.566233	0.22106	0.721249	0.989156	NA	NA	NA	NA
18-gain	0	0.00115217	-6.97842e-06	-0.0737719	0.0269502	0.86175	0.989156	NA	NA	NA	NA
19-gain	0	0.515621	-0.507463	-0.51632	7.17746e-05	0.15094	0.801141	NA	NA	NA	NA
20-gain	0.0949129	0.758294	-0.426904	-0.895201	3.60641e-05	0.0575814	0.590174	NA	NA	NA	NA
21-gain	0	0.323068	-4.07391e-05	-0.686973	8.61638e-05	0.287757	0.989156	NA	NA	NA	NA
22-gain	0	0	3.30403e-05	-0.000426047	0.105805	0.883425	0.989156	NA	NA	NA	NA
no.sex-gain	0.146707	0.288702	-0.0813458	-0.246759	0.0624748	0.190111	0.87451	NA	NA	NA	NA
1-loss	0.0081981	0	0.00147863	-5.4264e-05	0.102926	0.259258	0.989156	NA	NA	NA	NA
2-loss	0.0986837	0.0659096	0.0253025	-0.102016	0.343426	0.455657	0.989156	NA	NA	NA	NA
3-loss	0.00160283	0.00109141	7.03885e-05	-0.00234572	0.034244	0.668243	0.989156	NA	NA	NA	NA
4-loss	0.00805633	0.397953	-0.00125557	-0.831001	0.0163051	0.455657	0.989156	NA	NA	NA	NA
5-loss	0.0596122	0.192723	7.83913e-05	-0.512281	0.280799	0.819722	0.989156	NA	NA	NA	NA
6-loss	0.0338603	0.204695	-7.10373e-05	-0.656528	0.156424	0.973454	0.989156	NA	NA	NA	NA
7-loss	0.000291394	0.00938251	-2.09021e-05	-0.0162301	0.00398649	0.590006	0.989156	NA	NA	NA	NA
8-loss	0	0.22998	-0.0690945	-0.252433	6.92343e-05	0.108108	0.678135	NA	NA	NA	NA
9-loss	0.923081	0.174327	0.472216	8.89854e-05	0.921817	0.0484218	0.590174	NA	NA	NA	NA
10-loss	0.00736517	0.221339	-0.0631978	-0.530776	0.00900119	0.334537	0.989156	NA	NA	NA	NA
11-loss	0.494198	0.345223	0.0454719	-0.340737	0.494239	0.577921	0.989156	NA	NA	NA	NA
12-loss	0.00242244	0.0273902	-7.60492e-05	-0.0848305	0.0361003	0.918313	0.989156	NA	NA	NA	NA
13-loss	0.126508	0	0.0813349	-7.72017e-06	0.404169	0.129407	0.74409	NA	NA	NA	NA
14-loss	0	0.0097932	-3.83885e-05	-0.0995327	0.194686	0.625826	0.989156	NA	NA	NA	NA
15-loss	0	0.000569577	-8.27562e-05	-0.156141	0.152943	0.916782	0.989156	NA	NA	NA	NA
16-loss	0.0006511	3.51393e-05	4.27348e-05	-0.0170426	0.154173	0.561128	0.989156	NA	NA	NA	NA
17-loss	0.234222	0.138794	0.000228254	-0.0917562	0.236126	0.668243	0.989156	NA	NA	NA	NA
18-loss	0	0.00563686	-7.52884e-05	-0.601199	0.0909545	0.608096	0.989156	NA	NA	NA	NA
19-loss	0	0	-4.54751e-05	-0.122967	0.284519	1	1	NA	NA	NA	NA
20-loss	0	0.00224882	-2.00602e-05	-0.00908583	1.27999e-05	0.382759	0.989156	NA	NA	NA	NA
21-loss	0	0	-4.88278e-05	-0.00858471	3.91897e-05	0.692055	0.989156	NA	NA	NA	NA
22-loss	0	0.105688	-4.35898e-05	-0.237723	0.0155831	0.521081	0.989156	NA	NA	NA	NA
no.sex-loss	0.170021	0.192848	0.0032755	-0.16373	0.159131	0.97482	0.989156	NA	NA	NA	NA

## Sheet: CNS-GBM
context	male.median	female.median	diff.in.location	ci.low	ci.high	utest.pvalue	utest.qvalue	lnr.pvalue	lnr.qvalue	extended.model.lnr.p	extended.model.lnr.q
1-altered	0.00774011	0.00777937	-0.00037867	-0.00869657	0.0103883	0.794221	1	NA	NA	NA	NA
2-altered	0.000728534	0.00163858	8.5514e-06	-0.00160855	0.00242129	0.962517	1	NA	NA	NA	NA
3-altered	0.00122316	0.00270712	-3.82472e-05	-0.00483604	0.00231044	0.740567	1	NA	NA	NA	NA
4-altered	0.0015735	0.00489586	-0.000354267	-0.00760747	0.00401891	0.505015	1	NA	NA	NA	NA
5-altered	0	0.000282876	4.47921e-05	-0.000184019	0.00398953	0.523572	1	NA	NA	NA	NA
6-altered	0.00472065	0.00643859	-1.68959e-05	-0.0290929	0.0225942	0.861291	1	NA	NA	NA	NA
7-altered	0.974503	0.990829	-3.13063e-05	-0.0235235	0.0120268	0.95147	1	NA	NA	NA	NA
8-altered	4.63024e-05	0.00100451	-0.000367466	-0.134472	0.000686485	0.243315	1	NA	NA	NA	NA
9-altered	0.225033	0.114311	0.0173681	-0.128482	0.222276	0.47411	1	NA	NA	NA	NA
10-altered	0.997801	0.994867	2.96815e-05	-0.000872462	0.00880465	0.867067	1	NA	NA	NA	NA
11-altered	0.00232255	0.00453435	-2.38943e-05	-0.0114095	0.00439477	0.559644	1	NA	NA	NA	NA
12-altered	0.00440015	0.0907887	-0.0097809	-0.272677	0.00415805	0.136675	1	NA	NA	NA	NA
13-altered	7.01572e-06	0.00938649	-0.000147591	-0.0603865	0.00206755	0.417874	1	NA	NA	NA	NA
14-altered	0.00362303	0.0505688	-2.52094e-05	-0.110347	0.0139612	0.645029	1	NA	NA	NA	NA
15-altered	0.0002086	0.00327108	-3.90056e-05	-0.154387	0.00479718	0.514873	1	NA	NA	NA	NA
16-altered	0.00778724	0.013345	-0.00659533	-0.151275	0.00991227	0.449325	1	NA	NA	NA	NA
17-altered	0	0.0111105	-0.00786603	-0.0258424	-5.46349e-06	0.0211067	1	NA	NA	NA	NA
18-altered	0	0	3.08521e-05	-9.36038e-06	3.11227e-05	0.858402	1	NA	NA	NA	NA
19-altered	0.287605	0.838729	-0.107678	-0.615835	0.00284402	0.152141	1	NA	NA	NA	NA
20-altered	0	0.32868	-2.77732e-05	-0.47312	6.14452e-05	0.23102	1	NA	NA	NA	NA
21-altered	0	0	-2.73056e-05	-3.39351e-05	3.22359e-05	0.873984	1	NA	NA	NA	NA
22-altered	0.155963	0.230254	-3.51054e-05	-0.279693	0.161511	1	1	NA	NA	NA	NA
no.sex-altered	0.182995	0.160179	0.00335664	-0.0622416	0.0678406	0.916394	1	NA	NA	NA	NA
1-gain	0.00118025	0.00475873	-5.12109e-05	-0.00604567	0.00460216	0.744759	1	NA	NA	NA	NA
2-gain	0	0.000751655	-1.67706e-05	-0.00176205	3.1028e-05	0.476357	1	NA	NA	NA	NA
3-gain	0	0.00044346	-3.15279e-05	-0.000940374	0.000758206	0.879861	1	NA	NA	NA	NA
4-gain	0	0.000134271	6.68723e-06	-0.000321209	0.00254961	0.829552	1	NA	NA	NA	NA
5-gain	0	0	-4.99797e-05	-6.16405e-05	1.7457e-05	0.310901	1	NA	NA	NA	NA
6-gain	0	0	-5.44187e-05	-8.46657e-05	3.05996e-05	0.62019	1	NA	NA	NA	NA
7-gain	0.974311	0.990632	-4.54399e-06	-0.0260915	0.0124346	0.95147	1	NA	NA	NA	NA
8-gain	0	0	5.11335e-05	-6.55847e-06	3.44594e-05	0.858402	1	NA	NA	NA	NA
9-gain	0.000676904	0.000136308	0.000119382	-9.31225e-06	0.016916	0.242207	1	NA	NA	NA	NA
10-gain	0	0	-3.31275e-05	-6.8919e-05	4.11231e-05	0.435359	1	NA	NA	NA	NA
11-gain	0	0	2.05646e-05	-2.28455e-05	7.33434e-05	0.985532	1	NA	NA	NA	NA
12-gain	0.00111617	0.00803503	-0.000470288	-0.0147339	0.00111332	0.204491	1	NA	NA	NA	NA
13-gain	0	0	-4.60818e-05	-2.55275e-05	4.43693e-06	0.938891	1	NA	NA	NA	NA
14-gain	0	0	-5.67602e-05	-0.00344113	4.23678e-05	0.318943	1	NA	NA	NA	NA
15-gain	0	0	-5.09678e-05	-2.31909e-05	4.52027e-05	0.10646	1	NA	NA	NA	NA
16-gain	0	0	-1.20122e-05	-0.00125852	3.6192e-05	0.87326	1	NA	NA	NA	NA
17-gain	0	0.00378256	-1.01002e-05	-0.00775198	4.82637e-06	0.0882739	1	NA	NA	NA	NA
18-gain	0	0	0	0	0	0.360015	1	NA	NA	NA	NA
19-gain	0.0182744	0.456442	-0.0382333	-0.328968	0.0973069	0.344114	1	NA	NA	NA	NA
20-gain	0	0.32868	-0.0107442	-0.906411	2.32432e-05	0.0820013	1	NA	NA	NA	NA
21-gain	0	0	9.45165e-07	-2.99449e-05	1.83644e-05	0.452602	1	NA	NA	NA	NA
22-gain	0	0	2.39361e-05	-4.79495e-06	0.00426173	0.274591	1	NA	NA	NA	NA
no.sex-gain	0.0741412	0.0793797	2.6822e-06	-0.0230197	0.0392663	1	1	NA	NA	NA	NA
1-loss	0	0	3.57475e-05	-0.000449861	0.00194557	0.851124	1	NA	NA	NA	NA
2-loss	0	0	4.8501e-05	-5.32958e-05	8.13245e-06	0.736295	1	NA	NA	NA	NA
3-loss	0	0.000774756	-4.36389e-05	-0.00294507	5.84196e-05	0.297771	1	NA	NA	NA	NA
4-loss	0	0	-3.24898e-05	-2.5572e-05	2.78083e-05	0.785617	1	NA	NA	NA	NA
5-loss	0	0	7.10615e-05	-8.54531e-05	0.00300779	0.0578929	1	NA	NA	NA	NA
6-loss	0.000257078	0	4.93154e-06	-0.0194955	0.0185082	0.870085	1	NA	NA	NA	NA
7-loss	0	0	1.95984e-05	-8.09271e-05	7.40199e-05	0.564536	1	NA	NA	NA	NA
8-loss	0	0.000724136	-0.000289255	-0.0138302	4.69813e-05	0.112561	1	NA	NA	NA	NA
9-loss	0.19105	0.112127	0.000763351	-0.146233	0.16779	0.702469	1	NA	NA	NA	NA
10-loss	0.997801	0.994867	3.40328e-05	-0.000890428	0.0101944	0.867067	1	NA	NA	NA	NA
11-loss	0	0	-8.97407e-05	-0.000764573	7.45816e-05	0.798002	1	NA	NA	NA	NA
12-loss	0	0.000216075	-4.12449e-05	-0.00195864	2.46804e-05	0.626241	1	NA	NA	NA	NA
13-loss	0	0.000172549	-4.92141e-05	-0.0527764	3.58701e-05	0.394695	1	NA	NA	NA	NA
14-loss	0	0.0444657	-3.33057e-05	-0.116769	5.36421e-05	0.694721	1	NA	NA	NA	NA
15-loss	0	0	-3.28015e-05	-0.00123276	0.0028925	0.959177	1	NA	NA	NA	NA
16-loss	0	0.00730005	-0.0008083	-0.154007	1.63196e-05	0.0720088	1	NA	NA	NA	NA
17-loss	0	0	-5.09875e-05	-1.72581e-06	7.68941e-05	0.240124	1	NA	NA	NA	NA
18-loss	0	0	-3.05928e-05	-1.89152e-05	1.67565e-05	0.77926	1	NA	NA	NA	NA
19-loss	0	0	-5.62723e-05	-1.20773e-05	2.45407e-05	0.332748	1	NA	NA	NA	NA
20-loss	0	0	0	0	5.81403e-05	0.2492	1	NA	NA	NA	NA
21-loss	0	0	-2.04287e-05	-4.22979e-05	1.24407e-05	0.752784	1	NA	NA	NA	NA
22-loss	0	0.230254	-5.09036e-05	-0.375012	1.08322e-05	0.379553	1	NA	NA	NA	NA
no.sex-loss	0.10353	0.0734881	0.01289	-0.0250464	0.0485486	0.518212	1	NA	NA	NA	NA

## Sheet: CNS-Medullo
context	male.median	female.median	diff.in.location	ci.low	ci.high	utest.pvalue	utest.qvalue	lnr.pvalue	lnr.qvalue	extended.model.lnr.p	extended.model.lnr.q
1-altered	0	0	5.37525e-05	-5.69989e-05	2.40909e-05	0.229375	0.75366	NA	NA	NA	NA
2-altered	0	0	3.4125e-05	3.55448e-05	4.64478e-05	0.0110581	0.381503	NA	NA	NA	NA
3-altered	0	0	4.84903e-05	-9.99803e-06	6.79692e-05	0.723209	0.917397	NA	NA	NA	NA
4-altered	0	0	5.51199e-05	-5.33443e-05	4.26202e-05	0.423263	0.864227	NA	NA	NA	NA
5-altered	0	0	2.22416e-05	-3.60688e-05	7.86491e-06	0.425851	0.864227	NA	NA	NA	NA
6-altered	0	0	-3.97041e-05	-6.92203e-06	8.17979e-05	0.558581	0.917397	NA	NA	NA	NA
7-altered	0	0	6.13256e-06	-9.63419e-06	2.15479e-05	0.784441	0.917397	NA	NA	NA	NA
8-altered	0.0019096	0.00122981	3.86095e-05	-3.79463e-05	0.000498512	0.372671	0.864227	NA	NA	NA	NA
9-altered	0	0	-4.21113e-05	-1.3734e-05	4.99376e-05	0.290251	0.801093	NA	NA	NA	NA
10-altered	0	0	-5.54138e-05	-5.16276e-06	2.85604e-05	0.461944	0.910689	NA	NA	NA	NA
11-altered	0	0	1.78707e-05	-5.07309e-05	3.82043e-05	0.636596	0.917397	NA	NA	NA	NA
12-altered	0	0	-5.92189e-05	-5.62563e-05	1.30425e-05	0.774546	0.917397	NA	NA	NA	NA
13-altered	0	0	8.19507e-05	-7.41747e-06	1.99384e-05	0.0534217	0.607089	NA	NA	NA	NA
14-altered	0	0	-7.11732e-05	-5.93446e-05	3.26122e-05	0.745555	0.917397	NA	NA	NA	NA
15-altered	0	0	2.63434e-05	-2.18918e-05	6.20904e-05	0.767911	0.917397	NA	NA	NA	NA
16-altered	0	0	4.59744e-05	-8.11987e-06	4.39889e-05	0.408878	0.864227	NA	NA	NA	NA
17-altered	0.818112	0.240947	5.52374e-05	-7.08263e-05	0.133354	0.113959	0.72765	NA	NA	NA	NA
18-altered	0	0	6.20191e-05	-1.13547e-05	2.10155e-05	0.210686	0.72765	NA	NA	NA	NA
19-altered	0	0	-4.99435e-05	-2.01522e-05	3.10303e-05	0.631194	0.917397	NA	NA	NA	NA
20-altered	0	0	1.55296e-05	-1.69994e-05	7.87514e-05	0.671185	0.917397	NA	NA	NA	NA
21-altered	0	0	-4.75018e-05	-4.96949e-05	7.76808e-05	0.694533	0.917397	NA	NA	NA	NA
22-altered	0	0	5.49861e-05	-5.5117e-06	5.82604e-05	0.0615887	0.607089	NA	NA	NA	NA
no.sex-altered	0.129311	0.0843261	0.0293668	-0.00565375	0.0759541	0.12541	0.72765	NA	NA	NA	NA
1-gain	0	0	8.26989e-05	-5.69549e-05	3.19951e-05	0.27284	0.784415	NA	NA	NA	NA
2-gain	0	0	3.53046e-05	-4.38973e-05	1.43703e-05	0.139696	0.72765	NA	NA	NA	NA
3-gain	0	0	5.27598e-05	-3.63446e-05	2.72349e-05	0.480915	0.917397	NA	NA	NA	NA
4-gain	0	0	1.15267e-05	-4.58207e-05	8.20329e-05	0.718248	0.917397	NA	NA	NA	NA
5-gain	0	0	4.66802e-05	-2.00375e-05	6.06798e-05	0.178663	0.72765	NA	NA	NA	NA
6-gain	0	0	-7.32325e-05	-3.03765e-05	4.04347e-05	0.876811	0.922163	NA	NA	NA	NA
7-gain	0	0	4.9178e-05	-9.24068e-05	7.76768e-05	0.844485	0.922163	NA	NA	NA	NA
8-gain	0	0	-2.08343e-05	-5.57679e-05	1.35791e-05	0.266147	0.784415	NA	NA	NA	NA
9-gain	0	0	3.16703e-05	-4.65879e-05	2.62316e-05	0.561349	0.917397	NA	NA	NA	NA
10-gain	0	0	-5.81546e-05	-2.9751e-05	2.28918e-05	0.944441	0.946817	NA	NA	NA	NA
11-gain	0	0	7.93138e-05	-6.69028e-05	2.79009e-05	0.172189	0.72765	NA	NA	NA	NA
12-gain	0	0	-3.09701e-05	-4.02363e-05	3.14523e-05	0.862542	0.922163	NA	NA	NA	NA
13-gain	0	0	1.64961e-06	-4.92549e-05	9.19827e-05	0.0391632	0.540452	NA	NA	NA	NA
14-gain	0	0	-2.32408e-05	-5.31179e-05	6.65045e-05	0.258907	0.784415	NA	NA	NA	NA
15-gain	0	0	4.32148e-05	-2.38936e-06	1.61245e-05	0.666042	0.917397	NA	NA	NA	NA
16-gain	0	0	4.23378e-05	-1.44471e-06	8.52949e-06	0.946817	0.946817	NA	NA	NA	NA
17-gain	0.721047	0.00290707	0.0132905	3.88643e-05	0.265258	0.00769694	0.381503	NA	NA	NA	NA
18-gain	0	0	6.51529e-05	-3.01257e-05	5.48449e-05	0.116602	0.72765	NA	NA	NA	NA
19-gain	0	0	-1.13409e-06	-7.54738e-06	2.99709e-05	0.210913	0.72765	NA	NA	NA	NA
20-gain	0	0	8.29095e-05	-5.83454e-05	6.94088e-05	0.7348	0.917397	NA	NA	NA	NA
21-gain	0	0	4.42199e-05	-4.88131e-05	5.89497e-05	0.640552	0.917397	NA	NA	NA	NA
22-gain	0	0	1.01503e-05	-1.05419e-05	7.07468e-05	0.10129	0.72765	NA	NA	NA	NA
no.sex-gain	0.0858429	0.0315653	0.0260573	0.00289781	0.0591126	0.0186604	0.42919	NA	NA	NA	NA
1-loss	0	0	9.85261e-06	-5.83194e-05	3.18817e-05	0.924258	0.946817	NA	NA	NA	NA
2-loss	0	0	2.58597e-05	-3.53746e-05	3.68529e-05	0.0384564	0.540452	NA	NA	NA	NA
3-loss	0	0	-4.6576e-05	-5.08488e-05	4.20626e-05	0.742957	0.917397	NA	NA	NA	NA
4-loss	0	0	5.33156e-05	-4.04135e-05	1.23729e-05	0.189574	0.72765	NA	NA	NA	NA
5-loss	0	0	-6.11089e-05	-6.0785e-05	6.60776e-05	0.161299	0.72765	NA	NA	NA	NA
6-loss	0	0	-4.21143e-05	-1.01052e-05	2.76644e-05	0.355089	0.864227	NA	NA	NA	NA
7-loss	0	0	-4.857e-05	-1.23482e-05	1.38981e-05	0.369783	0.864227	NA	NA	NA	NA
8-loss	0	0	4.78177e-05	-1.75187e-05	4.37474e-05	0.569794	0.917397	NA	NA	NA	NA
9-loss	0	0	-4.79966e-05	-1.60245e-05	3.25736e-05	0.209484	0.72765	NA	NA	NA	NA
10-loss	0	0	-5.63171e-05	-3.32233e-05	1.15551e-05	0.510248	0.917397	NA	NA	NA	NA
11-loss	0	0	-3.589e-05	-1.11245e-05	3.37406e-05	0.660322	0.917397	NA	NA	NA	NA
12-loss	0	0	-2.94212e-05	-1.24444e-05	3.49145e-05	0.389952	0.864227	NA	NA	NA	NA
13-loss	0	0	1.81863e-06	-4.86902e-05	6.04592e-05	0.872698	0.922163	NA	NA	NA	NA
14-loss	0	0	2.34782e-05	-6.91181e-05	1.82935e-06	0.404964	0.864227	NA	NA	NA	NA
15-loss	0	0	-1.41967e-05	-3.03608e-05	2.48343e-05	0.826506	0.922163	NA	NA	NA	NA
16-loss	0	0	9.35884e-05	-5.07677e-05	6.57001e-05	0.67927	0.917397	NA	NA	NA	NA
17-loss	0	0	-4.94261e-06	-5.68527e-05	1.76605e-05	0.651957	0.917397	NA	NA	NA	NA
18-loss	0	0	4.99637e-06	-4.94357e-05	7.60792e-05	0.882069	0.922163	NA	NA	NA	NA
19-loss	0	0	5.52954e-05	-7.71678e-05	5.23268e-05	0.661071	0.917397	NA	NA	NA	NA
20-loss	0	0	-8.44354e-05	-2.76243e-05	3.68496e-05	0.84802	0.922163	NA	NA	NA	NA
21-loss	0	0	-6.00518e-05	-1.74922e-07	8.43655e-05	0.199027	0.72765	NA	NA	NA	NA
22-loss	0	0	2.20994e-05	-3.20795e-05	4.33988e-05	0.416165	0.864227	NA	NA	NA	NA
no.sex-loss	0.0316367	0.0371446	-0.000711692	-0.0167616	0.00852899	0.734369	0.917397	NA	NA	NA	NA

## Sheet: CNS-Oligo
context	male.median	female.median	diff.in.location	ci.low	ci.high	utest.pvalue	utest.qvalue	lnr.pvalue	lnr.qvalue	extended.model.lnr.p	extended.model.lnr.q
1-altered	0.163617	0.487108	-0.00383825	-0.483782	0.0814632	0.424376	1	NA	NA	NA	NA
2-altered	0	0	-4.33224e-05	-0.00352823	5.26868e-05	0.576325	1	NA	NA	NA	NA
3-altered	0	0	-5.28721e-05	-0.00136882	0.00387499	0.916235	1	NA	NA	NA	NA
4-altered	0.0143064	0	6.32411e-05	-6.58086e-05	0.435235	0.286268	1	NA	NA	NA	NA
5-altered	0	0	6.01244e-06	-3.33577e-05	3.52968e-05	0.586672	1	NA	NA	NA	NA
6-altered	0	0	-4.66504e-05	-0.00184856	1.81305e-05	0.654869	1	NA	NA	NA	NA
7-altered	0.00144005	0	9.41007e-05	-5.15921e-05	0.493545	0.382955	1	NA	NA	NA	NA
8-altered	0	0	-3.11317e-06	-0.00175487	0.000259522	0.833391	1	NA	NA	NA	NA
9-altered	0	0	1.1502e-05	-0.00607749	0.18842	0.808508	1	NA	NA	NA	NA
10-altered	0	0	8.79232e-05	-7.92669e-07	3.30319e-05	0.855691	1	NA	NA	NA	NA
11-altered	0	0	-3.15404e-05	-0.00877205	8.65815e-06	0.562943	1	NA	NA	NA	NA
12-altered	0	0	-3.28062e-05	-0.000889451	4.82693e-05	0.737432	1	NA	NA	NA	NA
13-altered	0.000514162	0	3.54016e-05	-6.18553e-05	0.0172565	0.228111	1	NA	NA	NA	NA
14-altered	0	0.00103612	-0.000996011	-0.211452	0	0.0139501	0.864908	NA	NA	NA	NA
15-altered	0	0	-4.18477e-05	-3.22296e-05	1.56534e-05	0.683458	1	NA	NA	NA	NA
16-altered	NA	NA	NA	NA	NA	NA	NA	NA	NA	NA	NA
17-altered	0	0	2.19933e-05	-3.63729e-06	5.3222e-05	1	1	NA	NA	NA	NA
18-altered	0	0	-7.00387e-05	-3.19353e-05	8.10075e-05	0.855691	1	NA	NA	NA	NA
19-altered	0.516312	0.516312	-4.37623e-05	-0.516289	0.0710439	0.752146	1	NA	NA	NA	NA
20-altered	0	0	0	0	7.60826e-05	0.374063	1	NA	NA	NA	NA
21-altered	0	0	0	-5.40133e-05	0	0.374063	1	NA	NA	NA	NA
22-altered	0	0	1.49606e-05	-2.01196e-05	8.00084e-06	1	1	NA	NA	NA	NA
no.sex-altered	0.118964	0.0954073	0.00125701	-0.0626969	0.0659981	1	1	NA	NA	NA	NA
1-gain	0	0	8.39219e-05	-3.34412e-05	0.00335935	0.275196	1	NA	NA	NA	NA
2-gain	0	0	-6.40883e-05	-1.50179e-05	1.85432e-05	0.496769	1	NA	NA	NA	NA
3-gain	0	0	-4.66305e-05	-0.00135214	1.99958e-05	0.576325	1	NA	NA	NA	NA
4-gain	0	0	-2.16522e-05	-2.50522e-05	2.21771e-05	0.855691	1	NA	NA	NA	NA
5-gain	0	0	0	0	6.65248e-05	0.374063	1	NA	NA	NA	NA
6-gain	0	0	9.98743e-06	-4.80485e-05	2.75861e-06	1	1	NA	NA	NA	NA
7-gain	0.00144005	0	4.98317e-05	-7.6906e-05	0.493585	0.269245	1	NA	NA	NA	NA
8-gain	0	0	-1.77571e-05	-0.00173257	4.47669e-05	0.33208	1	NA	NA	NA	NA
9-gain	0	0	2.24276e-05	-3.34116e-05	5.07003e-05	0.951661	1	NA	NA	NA	NA
10-gain	0	0	5.08902e-05	-4.72331e-05	6.71117e-06	1	1	NA	NA	NA	NA
11-gain	0	0	3.27289e-05	-6.0187e-05	6.26492e-05	0.951661	1	NA	NA	NA	NA
12-gain	0	0	6.83049e-05	-6.70379e-05	4.19708e-05	0.496769	1	NA	NA	NA	NA
13-gain	0	0	-5.70606e-05	-3.96331e-05	2.69951e-05	1	1	NA	NA	NA	NA
14-gain	0	0	0	-5.80342e-05	0	0.169327	1	NA	NA	NA	NA
15-gain	0	0	0	0	7.43707e-05	0.374063	1	NA	NA	NA	NA
16-gain	NA	NA	NA	NA	NA	NA	NA	NA	NA	NA	NA
17-gain	0	0	5.76522e-06	-2.79347e-05	1.96303e-05	0.586672	1	NA	NA	NA	NA
18-gain	NA	NA	NA	NA	NA	NA	NA	NA	NA	NA	NA
19-gain	0	0	4.60177e-05	-2.87561e-05	6.26201e-05	1	1	NA	NA	NA	NA
20-gain	0	0	0	0	7.60826e-05	0.374063	1	NA	NA	NA	NA
21-gain	0	0	0	-5.40133e-05	0	0.374063	1	NA	NA	NA	NA
22-gain	0	0	1.49606e-05	-2.01196e-05	8.00084e-06	1	1	NA	NA	NA	NA
no.sex-gain	0.0187857	0.0103829	8.95946e-05	-0.0155798	0.0313102	0.859532	1	NA	NA	NA	NA
1-loss	0.151697	0.486879	-0.000177067	-0.486825	0.000594943	0.532237	1	NA	NA	NA	NA
2-loss	0	0	7.71399e-05	-1.10602e-06	5.16863e-05	1	1	NA	NA	NA	NA
3-loss	0	0	0	0	6.70821e-05	0.169327	1	NA	NA	NA	NA
4-loss	0.0124372	0	4.94015e-05	-3.09331e-05	0.435247	0.286268	1	NA	NA	NA	NA
5-loss	0	0	5.87537e-05	-7.42957e-05	1.41979e-05	1	1	NA	NA	NA	NA
6-loss	0	0	-3.02157e-05	-5.04969e-05	4.20699e-05	0.586672	1	NA	NA	NA	NA
7-loss	0	0	0	-7.04045e-05	0	0.374063	1	NA	NA	NA	NA
8-loss	0	0	0	0	5.47833e-05	0.169327	1	NA	NA	NA	NA
9-loss	0	0	9.12391e-06	-0.000979557	0.188462	0.615539	1	NA	NA	NA	NA
10-loss	0	0	8.19834e-05	-2.04084e-05	4.39846e-05	0.951661	1	NA	NA	NA	NA
11-loss	0	0	-3.86525e-06	-0.00131971	5.77164e-07	0.396053	1	NA	NA	NA	NA
12-loss	0	0	-4.11805e-05	-4.14661e-05	2.06829e-05	0.586672	1	NA	NA	NA	NA
13-loss	0	0	2.7022e-05	-3.59652e-06	0.0172233	0.146286	1	NA	NA	NA	NA
14-loss	0	0	-6.8298e-05	-0.211495	0	0.077243	1	NA	NA	NA	NA
15-loss	0	0	0	-8.6718e-05	0	0.169327	1	NA	NA	NA	NA
16-loss	NA	NA	NA	NA	NA	NA	NA	NA	NA	NA	NA
17-loss	0	0	0	-6.23647e-05	0	0.374063	1	NA	NA	NA	NA
18-loss	0	0	-7.00387e-05	-3.19353e-05	8.10075e-05	0.855691	1	NA	NA	NA	NA
19-loss	0.0201764	0.516312	-5.83131e-05	-0.516257	6.93793e-05	0.383535	1	NA	NA	NA	NA
20-loss	NA	NA	NA	NA	NA	NA	NA	NA	NA	NA	NA
21-loss	NA	NA	NA	NA	NA	NA	NA	NA	NA	NA	NA
22-loss	NA	NA	NA	NA	NA	NA	NA	NA	NA	NA	NA
no.sex-loss	0.0719067	0.0767454	-0.00260332	-0.0529029	0.0523191	0.796174	1	NA	NA	NA	NA

## Sheet: CNS-PiloAstro
context	male.median	female.median	diff.in.location	ci.low	ci.high	utest.pvalue	utest.qvalue	lnr.pvalue	lnr.qvalue	extended.model.lnr.p	extended.model.lnr.q
1-altered	0	0	0	0	0	0.184032	0.737704	NA	NA	NA	NA
2-altered	0	0	-1.55039e-05	-4.09961e-05	3.76947e-05	0.636117	0.840088	NA	NA	NA	NA
3-altered	0	0	-7.8681e-05	-2.12646e-05	1.08689e-05	0.789439	0.917479	NA	NA	NA	NA
4-altered	0	0	1.78242e-05	-2.9983e-05	1.90682e-05	0.936216	0.936216	NA	NA	NA	NA
5-altered	0	0	5.31854e-05	-4.4954e-05	2.27294e-06	0.379933	0.737704	NA	NA	NA	NA
6-altered	0	0	8.85734e-05	-5.15934e-05	4.38794e-05	0.330698	0.737704	NA	NA	NA	NA
7-altered	0.0122453	0.012214	4.78038e-05	-3.70036e-05	9.4519e-05	0.188073	0.737704	NA	NA	NA	NA
8-altered	0	0	5.31976e-05	-1.42426e-06	4.93723e-05	0.119443	0.737704	NA	NA	NA	NA
9-altered	0	0	3.31907e-05	-5.46559e-05	1.34868e-05	0.671477	0.842918	NA	NA	NA	NA
10-altered	0	0	-1.45055e-05	-5.28955e-05	1.14929e-05	0.885695	0.936216	NA	NA	NA	NA
11-altered	0	0	8.03139e-05	-3.11253e-05	1.27276e-05	0.839635	0.936216	NA	NA	NA	NA
12-altered	0	0	8.79333e-06	-2.20471e-05	5.3133e-05	0.64547	0.840088	NA	NA	NA	NA
13-altered	0	0	0	0	0	0.300509	0.737704	NA	NA	NA	NA
14-altered	0	0	3.84876e-05	-3.18813e-05	2.57621e-05	0.340856	0.737704	NA	NA	NA	NA
15-altered	0	0	5.1804e-05	-6.61283e-05	3.39342e-05	0.543493	0.840088	NA	NA	NA	NA
16-altered	0	0	0	0	0	0.184032	0.737704	NA	NA	NA	NA
17-altered	0	0	4.6478e-05	-7.5563e-05	3.02333e-05	0.519583	0.840088	NA	NA	NA	NA
18-altered	0	0	7.99515e-06	-3.90179e-05	4.7061e-06	0.195637	0.737704	NA	NA	NA	NA
19-altered	0	0	1.6924e-05	-5.1358e-06	3.77236e-05	0.564188	0.840088	NA	NA	NA	NA
20-altered	0	0	5.8228e-05	-8.2021e-05	8.10065e-05	0.908864	0.936216	NA	NA	NA	NA
21-altered	0	0	3.12682e-05	-6.68059e-05	7.58177e-05	0.591275	0.840088	NA	NA	NA	NA
22-altered	0	0	3.84941e-05	-4.39683e-05	3.10379e-05	0.917943	0.936216	NA	NA	NA	NA
no.sex-altered	0.000726554	0.000703749	8.08402e-07	-1.34848e-05	0.000328535	0.302224	0.737704	NA	NA	NA	NA
1-gain	NA	NA	NA	NA	NA	NA	NA	NA	NA	NA	NA
2-gain	0	0	-1.55039e-05	-4.09961e-05	3.76947e-05	0.636117	0.840088	NA	NA	NA	NA
3-gain	0	0	-7.37523e-05	-6.59078e-06	4.5026e-05	0.118786	0.737704	NA	NA	NA	NA
4-gain	0	0	1.78242e-05	-2.9983e-05	1.90682e-05	0.936216	0.936216	NA	NA	NA	NA
5-gain	0	0	3.42159e-05	-3.89624e-06	1.05298e-05	0.381184	0.737704	NA	NA	NA	NA
6-gain	0	0	8.85734e-05	-5.15934e-05	4.38794e-05	0.330698	0.737704	NA	NA	NA	NA
7-gain	0.0122447	0.012211	5.16156e-05	-1.98011e-05	6.27708e-05	0.219246	0.737704	NA	NA	NA	NA
8-gain	0	0	3.4512e-06	-2.45662e-05	7.46535e-05	0.585234	0.840088	NA	NA	NA	NA
9-gain	0	0	-3.59168e-05	-3.36636e-05	3.2179e-05	0.703211	0.864364	NA	NA	NA	NA
10-gain	0	0	-1.11508e-05	-7.82672e-07	2.79011e-05	0.387607	0.737704	NA	NA	NA	NA
11-gain	0	0	3.46838e-05	-6.92297e-05	5.51377e-06	0.793075	0.917479	NA	NA	NA	NA
12-gain	0	0	8.79333e-06	-2.20471e-05	5.3133e-05	0.64547	0.840088	NA	NA	NA	NA
13-gain	0	0	0	0	0	0.300509	0.737704	NA	NA	NA	NA
14-gain	0	0	3.24257e-05	-3.60231e-05	2.492e-05	0.567185	0.840088	NA	NA	NA	NA
15-gain	0	0	5.1804e-05	-6.61283e-05	3.39342e-05	0.543493	0.840088	NA	NA	NA	NA
16-gain	0	0	0	0	0	0.184032	0.737704	NA	NA	NA	NA
17-gain	0	0	4.6478e-05	-7.5563e-05	3.02333e-05	0.519583	0.840088	NA	NA	NA	NA
18-gain	0	0	3.79793e-05	-1.73357e-05	5.51949e-05	0.564188	0.840088	NA	NA	NA	NA
19-gain	0	0	1.26238e-05	-3.33157e-05	7.10334e-05	0.899799	0.936216	NA	NA	NA	NA
20-gain	0	0	5.8228e-05	-8.2021e-05	8.10065e-05	0.908864	0.936216	NA	NA	NA	NA
21-gain	0	0	4.16261e-05	-2.49627e-05	4.19846e-06	0.339657	0.737704	NA	NA	NA	NA
22-gain	0	0	0	0	0	0.300509	0.737704	NA	NA	NA	NA
no.sex-gain	0.000678702	0.000676564	8.0045e-05	-3.19394e-05	0.000266886	0.218479	0.737704	NA	NA	NA	NA
1-loss	0	0	0	0	0	0.184032	0.737704	NA	NA	NA	NA
2-loss	NA	NA	NA	NA	NA	NA	NA	NA	NA	NA	NA
3-loss	0	0	0	0	0	0.0657729	0.737704	NA	NA	NA	NA
4-loss	NA	NA	NA	NA	NA	NA	NA	NA	NA	NA	NA
5-loss	0	0	-1.58019e-05	-5.29047e-05	2.70059e-06	0.654984	0.840088	NA	NA	NA	NA
6-loss	NA	NA	NA	NA	NA	NA	NA	NA	NA	NA	NA
7-loss	0	0	-2.79813e-05	-4.96966e-05	2.10231e-05	0.780998	0.917479	NA	NA	NA	NA
8-loss	0	0	0	0	0	0.0657612	0.737704	NA	NA	NA	NA
9-loss	0	0	3.43085e-05	-3.74375e-05	1.8442e-05	0.247613	0.737704	NA	NA	NA	NA
10-loss	0	0	0	0	0	0.13662	0.737704	NA	NA	NA	NA
11-loss	0	0	0	0	0	0.356108	0.737704	NA	NA	NA	NA
12-loss	NA	NA	NA	NA	NA	NA	NA	NA	NA	NA	NA
13-loss	NA	NA	NA	NA	NA	NA	NA	NA	NA	NA	NA
14-loss	0	0	0	0	0	0.300509	0.737704	NA	NA	NA	NA
15-loss	NA	NA	NA	NA	NA	NA	NA	NA	NA	NA	NA
16-loss	NA	NA	NA	NA	NA	NA	NA	NA	NA	NA	NA
17-loss	NA	NA	NA	NA	NA	NA	NA	NA	NA	NA	NA
18-loss	0	0	0	0	0	0.13662	0.737704	NA	NA	NA	NA
19-loss	0	0	0	0	0	0.300509	0.737704	NA	NA	NA	NA
20-loss	NA	NA	NA	NA	NA	NA	NA	NA	NA	NA	NA
21-loss	0	0	0	0	0	0.356108	0.737704	NA	NA	NA	NA
22-loss	0	0	-5.69529e-05	-7.37605e-06	6.20684e-05	0.617468	0.840088	NA	NA	NA	NA
no.sex-loss	0	0	5.88038e-05	-5.63985e-05	5.92221e-05	0.142277	0.737704	NA	NA	NA	NA

## Sheet: ColoRect-AdenoCA
context	male.median	female.median	diff.in.location	ci.low	ci.high	utest.pvalue	utest.qvalue	lnr.pvalue	lnr.qvalue	extended.model.lnr.p	extended.model.lnr.q
1-altered	0.000954425	0.0680444	-0.00191575	-0.318424	1.76679e-05	0.114385	0.575649	NA	NA	NA	NA
2-altered	0.000909511	0.154927	-0.00544156	-0.374374	3.5369e-05	0.0692823	0.539764	NA	NA	NA	NA
3-altered	0.00216806	0.00210031	-1.94902e-05	-0.00323704	0.00142227	0.948594	0.974125	NA	NA	NA	NA
4-altered	0.00396777	0.141249	-0.00680297	-0.21286	0.000897202	0.323806	0.698206	NA	NA	NA	NA
5-altered	0.0301393	0.00270221	2.7853e-05	-0.00812598	0.0569482	0.814023	0.936126	NA	NA	NA	NA
6-altered	0.0022218	0.00314987	-0.000202942	-0.00411594	0.00142722	0.520442	0.81878	NA	NA	NA	NA
7-altered	0.376049	0.441659	-9.31443e-06	-0.0681405	0.0188746	0.889648	0.959152	NA	NA	NA	NA
8-altered	0.481958	0.961596	-0.0701601	-0.417764	1.48087e-05	0.0813611	0.539764	NA	NA	NA	NA
9-altered	0	0.000903887	-5.01888e-05	-0.00189635	0.00596429	0.753565	0.91221	NA	NA	NA	NA
10-altered	0.001105	0.00357933	-0.00208459	-0.279644	1.12026e-05	0.126332	0.575649	NA	NA	NA	NA
11-altered	0	0.0629056	-0.00119185	-0.210761	-6.93068e-05	0.0393718	0.539764	NA	NA	NA	NA
12-altered	0.000594825	0	-2.80601e-06	-0.584672	4.97771e-05	0.569324	0.825908	NA	NA	NA	NA
13-altered	0.844516	0.794973	7.10093e-06	-0.0747662	0.0424715	0.78758	0.925518	NA	NA	NA	NA
14-altered	0.00429163	0.535323	-0.0168669	-0.429946	-7.96338e-06	0.0288165	0.539764	NA	NA	NA	NA
15-altered	0	0.173736	-0.001304	-0.243648	5.15768e-05	0.0986132	0.567026	NA	NA	NA	NA
16-altered	0.00783802	0.00383359	6.91808e-05	-0.00623823	0.00640139	0.614997	0.848511	NA	NA	NA	NA
17-altered	0.0597564	0.273316	-0.0366924	-0.265231	0.00105542	0.211995	0.585106	NA	NA	NA	NA
18-altered	0.644554	0.991473	-8.10844e-05	-0.263589	3.38928e-05	0.522121	0.81878	NA	NA	NA	NA
19-altered	0.205701	0.000168665	3.9826e-06	-4.90527e-05	0.134671	0.395391	0.717946	NA	NA	NA	NA
20-altered	0.904676	0.917654	-0.00692148	-0.45249	0.00610473	0.293731	0.653788	NA	NA	NA	NA
21-altered	0	0.00156434	-5.84133e-05	-0.0171837	2.2007e-05	0.379292	0.717946	NA	NA	NA	NA
22-altered	0.000813894	0.237796	-1.58568e-05	-0.535478	1.579e-05	0.172531	0.585106	NA	NA	NA	NA
no.sex-altered	0.229312	0.440801	-0.114204	-0.24723	0.0103465	0.0828027	0.539764	NA	NA	NA	NA
1-gain	0	0.000495369	-1.0497e-05	-0.00289878	3.39761e-05	0.384408	0.717946	NA	NA	NA	NA
2-gain	0	0.0027868	-6.99192e-07	-0.0817164	7.0829e-07	0.079851	0.539764	NA	NA	NA	NA
3-gain	0	0	2.7733e-05	-1.17387e-05	3.88677e-06	0.574545	0.825908	NA	NA	NA	NA
4-gain	0	0	4.93414e-05	-4.83897e-05	0.000101741	0.0296943	0.539764	NA	NA	NA	NA
5-gain	0.00111979	0	0.000103621	4.6357e-06	0.0682695	0.0256948	0.539764	NA	NA	NA	NA
6-gain	0	0	3.99377e-05	-1.10371e-05	0.00108101	0.64966	0.848511	NA	NA	NA	NA
7-gain	0.375834	0.437822	-4.05949e-07	-0.0330116	0.0099025	0.962618	0.974125	NA	NA	NA	NA
8-gain	0.083218	0.652597	-0.0963405	-0.397867	2.63341e-05	0.177978	0.585106	NA	NA	NA	NA
9-gain	0	0	9.52851e-05	-9.40008e-05	4.23815e-05	0.974125	0.974125	NA	NA	NA	NA
10-gain	0	0	2.7626e-05	-4.38178e-06	8.9998e-06	0.851564	0.948001	NA	NA	NA	NA
11-gain	0	0	-2.74902e-05	-0.000712026	2.54335e-05	0.390195	0.717946	NA	NA	NA	NA
12-gain	0	0	3.46143e-05	-5.62552e-06	4.18247e-05	0.651755	0.848511	NA	NA	NA	NA
13-gain	0.844516	0.778263	2.22253e-05	-0.0748119	0.04148	0.709416	0.906476	NA	NA	NA	NA
14-gain	0	0	-8.31156e-06	-6.50891e-05	6.53557e-05	0.636615	0.848511	NA	NA	NA	NA
15-gain	0	0	2.16737e-05	-6.78508e-06	1.70851e-05	0.947244	0.974125	NA	NA	NA	NA
16-gain	0	0	1.03966e-05	-3.33237e-05	2.3875e-05	0.753244	0.91221	NA	NA	NA	NA
17-gain	0	0.000802036	-2.78838e-05	-0.00570692	1.95326e-05	0.538066	0.825035	NA	NA	NA	NA
18-gain	0	0	3.22578e-05	-2.6846e-05	2.46733e-05	0.178363	0.585106	NA	NA	NA	NA
19-gain	0.000282484	0	1.91418e-05	-4.47059e-05	0.00248062	0.238438	0.609342	NA	NA	NA	NA
20-gain	0.704994	0.820177	-0.0143554	-0.467043	0.00555298	0.192152	0.585106	NA	NA	NA	NA
21-gain	0	0	4.60081e-05	-3.66827e-05	7.24167e-06	0.851827	0.948001	NA	NA	NA	NA
22-gain	0	0	3.31092e-07	-1.87343e-05	6.11776e-05	0.133484	0.575649	NA	NA	NA	NA
no.sex-gain	0.143348	0.164531	-0.0220226	-0.100623	0.050045	0.646307	0.848511	NA	NA	NA	NA
1-loss	0	0.000281732	-3.92588e-05	-0.12164	1.69111e-05	0.130012	0.575649	NA	NA	NA	NA
2-loss	0	0.000443864	-3.64686e-05	-0.00410494	2.02093e-05	0.231204	0.609342	NA	NA	NA	NA
3-loss	0.000849762	0.00121794	-0.000167106	-0.00240234	5.65803e-05	0.27093	0.644627	NA	NA	NA	NA
4-loss	0.0017065	0.0616435	-0.00563938	-0.304528	5.81313e-05	0.142462	0.578228	NA	NA	NA	NA
5-loss	0.000550645	0.000178034	-4.05215e-05	-0.00343308	2.3624e-05	0.562703	0.825908	NA	NA	NA	NA
6-loss	0.000557169	0.00143922	-7.12093e-05	-0.0023458	1.47472e-05	0.390278	0.717946	NA	NA	NA	NA
7-loss	0	0	-6.42989e-06	-3.24525e-05	5.93705e-05	0.73627	0.91221	NA	NA	NA	NA
8-loss	0	0.0991936	-8.1488e-05	-0.0393045	2.66685e-05	0.465367	0.81878	NA	NA	NA	NA
9-loss	0	0	-5.48437e-05	-2.01046e-05	8.2382e-05	0.488022	0.81878	NA	NA	NA	NA
10-loss	0	0.00266729	-1.96911e-05	-0.020377	4.60584e-05	0.2092	0.585106	NA	NA	NA	NA
11-loss	0	0.00189148	-2.37057e-05	-0.0428271	1.76963e-05	0.0707225	0.539764	NA	NA	NA	NA
12-loss	0	0	-2.21034e-05	-6.45033e-05	1.31222e-05	0.514956	0.81878	NA	NA	NA	NA
13-loss	0	0	5.42053e-05	-7.15703e-05	5.26188e-05	0.872265	0.955338	NA	NA	NA	NA
14-loss	0.00102399	0.0134325	-0.00264	-0.287916	0.000258464	0.280927	0.646131	NA	NA	NA	NA
15-loss	0	0.00191697	-1.58297e-05	-0.154098	2.47977e-06	0.201748	0.585106	NA	NA	NA	NA
16-loss	0.00391529	3.26325e-05	0.00054194	-3.41595e-05	0.00401557	0.264809	0.644627	NA	NA	NA	NA
17-loss	0.000546393	0.244846	-0.000469849	-0.234436	3.74282e-06	0.206629	0.585106	NA	NA	NA	NA
18-loss	0.467339	0.991473	-6.87749e-05	-0.446641	2.4612e-05	0.502086	0.81878	NA	NA	NA	NA
19-loss	0	0	-3.19855e-05	-3.41086e-05	6.0526e-05	0.791385	0.925518	NA	NA	NA	NA
20-loss	0.00217332	0	3.94636e-05	-5.72873e-05	0.00429345	0.944774	0.974125	NA	NA	NA	NA
21-loss	0	0	-3.7246e-06	-8.74718e-05	7.91104e-05	0.360866	0.717946	NA	NA	NA	NA
22-loss	0	0.237796	-3.94796e-05	-0.745753	4.71055e-05	0.0860494	0.539764	NA	NA	NA	NA
no.sex-loss	0.0272482	0.129256	-0.0565149	-0.157021	0.000481423	0.0733294	0.539764	NA	NA	NA	NA

## Sheet: Eso-AdenoCA
context	male.median	female.median	diff.in.location	ci.low	ci.high	utest.pvalue	utest.qvalue	lnr.pvalue	lnr.qvalue	extended.model.lnr.p	extended.model.lnr.q
1-altered	0.39963	0.489582	-0.141685	-0.380021	0.0505987	0.20854	0.881867	NA	NA	NA	NA
2-altered	0.202949	0.328932	-0.00744456	-0.152089	0.233225	0.703815	0.910137	NA	NA	NA	NA
3-altered	0.420675	0.154945	-0.00101535	-0.206863	0.270477	0.897895	0.946841	NA	NA	NA	NA
4-altered	0.449487	0.768492	-0.0509595	-0.458431	0.0141234	0.117406	0.881867	NA	NA	NA	NA
5-altered	0.415181	0.69091	-0.132273	-0.347929	0.0265654	0.127257	0.881867	NA	NA	NA	NA
6-altered	0.543647	0.289937	0.0664385	-0.112273	0.375839	0.435277	0.910137	NA	NA	NA	NA
7-altered	0.517045	0.767873	-0.00289442	-0.318755	0.140844	0.547939	0.910137	NA	NA	NA	NA
8-altered	0.724845	0.65122	0.033476	-0.083052	0.292632	0.447346	0.910137	NA	NA	NA	NA
9-altered	0.542068	0.654873	-0.0398334	-0.311007	0.109511	0.625818	0.910137	NA	NA	NA	NA
10-altered	0.281794	0.469244	-0.000925218	-0.344502	0.127856	0.707476	0.910137	NA	NA	NA	NA
11-altered	0.377086	0.530573	-0.0181958	-0.290672	0.197071	0.677374	0.910137	NA	NA	NA	NA
12-altered	0.197014	0.256909	-3.82426e-05	-0.242045	0.137066	0.905674	0.946841	NA	NA	NA	NA
13-altered	0.584953	0.479771	0.00242248	-0.13914	0.274505	0.643507	0.910137	NA	NA	NA	NA
14-altered	0.137638	0.532574	-0.148311	-0.471373	0.0248374	0.130431	0.881867	NA	NA	NA	NA
15-altered	0.197879	0.528351	-6.95935e-05	-0.362248	0.128316	0.729183	0.910137	NA	NA	NA	NA
16-altered	0.431634	0.527724	-0.00460774	-0.344288	0.0889747	0.738662	0.910137	NA	NA	NA	NA
17-altered	0.496294	0.545267	-0.0373089	-0.272154	0.139647	0.589786	0.910137	NA	NA	NA	NA
18-altered	0.756651	0.765943	-0.0167968	-0.215965	0.0948194	0.669975	0.910137	NA	NA	NA	NA
19-altered	0.516312	0.227885	0.0815522	-0.0261575	0.398612	0.213753	0.881867	NA	NA	NA	NA
20-altered	0.873856	0.917294	-4.69084e-05	-0.0742824	0.080451	1	1	NA	NA	NA	NA
21-altered	0.446354	0.466451	-5.72556e-05	-0.0728723	0.0821027	0.96307	0.991819	NA	NA	NA	NA
22-altered	0.341225	0.677792	-0.00168687	-0.290695	0.0950194	0.660492	0.910137	NA	NA	NA	NA
no.sex-altered	0.47057	0.526907	-0.0417294	-0.164366	0.0850968	0.488363	0.910137	NA	NA	NA	NA
1-gain	0.128672	0.230786	-0.0395679	-0.193302	0.0624957	0.39079	0.910137	NA	NA	NA	NA
2-gain	0.0215376	0.106662	-0.00631738	-0.103989	0.0374087	0.406539	0.910137	NA	NA	NA	NA
3-gain	0.0119374	0.00108325	3.54339e-05	-0.0013863	0.148873	0.644968	0.910137	NA	NA	NA	NA
4-gain	0.00110097	0.000274009	1.31938e-05	-6.42229e-05	0.00407971	0.520701	0.910137	NA	NA	NA	NA
5-gain	0.00966305	0.0968543	-0.000484681	-0.167379	0.0059857	0.500829	0.910137	NA	NA	NA	NA
6-gain	0.107438	0.113283	-0.000539247	-0.164315	0.102274	0.873392	0.946841	NA	NA	NA	NA
7-gain	0.400894	0.380537	0.00199043	-0.0998103	0.327825	0.661783	0.910137	NA	NA	NA	NA
8-gain	0.53876	0.407197	0.000985387	-0.136444	0.256908	0.853187	0.946841	NA	NA	NA	NA
9-gain	0.048889	0.00392686	8.46294e-05	-0.0259375	0.0711794	0.650339	0.910137	NA	NA	NA	NA
10-gain	0.0157147	0.0407832	-3.13373e-05	-0.0678914	0.0316167	0.98758	1	NA	NA	NA	NA
11-gain	0.13033	0.0745455	7.69332e-05	-0.085319	0.157088	0.889044	0.946841	NA	NA	NA	NA
12-gain	0.0219061	0.00350519	0.000250907	-0.00219935	0.0845647	0.399163	0.910137	NA	NA	NA	NA
13-gain	0.189957	0.000540384	0.0061218	-3.133e-05	0.32719	0.117855	0.881867	NA	NA	NA	NA
14-gain	0.000312624	0.0130514	-4.79082e-05	-0.0245031	0.000498532	0.599761	0.910137	NA	NA	NA	NA
15-gain	0.00357807	0.000841328	4.1795e-05	-1.29357e-05	0.0379076	0.560459	0.910137	NA	NA	NA	NA
16-gain	0.0190604	0.00436318	0.00213132	-0.00253922	0.113796	0.273888	0.881867	NA	NA	NA	NA
17-gain	0.0986332	0.126012	-0.0023781	-0.104403	0.105832	0.776443	0.918091	NA	NA	NA	NA
18-gain	0.0402086	0.0755987	-0.0301907	-0.0864805	0.0165106	0.16261	0.881867	NA	NA	NA	NA
19-gain	0.156659	0.0142836	0.0268681	-9.38322e-06	0.370617	0.138139	0.881867	NA	NA	NA	NA
20-gain	0.717728	0.644087	0.0170306	-0.0449152	0.450178	0.431726	0.910137	NA	NA	NA	NA
21-gain	0	0.00101451	-6.96227e-05	-0.00208722	4.24038e-05	0.77222	0.918091	NA	NA	NA	NA
22-gain	0	0	1.07942e-05	-2.78629e-05	0.000889297	0.424433	0.910137	NA	NA	NA	NA
no.sex-gain	0.220397	0.22848	0.0149016	-0.0758052	0.103089	0.825321	0.946841	NA	NA	NA	NA
1-loss	0.0166907	0.169285	-0.0148791	-0.23425	0.00446551	0.290252	0.881867	NA	NA	NA	NA
2-loss	0.00263009	0.00996538	-0.00107453	-0.0170896	0.00316343	0.295137	0.881867	NA	NA	NA	NA
3-loss	0.0279699	0.00656436	0.000368913	-0.00774422	0.0614492	0.865484	0.946841	NA	NA	NA	NA
4-loss	0.237933	0.678951	-0.0179386	-0.553912	0.00185587	0.10567	0.881867	NA	NA	NA	NA
5-loss	0.184729	0.562034	-0.0425038	-0.4319	0.013037	0.270958	0.881867	NA	NA	NA	NA
6-loss	0.0845196	0.0109698	0.00689258	-0.00154715	0.224805	0.159811	0.881867	NA	NA	NA	NA
7-loss	0.00136779	0.00282947	-0.000254014	-0.0501487	0.000378122	0.241633	0.881867	NA	NA	NA	NA
8-loss	0.0682424	0.0254144	0.00126572	-0.000129505	0.126438	0.241072	0.881867	NA	NA	NA	NA
9-loss	0.20926	0.246768	-0.00082745	-0.191749	0.0966024	0.785034	0.918091	NA	NA	NA	NA
10-loss	0.00311938	0.0631247	-0.000915873	-0.13635	0.00218723	0.436058	0.910137	NA	NA	NA	NA
11-loss	0.00132654	0.0806035	-0.0496735	-0.147888	-0.00712946	0.00969055	0.668648	NA	NA	NA	NA
12-loss	0.000524408	0.00154714	-1.78753e-05	-0.229622	0.000409429	0.564101	0.910137	NA	NA	NA	NA
13-loss	9.0067e-05	1.19823e-05	-3.50607e-06	-0.0287321	7.79479e-05	0.728186	0.910137	NA	NA	NA	NA
14-loss	0.00152007	0.306844	-0.0437096	-0.38033	6.89954e-05	0.0784309	0.881867	NA	NA	NA	NA
15-loss	0	0.0369136	-5.90954e-06	-0.251716	8.55767e-06	0.306737	0.881867	NA	NA	NA	NA
16-loss	0.0138607	0.446532	-0.151861	-0.527663	0.000716873	0.0699598	0.881867	NA	NA	NA	NA
17-loss	0.101973	0.25444	-0.0694012	-0.235591	0.00405666	0.143999	0.881867	NA	NA	NA	NA
18-loss	0.597731	0.578422	-0.0390954	-0.392241	0.13654	0.519309	0.910137	NA	NA	NA	NA
19-loss	0	0.0718198	-7.72628e-05	-0.115234	3.77281e-06	0.298225	0.881867	NA	NA	NA	NA
20-loss	0.000564025	0.00326688	-1.19174e-05	-0.00766835	0.000281829	0.426395	0.910137	NA	NA	NA	NA
21-loss	0.286724	0.0975998	-0.00152935	-0.0706726	0.0725281	0.45283	0.910137	NA	NA	NA	NA
22-loss	0.0168373	0.548634	-0.00833985	-0.477674	0.000420472	0.193177	0.881867	NA	NA	NA	NA
no.sex-loss	0.18463	0.28424	-0.0648587	-0.170359	0.0370778	0.180364	0.881867	NA	NA	NA	NA

## Sheet: Head-SCC
context	male.median	female.median	diff.in.location	ci.low	ci.high	utest.pvalue	utest.qvalue	lnr.pvalue	lnr.qvalue	extended.model.lnr.p	extended.model.lnr.q
1-altered	0.0612977	0.379036	-0.0514998	-0.494652	0.00495331	0.225461	0.552418	NA	NA	NA	NA
2-altered	0.13431	0.013746	0.00342868	-0.0308839	0.172398	0.346264	0.62576	NA	NA	NA	NA
3-altered	0.660033	0.452417	0.00762188	-0.0830296	0.472058	0.62263	0.75371	NA	NA	NA	NA
4-altered	0.249007	0.108196	0.0975365	-0.0209407	0.511992	0.12961	0.552418	NA	NA	NA	NA
5-altered	0.254059	0.00317841	0.0033717	-4.54932e-05	0.270129	0.191762	0.552418	NA	NA	NA	NA
6-altered	0.0462692	0	0.000345901	-0.373641	0.16801	0.430445	0.645069	NA	NA	NA	NA
7-altered	0.277822	0.0715141	0.000170056	-0.1389	0.321449	0.755517	0.873358	NA	NA	NA	NA
8-altered	0.865024	0.303008	0.0352231	-0.0122489	0.669897	0.230616	0.552418	NA	NA	NA	NA
9-altered	0.290729	0.692636	-0.0524131	-0.550266	0.158036	0.413962	0.645069	NA	NA	NA	NA
10-altered	0.0971588	0	0.00119112	-1.72313e-06	0.271026	0.132477	0.552418	NA	NA	NA	NA
11-altered	0.499152	0.511027	0.0296144	-0.204528	0.373574	0.600062	0.739363	NA	NA	NA	NA
12-altered	0.00844418	0.000935336	0.000133458	-0.000810751	0.234767	0.519722	0.696648	NA	NA	NA	NA
13-altered	0.580309	0	0.266146	5.01398e-05	0.72046	0.0267672	0.552418	NA	NA	NA	NA
14-altered	0.2045	0.0163945	0.00325459	-0.0327471	0.225556	0.284953	0.588282	NA	NA	NA	NA
15-altered	0.00139331	0	0.000471506	-3.97893e-05	0.0806246	0.0523547	0.552418	NA	NA	NA	NA
16-altered	0.0872215	0.00505278	0.00579451	-0.00434366	0.295872	0.232176	0.552418	NA	NA	NA	NA
17-altered	0.0323967	0.0294862	0.000522073	-0.05769	0.325725	0.35369	0.62576	NA	NA	NA	NA
18-altered	0.60247	0.00110708	0.0816398	-0.000888217	0.647952	0.157111	0.552418	NA	NA	NA	NA
19-altered	0.250977	0	0.0363069	-7.12803e-05	0.481009	0.0938748	0.552418	NA	NA	NA	NA
20-altered	0.227364	0.210034	2.08138e-05	-0.418525	0.086231	0.852844	0.924954	NA	NA	NA	NA
21-altered	0.00522366	0	3.18459e-05	-1.02682e-05	0.327531	0.176025	0.552418	NA	NA	NA	NA
22-altered	0.0408409	0.00135659	2.13016e-05	-0.00275501	0.2691	0.500778	0.696648	NA	NA	NA	NA
no.sex-altered	0.35026	0.384932	0.0636908	-0.13091	0.203715	0.415948	0.645069	NA	NA	NA	NA
1-gain	0.000767406	0.204126	-0.00323111	-0.410867	3.98754e-05	0.129352	0.552418	NA	NA	NA	NA
2-gain	0.000694457	0	2.97333e-05	-3.21907e-05	0.00746093	0.439395	0.645069	NA	NA	NA	NA
3-gain	0.441534	0.442342	0.00045197	-0.191205	0.171185	0.772099	0.873358	NA	NA	NA	NA
4-gain	5.62739e-05	0	1.94106e-05	-0.00784398	0.00382489	0.722991	0.86011	NA	NA	NA	NA
5-gain	0.106652	0	0.000110373	-2.28672e-05	0.221905	0.184814	0.552418	NA	NA	NA	NA
6-gain	0.000363261	0	-6.38004e-05	-0.667991	0.000449895	0.811596	0.903228	NA	NA	NA	NA
7-gain	0.0175805	0.000110592	4.07002e-05	-0.00184879	0.217804	0.522125	0.696648	NA	NA	NA	NA
8-gain	0.668763	0.0134734	0.155422	-0.00106757	0.660009	0.22135	0.552418	NA	NA	NA	NA
9-gain	0.0476572	0	4.78837e-06	-0.497676	0.0569149	0.920517	0.947996	NA	NA	NA	NA
10-gain	0	0	3.4656e-05	-3.70588e-05	3.91273e-05	0.439259	0.645069	NA	NA	NA	NA
11-gain	0.0715782	0.023798	6.43331e-05	-0.0877227	0.084103	0.565297	0.70919	NA	NA	NA	NA
12-gain	0.000193849	0	6.84382e-06	-5.24858e-05	0.115558	0.229896	0.552418	NA	NA	NA	NA
13-gain	0.000636521	0	1.51283e-05	-5.31281e-06	0.118507	0.1562	0.552418	NA	NA	NA	NA
14-gain	0	0	-1.05537e-05	-0.00481329	0.000169995	0.952716	0.954741	NA	NA	NA	NA
15-gain	6.96031e-05	0	3.69e-05	-5.41716e-05	0.00128746	0.217783	0.552418	NA	NA	NA	NA
16-gain	0	0	1.08471e-05	-3.59579e-05	0.00518677	0.431623	0.645069	NA	NA	NA	NA
17-gain	0	0	4.34117e-05	-4.37732e-05	0.0312554	0.545298	0.69677	NA	NA	NA	NA
18-gain	0.0127391	0.000450477	3.01136e-05	-7.38629e-06	0.131326	0.35232	0.62576	NA	NA	NA	NA
19-gain	0.0129798	0	0.000357707	-3.36121e-05	0.0331754	0.0711028	0.552418	NA	NA	NA	NA
20-gain	0.0325253	0.210034	-3.14575e-05	-0.42011	0.032297	0.893622	0.947996	NA	NA	NA	NA
21-gain	0	0	3.01303e-05	-1.6563e-05	0.0044219	0.0659864	0.552418	NA	NA	NA	NA
22-gain	0	0	-4.63408e-05	-2.28035e-05	1.3219e-05	0.919203	0.947996	NA	NA	NA	NA
no.sex-gain	0.121557	0.136578	-0.0108186	-0.0969118	0.0929993	0.857929	0.924954	NA	NA	NA	NA
1-loss	0.00129285	0	2.24717e-05	-4.66743e-05	0.0180667	0.282183	0.588282	NA	NA	NA	NA
2-loss	0.0047885	0.00131222	0.000914094	-0.0217378	0.0377908	0.432013	0.645069	NA	NA	NA	NA
3-loss	0.373714	0.000214251	0.00475941	-1.65155e-05	0.438095	0.144818	0.552418	NA	NA	NA	NA
4-loss	0.0871691	0.000311374	0.00899812	-4.09235e-05	0.275126	0.115698	0.552418	NA	NA	NA	NA
5-loss	0.00138186	0	5.56684e-05	-3.60949e-05	0.0435655	0.315634	0.604965	NA	NA	NA	NA
6-loss	0.00183588	0	0.00157252	3.80726e-05	0.0701563	0.0230042	0.552418	NA	NA	NA	NA
7-loss	0.0027934	0.000139294	0.000412326	-0.000229185	0.0577941	0.289878	0.588282	NA	NA	NA	NA
8-loss	0.00103901	0.141608	-3.39372e-05	-0.276801	0.00104245	0.764676	0.873358	NA	NA	NA	NA
9-loss	0.00769057	0	2.43325e-05	-0.000891775	0.060988	0.395462	0.645069	NA	NA	NA	NA
10-loss	0.0029796	0	4.32596e-05	-1.32172e-05	0.168255	0.306762	0.60476	NA	NA	NA	NA
11-loss	0.344406	0	0.0633235	-5.88881e-05	0.368908	0.121695	0.552418	NA	NA	NA	NA
12-loss	0	5.4452e-05	-5.91711e-05	-0.0010251	1.77745e-06	0.543845	0.69677	NA	NA	NA	NA
13-loss	0.015662	0	0.000107341	-4.24397e-05	0.360916	0.11355	0.552418	NA	NA	NA	NA
14-loss	6.67306e-05	0	5.50881e-05	-5.67638e-06	0.0516138	0.170039	0.552418	NA	NA	NA	NA
15-loss	0	0	3.16341e-05	-1.74871e-05	0.000196662	0.0950778	0.552418	NA	NA	NA	NA
16-loss	0.00585886	0.000149323	0.00031385	-1.47466e-05	0.149292	0.262809	0.584962	NA	NA	NA	NA
17-loss	0.000358155	0.000377775	2.35941e-05	-0.0293848	0.0260905	0.954741	0.954741	NA	NA	NA	NA
18-loss	0.0117665	0	1.4562e-05	-2.87139e-05	0.146275	0.259533	0.584962	NA	NA	NA	NA
19-loss	0.00168466	0	4.16712e-05	-5.36305e-05	0.313233	0.0874172	0.552418	NA	NA	NA	NA
20-loss	0	0	6.12681e-05	-9.13847e-06	0.000752535	0.10595	0.552418	NA	NA	NA	NA
21-loss	0	0	4.1657e-05	-3.8823e-06	0.0248211	0.52501	0.696648	NA	NA	NA	NA
22-loss	0	0	4.76945e-05	-1.35873e-05	0.0314483	0.496002	0.696648	NA	NA	NA	NA
no.sex-loss	0.15824	0.0197819	0.077259	-0.0121605	0.159627	0.0851124	0.552418	NA	NA	NA	NA

[truncated: 14 more sheets: Kidney-ChRCC, Kidney-RCC, Liver-HCC, Lung-AdenoCA, Lung-SCC, Lymph-BNHL, Lymph-CLL, Myeloid-MPN, Panc-AdenoCA, Panc-Endocrine, Skin-Melanoma, SoftTissue-Osteosarc, Stomach-AdenoCA, Thy-AdenoCA]
