# Supplementary material for: Sex differences in oncogenic mutational processes
Source: Nat Commun. 2020 Aug 28;11:4330. doi: 10.1038/s41467-020-17359-2 (PMC7455744; doi:10.1038/s41467-020-17359-2)
Supplement: Supplementary file 9 — Supplementary Data 6 [file 41467_2020_17359_MOESM9_ESM.xlsx]

## Sheet: Pan-cancer
Symbol	ID	Chromosome	Start	End	Male.Proportion	Female.Proportion	Proportion.Difference	Confidence.Interval.Low	Confidence.Interval.High	Prop.test.p.value	Prop.test.q.value	MLR.p.value.	MLR.q.value
OR4F5	ENSG00000186092.4	1	69091	70008	0.18593	0.211921	-0.0259909	-0.0636331	0.0116513	0.177163	0.690536	#N/A	#N/A
AL627309.1	ENSG00000237683.5	1	134901	139379	0.18593	0.211921	-0.0259909	-0.0636331	0.0116513	0.177163	0.690536	#N/A	#N/A
OR4F29	ENSG00000235249.1	1	367640	368634	0.18593	0.211921	-0.0259909	-0.0636331	0.0116513	0.177163	0.690536	#N/A	#N/A
OR4F16	ENSG00000185097.2	1	621059	622053	0.18593	0.211921	-0.0259909	-0.0636331	0.0116513	0.177163	0.690536	#N/A	#N/A
AL669831.1	ENSG00000269831.1	1	738532	739137	0.187605	0.210596	-0.0229913	-0.0606265	0.0146438	0.235676	0.704128	#N/A	#N/A
AL645608.2	ENSG00000269308.1	1	818043	819983	0.203518	0.225166	-0.021648	-0.0602684	0.0169724	0.279082	0.716037	#N/A	#N/A
SAMD11	ENSG00000187634.6	1	860260	879955	0.20938	0.230464	-0.0210833	-0.0600451	0.0178785	0.297104	0.722758	#N/A	#N/A
AL645608.1	ENSG00000268179.1	1	861264	866445	0.20938	0.229139	-0.0197588	-0.0586725	0.0191549	0.329832	0.73523	#N/A	#N/A
NOC2L	ENSG00000188976.6	1	879584	894689	0.20938	0.230464	-0.0210833	-0.0600451	0.0178785	0.297104	0.722758	#N/A	#N/A
KLHL17	ENSG00000187961.9	1	895967	901095	0.20938	0.230464	-0.0210833	-0.0600451	0.0178785	0.297104	0.722758	#N/A	#N/A
PLEKHN1	ENSG00000187583.6	1	901877	911245	0.20938	0.230464	-0.0210833	-0.0600451	0.0178785	0.297104	0.722758	#N/A	#N/A
C1orf170	ENSG00000187642.5	1	910579	917497	0.20938	0.230464	-0.0210833	-0.0600451	0.0178785	0.297104	0.722758	#N/A	#N/A
HES4	ENSG00000188290.6	1	934342	935552	0.20938	0.230464	-0.0210833	-0.0600451	0.0178785	0.297104	0.722758	#N/A	#N/A
ISG15	ENSG00000187608.5	1	948803	949920	0.210218	0.230464	-0.0202458	-0.0592283	0.0187366	0.318203	0.732755	#N/A	#N/A
AGRN	ENSG00000188157.9	1	955503	991496	0.20938	0.230464	-0.0210833	-0.0600451	0.0178785	0.297104	0.722758	#N/A	#N/A
RNF223	ENSG00000237330.2	1	1006346	1009687	0.20938	0.229139	-0.0197588	-0.0586725	0.0191549	0.329832	0.73523	#N/A	#N/A
C1orf159	ENSG00000131591.13	1	1017198	1051741	0.20938	0.229139	-0.0197588	-0.0586725	0.0191549	0.329832	0.73523	#N/A	#N/A
TTLL10	ENSG00000162571.9	1	1109264	1133315	0.20938	0.227815	-0.0184343	-0.0572996	0.020431	0.364869	0.751914	#N/A	#N/A
TNFRSF18	ENSG00000186891.9	1	1138888	1142071	0.210218	0.22649	-0.0162723	-0.0551096	0.022565	0.427642	0.783318	#N/A	#N/A
TNFRSF4	ENSG00000186827.6	1	1146706	1149518	0.210218	0.22649	-0.0162723	-0.0551096	0.022565	0.427642	0.783318	#N/A	#N/A
SDF4	ENSG00000078808.12	1	1152288	1167411	0.20938	0.227815	-0.0184343	-0.0572996	0.020431	0.364869	0.751914	#N/A	#N/A
B3GALT6	ENSG00000176022.3	1	1167629	1170421	0.20938	0.227815	-0.0184343	-0.0572996	0.020431	0.364869	0.751914	#N/A	#N/A
FAM132A	ENSG00000184163.3	1	1177826	1182102	0.210218	0.227815	-0.0175968	-0.0564828	0.0212892	0.388877	0.76011	#N/A	#N/A
UBE2J2	ENSG00000160087.16	1	1189289	1209265	0.210218	0.227815	-0.0175968	-0.0564828	0.0212892	0.388877	0.76011	#N/A	#N/A
SCNN1D	ENSG00000162572.15	1	1215816	1227409	0.20938	0.227815	-0.0184343	-0.0572996	0.020431	0.364869	0.751914	#N/A	#N/A
ACAP3	ENSG00000131584.14	1	1227756	1244989	0.20938	0.227815	-0.0184343	-0.0572996	0.020431	0.364869	0.751914	#N/A	#N/A
PUSL1	ENSG00000169972.7	1	1243947	1247057	0.210218	0.227815	-0.0175968	-0.0564828	0.0212892	0.388877	0.76011	#N/A	#N/A
CPSF3L	ENSG00000127054.14	1	1246965	1260071	0.210218	0.227815	-0.0175968	-0.0564828	0.0212892	0.388877	0.76011	#N/A	#N/A
GLTPD1	ENSG00000224051.2	1	1260136	1264277	0.210218	0.227815	-0.0175968	-0.0564828	0.0212892	0.388877	0.76011	#N/A	#N/A
TAS1R3	ENSG00000169962.4	1	1266694	1270686	0.210218	0.227815	-0.0175968	-0.0564828	0.0212892	0.388877	0.76011	#N/A	#N/A
DVL1	ENSG00000107404.13	1	1270656	1284730	0.210218	0.227815	-0.0175968	-0.0564828	0.0212892	0.388877	0.76011	#N/A	#N/A
MXRA8	ENSG00000162576.12	1	1288069	1297157	0.210218	0.229139	-0.0189213	-0.0578557	0.0200131	0.35239	0.742213	#N/A	#N/A
AURKAIP1	ENSG00000175756.9	1	1309110	1310875	0.208543	0.229139	-0.0205964	-0.0594893	0.0182966	0.308194	0.72828	#N/A	#N/A
CCNL2	ENSG00000221978.7	1	1321091	1334708	0.208543	0.229139	-0.0205964	-0.0594893	0.0182966	0.308194	0.72828	#N/A	#N/A
RP4-758J18.2	ENSG00000224870.3	1	1334902	1337426	0.207705	0.229139	-0.0214339	-0.060306	0.0174383	0.287481	0.716177	#N/A	#N/A
MRPL20	ENSG00000242485.1	1	1337288	1342693	0.207705	0.229139	-0.0214339	-0.060306	0.0174383	0.287481	0.716177	#N/A	#N/A
ANKRD65	ENSG00000235098.4	1	1353800	1357149	0.207705	0.229139	-0.0214339	-0.060306	0.0174383	0.287481	0.716177	#N/A	#N/A
TMEM88B	ENSG00000205116.3	1	1361508	1363167	0.207705	0.229139	-0.0214339	-0.060306	0.0174383	0.287481	0.716177	#N/A	#N/A
VWA1	ENSG00000179403.10	1	1370241	1378262	0.208543	0.229139	-0.0205964	-0.0594893	0.0182966	0.308194	0.72828	#N/A	#N/A
ATAD3C	ENSG00000215915.5	1	1385069	1405538	0.208543	0.229139	-0.0205964	-0.0594893	0.0182966	0.308194	0.72828	#N/A	#N/A
ATAD3B	ENSG00000160072.15	1	1407143	1433228	0.208543	0.229139	-0.0205964	-0.0594893	0.0182966	0.308194	0.72828	#N/A	#N/A
ATAD3A	ENSG00000197785.9	1	1447531	1470067	0.211055	0.230464	-0.0194083	-0.0584113	0.0195947	0.340221	0.738094	#N/A	#N/A
TMEM240	ENSG00000205090.4	1	1470554	1475833	0.211055	0.230464	-0.0194083	-0.0584113	0.0195947	0.340221	0.738094	#N/A	#N/A
SSU72	ENSG00000160075.10	1	1477053	1510249	0.211893	0.231788	-0.0198953	-0.0589665	0.0191759	0.32836	0.735068	#N/A	#N/A
AL645728.1	ENSG00000215014.3	1	1510355	1511373	0.211893	0.230464	-0.0185708	-0.0575943	0.0204527	0.363151	0.749963	#N/A	#N/A
C1orf233	ENSG00000228594.1	1	1533392	1535476	0.211893	0.230464	-0.0185708	-0.0575943	0.0204527	0.363151	0.749963	#N/A	#N/A
MIB2	ENSG00000197530.8	1	1550795	1565990	0.213568	0.231788	-0.0182202	-0.0573322	0.0208917	0.374049	0.753413	#N/A	#N/A
MMP23B	ENSG00000189409.8	1	1567474	1570639	0.213568	0.231788	-0.0182202	-0.0573322	0.0208917	0.374049	0.753413	#N/A	#N/A
CDK11B	ENSG00000248333.3	1	1570603	1590473	0.214405	0.231788	-0.0173827	-0.0565149	0.0217495	0.398237	0.76792	#N/A	#N/A
SLC35E2B	ENSG00000189339.7	1	1592939	1624167	0.215243	0.231788	-0.0165452	-0.0556976	0.0226072	0.423301	0.779343	#N/A	#N/A
CDK11A	ENSG00000008128.18	1	1634169	1655766	0.215243	0.230464	-0.0152207	-0.0543255	0.0238841	0.46372	0.799492	#N/A	#N/A
SLC35E2	ENSG00000215790.2	1	1656277	1677431	0.21608	0.231788	-0.0157077	-0.0548802	0.0234648	0.44922	0.794962	#N/A	#N/A
NADK	ENSG00000008130.11	1	1682671	1711896	0.216918	0.233113	-0.0161947	-0.0554345	0.0230452	0.435022	0.788824	#N/A	#N/A
GNB1	ENSG00000078369.13	1	1716729	1822495	0.217755	0.234437	-0.0166816	-0.0559884	0.0226251	0.421129	0.779343	#N/A	#N/A
CALML6	ENSG00000169885.5	1	1846266	1848735	0.214405	0.231788	-0.0173827	-0.0565149	0.0217495	0.398237	0.76792	#N/A	#N/A
TMEM52	ENSG00000178821.8	1	1849029	1850712	0.214405	0.231788	-0.0173827	-0.0565149	0.0217495	0.398237	0.76792	#N/A	#N/A
C1orf222	ENSG00000142609.13	1	1853396	1935276	0.215243	0.231788	-0.0165452	-0.0556976	0.0226072	0.423301	0.779343	#N/A	#N/A
GABRD	ENSG00000187730.6	1	1950780	1962192	0.21608	0.231788	-0.0157077	-0.0548802	0.0234648	0.44922	0.794962	#N/A	#N/A
PRKCZ	ENSG00000067606.11	1	1981909	2116834	0.216918	0.233113	-0.0161947	-0.0554345	0.0230452	0.435022	0.788824	#N/A	#N/A
C1orf86	ENSG00000162585.12	1	2115903	2144159	0.21608	0.233113	-0.0170322	-0.056252	0.0221877	0.409621	0.773476	#N/A	#N/A
AL590822.2	ENSG00000269554.1	1	2121237	2123179	0.21608	0.231788	-0.0157077	-0.0548802	0.0234648	0.44922	0.794962	#N/A	#N/A
AL590822.1	ENSG00000203301.2	1	2143360	2145620	0.215243	0.231788	-0.0165452	-0.0556976	0.0226072	0.423301	0.779343	#N/A	#N/A
SKI	ENSG00000157933.9	1	2160134	2241558	0.21608	0.233113	-0.0170322	-0.056252	0.0221877	0.409621	0.773476	#N/A	#N/A
MORN1	ENSG00000116151.9	1	2252692	2323146	0.21608	0.233113	-0.0170322	-0.056252	0.0221877	0.409621	0.773476	#N/A	#N/A
AL589739.1	ENSG00000269753.1	1	2258581	2259042	0.215243	0.233113	-0.0178697	-0.0570694	0.02133	0.385082	0.76011	#N/A	#N/A
RER1	ENSG00000157916.14	1	2323267	2336883	0.21608	0.233113	-0.0170322	-0.056252	0.0221877	0.409621	0.773476	#N/A	#N/A
PEX10	ENSG00000157911.5	1	2336236	2345236	0.21608	0.234437	-0.0183567	-0.0576235	0.0209102	0.372234	0.751921	#N/A	#N/A
PLCH2	ENSG00000149527.13	1	2357419	2436969	0.21608	0.234437	-0.0183567	-0.0576235	0.0209102	0.372234	0.751921	#N/A	#N/A
PANK4	ENSG00000157881.9	1	2439972	2458039	0.21608	0.234437	-0.0183567	-0.0576235	0.0209102	0.372234	0.751921	#N/A	#N/A
HES5	ENSG00000197921.5	1	2460184	2461684	0.21608	0.234437	-0.0183567	-0.0576235	0.0209102	0.372234	0.751921	#N/A	#N/A
TNFRSF14	ENSG00000157873.13	1	2487078	2496821	0.21608	0.233113	-0.0170322	-0.056252	0.0221877	0.409621	0.773476	#N/A	#N/A
FAM213B	ENSG00000157870.10	1	2517930	2522908	0.21608	0.234437	-0.0183567	-0.0576235	0.0209102	0.372234	0.751921	#N/A	#N/A
MMEL1	ENSG00000142606.11	1	2522078	2564481	0.217755	0.234437	-0.0166816	-0.0559884	0.0226251	0.421129	0.779343	#N/A	#N/A
TTC34	ENSG00000215912.7	1	2567415	2718286	0.217755	0.239735	-0.0219797	-0.0614714	0.0175121	0.282739	0.716037	#N/A	#N/A
ACTRT2	ENSG00000169717.5	1	2938046	2939465	0.220268	0.239735	-0.0194671	-0.0590179	0.0200837	0.345793	0.741363	#N/A	#N/A
PRDM16	ENSG00000142611.12	1	2985732	3355185	0.222781	0.242384	-0.0196035	-0.0593033	0.0200962	0.344124	0.741021	#N/A	#N/A
ARHGEF16	ENSG00000130762.10	1	3370990	3397677	0.221943	0.243709	-0.0217656	-0.0614908	0.0179597	0.290752	0.720641	#N/A	#N/A
MEGF6	ENSG00000162591.11	1	3406484	3528059	0.222781	0.243709	-0.020928	-0.0606726	0.0188165	0.311104	0.729589	#N/A	#N/A
TPRG1L	ENSG00000158109.10	1	3541566	3546691	0.222781	0.243709	-0.020928	-0.0606726	0.0188165	0.311104	0.729589	#N/A	#N/A
WRAP73	ENSG00000116213.11	1	3547331	3569325	0.222781	0.245033	-0.0222525	-0.0620417	0.0175366	0.280291	0.716037	#N/A	#N/A
TP73	ENSG00000078900.10	1	3569084	3652765	0.222781	0.245033	-0.0222525	-0.0620417	0.0175366	0.280291	0.716037	#N/A	#N/A
CCDC27	ENSG00000162592.4	1	3668962	3688209	0.221943	0.243709	-0.0217656	-0.0614908	0.0179597	0.290752	0.720641	#N/A	#N/A
SMIM1	ENSG00000235169.3	1	3689352	3692546	0.221943	0.243709	-0.0217656	-0.0614908	0.0179597	0.290752	0.720641	#N/A	#N/A
LRRC47	ENSG00000130764.5	1	3696784	3713068	0.221943	0.245033	-0.0230901	-0.0628598	0.0166797	0.261332	0.713278	#N/A	#N/A
CEP104	ENSG00000116198.8	1	3728645	3773778	0.222781	0.245033	-0.0222525	-0.0620417	0.0175366	0.280291	0.716037	#N/A	#N/A
DFFB	ENSG00000169598.11	1	3773845	3801993	0.222781	0.243709	-0.020928	-0.0606726	0.0188165	0.311104	0.729589	#N/A	#N/A
C1orf174	ENSG00000198912.6	1	3805689	3816857	0.223618	0.243709	-0.0200905	-0.0598544	0.0196734	0.33234	0.73523	#N/A	#N/A
AJAP1	ENSG00000196581.6	1	4714792	4852594	0.225293	0.247682	-0.022389	-0.0623238	0.0175458	0.279049	0.716037	#N/A	#N/A
NPHP4	ENSG00000131697.13	1	5922871	6052533	0.228643	0.250331	-0.0216879	-0.0617852	0.0184094	0.297356	0.722758	#N/A	#N/A
KCNAB2	ENSG00000069424.10	1	6051526	6161253	0.227806	0.25298	-0.0251744	-0.0653387	0.0149898	0.223402	0.699914	#N/A	#N/A
AL035406.1	ENSG00000268332.1	1	6100630	6101399	0.227806	0.25298	-0.0251744	-0.0653387	0.0149898	0.223402	0.699914	#N/A	#N/A
CHD5	ENSG00000116254.13	1	6161853	6240183	0.228643	0.25298	-0.0243369	-0.0645199	0.015846	0.24026	0.705066	#N/A	#N/A
RPL22	ENSG00000116251.5	1	6241329	6269449	0.228643	0.25298	-0.0243369	-0.0645199	0.015846	0.24026	0.705066	#N/A	#N/A
RNF207	ENSG00000158286.8	1	6265535	6281359	0.227806	0.25298	-0.0251744	-0.0653387	0.0149898	0.223402	0.699914	#N/A	#N/A
ICMT	ENSG00000116237.11	1	6281253	6296032	0.227806	0.251656	-0.0238499	-0.0639714	0.0162716	0.249544	0.710805	#N/A	#N/A
HES3	ENSG00000173673.7	1	6304252	6305638	0.226131	0.250331	-0.0242005	-0.0642412	0.0158403	0.241271	0.705066	#N/A	#N/A
GPR153	ENSG00000158292.6	1	6307406	6321035	0.226131	0.250331	-0.0242005	-0.0642412	0.0158403	0.241271	0.705066	#N/A	#N/A
ACOT7	ENSG00000097021.15	1	6324329	6454451	0.226131	0.251656	-0.025525	-0.0656088	0.0145588	0.215709	0.69803	#N/A	#N/A
HES2	ENSG00000069812.7	1	6472478	6484730	0.226131	0.250331	-0.0242005	-0.0642412	0.0158403	0.241271	0.705066	#N/A	#N/A
ESPN	ENSG00000187017.10	1	6484848	6521430	0.226131	0.250331	-0.0242005	-0.0642412	0.0158403	0.241271	0.705066	#N/A	#N/A
TNFRSF25	ENSG00000215788.5	1	6521211	6526255	0.226131	0.249007	-0.022876	-0.0628734	0.0171214	0.268935	0.714907	#N/A	#N/A
PLEKHG5	ENSG00000171680.16	1	6526152	6580121	0.227806	0.249007	-0.0212009	-0.0612361	0.0188343	0.308195	0.72828	#N/A	#N/A
NOL9	ENSG00000162408.10	1	6581407	6614595	0.226968	0.249007	-0.0220384	-0.0620548	0.0179779	0.288129	0.717425	#N/A	#N/A
TAS1R1	ENSG00000173662.15	1	6615241	6639817	0.226131	0.249007	-0.022876	-0.0628734	0.0171214	0.268935	0.714907	#N/A	#N/A
ZBTB48	ENSG00000204859.7	1	6640061	6649340	0.226131	0.250331	-0.0242005	-0.0642412	0.0158403	0.241271	0.705066	#N/A	#N/A
KLHL21	ENSG00000162413.12	1	6650784	6674667	0.226131	0.249007	-0.022876	-0.0628734	0.0171214	0.268935	0.714907	#N/A	#N/A
PHF13	ENSG00000116273.5	1	6673745	6684093	0.226131	0.249007	-0.022876	-0.0628734	0.0171214	0.268935	0.714907	#N/A	#N/A
THAP3	ENSG00000041988.11	1	6684926	6695646	0.226131	0.247682	-0.0215515	-0.0615053	0.0184023	0.298748	0.723287	#N/A	#N/A
DNAJC11	ENSG00000007923.11	1	6694228	6761984	0.226968	0.247682	-0.0207139	-0.0606867	0.0192588	0.319322	0.73306	#N/A	#N/A
CAMTA1	ENSG00000171735.14	1	6845384	7829766	0.228643	0.249007	-0.0203634	-0.0604174	0.0196906	0.32913	0.73523	#N/A	#N/A
VAMP3	ENSG00000049245.8	1	7831329	7841492	0.224456	0.246358	-0.021902	-0.0617738	0.0179698	0.289446	0.719565	#N/A	#N/A
PER3	ENSG00000049246.10	1	7844380	7905237	0.225293	0.247682	-0.022389	-0.0623238	0.0175458	0.279049	0.716037	#N/A	#N/A
UTS2	ENSG00000049247.9	1	7903143	7913572	0.225293	0.247682	-0.022389	-0.0623238	0.0175458	0.279049	0.716037	#N/A	#N/A
TNFRSF9	ENSG00000049249.4	1	7979907	8000926	0.226131	0.247682	-0.0215515	-0.0615053	0.0184023	0.298748	0.723287	#N/A	#N/A
PARK7	ENSG00000116288.8	1	8014351	8045565	0.226131	0.247682	-0.0215515	-0.0615053	0.0184023	0.298748	0.723287	#N/A	#N/A
ERRFI1	ENSG00000116285.8	1	8064464	8086368	0.226968	0.247682	-0.0207139	-0.0606867	0.0192588	0.319322	0.73306	#N/A	#N/A
SLC45A1	ENSG00000162426.10	1	8377886	8404227	0.227806	0.247682	-0.0198764	-0.0598681	0.0201152	0.340767	0.738094	#N/A	#N/A
RERE	ENSG00000142599.13	1	8412457	8877702	0.227806	0.247682	-0.0198764	-0.0598681	0.0201152	0.340767	0.738094	#N/A	#N/A
ENO1	ENSG00000074800.9	1	8921061	8939308	0.225293	0.24106	-0.0157665	-0.0554789	0.023946	0.453916	0.798546	#N/A	#N/A
CA6	ENSG00000131686.10	1	9005926	9035151	0.224456	0.239735	-0.0152795	-0.0549274	0.0243684	0.468333	0.802686	#N/A	#N/A
SLC2A7	ENSG00000197241.3	1	9063359	9086404	0.225293	0.239735	-0.014442	-0.0541091	0.0252252	0.495311	0.819152	#N/A	#N/A
SLC2A5	ENSG00000142583.13	1	9095166	9148537	0.225293	0.239735	-0.014442	-0.0541091	0.0252252	0.495311	0.819152	#N/A	#N/A
GPR157	ENSG00000180758.10	1	9160364	9189229	0.223618	0.239735	-0.016117	-0.0557457	0.0235116	0.442148	0.788824	#N/A	#N/A
H6PD	ENSG00000049239.8	1	9294834	9331396	0.222781	0.237086	-0.0143055	-0.0538232	0.0252121	0.498041	0.820733	#N/A	#N/A
SPSB1	ENSG00000171621.9	1	9352939	9429591	0.224456	0.237086	-0.0126305	-0.0521869	0.0269259	0.554641	0.856676	#N/A	#N/A
SLC25A33	ENSG00000171612.6	1	9599541	9645237	0.223618	0.235762	-0.0121435	-0.0516344	0.0273474	0.57085	0.861826	#N/A	#N/A
TMEM201	ENSG00000188807.8	1	9648932	9674935	0.223618	0.235762	-0.0121435	-0.0516344	0.0273474	0.57085	0.861826	#N/A	#N/A
PIK3CD	ENSG00000171608.11	1	9711790	9789172	0.222781	0.234437	-0.0116565	-0.0510814	0.0277684	0.587329	0.868963	#N/A	#N/A
C1orf200	ENSG00000179840.5	1	9712668	9714644	0.222781	0.234437	-0.0116565	-0.0510814	0.0277684	0.587329	0.868963	#N/A	#N/A
CLSTN1	ENSG00000171603.12	1	9789084	9884584	0.221106	0.234437	-0.0133316	-0.0527174	0.0260542	0.528907	0.841534	#N/A	#N/A
CTNNBIP1	ENSG00000178585.10	1	9908334	9970394	0.221106	0.234437	-0.0133316	-0.0527174	0.0260542	0.528907	0.841534	#N/A	#N/A
LZIC	ENSG00000162441.7	1	9982173	10003465	0.220268	0.234437	-0.0141691	-0.0535352	0.0251971	0.500779	0.822873	#N/A	#N/A
NMNAT1	ENSG00000173614.9	1	10003486	10045559	0.220268	0.233113	-0.0128446	-0.0521638	0.0264747	0.544768	0.851032	#N/A	#N/A
RBP7	ENSG00000162444.11	1	10057264	10076078	0.220268	0.233113	-0.0128446	-0.0521638	0.0264747	0.544768	0.851032	#N/A	#N/A
UBE4B	ENSG00000130939.14	1	10092890	10241297	0.221106	0.233113	-0.0120071	-0.051346	0.0273319	0.574083	0.862993	#N/A	#N/A
KIF1B	ENSG00000054523.12	1	10270863	10441661	0.222781	0.231788	-0.00900751	-0.0483385	0.0303235	0.683699	0.91992	#N/A	#N/A
PGD	ENSG00000142657.16	1	10458649	10480201	0.222781	0.230464	-0.00768301	-0.0469666	0.0316006	0.734147	0.943557	#N/A	#N/A
APITD1	ENSG00000175279.17	1	10490159	10512210	0.221943	0.227815	-0.00587152	-0.0450398	0.0332967	0.804886	0.973115	#N/A	#N/A
APITD1-CORT	ENSG00000251503.3	1	10490159	10512210	0.221943	0.227815	-0.00587152	-0.0450398	0.0332967	0.804886	0.973115	#N/A	#N/A
CORT	ENSG00000241563.2	1	10509776	10511959	0.221106	0.227815	-0.00670904	-0.0458576	0.0324395	0.77147	0.958798	#N/A	#N/A
DFFA	ENSG00000160049.7	1	10516579	10532583	0.221943	0.227815	-0.00587152	-0.0450398	0.0332967	0.804886	0.973115	#N/A	#N/A
PEX14	ENSG00000142655.8	1	10532345	10690815	0.220268	0.229139	-0.00887107	-0.0480479	0.0303058	0.687661	0.921238	#N/A	#N/A
CASZ1	ENSG00000130940.10	1	10696661	10856707	0.217755	0.230464	-0.0127081	-0.0518731	0.0264569	0.547814	0.853289	#N/A	#N/A
C1orf127	ENSG00000175262.10	1	11006528	11042094	0.215243	0.230464	-0.0152207	-0.0543255	0.0238841	0.46372	0.799492	#N/A	#N/A
TARDBP	ENSG00000120948.11	1	11072414	11085796	0.21608	0.229139	-0.0130587	-0.0521357	0.0260184	0.5348	0.842847	#N/A	#N/A
MASP2	ENSG00000009724.12	1	11086580	11107290	0.21608	0.229139	-0.0130587	-0.0521357	0.0260184	0.5348	0.842847	#N/A	#N/A
SRM	ENSG00000116649.5	1	11114641	11120081	0.21608	0.229139	-0.0130587	-0.0521357	0.0260184	0.5348	0.842847	#N/A	#N/A
EXOSC10	ENSG00000171824.9	1	11126675	11159938	0.217755	0.229139	-0.0113836	-0.0505008	0.0277335	0.594026	0.875063	#N/A	#N/A
MTOR	ENSG00000198793.8	1	11166592	11322564	0.21943	0.229139	-0.00970859	-0.0488656	0.0294484	0.655873	0.906714	#N/A	#N/A
ANGPTL7	ENSG00000171819.4	1	11249398	11256038	0.218593	0.227815	-0.0092216	-0.0483106	0.0298674	0.67364	0.915682	#N/A	#N/A
UBIAD1	ENSG00000120942.9	1	11333263	11356106	0.218593	0.227815	-0.0092216	-0.0483106	0.0298674	0.67364	0.915682	#N/A	#N/A
PTCHD2	ENSG00000204624.6	1	11539223	11597641	0.217755	0.22649	-0.00873462	-0.0477552	0.030286	0.691649	0.923704	#N/A	#N/A
FBXO2	ENSG00000116661.9	1	11708424	11715842	0.217755	0.22649	-0.00873462	-0.0477552	0.030286	0.691649	0.923704	#N/A	#N/A
FBXO44	ENSG00000132879.9	1	11714432	11723384	0.217755	0.227815	-0.0100591	-0.0491282	0.0290099	0.642024	0.899408	#N/A	#N/A
FBXO6	ENSG00000116663.6	1	11724181	11734411	0.217755	0.229139	-0.0113836	-0.0505008	0.0277335	0.594026	0.875063	#N/A	#N/A
MAD2L2	ENSG00000116670.10	1	11734537	11751707	0.217755	0.227815	-0.0100591	-0.0491282	0.0290099	0.642024	0.899408	#N/A	#N/A
DRAXIN	ENSG00000162490.6	1	11751786	11785914	0.217755	0.227815	-0.0100591	-0.0491282	0.0290099	0.642024	0.899408	#N/A	#N/A
AGTRAP	ENSG00000177674.11	1	11796141	11814859	0.216918	0.227815	-0.0108966	-0.0499456	0.0281523	0.610992	0.884221	#N/A	#N/A
C1orf167	ENSG00000215910.3	1	11821844	11849642	0.21608	0.22649	-0.0104097	-0.04939	0.0285707	0.628224	0.893583	#N/A	#N/A
MTHFR	ENSG00000177000.6	1	11845780	11866977	0.216918	0.22649	-0.00957214	-0.0485727	0.0294284	0.659657	0.907691	#N/A	#N/A
CLCN6	ENSG00000011021.17	1	11866207	11903201	0.217755	0.22649	-0.00873462	-0.0477552	0.030286	0.691649	0.923704	#N/A	#N/A
NPPA	ENSG00000175206.6	1	11905766	11908402	0.217755	0.22649	-0.00873462	-0.0477552	0.030286	0.691649	0.923704	#N/A	#N/A
NPPB	ENSG00000120937.8	1	11917521	11918988	0.217755	0.22649	-0.00873462	-0.0477552	0.030286	0.691649	0.923704	#N/A	#N/A
KIAA2013	ENSG00000116685.11	1	11979648	11986485	0.216918	0.22649	-0.00957214	-0.0485727	0.0294284	0.659657	0.907691	#N/A	#N/A
PLOD1	ENSG00000083444.12	1	11994262	12035595	0.216918	0.22649	-0.00957214	-0.0485727	0.0294284	0.659657	0.907691	#N/A	#N/A
MFN2	ENSG00000116688.12	1	12040238	12073571	0.216918	0.22649	-0.00957214	-0.0485727	0.0294284	0.659657	0.907691	#N/A	#N/A
MIIP	ENSG00000116691.6	1	12079523	12092102	0.21608	0.22649	-0.0104097	-0.04939	0.0285707	0.628224	0.893583	#N/A	#N/A
TNFRSF8	ENSG00000120949.10	1	12123434	12204264	0.21608	0.227815	-0.0117342	-0.050763	0.0272947	0.580593	0.864681	#N/A	#N/A
TNFRSF1B	ENSG00000028137.12	1	12227060	12269285	0.21608	0.22649	-0.0104097	-0.04939	0.0285707	0.628224	0.893583	#N/A	#N/A
VPS13D	ENSG00000048707.9	1	12290124	12572099	0.216918	0.227815	-0.0108966	-0.0499456	0.0281523	0.610992	0.884221	#N/A	#N/A
DHRS3	ENSG00000162496.4	1	12627939	12677737	0.214405	0.229139	-0.0147337	-0.0537703	0.0243029	0.478524	0.81264	#N/A	#N/A
AADACL4	ENSG00000204518.2	1	12704566	12727097	0.215243	0.229139	-0.0138962	-0.0529531	0.0251607	0.506274	0.825835	#N/A	#N/A
AADACL3	ENSG00000188984.7	1	12776118	12788726	0.215243	0.230464	-0.0152207	-0.0543255	0.0238841	0.46372	0.799492	#N/A	#N/A
C1orf158	ENSG00000157330.5	1	12806163	12823847	0.215243	0.231788	-0.0165452	-0.0556976	0.0226072	0.423301	0.779343	#N/A	#N/A
PRAMEF12	ENSG00000116726.4	1	12834984	12838049	0.215243	0.231788	-0.0165452	-0.0556976	0.0226072	0.423301	0.779343	#N/A	#N/A
PRAMEF1	ENSG00000116721.9	1	12851546	12856777	0.215243	0.230464	-0.0152207	-0.0543255	0.0238841	0.46372	0.799492	#N/A	#N/A
PRAMEF11	ENSG00000204513.5	1	12884468	12891264	0.213568	0.231788	-0.0182202	-0.0573322	0.0208917	0.374049	0.753413	#N/A	#N/A
HNRNPCL1	ENSG00000179172.7	1	12907261	12908578	0.21273	0.231788	-0.0190578	-0.0581494	0.0200339	0.350753	0.742213	#N/A	#N/A
PRAMEF2	ENSG00000120952.4	1	12916941	12921764	0.21273	0.231788	-0.0190578	-0.0581494	0.0200339	0.350753	0.742213	#N/A	#N/A
PRAMEF4	ENSG00000243073.3	1	12939045	12946025	0.21273	0.231788	-0.0190578	-0.0581494	0.0200339	0.350753	0.742213	#N/A	#N/A
PRAMEF10	ENSG00000187545.5	1	12952727	12958101	0.213568	0.231788	-0.0182202	-0.0573322	0.0208917	0.374049	0.753413	#N/A	#N/A
PRAMEF7	ENSG00000204510.1	1	12976450	12980569	0.214405	0.231788	-0.0173827	-0.0565149	0.0217495	0.398237	0.76792	#N/A	#N/A
PRAMEF6	ENSG00000232423.3	1	12998181	13117751	0.214405	0.231788	-0.0173827	-0.0565149	0.0217495	0.398237	0.76792	#N/A	#N/A
PRAMEF22	ENSG00000204508.3	1	13035543	13038381	0.214405	0.231788	-0.0173827	-0.0565149	0.0217495	0.398237	0.76792	#N/A	#N/A
WI2-3308P17.2	ENSG00000239810.2	1	13052394	13052998	0.214405	0.231788	-0.0173827	-0.0565149	0.0217495	0.398237	0.76792	#N/A	#N/A
PRAMEF26	ENSG00000229571.2	1	13216356	13219581	0.214405	0.234437	-0.0200317	-0.0592584	0.0191949	0.326877	0.734208	#N/A	#N/A
PRAMEF3	ENSG00000204503.5	1	13328196	13331692	0.214405	0.234437	-0.0200317	-0.0592584	0.0191949	0.326877	0.734208	#N/A	#N/A
PRAMEF5	ENSG00000204502.2	1	13359819	13369057	0.213568	0.234437	-0.0208692	-0.0600757	0.0183372	0.305552	0.726187	#N/A	#N/A
PRAMEF8	ENSG00000182330.6	1	13386646	13390765	0.213568	0.234437	-0.0208692	-0.0600757	0.0183372	0.305552	0.726187	#N/A	#N/A
PRAMEF9	ENSG00000204501.2	1	13421176	13428191	0.213568	0.234437	-0.0208692	-0.0600757	0.0183372	0.305552	0.726187	#N/A	#N/A
PRAMEF13	ENSG00000204495.3	1	13447414	13452656	0.213568	0.234437	-0.0208692	-0.0600757	0.0183372	0.305552	0.726187	#N/A	#N/A
PRAMEF18	ENSG00000204491.2	1	13474689	13477522	0.213568	0.234437	-0.0208692	-0.0600757	0.0183372	0.305552	0.726187	#N/A	#N/A
PRAMEF16	ENSG00000204488.3	1	13495254	13498260	0.213568	0.234437	-0.0208692	-0.0600757	0.0183372	0.305552	0.726187	#N/A	#N/A
PRAMEF21	ENSG00000204486.3	1	13516066	13526943	0.213568	0.234437	-0.0208692	-0.0600757	0.0183372	0.305552	0.726187	#N/A	#N/A
PRAMEF15	ENSG00000157358.7	1	13641973	13648988	0.213568	0.234437	-0.0208692	-0.0600757	0.0183372	0.305552	0.726187	#N/A	#N/A
PRAMEF14	ENSG00000204481.6	1	13668269	13673511	0.213568	0.234437	-0.0208692	-0.0600757	0.0183372	0.305552	0.726187	#N/A	#N/A
PRAMEF19	ENSG00000204480.6	1	13694889	13698405	0.213568	0.234437	-0.0208692	-0.0600757	0.0183372	0.305552	0.726187	#N/A	#N/A
PRAMEF17	ENSG00000204479.4	1	13716092	13719089	0.213568	0.234437	-0.0208692	-0.0600757	0.0183372	0.305552	0.726187	#N/A	#N/A
PRAMEF20	ENSG00000204478.5	1	13736907	13747803	0.213568	0.234437	-0.0208692	-0.0600757	0.0183372	0.305552	0.726187	#N/A	#N/A
LRRC38	ENSG00000162494.5	1	13801445	13840543	0.213568	0.234437	-0.0208692	-0.0600757	0.0183372	0.305552	0.726187	#N/A	#N/A
PDPN	ENSG00000162493.12	1	13909960	13944452	0.21273	0.233113	-0.0203823	-0.0595213	0.0187568	0.316805	0.732254	#N/A	#N/A
PRDM2	ENSG00000116731.18	1	14026693	14151574	0.211893	0.233113	-0.0212198	-0.0603384	0.0178989	0.295859	0.722758	#N/A	#N/A
KAZN	ENSG00000189337.11	1	14925200	15444539	0.214405	0.234437	-0.0200317	-0.0592584	0.0191949	0.326877	0.734208	#N/A	#N/A
TMEM51	ENSG00000171729.9	1	15479028	15546976	0.210218	0.231788	-0.0215703	-0.0606005	0.0174599	0.286316	0.716177	#N/A	#N/A
C1orf195	ENSG00000204464.3	1	15490840	15497813	0.20938	0.230464	-0.0210833	-0.0600451	0.0178785	0.297104	0.722758	#N/A	#N/A
FHAD1	ENSG00000142621.15	1	15573768	15726779	0.210218	0.233113	-0.0228948	-0.0619725	0.0161829	0.256708	0.713278	#N/A	#N/A
EFHD2	ENSG00000142634.8	1	15736391	15756839	0.20938	0.231788	-0.0224078	-0.0614175	0.0166018	0.266671	0.714907	#N/A	#N/A
CTRC	ENSG00000162438.7	1	15764935	15775737	0.20938	0.231788	-0.0224078	-0.0614175	0.0166018	0.266671	0.714907	#N/A	#N/A
CELA2A	ENSG00000142615.7	1	15783223	15798586	0.210218	0.231788	-0.0215703	-0.0606005	0.0174599	0.286316	0.716177	#N/A	#N/A
CELA2B	ENSG00000215704.5	1	15792404	15817895	0.210218	0.231788	-0.0215703	-0.0606005	0.0174599	0.286316	0.716177	#N/A	#N/A
CASP9	ENSG00000132906.13	1	15817327	15853029	0.210218	0.231788	-0.0215703	-0.0606005	0.0174599	0.286316	0.716177	#N/A	#N/A
DNAJC16	ENSG00000116138.8	1	15853308	15918874	0.210218	0.231788	-0.0215703	-0.0606005	0.0174599	0.286316	0.716177	#N/A	#N/A
AGMAT	ENSG00000116771.5	1	15898848	15911605	0.210218	0.231788	-0.0215703	-0.0606005	0.0174599	0.286316	0.716177	#N/A	#N/A
DDI2	ENSG00000197312.7	1	15943995	15995539	0.20938	0.231788	-0.0224078	-0.0614175	0.0166018	0.266671	0.714907	#N/A	#N/A
RSC1A1	ENSG00000215695.1	1	15986364	15988217	0.20938	0.231788	-0.0224078	-0.0614175	0.0166018	0.266671	0.714907	#N/A	#N/A
PLEKHM2	ENSG00000116786.7	1	16010827	16061264	0.210218	0.231788	-0.0215703	-0.0606005	0.0174599	0.286316	0.716177	#N/A	#N/A
SLC25A34	ENSG00000162461.7	1	16062900	16067891	0.20938	0.231788	-0.0224078	-0.0614175	0.0166018	0.266671	0.714907	#N/A	#N/A
TMEM82	ENSG00000162460.6	1	16068917	16074477	0.20938	0.231788	-0.0224078	-0.0614175	0.0166018	0.266671	0.714907	#N/A	#N/A
FBLIM1	ENSG00000162458.8	1	16083102	16113089	0.20938	0.233113	-0.0237323	-0.0627895	0.0153248	0.238499	0.705066	#N/A	#N/A
SPEN	ENSG00000065526.6	1	16174359	16266955	0.211055	0.235762	-0.0247063	-0.0638986	0.0144859	0.220459	0.699914	#N/A	#N/A
ZBTB17	ENSG00000116809.7	1	16268364	16302627	0.210218	0.235762	-0.0255438	-0.0647156	0.013628	0.204153	0.69628	#N/A	#N/A
C1orf64	ENSG00000183888.4	1	16330731	16335302	0.210218	0.234437	-0.0242193	-0.0633442	0.0149056	0.22934	0.699914	#N/A	#N/A
HSPB7	ENSG00000173641.13	1	16340523	16346089	0.210218	0.234437	-0.0242193	-0.0633442	0.0149056	0.22934	0.699914	#N/A	#N/A
CLCNKA	ENSG00000186510.7	1	16345370	16360545	0.20938	0.234437	-0.0250569	-0.0641612	0.0140475	0.212537	0.697059	#N/A	#N/A
CLCNKB	ENSG00000184908.13	1	16370272	16383803	0.208543	0.234437	-0.0258944	-0.0649781	0.0131893	0.196615	0.694503	#N/A	#N/A
FAM131C	ENSG00000185519.8	1	16384264	16400127	0.208543	0.234437	-0.0258944	-0.0649781	0.0131893	0.196615	0.694503	#N/A	#N/A
EPHA2	ENSG00000142627.9	1	16450832	16482582	0.208543	0.234437	-0.0258944	-0.0649781	0.0131893	0.196615	0.694503	#N/A	#N/A
ARHGEF19	ENSG00000142632.12	1	16524349	16539104	0.20938	0.234437	-0.0250569	-0.0641612	0.0140475	0.212537	0.697059	#N/A	#N/A
C1orf134	ENSG00000204377.3	1	16555368	16556038	0.208543	0.234437	-0.0258944	-0.0649781	0.0131893	0.196615	0.694503	#N/A	#N/A
RSG1	ENSG00000132881.7	1	16558195	16563657	0.208543	0.234437	-0.0258944	-0.0649781	0.0131893	0.196615	0.694503	#N/A	#N/A
FBXO42	ENSG00000037637.6	1	16573334	16678949	0.20938	0.234437	-0.0250569	-0.0641612	0.0140475	0.212537	0.697059	#N/A	#N/A
SZRD1	ENSG00000055070.12	1	16679070	16724640	0.210218	0.234437	-0.0242193	-0.0633442	0.0149056	0.22934	0.699914	#N/A	#N/A
SPATA21	ENSG00000187144.7	1	16713612	16763919	0.210218	0.234437	-0.0242193	-0.0633442	0.0149056	0.22934	0.699914	#N/A	#N/A
NECAP2	ENSG00000157191.15	1	16767167	16786573	0.210218	0.235762	-0.0255438	-0.0647156	0.013628	0.204153	0.69628	#N/A	#N/A
AL355149.2	ENSG00000268674.1	1	16865561	16866070	0.210218	0.235762	-0.0255438	-0.0647156	0.013628	0.204153	0.69628	#N/A	#N/A
NBPF1	ENSG00000219481.6	1	16888814	16940057	0.211055	0.238411	-0.0273553	-0.0666404	0.0119298	0.173692	0.690536	#N/A	#N/A
AL137798.1	ENSG00000237847.2	1	16999498	17000007	0.211055	0.237086	-0.0260308	-0.0652696	0.013208	0.196036	0.694125	#N/A	#N/A
AL021920.2	ENSG00000268991.1	1	17060447	17060956	0.211055	0.237086	-0.0260308	-0.0652696	0.013208	0.196036	0.694125	#N/A	#N/A
CROCC	ENSG00000058453.12	1	17066768	17299474	0.214405	0.238411	-0.0240052	-0.0633713	0.0153608	0.236778	0.705066	#N/A	#N/A
MFAP2	ENSG00000117122.9	1	17300997	17307330	0.214405	0.239735	-0.0253297	-0.0647417	0.0140822	0.211148	0.69628	#N/A	#N/A
ATP13A2	ENSG00000159363.13	1	17312453	17338423	0.214405	0.239735	-0.0253297	-0.0647417	0.0140822	0.211148	0.69628	#N/A	#N/A
SDHB	ENSG00000117118.5	1	17345217	17380665	0.214405	0.239735	-0.0253297	-0.0647417	0.0140822	0.211148	0.69628	#N/A	#N/A
PADI2	ENSG00000117115.8	1	17393256	17445948	0.214405	0.239735	-0.0253297	-0.0647417	0.0140822	0.211148	0.69628	#N/A	#N/A
PADI1	ENSG00000142623.8	1	17531621	17572500	0.21273	0.24106	-0.0283293	-0.0677466	0.0110881	0.159654	0.690536	#N/A	#N/A
PADI3	ENSG00000142619.4	1	17575593	17610728	0.213568	0.24106	-0.0274918	-0.0669293	0.0119457	0.173229	0.690536	#N/A	#N/A
PADI4	ENSG00000159339.9	1	17634690	17690499	0.214405	0.24106	-0.0266542	-0.0661118	0.0128034	0.187623	0.690536	#N/A	#N/A
AC004824.2	ENSG00000269468.1	1	17655507	17676070	0.214405	0.239735	-0.0253297	-0.0647417	0.0140822	0.211148	0.69628	#N/A	#N/A
RCC2	ENSG00000179051.9	1	17733256	17766220	0.214405	0.239735	-0.0253297	-0.0647417	0.0140822	0.211148	0.69628	#N/A	#N/A
ARHGEF10L	ENSG00000074964.12	1	17866330	18024369	0.217755	0.238411	-0.0206552	-0.0601011	0.0187908	0.313975	0.729589	#N/A	#N/A
ACTL8	ENSG00000117148.6	1	18081808	18153558	0.217755	0.239735	-0.0219797	-0.0614714	0.0175121	0.282739	0.716037	#N/A	#N/A
IGSF21	ENSG00000117154.7	1	18434240	18704977	0.21943	0.24106	-0.0216291	-0.0612058	0.0179475	0.292046	0.721721	#N/A	#N/A
KLHDC7A	ENSG00000179023.7	1	18807424	18812478	0.218593	0.24106	-0.0224666	-0.0620236	0.0170904	0.27244	0.714907	#N/A	#N/A
PAX7	ENSG00000009709.7	1	18957500	19075360	0.217755	0.243709	-0.0259532	-0.0655806	0.0136743	0.202179	0.695501	#N/A	#N/A
TAS1R2	ENSG00000179002.5	1	19166093	19186176	0.218593	0.243709	-0.0251156	-0.0647628	0.0145315	0.218156	0.69803	#N/A	#N/A
RP13-279N23.2	ENSG00000255275.3	1	19175767	19247615	0.217755	0.243709	-0.0259532	-0.0655806	0.0136743	0.202179	0.695501	#N/A	#N/A
ALDH4A1	ENSG00000159423.12	1	19197926	19229275	0.217755	0.243709	-0.0259532	-0.0655806	0.0136743	0.202179	0.695501	#N/A	#N/A
IFFO2	ENSG00000169991.6	1	19230775	19283180	0.218593	0.243709	-0.0251156	-0.0647628	0.0145315	0.218156	0.69803	#N/A	#N/A
UBR4	ENSG00000127481.10	1	19401000	19536770	0.221106	0.245033	-0.0239276	-0.063678	0.0158228	0.243251	0.705319	#N/A	#N/A
EMC1	ENSG00000127463.9	1	19542158	19578046	0.220268	0.245033	-0.0247651	-0.064496	0.0149658	0.22604	0.699914	#N/A	#N/A
MRTO4	ENSG00000053372.4	1	19578033	19586622	0.220268	0.245033	-0.0247651	-0.064496	0.0149658	0.22604	0.699914	#N/A	#N/A
AKR7A3	ENSG00000162482.4	1	19609052	19615744	0.220268	0.245033	-0.0247651	-0.064496	0.0149658	0.22604	0.699914	#N/A	#N/A
AKR7A2	ENSG00000053371.8	1	19630459	19638640	0.221106	0.245033	-0.0239276	-0.063678	0.0158228	0.243251	0.705319	#N/A	#N/A
PQLC2	ENSG00000040487.8	1	19638820	19655794	0.221106	0.245033	-0.0239276	-0.063678	0.0158228	0.243251	0.705319	#N/A	#N/A
CAPZB	ENSG00000077549.13	1	19665267	19812066	0.221106	0.243709	-0.0226031	-0.0623089	0.0171027	0.271284	0.714907	#N/A	#N/A
MINOS1-NBL1	ENSG00000270136.1	1	19923473	19984549	0.218593	0.243709	-0.0251156	-0.0647628	0.0145315	0.218156	0.69803	#N/A	#N/A
MINOS1	ENSG00000173436.9	1	19923477	19956314	0.218593	0.243709	-0.0251156	-0.0647628	0.0145315	0.218156	0.69803	#N/A	#N/A
NBL1	ENSG00000158747.9	1	19967048	19984945	0.218593	0.243709	-0.0251156	-0.0647628	0.0145315	0.218156	0.69803	#N/A	#N/A
HTR6	ENSG00000158748.3	1	19991780	20006055	0.218593	0.243709	-0.0251156	-0.0647628	0.0145315	0.218156	0.69803	#N/A	#N/A
TMCO4	ENSG00000162542.9	1	20008706	20126438	0.218593	0.242384	-0.0237911	-0.0633933	0.0158111	0.244219	0.705319	#N/A	#N/A
RNF186	ENSG00000178828.5	1	20140523	20141771	0.218593	0.242384	-0.0237911	-0.0633933	0.0158111	0.244219	0.705319	#N/A	#N/A
OTUD3	ENSG00000169914.5	1	20209006	20239438	0.218593	0.242384	-0.0237911	-0.0633933	0.0158111	0.244219	0.705319	#N/A	#N/A
PLA2G2E	ENSG00000188784.4	1	20246502	20250110	0.218593	0.242384	-0.0237911	-0.0633933	0.0158111	0.244219	0.705319	#N/A	#N/A
PLA2G2A	ENSG00000188257.6	1	20301925	20306932	0.216918	0.243709	-0.0267907	-0.0663984	0.012817	0.187048	0.690536	#N/A	#N/A
PLA2G5	ENSG00000127472.6	1	20354672	20417683	0.217755	0.243709	-0.0259532	-0.0655806	0.0136743	0.202179	0.695501	#N/A	#N/A
PLA2G2D	ENSG00000117215.10	1	20438432	20446050	0.218593	0.243709	-0.0251156	-0.0647628	0.0145315	0.218156	0.69803	#N/A	#N/A
PLA2G2F	ENSG00000158786.4	1	20465819	20476879	0.218593	0.243709	-0.0251156	-0.0647628	0.0145315	0.218156	0.69803	#N/A	#N/A
PLA2G2C	ENSG00000187980.6	1	20487746	20503917	0.217755	0.243709	-0.0259532	-0.0655806	0.0136743	0.202179	0.695501	#N/A	#N/A
UBXN10	ENSG00000162543.5	1	20512578	20522541	0.217755	0.243709	-0.0259532	-0.0655806	0.0136743	0.202179	0.695501	#N/A	#N/A
VWA5B1	ENSG00000158816.11	1	20617412	20681387	0.217755	0.243709	-0.0259532	-0.0655806	0.0136743	0.202179	0.695501	#N/A	#N/A
CAMK2N1	ENSG00000162545.5	1	20808884	20812713	0.217755	0.245033	-0.0272777	-0.0669498	0.0123944	0.179525	0.690536	#N/A	#N/A
MUL1	ENSG00000090432.5	1	20825943	20834654	0.217755	0.245033	-0.0272777	-0.0669498	0.0123944	0.179525	0.690536	#N/A	#N/A
FAM43B	ENSG00000183114.6	1	20878932	20881512	0.217755	0.246358	-0.0286022	-0.0683187	0.0111143	0.158844	0.690536	#N/A	#N/A
CDA	ENSG00000158825.5	1	20915441	20945401	0.218593	0.246358	-0.0277647	-0.0675008	0.0119715	0.172248	0.690536	#N/A	#N/A
PINK1	ENSG00000158828.5	1	20959948	20978004	0.218593	0.246358	-0.0277647	-0.0675008	0.0119715	0.172248	0.690536	#N/A	#N/A
DDOST	ENSG00000244038.5	1	20978270	20988000	0.21943	0.246358	-0.0269271	-0.0666828	0.0128286	0.186456	0.690536	#N/A	#N/A
KIF17	ENSG00000117245.8	1	20990507	21044510	0.21943	0.246358	-0.0269271	-0.0666828	0.0128286	0.186456	0.690536	#N/A	#N/A
SH2D5	ENSG00000189410.7	1	21046225	21059330	0.218593	0.246358	-0.0277647	-0.0675008	0.0119715	0.172248	0.690536	#N/A	#N/A
HP1BP3	ENSG00000127483.13	1	21069154	21113816	0.21943	0.246358	-0.0269271	-0.0666828	0.0128286	0.186456	0.690536	#N/A	#N/A
EIF4G3	ENSG00000075151.15	1	21132963	21503377	0.220268	0.249007	-0.0287386	-0.0686016	0.0111244	0.158412	0.690536	#N/A	#N/A
ECE1	ENSG00000117298.10	1	21543740	21671997	0.221106	0.247682	-0.0265766	-0.0664153	0.0132621	0.193541	0.690536	#N/A	#N/A
NBPF3	ENSG00000142794.14	1	21766621	21811498	0.21943	0.246358	-0.0269271	-0.0666828	0.0128286	0.186456	0.690536	#N/A	#N/A
ALPL	ENSG00000162551.9	1	21835858	21904905	0.21943	0.243709	-0.0242781	-0.0639449	0.0153886	0.234993	0.703057	#N/A	#N/A
RAP1GAP	ENSG00000076864.15	1	21922708	21995801	0.220268	0.245033	-0.0247651	-0.064496	0.0149658	0.22604	0.699914	#N/A	#N/A
USP48	ENSG00000090686.11	1	22004791	22110099	0.221943	0.245033	-0.0230901	-0.0628598	0.0166797	0.261332	0.713278	#N/A	#N/A
LDLRAD2	ENSG00000187942.7	1	22138758	22151714	0.221943	0.243709	-0.0217656	-0.0614908	0.0179597	0.290752	0.720641	#N/A	#N/A
HSPG2	ENSG00000142798.12	1	22148738	22263790	0.221943	0.245033	-0.0230901	-0.0628598	0.0166797	0.261332	0.713278	#N/A	#N/A
CELA3B	ENSG00000219073.3	1	22303514	22325135	0.221943	0.245033	-0.0230901	-0.0628598	0.0166797	0.261332	0.713278	#N/A	#N/A
CELA3A	ENSG00000142789.15	1	22328149	22339032	0.221943	0.245033	-0.0230901	-0.0628598	0.0166797	0.261332	0.713278	#N/A	#N/A
CDC42	ENSG00000070831.11	1	22379120	22419437	0.221943	0.245033	-0.0230901	-0.0628598	0.0166797	0.261332	0.713278	#N/A	#N/A
WNT4	ENSG00000162552.10	1	22443798	22470462	0.221943	0.246358	-0.0244146	-0.0642286	0.0153995	0.234077	0.702376	#N/A	#N/A
ZBTB40	ENSG00000184677.12	1	22778344	22857650	0.222781	0.246358	-0.023577	-0.0634104	0.0162563	0.251661	0.713278	#N/A	#N/A
EPHA8	ENSG00000070886.6	1	22890057	22930087	0.220268	0.246358	-0.0260896	-0.0658648	0.0136856	0.201487	0.695501	#N/A	#N/A
C1QA	ENSG00000173372.12	1	22962999	22966101	0.21943	0.246358	-0.0269271	-0.0666828	0.0128286	0.186456	0.690536	#N/A	#N/A
C1QC	ENSG00000159189.7	1	22970123	22974603	0.21943	0.246358	-0.0269271	-0.0666828	0.0128286	0.186456	0.690536	#N/A	#N/A
C1QB	ENSG00000173369.11	1	22979255	22988031	0.21943	0.246358	-0.0269271	-0.0666828	0.0128286	0.186456	0.690536	#N/A	#N/A
EPHB2	ENSG00000133216.12	1	23037332	23241818	0.221943	0.247682	-0.0257391	-0.0655971	0.014119	0.208937	0.69628	#N/A	#N/A
LACTBL1	ENSG00000215906.4	1	23279536	23291831	0.221943	0.247682	-0.0257391	-0.0655971	0.014119	0.208937	0.69628	#N/A	#N/A
C1orf234	ENSG00000227868.2	1	23337327	23342343	0.221943	0.247682	-0.0257391	-0.0655971	0.014119	0.208937	0.69628	#N/A	#N/A
KDM1A	ENSG00000004487.11	1	23345941	23410182	0.221943	0.249007	-0.0270636	-0.0669653	0.0128382	0.185847	0.690536	#N/A	#N/A
LUZP1	ENSG00000169641.9	1	23410516	23504301	0.221106	0.249007	-0.0279011	-0.0677835	0.0119813	0.171731	0.690536	#N/A	#N/A
HTR1D	ENSG00000179546.3	1	23516993	23521222	0.221106	0.249007	-0.0279011	-0.0677835	0.0119813	0.171731	0.690536	#N/A	#N/A
HNRNPR	ENSG00000125944.14	1	23630264	23670829	0.221943	0.249007	-0.0270636	-0.0669653	0.0128382	0.185847	0.690536	#N/A	#N/A
ZNF436	ENSG00000125945.10	1	23685941	23695935	0.222781	0.249007	-0.0262261	-0.0661471	0.013695	0.200778	0.695501	#N/A	#N/A
C1orf213	ENSG00000249087.3	1	23695490	23698332	0.222781	0.249007	-0.0262261	-0.0661471	0.013695	0.200778	0.695501	#N/A	#N/A
TCEA3	ENSG00000204219.5	1	23707554	23751233	0.222781	0.249007	-0.0262261	-0.0661471	0.013695	0.200778	0.695501	#N/A	#N/A
ASAP3	ENSG00000088280.14	1	23755056	23811061	0.221943	0.249007	-0.0270636	-0.0669653	0.0128382	0.185847	0.690536	#N/A	#N/A
E2F2	ENSG00000007968.6	1	23832922	23857712	0.221106	0.249007	-0.0279011	-0.0677835	0.0119813	0.171731	0.690536	#N/A	#N/A
ID3	ENSG00000117318.8	1	23884409	23886285	0.221106	0.249007	-0.0279011	-0.0677835	0.0119813	0.171731	0.690536	#N/A	#N/A
MDS2	ENSG00000197880.4	1	23907985	23967058	0.221106	0.249007	-0.0279011	-0.0677835	0.0119813	0.171731	0.690536	#N/A	#N/A
RPL11	ENSG00000142676.8	1	24018269	24022915	0.21943	0.249007	-0.0295761	-0.0694197	0.0102674	0.145871	0.690536	#N/A	#N/A
TCEB3	ENSG00000011007.8	1	24069645	24088549	0.220268	0.249007	-0.0287386	-0.0686016	0.0111244	0.158412	0.690536	#N/A	#N/A
PITHD1	ENSG00000057757.5	1	24104895	24114722	0.221106	0.247682	-0.0265766	-0.0664153	0.0132621	0.193541	0.690536	#N/A	#N/A
LYPLA2	ENSG00000011009.6	1	24117460	24122029	0.221106	0.247682	-0.0265766	-0.0664153	0.0132621	0.193541	0.690536	#N/A	#N/A
GALE	ENSG00000117308.10	1	24122089	24127271	0.221106	0.247682	-0.0265766	-0.0664153	0.0132621	0.193541	0.690536	#N/A	#N/A
HMGCL	ENSG00000117305.10	1	24128375	24165110	0.221106	0.247682	-0.0265766	-0.0664153	0.0132621	0.193541	0.690536	#N/A	#N/A
FUCA1	ENSG00000179163.11	1	24171567	24194784	0.221106	0.247682	-0.0265766	-0.0664153	0.0132621	0.193541	0.690536	#N/A	#N/A
CNR2	ENSG00000188822.6	1	24197016	24285549	0.221106	0.247682	-0.0265766	-0.0664153	0.0132621	0.193541	0.690536	#N/A	#N/A
PNRC2	ENSG00000189266.7	1	24285599	24289952	0.21943	0.247682	-0.0282516	-0.0680514	0.0115481	0.165212	0.690536	#N/A	#N/A
SRSF10	ENSG00000188529.10	1	24291294	24307417	0.21943	0.247682	-0.0282516	-0.0680514	0.0115481	0.165212	0.690536	#N/A	#N/A
MYOM3	ENSG00000142661.14	1	24382525	24438665	0.220268	0.249007	-0.0287386	-0.0686016	0.0111244	0.158412	0.690536	#N/A	#N/A
IL22RA1	ENSG00000142677.3	1	24446261	24469611	0.220268	0.249007	-0.0287386	-0.0686016	0.0111244	0.158412	0.690536	#N/A	#N/A
IFNLR1	ENSG00000185436.7	1	24480647	24514449	0.221943	0.249007	-0.0270636	-0.0669653	0.0128382	0.185847	0.690536	#N/A	#N/A
GRHL3	ENSG00000158055.11	1	24645812	24690972	0.218593	0.249007	-0.0304137	-0.0702377	0.00941036	0.134086	0.690536	#N/A	#N/A
STPG1	ENSG00000001460.13	1	24683489	24743424	0.218593	0.249007	-0.0304137	-0.0702377	0.00941036	0.134086	0.690536	#N/A	#N/A
NIPAL3	ENSG00000001461.12	1	24742284	24799466	0.218593	0.245033	-0.0264401	-0.0661319	0.0132516	0.19419	0.690536	#N/A	#N/A
RCAN3	ENSG00000117602.7	1	24829387	24867530	0.217755	0.246358	-0.0286022	-0.0683187	0.0111143	0.158844	0.690536	#N/A	#N/A
NCMAP	ENSG00000184454.6	1	24882602	24935819	0.217755	0.247682	-0.0299267	-0.0696873	0.00983391	0.140047	0.690536	#N/A	#N/A
SRRM1	ENSG00000133226.12	1	24958207	24999758	0.218593	0.247682	-0.0290892	-0.0688694	0.0106911	0.152244	0.690536	#N/A	#N/A
CLIC4	ENSG00000169504.10	1	25071848	25170815	0.221106	0.247682	-0.0265766	-0.0664153	0.0132621	0.193541	0.690536	#N/A	#N/A
RUNX3	ENSG00000020633.14	1	25226002	25291612	0.223618	0.250331	-0.026713	-0.0666966	0.0132706	0.192874	0.690536	#N/A	#N/A
SYF2	ENSG00000117614.5	1	25549170	25558993	0.222781	0.251656	-0.0288751	-0.0688826	0.0111325	0.157963	0.690536	#N/A	#N/A
C1orf63	ENSG00000117616.13	1	25568728	25664704	0.221943	0.25298	-0.0310371	-0.0710683	0.00899414	0.128062	0.690536	#N/A	#N/A
RHD	ENSG00000187010.14	1	25598884	25656936	0.221943	0.25298	-0.0310371	-0.0710683	0.00899414	0.128062	0.690536	#N/A	#N/A
TMEM50A	ENSG00000183726.6	1	25664408	25688852	0.221943	0.254305	-0.0323616	-0.0724354	0.00771223	0.112317	0.690536	#N/A	#N/A
RHCE	ENSG00000188672.12	1	25688740	25756683	0.221943	0.255629	-0.0336861	-0.0738022	0.00643006	0.0981587	0.690536	#N/A	#N/A
TMEM57	ENSG00000204178.5	1	25757388	25826700	0.222781	0.255629	-0.0328486	-0.0729839	0.00728674	0.107365	0.690536	#N/A	#N/A
LDLRAP1	ENSG00000157978.7	1	25870071	25895377	0.223618	0.254305	-0.0306865	-0.0707987	0.00942557	0.133468	0.690536	#N/A	#N/A
MAN1C1	ENSG00000117643.10	1	25943959	26112698	0.226131	0.254305	-0.028174	-0.068343	0.0119951	0.170646	0.690536	#N/A	#N/A
SEPN1	ENSG00000162430.12	1	26126667	26144713	0.225293	0.254305	-0.0290115	-0.0691616	0.0111386	0.157497	0.690536	#N/A	#N/A
RP1-317E23.6	ENSG00000255054.3	1	26137961	26150235	0.225293	0.254305	-0.0290115	-0.0691616	0.0111386	0.157497	0.690536	#N/A	#N/A
MTFR1L	ENSG00000117640.13	1	26145131	26159432	0.225293	0.254305	-0.0290115	-0.0691616	0.0111386	0.157497	0.690536	#N/A	#N/A
AL020996.1	ENSG00000223474.2	1	26145212	26147288	0.225293	0.254305	-0.0290115	-0.0691616	0.0111386	0.157497	0.690536	#N/A	#N/A
AUNIP	ENSG00000127423.6	1	26158414	26185903	0.225293	0.256954	-0.0316605	-0.0718949	0.00857385	0.122274	0.690536	#N/A	#N/A
PAQR7	ENSG00000182749.5	1	26187701	26197744	0.225293	0.256954	-0.0316605	-0.0718949	0.00857385	0.122274	0.690536	#N/A	#N/A
STMN1	ENSG00000117632.16	1	26210672	26233482	0.225293	0.258278	-0.032985	-0.0732611	0.00729104	0.107172	0.690536	#N/A	#N/A
PAFAH2	ENSG00000158006.9	1	26286258	26324648	0.226131	0.258278	-0.0321475	-0.0724424	0.00814741	0.116979	0.690536	#N/A	#N/A
EXTL1	ENSG00000158008.5	1	26346375	26362955	0.226968	0.258278	-0.03131	-0.0716237	0.00900372	0.127459	0.690536	#N/A	#N/A
SLC30A2	ENSG00000158014.10	1	26363743	26372624	0.226968	0.258278	-0.03131	-0.0716237	0.00900372	0.127459	0.690536	#N/A	#N/A
TRIM63	ENSG00000158022.6	1	26377795	26394927	0.226968	0.258278	-0.03131	-0.0716237	0.00900372	0.127459	0.690536	#N/A	#N/A
PDIK1L	ENSG00000175087.5	1	26437664	26452034	0.226968	0.259603	-0.0326345	-0.0729896	0.0077206	0.111877	0.690536	#N/A	#N/A
FAM110D	ENSG00000197245.4	1	26485511	26489119	0.225293	0.258278	-0.032985	-0.0732611	0.00729104	0.107172	0.690536	#N/A	#N/A
ZNF593	ENSG00000142684.7	1	26496362	26498551	0.226131	0.259603	-0.033472	-0.0738083	0.00686431	0.102425	0.690536	#N/A	#N/A
CNKSR1	ENSG00000142675.13	1	26503894	26516377	0.225293	0.259603	-0.0343095	-0.074627	0.00600796	0.093606	0.690536	#N/A	#N/A
CATSPER4	ENSG00000188782.3	1	26517052	26529459	0.225293	0.259603	-0.0343095	-0.074627	0.00600796	0.093606	0.690536	#N/A	#N/A
CEP85	ENSG00000130695.9	1	26560691	26605299	0.226131	0.259603	-0.033472	-0.0738083	0.00686431	0.102425	0.690536	#N/A	#N/A
SH3BGRL3	ENSG00000142669.9	1	26605667	26608007	0.224456	0.258278	-0.0338225	-0.0740797	0.0064346	0.0980153	0.690536	#N/A	#N/A
UBXN11	ENSG00000158062.16	1	26607819	26644854	0.224456	0.259603	-0.035147	-0.0754456	0.00515154	0.0853948	0.690536	#N/A	#N/A
CD52	ENSG00000169442.4	1	26644448	26647014	0.224456	0.259603	-0.035147	-0.0754456	0.00515154	0.0853948	0.690536	#N/A	#N/A
AIM1L	ENSG00000176092.9	1	26648350	26680621	0.226131	0.262252	-0.036121	-0.0765393	0.00429731	0.0777002	0.690536	#N/A	#N/A
ZNF683	ENSG00000176083.13	1	26688125	26701013	0.226131	0.262252	-0.036121	-0.0765393	0.00429731	0.0777002	0.690536	#N/A	#N/A
LIN28A	ENSG00000131914.6	1	26737269	26756213	0.227806	0.263576	-0.0357705	-0.0762667	0.00472579	0.0813799	0.690536	#N/A	#N/A
DHDDS	ENSG00000117682.12	1	26758773	26797785	0.228643	0.266225	-0.0375819	-0.0781771	0.00301315	0.0672819	0.690536	#N/A	#N/A
HMGN2	ENSG00000198830.6	1	26798941	26802463	0.227806	0.266225	-0.0384195	-0.078996	0.00215709	0.0610527	0.690536	#N/A	#N/A
RPS6KA1	ENSG00000117676.9	1	26856252	26901521	0.228643	0.264901	-0.0362574	-0.0768125	0.00429765	0.0776219	0.690536	#N/A	#N/A
ARID1A	ENSG00000117713.13	1	27022524	27108595	0.231156	0.268874	-0.0377184	-0.0784478	0.00301103	0.067232	0.690536	#N/A	#N/A
PIGV	ENSG00000060642.6	1	27113963	27124889	0.229481	0.268874	-0.0393934	-0.0800862	0.00129931	0.0553019	0.690536	#N/A	#N/A
ZDHHC18	ENSG00000204160.7	1	27153201	27184093	0.228643	0.26755	-0.0389065	-0.0795413	0.00172839	0.0581151	0.690536	#N/A	#N/A
SFN	ENSG00000175793.10	1	27189633	27190947	0.228643	0.266225	-0.0375819	-0.0781771	0.00301315	0.0672819	0.690536	#N/A	#N/A
GPN2	ENSG00000142751.10	1	27202624	27216788	0.226968	0.266225	-0.039257	-0.079815	0.00130097	0.0553005	0.690536	#N/A	#N/A
GPATCH3	ENSG00000198746.8	1	27216979	27226957	0.226131	0.266225	-0.0400945	-0.0806338	0.00044478	0.0499996	0.690536	#N/A	#N/A
NUDC	ENSG00000090273.9	1	27226729	27273353	0.224456	0.26755	-0.0430941	-0.0836356	-0.00255247	0.0346703	0.690536	#N/A	#N/A
NR0B2	ENSG00000131910.4	1	27237980	27240457	0.224456	0.26755	-0.0430941	-0.0836356	-0.00255247	0.0346703	0.690536	#N/A	#N/A
C1orf172	ENSG00000175707.7	1	27276053	27286897	0.225293	0.26755	-0.0422565	-0.0828169	-0.00169617	0.0385852	0.690536	#N/A	#N/A
TRNP1	ENSG00000253368.3	1	27320198	27327389	0.225293	0.266225	-0.040932	-0.0814526	-0.000411476	0.0451243	0.690536	#N/A	#N/A
FAM46B	ENSG00000158246.7	1	27331511	27339327	0.224456	0.26755	-0.0430941	-0.0836356	-0.00255247	0.0346703	0.690536	#N/A	#N/A
SLC9A1	ENSG00000090020.6	1	27425306	27493472	0.223618	0.264901	-0.0412826	-0.0817253	-0.000839801	0.0428114	0.690536	#N/A	#N/A
WDTC1	ENSG00000142784.11	1	27561007	27635110	0.220268	0.259603	-0.0393346	-0.0795377	0.000868441	0.0525139	0.690536	#N/A	#N/A
TMEM222	ENSG00000186501.10	1	27648651	27662891	0.220268	0.259603	-0.0393346	-0.0795377	0.000868441	0.0525139	0.690536	#N/A	#N/A
SYTL1	ENSG00000142765.13	1	27668513	27680421	0.21943	0.259603	-0.0401722	-0.0803559	1.16197e-05	0.0473849	0.690536	#N/A	#N/A
MAP3K6	ENSG00000142733.10	1	27681675	27693383	0.21943	0.259603	-0.0401722	-0.0803559	1.16197e-05	0.0473849	0.690536	#N/A	#N/A
FCN3	ENSG00000142748.8	1	27695603	27701315	0.218593	0.259603	-0.0410097	-0.0811741	-0.000845269	0.0426767	0.690536	#N/A	#N/A
CD164L2	ENSG00000174950.6	1	27705666	27709870	0.220268	0.259603	-0.0393346	-0.0795377	0.000868441	0.0525139	0.690536	#N/A	#N/A
GPR3	ENSG00000181773.6	1	27719148	27722318	0.21943	0.259603	-0.0401722	-0.0803559	1.16197e-05	0.0473849	0.690536	#N/A	#N/A
WASF2	ENSG00000158195.6	1	27730730	27816669	0.218593	0.258278	-0.0396852	-0.079808	0.000437647	0.0498654	0.690536	#N/A	#N/A
AHDC1	ENSG00000126705.9	1	27860546	27930942	0.217755	0.259603	-0.0418472	-0.0819922	-0.00170222	0.0383636	0.690536	#N/A	#N/A
FGR	ENSG00000000938.8	1	27938575	27961788	0.217755	0.258278	-0.0405227	-0.0806261	-0.00041933	0.0449425	0.690536	#N/A	#N/A
IFI6	ENSG00000126709.10	1	27992572	27998729	0.218593	0.258278	-0.0396852	-0.079808	0.000437647	0.0498654	0.690536	#N/A	#N/A
FAM76A	ENSG00000009780.11	1	28052490	28089633	0.218593	0.256954	-0.0383607	-0.0784416	0.00172029	0.0580558	0.690536	#N/A	#N/A
STX12	ENSG00000117758.9	1	28099694	28150963	0.218593	0.256954	-0.0383607	-0.0784416	0.00172029	0.0580558	0.690536	#N/A	#N/A
PPP1R8	ENSG00000117751.13	1	28157289	28178187	0.21608	0.255629	-0.0395487	-0.0795289	0.000431398	0.0497967	0.690536	#N/A	#N/A
AL109927.1	ENSG00000268552.1	1	28177085	28177255	0.215243	0.255629	-0.0403863	-0.0803467	-0.000425824	0.0448592	0.690536	#N/A	#N/A
THEMIS2	ENSG00000130775.11	1	28199055	28213196	0.215243	0.255629	-0.0403863	-0.0803467	-0.000425824	0.0448592	0.690536	#N/A	#N/A
RPA2	ENSG00000117748.5	1	28218035	28241257	0.215243	0.255629	-0.0403863	-0.0803467	-0.000425824	0.0448592	0.690536	#N/A	#N/A
SMPDL3B	ENSG00000130768.10	1	28261504	28285668	0.21608	0.254305	-0.0382242	-0.0781619	0.00171343	0.0580087	0.690536	#N/A	#N/A
XKR8	ENSG00000158156.7	1	28285973	28294607	0.215243	0.254305	-0.0390618	-0.0789797	0.000856184	0.0523935	0.690536	#N/A	#N/A
EYA3	ENSG00000158161.11	1	28296855	28415207	0.21608	0.254305	-0.0382242	-0.0781619	0.00171343	0.0580087	0.690536	#N/A	#N/A
PTAFR	ENSG00000169403.7	1	28473677	28520447	0.21608	0.251656	-0.0355752	-0.0754271	0.00427666	0.0778689	0.690536	#N/A	#N/A
DNAJC8	ENSG00000126698.6	1	28525967	28559536	0.216918	0.25298	-0.0360622	-0.0759768	0.00385238	0.074214	0.690536	#N/A	#N/A
AL353354.1	ENSG00000215902.1	1	28527013	28527152	0.216918	0.251656	-0.0347377	-0.0746093	0.00513387	0.0856084	0.690536	#N/A	#N/A
AL353354.2	ENSG00000269804.1	1	28527070	28527419	0.216918	0.251656	-0.0347377	-0.0746093	0.00513387	0.0856084	0.690536	#N/A	#N/A
ATPIF1	ENSG00000130770.13	1	28562620	28573417	0.216918	0.25298	-0.0360622	-0.0759768	0.00385238	0.074214	0.690536	#N/A	#N/A
SESN2	ENSG00000130766.4	1	28586038	28609002	0.216918	0.25298	-0.0360622	-0.0759768	0.00385238	0.074214	0.690536	#N/A	#N/A
MED18	ENSG00000130772.9	1	28655513	28662476	0.215243	0.25298	-0.0377373	-0.0776124	0.00213791	0.0609718	0.690536	#N/A	#N/A
PHACTR4	ENSG00000204138.8	1	28696114	28826881	0.214405	0.255629	-0.0412238	-0.0811644	-0.00128311	0.0403339	0.690536	#N/A	#N/A
RCC1	ENSG00000180198.11	1	28832455	28865812	0.213568	0.256954	-0.0433858	-0.0833489	-0.00342271	0.0307155	0.690536	#N/A	#N/A
TRNAU1AP	ENSG00000180098.5	1	28879597	28905051	0.213568	0.256954	-0.0433858	-0.0833489	-0.00342271	0.0307155	0.690536	#N/A	#N/A
TAF12	ENSG00000120656.7	1	28915835	28969597	0.21273	0.256954	-0.0442233	-0.0841665	-0.00428012	0.0274373	0.690536	#N/A	#N/A
RAB42	ENSG00000188060.6	1	28918712	28921955	0.21273	0.256954	-0.0442233	-0.0841665	-0.00428012	0.0274373	0.690536	#N/A	#N/A
GMEB1	ENSG00000162419.8	1	28995244	29045865	0.21273	0.255629	-0.0428988	-0.0827997	-0.0029979	0.0324184	0.690536	#N/A	#N/A
YTHDF2	ENSG00000198492.10	1	29063133	29096287	0.21273	0.255629	-0.0428988	-0.0827997	-0.0029979	0.0324184	0.690536	#N/A	#N/A
OPRD1	ENSG00000116329.6	1	29138654	29190208	0.211055	0.254305	-0.0432494	-0.0830677	-0.00343106	0.030598	0.690536	#N/A	#N/A
EPB41	ENSG00000159023.14	1	29213603	29446553	0.211893	0.251656	-0.0397628	-0.0795152	-1.04659e-05	0.0471376	0.690536	#N/A	#N/A
TMEM200B	ENSG00000253304.1	1	29445940	29450447	0.210218	0.249007	-0.0387889	-0.0784137	0.000836005	0.0522219	0.690536	#N/A	#N/A
SRSF4	ENSG00000116350.11	1	29474255	29508499	0.208543	0.250331	-0.0417884	-0.0814164	-0.00216041	0.0359563	0.690536	#N/A	#N/A
MECR	ENSG00000116353.11	1	29519385	29557454	0.207705	0.251656	-0.0439504	-0.0836016	-0.00429931	0.0271873	0.690536	#N/A	#N/A
PTPRU	ENSG00000060656.15	1	29563028	29653325	0.20603	0.249007	-0.0429765	-0.0824992	-0.00345376	0.0303345	0.690536	#N/A	#N/A
MATN1	ENSG00000162510.5	1	31184124	31196434	0.195142	0.239735	-0.0445927	-0.0835244	-0.00566108	0.0221445	0.690536	#N/A	#N/A
LAPTM5	ENSG00000162511.7	1	31205316	31230667	0.195142	0.237086	-0.0419437	-0.0807821	-0.00310534	0.0313658	0.690536	#N/A	#N/A
SDC3	ENSG00000162512.11	1	31342314	31381608	0.19263	0.235762	-0.0431318	-0.0818574	-0.00440615	0.0262211	0.690536	#N/A	#N/A
PUM1	ENSG00000134644.11	1	31404353	31538838	0.19263	0.235762	-0.0431318	-0.0818574	-0.00440615	0.0262211	0.690536	#N/A	#N/A
NKAIN1	ENSG00000084628.5	1	31652592	31712401	0.18928	0.231788	-0.0425083	-0.0810018	-0.0040149	0.0275246	0.690536	#N/A	#N/A
SNRNP40	ENSG00000060688.8	1	31732417	31769662	0.188442	0.230464	-0.0420214	-0.0804439	-0.00359883	0.0290999	0.690536	#N/A	#N/A
ZCCHC17	ENSG00000121766.10	1	31769842	31837783	0.186767	0.230464	-0.0436964	-0.0820738	-0.00531898	0.0228665	0.690536	#N/A	#N/A
FABP3	ENSG00000121769.3	1	31838472	31849697	0.186767	0.227815	-0.0410474	-0.0793268	-0.00276799	0.0324989	0.690536	#N/A	#N/A
SERINC2	ENSG00000168528.7	1	31882412	31907525	0.184255	0.22649	-0.0422355	-0.0803969	-0.00407401	0.0270932	0.690536	#N/A	#N/A
AC114494.1	ENSG00000268950.1	1	31902192	31902614	0.184255	0.22649	-0.0422355	-0.0803969	-0.00407401	0.0270932	0.690536	#N/A	#N/A
TINAGL1	ENSG00000142910.11	1	32042116	32053288	0.183417	0.22649	-0.043073	-0.0812115	-0.00493451	0.0239883	0.690536	#N/A	#N/A
HCRTR1	ENSG00000121764.7	1	32083287	32098119	0.18258	0.227815	-0.045235	-0.0834	-0.00706998	0.0176186	0.690536	#N/A	#N/A
PEF1	ENSG00000162517.8	1	32095463	32110497	0.181742	0.22649	-0.044748	-0.0828403	-0.00665574	0.0186781	0.690536	#N/A	#N/A
COL16A1	ENSG00000084636.13	1	32117848	32169920	0.180905	0.227815	-0.04691	-0.0850288	-0.0087913	0.0135741	0.690536	#N/A	#N/A
BAI2	ENSG00000121753.8	1	32192718	32230494	0.181742	0.22649	-0.044748	-0.0828403	-0.00665574	0.0186781	0.690536	#N/A	#N/A
SPOCD1	ENSG00000134668.8	1	32256023	32281652	0.180067	0.225166	-0.0450986	-0.0830943	-0.00710279	0.0174206	0.690536	#N/A	#N/A
PTP4A2	ENSG00000184007.13	1	32372022	32410457	0.179229	0.227815	-0.0485851	-0.0866573	-0.0105129	0.0103612	0.690536	#N/A	#N/A
AL136115.1	ENSG00000212673.1	1	32379174	32380745	0.179229	0.227815	-0.0485851	-0.0866573	-0.0105129	0.0103612	0.690536	#N/A	#N/A
KHDRBS1	ENSG00000121774.13	1	32479430	32526451	0.178392	0.227815	-0.0494226	-0.0874714	-0.0113738	0.00902034	0.690536	#N/A	#N/A
TMEM39B	ENSG00000121775.13	1	32537632	32568467	0.177554	0.22649	-0.0489356	-0.0869111	-0.0109601	0.00959587	0.690536	#N/A	#N/A
KPNA6	ENSG00000025800.9	1	32573639	32642169	0.176717	0.225166	-0.0484486	-0.0863504	-0.0105469	0.0102056	0.690536	#N/A	#N/A
TXLNA	ENSG00000084652.11	1	32645287	32663886	0.176717	0.223841	-0.0471241	-0.0849754	-0.00927285	0.0124389	0.690536	#N/A	#N/A
CCDC28B	ENSG00000160050.10	1	32665987	32670988	0.176717	0.223841	-0.0471241	-0.0849754	-0.00927285	0.0124389	0.690536	#N/A	#N/A
IQCC	ENSG00000160051.7	1	32671236	32674288	0.176717	0.223841	-0.0471241	-0.0849754	-0.00927285	0.0124389	0.690536	#N/A	#N/A
DCDC2B	ENSG00000222046.2	1	32674695	32681797	0.176717	0.223841	-0.0471241	-0.0849754	-0.00927285	0.0124389	0.690536	#N/A	#N/A
TMEM234	ENSG00000160055.15	1	32680073	32687972	0.176717	0.223841	-0.0471241	-0.0849754	-0.00927285	0.0124389	0.690536	#N/A	#N/A
EIF3I	ENSG00000084623.7	1	32687529	32697205	0.176717	0.223841	-0.0471241	-0.0849754	-0.00927285	0.0124389	0.690536	#N/A	#N/A
FAM167B	ENSG00000183615.5	1	32712834	32714457	0.176717	0.223841	-0.0471241	-0.0849754	-0.00927285	0.0124389	0.690536	#N/A	#N/A
LCK	ENSG00000182866.12	1	32716840	32751766	0.176717	0.223841	-0.0471241	-0.0849754	-0.00927285	0.0124389	0.690536	#N/A	#N/A
HDAC1	ENSG00000116478.7	1	32757687	32799236	0.176717	0.22649	-0.0497731	-0.087725	-0.0118213	0.00833975	0.690536	#N/A	#N/A
MARCKSL1	ENSG00000175130.6	1	32799433	32801980	0.175879	0.22649	-0.0506107	-0.0885389	-0.0126824	0.00723059	0.690536	#N/A	#N/A
TSSK3	ENSG00000162526.6	1	32817122	32829913	0.175879	0.22649	-0.0506107	-0.0885389	-0.0126824	0.00723059	0.690536	#N/A	#N/A
FAM229A	ENSG00000225828.1	1	32826871	32829879	0.175879	0.22649	-0.0506107	-0.0885389	-0.0126824	0.00723059	0.690536	#N/A	#N/A
BSDC1	ENSG00000160058.14	1	32830704	32860332	0.175879	0.22649	-0.0506107	-0.0885389	-0.0126824	0.00723059	0.690536	#N/A	#N/A
RP1-27O5.3	ENSG00000254553.1	1	32930658	33066393	0.173367	0.222517	-0.0491497	-0.0868547	-0.0114447	0.0087271	0.690536	#N/A	#N/A
ZBTB8B	ENSG00000273274.1	1	32930670	32962287	0.173367	0.221192	-0.0478252	-0.085479	-0.0101714	0.0106831	0.690536	#N/A	#N/A
ZBTB8A	ENSG00000160062.10	1	33005028	33071540	0.173367	0.221192	-0.0478252	-0.085479	-0.0101714	0.0106831	0.690536	#N/A	#N/A
ZBTB8OS	ENSG00000176261.11	1	33065773	33116504	0.172529	0.221192	-0.0486627	-0.0862924	-0.011033	0.00928731	0.690536	#N/A	#N/A
RBBP4	ENSG00000162521.14	1	33116743	33151812	0.172529	0.218543	-0.0460137	-0.08354	-0.00848749	0.0138349	0.690536	#N/A	#N/A
SYNC	ENSG00000162520.10	1	33145507	33169197	0.172529	0.217219	-0.0446892	-0.0821633	-0.0072152	0.0167828	0.690536	#N/A	#N/A
KIAA1522	ENSG00000162522.6	1	33207486	33240571	0.172529	0.213245	-0.0407157	-0.0780312	-0.00340023	0.0292335	0.690536	#N/A	#N/A
YARS	ENSG00000134684.6	1	33240840	33283754	0.173367	0.211921	-0.0385537	-0.07584	-0.00126735	0.0392659	0.690536	#N/A	#N/A
S100PBP	ENSG00000116497.13	1	33282368	33324476	0.173367	0.210596	-0.0372292	-0.0744618	3.36895e-06	0.0465234	0.690536	#N/A	#N/A
FNDC5	ENSG00000160097.11	1	33327869	33338083	0.173367	0.209272	-0.0359047	-0.0730831	0.00127376	0.0548965	0.690536	#N/A	#N/A
HPCA	ENSG00000121905.5	1	33351595	33364042	0.172529	0.209272	-0.0367422	-0.0738962	0.000411817	0.0490748	0.690536	#N/A	#N/A
TMEM54	ENSG00000121900.14	1	33360195	33367039	0.172529	0.209272	-0.0367422	-0.0738962	0.000411817	0.0490748	0.690536	#N/A	#N/A
RNF19B	ENSG00000116514.12	1	33402046	33430286	0.171692	0.209272	-0.0375797	-0.0747093	-0.000450205	0.043769	0.690536	#N/A	#N/A
FKSG48	ENSG00000267885.1	1	33439268	33439642	0.171692	0.209272	-0.0375797	-0.0747093	-0.000450205	0.043769	0.690536	#N/A	#N/A
AK2	ENSG00000004455.12	1	33473585	33546597	0.171692	0.210596	-0.0389042	-0.0760879	-0.00172052	0.0368654	0.690536	#N/A	#N/A
ADC	ENSG00000142920.12	1	33546705	33586131	0.171692	0.210596	-0.0389042	-0.0760879	-0.00172052	0.0368654	0.690536	#N/A	#N/A
TRIM62	ENSG00000116525.9	1	33611003	33647660	0.171692	0.210596	-0.0389042	-0.0760879	-0.00172052	0.0368654	0.690536	#N/A	#N/A
ZNF362	ENSG00000160094.10	1	33722146	33766320	0.171692	0.210596	-0.0389042	-0.0760879	-0.00172052	0.0368654	0.690536	#N/A	#N/A
A3GALT2	ENSG00000184389.8	1	33772367	33786699	0.171692	0.209272	-0.0375797	-0.0747093	-0.000450205	0.043769	0.690536	#N/A	#N/A
PHC2	ENSG00000134686.12	1	33789224	33896653	0.171692	0.209272	-0.0375797	-0.0747093	-0.000450205	0.043769	0.690536	#N/A	#N/A
ZSCAN20	ENSG00000121903.10	1	33938246	33962107	0.170017	0.207947	-0.0379303	-0.074956	-0.000904573	0.0411322	0.690536	#N/A	#N/A
CSMD2	ENSG00000121904.13	1	33979609	34631443	0.170854	0.207947	-0.0370927	-0.0741431	-4.23549e-05	0.0461914	0.690536	#N/A	#N/A
HMGB4	ENSG00000176256.6	1	34326076	34330392	0.168342	0.207947	-0.0396053	-0.0765814	-0.00262925	0.0323843	0.690536	#N/A	#N/A
C1orf94	ENSG00000142698.10	1	34632484	34684732	0.169179	0.202649	-0.0334698	-0.0702489	0.0033093	0.0711134	0.690536	#N/A	#N/A
SMIM12	ENSG00000163866.8	1	35178338	35325417	0.166667	0.196026	-0.0293598	-0.0657781	0.00705843	0.111876	0.690536	#N/A	#N/A
GJB5	ENSG00000189280.3	1	35220648	35224113	0.165829	0.196026	-0.0301973	-0.0665901	0.00619545	0.101265	0.690536	#N/A	#N/A
GJB4	ENSG00000189433.5	1	35225342	35229325	0.165829	0.194702	-0.0288728	-0.0652075	0.00746177	0.117353	0.690536	#N/A	#N/A
GJB3	ENSG00000188910.7	1	35246790	35251970	0.165829	0.193377	-0.0275483	-0.0638244	0.00872774	0.135424	0.690536	#N/A	#N/A
GJA4	ENSG00000187513.8	1	35258599	35261348	0.165829	0.193377	-0.0275483	-0.0638244	0.00872774	0.135424	0.690536	#N/A	#N/A
DLGAP3	ENSG00000116544.7	1	35331037	35395186	0.165829	0.193377	-0.0275483	-0.0638244	0.00872774	0.135424	0.690536	#N/A	#N/A
ZMYM6	ENSG00000271741.1	1	35447134	35497342	0.165829	0.194702	-0.0288728	-0.0652075	0.00746177	0.117353	0.690536	#N/A	#N/A
ZMYM6NB	ENSG00000243749.1	1	35447136	35450954	0.165829	0.193377	-0.0275483	-0.0638244	0.00872774	0.135424	0.690536	#N/A	#N/A
ZMYM6	ENSG00000163867.12	1	35449523	35497569	0.165829	0.194702	-0.0288728	-0.0652075	0.00746177	0.117353	0.690536	#N/A	#N/A
ZMYM1	ENSG00000197056.5	1	35525387	35581460	0.165829	0.194702	-0.0288728	-0.0652075	0.00746177	0.117353	0.690536	#N/A	#N/A
SFPQ	ENSG00000116560.6	1	35641979	35658749	0.164992	0.194702	-0.0297104	-0.0660194	0.00659867	0.106308	0.690536	#N/A	#N/A
ZMYM4	ENSG00000146463.7	1	35734568	35887659	0.164154	0.196026	-0.0318724	-0.068214	0.00446925	0.0823914	0.690536	#N/A	#N/A
KIAA0319L	ENSG00000142687.13	1	35899091	36023551	0.164154	0.196026	-0.0318724	-0.068214	0.00446925	0.0823914	0.690536	#N/A	#N/A
NCDN	ENSG00000020129.11	1	36023074	36032875	0.161642	0.193377	-0.0317359	-0.0678831	0.00441117	0.0819858	0.690536	#N/A	#N/A
TFAP2E	ENSG00000116819.6	1	36038971	36060929	0.162479	0.193377	-0.0308984	-0.0670715	0.00527465	0.0910672	0.690536	#N/A	#N/A
PSMB2	ENSG00000126067.7	1	36067185	36107445	0.161642	0.193377	-0.0317359	-0.0678831	0.00441117	0.0819858	0.690536	#N/A	#N/A
C1orf216	ENSG00000142686.7	1	36179476	36185073	0.160804	0.192053	-0.031249	-0.0673109	0.00481296	0.0862253	0.690536	#N/A	#N/A
CLSPN	ENSG00000092853.9	1	36185819	36235568	0.160804	0.192053	-0.031249	-0.0673109	0.00481296	0.0862253	0.690536	#N/A	#N/A
AGO4	ENSG00000134698.10	1	36273773	36323491	0.161642	0.193377	-0.0317359	-0.0678831	0.00441117	0.0819858	0.690536	#N/A	#N/A
AGO1	ENSG00000092847.6	1	36335409	36395211	0.160804	0.192053	-0.031249	-0.0673109	0.00481296	0.0862253	0.690536	#N/A	#N/A
AGO3	ENSG00000126070.14	1	36396319	36538101	0.160804	0.192053	-0.031249	-0.0673109	0.00481296	0.0862253	0.690536	#N/A	#N/A
TEKT2	ENSG00000092850.7	1	36549676	36553876	0.159129	0.189404	-0.030275	-0.0661649	0.00561496	0.0952882	0.690536	#N/A	#N/A
ADPRHL2	ENSG00000116863.10	1	36554476	36559533	0.159129	0.189404	-0.030275	-0.0661649	0.00561496	0.0952882	0.690536	#N/A	#N/A
COL8A2	ENSG00000171812.6	1	36560837	36590821	0.159966	0.189404	-0.0294375	-0.0653538	0.00647882	0.105586	0.690536	#N/A	#N/A
TRAPPC3	ENSG00000054116.7	1	36602173	36615098	0.159966	0.189404	-0.0294375	-0.0653538	0.00647882	0.105586	0.690536	#N/A	#N/A
MAP7D1	ENSG00000116871.11	1	36621180	36646450	0.159966	0.188079	-0.028113	-0.063969	0.00774306	0.122443	0.690536	#N/A	#N/A
THRAP3	ENSG00000054118.9	1	36690017	36770958	0.161642	0.188079	-0.0264379	-0.0623465	0.00947063	0.148331	0.690536	#N/A	#N/A
SH3D21	ENSG00000214193.5	1	36771988	36790484	0.160804	0.18543	-0.0246264	-0.0603873	0.0111344	0.177984	0.690536	#N/A	#N/A
EVA1B	ENSG00000142694.6	1	36787632	36789755	0.160804	0.18543	-0.0246264	-0.0603873	0.0111344	0.177984	0.690536	#N/A	#N/A
RP11-268J15.5	ENSG00000116883.8	1	36789335	36794822	0.160804	0.18543	-0.0246264	-0.0603873	0.0111344	0.177984	0.690536	#N/A	#N/A
STK40	ENSG00000196182.6	1	36805225	36851497	0.160804	0.186755	-0.0259509	-0.0617727	0.00987081	0.155298	0.690536	#N/A	#N/A
LSM10	ENSG00000181817.5	1	36856839	36863493	0.160804	0.186755	-0.0259509	-0.0617727	0.00987081	0.155298	0.690536	#N/A	#N/A
OSCP1	ENSG00000116885.14	1	36881428	36916086	0.162479	0.18543	-0.0229514	-0.0587647	0.0128619	0.211964	0.696453	#N/A	#N/A
MRPS15	ENSG00000116898.7	1	36921319	36930038	0.162479	0.18543	-0.0229514	-0.0587647	0.0128619	0.211964	0.696453	#N/A	#N/A
CSF3R	ENSG00000119535.13	1	36931644	36948879	0.162479	0.18543	-0.0229514	-0.0587647	0.0128619	0.211964	0.696453	#N/A	#N/A
GRIK3	ENSG00000163873.5	1	37261128	37499730	0.161642	0.18543	-0.0237889	-0.059576	0.0119982	0.19445	0.690536	#N/A	#N/A
ZC3H12A	ENSG00000163874.8	1	37940153	37949980	0.160804	0.18543	-0.0246264	-0.0603873	0.0111344	0.177984	0.690536	#N/A	#N/A
MEAF6	ENSG00000163875.11	1	37958176	37980375	0.160804	0.182781	-0.0219774	-0.0576153	0.0136604	0.230792	0.699914	#N/A	#N/A
SNIP1	ENSG00000163877.9	1	38000050	38019903	0.160804	0.182781	-0.0219774	-0.0576153	0.0136604	0.230792	0.699914	#N/A	#N/A
DNALI1	ENSG00000163879.9	1	38022520	38032458	0.160804	0.181457	-0.0206529	-0.0562287	0.0149228	0.26113	0.713278	#N/A	#N/A
GNL2	ENSG00000134697.8	1	38032417	38061536	0.159966	0.181457	-0.0214905	-0.0570397	0.0140588	0.240702	0.705066	#N/A	#N/A
RSPO1	ENSG00000169218.9	1	38076951	38100595	0.159966	0.181457	-0.0214905	-0.0570397	0.0140588	0.240702	0.705066	#N/A	#N/A
C1orf109	ENSG00000116922.10	1	38147242	38157914	0.159129	0.178808	-0.019679	-0.0550762	0.0157182	0.283257	0.716037	#N/A	#N/A
CDCA8	ENSG00000134690.6	1	38158090	38175391	0.159129	0.178808	-0.019679	-0.0550762	0.0157182	0.283257	0.716037	#N/A	#N/A
EPHA10	ENSG00000183317.12	1	38179552	38230805	0.159129	0.180132	-0.0210035	-0.0564636	0.0144566	0.250953	0.712518	#N/A	#N/A
MANEAL	ENSG00000185090.10	1	38259474	38266809	0.159129	0.180132	-0.0210035	-0.0564636	0.0144566	0.250953	0.712518	#N/A	#N/A
YRDC	ENSG00000196449.3	1	38268616	38273857	0.159129	0.180132	-0.0210035	-0.0564636	0.0144566	0.250953	0.712518	#N/A	#N/A
C1orf122	ENSG00000197982.12	1	38272651	38275126	0.159129	0.180132	-0.0210035	-0.0564636	0.0144566	0.250953	0.712518	#N/A	#N/A
MTF1	ENSG00000188786.9	1	38275239	38325292	0.159129	0.181457	-0.022328	-0.0578506	0.0131946	0.22138	0.699914	#N/A	#N/A
AL929472.1	ENSG00000230610.1	1	38292232	38293886	0.158291	0.180132	-0.021841	-0.0572743	0.0135923	0.231006	0.699914	#N/A	#N/A
INPP5B	ENSG00000204084.8	1	38326369	38412729	0.158291	0.181457	-0.0231655	-0.0586614	0.0123304	0.203151	0.695501	#N/A	#N/A
SF3A3	ENSG00000183431.7	1	38422647	38456593	0.158291	0.181457	-0.0231655	-0.0586614	0.0123304	0.203151	0.695501	#N/A	#N/A
FHL3	ENSG00000183386.5	1	38462442	38471278	0.158291	0.181457	-0.0231655	-0.0586614	0.0123304	0.203151	0.695501	#N/A	#N/A
UTP11L	ENSG00000183520.7	1	38474930	38490496	0.158291	0.181457	-0.0231655	-0.0586614	0.0123304	0.203151	0.695501	#N/A	#N/A
POU3F1	ENSG00000185668.5	1	38509523	38512450	0.158291	0.181457	-0.0231655	-0.0586614	0.0123304	0.203151	0.695501	#N/A	#N/A
RRAGC	ENSG00000116954.7	1	39303870	39325495	0.154941	0.180132	-0.0251911	-0.0605165	0.0101343	0.16212	0.690536	#N/A	#N/A
MYCBP	ENSG00000214114.4	1	39328636	39347289	0.154941	0.180132	-0.0251911	-0.0605165	0.0101343	0.16212	0.690536	#N/A	#N/A
GJA9	ENSG00000131233.8	1	39330175	39347289	0.154941	0.180132	-0.0251911	-0.0605165	0.0101343	0.16212	0.690536	#N/A	#N/A
RHBDL2	ENSG00000158315.6	1	39351479	39407471	0.154941	0.180132	-0.0251911	-0.0605165	0.0101343	0.16212	0.690536	#N/A	#N/A
AKIRIN1	ENSG00000174574.11	1	39456895	39471731	0.154104	0.180132	-0.0260286	-0.0613268	0.00926963	0.147518	0.690536	#N/A	#N/A
NDUFS5	ENSG00000168653.6	1	39491990	39500308	0.154104	0.180132	-0.0260286	-0.0613268	0.00926963	0.147518	0.690536	#N/A	#N/A
MACF1	ENSG00000127603.19	1	39546988	39952849	0.154104	0.177483	-0.0233796	-0.0585511	0.0117919	0.194345	0.690536	#N/A	#N/A
KIAA0754	ENSG00000255103.1	1	39876151	39882154	0.153266	0.177483	-0.0242171	-0.0593612	0.010927	0.177566	0.690536	#N/A	#N/A
BMP8A	ENSG00000183682.7	1	39957318	39991607	0.153266	0.176159	-0.0228926	-0.0579727	0.0121875	0.203118	0.695501	#N/A	#N/A
PABPC4	ENSG00000090621.9	1	40026488	40042462	0.153266	0.176159	-0.0228926	-0.0579727	0.0121875	0.203118	0.695501	#N/A	#N/A
HEYL	ENSG00000163909.6	1	40089825	40105617	0.153266	0.176159	-0.0228926	-0.0579727	0.0121875	0.203118	0.695501	#N/A	#N/A
NT5C1A	ENSG00000116981.3	1	40124793	40137710	0.153266	0.176159	-0.0228926	-0.0579727	0.0121875	0.203118	0.695501	#N/A	#N/A
HPCAL4	ENSG00000116983.8	1	40144320	40157361	0.153266	0.176159	-0.0228926	-0.0579727	0.0121875	0.203118	0.695501	#N/A	#N/A
PPIE	ENSG00000084072.12	1	40157854	40229586	0.153266	0.177483	-0.0242171	-0.0593612	0.010927	0.177566	0.690536	#N/A	#N/A
BMP8B	ENSG00000116985.6	1	40222854	40254533	0.152429	0.177483	-0.0250546	-0.0601713	0.010062	0.161851	0.690536	#N/A	#N/A
OXCT2	ENSG00000198754.5	1	40235195	40237020	0.152429	0.177483	-0.0250546	-0.0601713	0.010062	0.161851	0.690536	#N/A	#N/A
TRIT1	ENSG00000043514.11	1	40306723	40349183	0.151591	0.176159	-0.0245677	-0.0595926	0.0104573	0.16945	0.690536	#N/A	#N/A
MYCL	ENSG00000116990.9	1	40361098	40367928	0.150754	0.174834	-0.0240807	-0.0590134	0.010852	0.177348	0.690536	#N/A	#N/A
MFSD2A	ENSG00000168389.13	1	40420802	40435638	0.150754	0.176159	-0.0254052	-0.0604024	0.00959208	0.154213	0.690536	#N/A	#N/A
CAP1	ENSG00000131236.12	1	40505905	40538321	0.151591	0.177483	-0.0258922	-0.0609812	0.0091969	0.147171	0.690536	#N/A	#N/A
PPT1	ENSG00000131238.12	1	40538379	40563375	0.151591	0.177483	-0.0258922	-0.0609812	0.0091969	0.147171	0.690536	#N/A	#N/A
RLF	ENSG00000117000.8	1	40627045	40706593	0.151591	0.177483	-0.0258922	-0.0609812	0.0091969	0.147171	0.690536	#N/A	#N/A
TMCO2	ENSG00000188800.5	1	40711619	40717363	0.151591	0.177483	-0.0258922	-0.0609812	0.0091969	0.147171	0.690536	#N/A	#N/A
ZMPSTE24	ENSG00000084073.4	1	40723779	40759856	0.151591	0.177483	-0.0258922	-0.0609812	0.0091969	0.147171	0.690536	#N/A	#N/A
COL9A2	ENSG00000049089.9	1	40766159	40783488	0.149916	0.177483	-0.0275672	-0.0626009	0.00746647	0.120794	0.690536	#N/A	#N/A
SMAP2	ENSG00000084070.7	1	40810522	40888998	0.149916	0.177483	-0.0275672	-0.0626009	0.00746647	0.120794	0.690536	#N/A	#N/A
ZFP69B	ENSG00000187801.10	1	40915774	40929390	0.148241	0.177483	-0.0292422	-0.0642202	0.00573569	0.0981581	0.690536	#N/A	#N/A
ZFP69	ENSG00000187815.5	1	40942887	40962015	0.147404	0.177483	-0.0300798	-0.0650297	0.00487016	0.0881461	0.690536	#N/A	#N/A
EXO5	ENSG00000164002.7	1	40974413	40982228	0.147404	0.177483	-0.0300798	-0.0650297	0.00487016	0.0881461	0.690536	#N/A	#N/A
ZNF684	ENSG00000117010.11	1	40997233	41013841	0.148241	0.177483	-0.0292422	-0.0642202	0.00573569	0.0981581	0.690536	#N/A	#N/A
RIMS3	ENSG00000117016.5	1	41086351	41131329	0.148241	0.177483	-0.0292422	-0.0642202	0.00573569	0.0981581	0.690536	#N/A	#N/A
NFYC	ENSG00000066136.15	1	41157320	41237275	0.148241	0.176159	-0.0279177	-0.0628313	0.00699588	0.114537	0.690536	#N/A	#N/A
KCNQ4	ENSG00000117013.10	1	41249684	41306124	0.149079	0.176159	-0.0270802	-0.0620218	0.00786137	0.126791	0.690536	#N/A	#N/A
CITED4	ENSG00000179862.5	1	41326729	41328018	0.149079	0.176159	-0.0270802	-0.0620218	0.00786137	0.126791	0.690536	#N/A	#N/A
CTPS1	ENSG00000171793.9	1	41445007	41478235	0.149916	0.176159	-0.0262427	-0.0612122	0.00872677	0.140005	0.690536	#N/A	#N/A
SLFNL1	ENSG00000171790.11	1	41481269	41488909	0.149916	0.176159	-0.0262427	-0.0612122	0.00872677	0.140005	0.690536	#N/A	#N/A
SCMH1	ENSG00000010803.12	1	41492872	41707826	0.150754	0.174834	-0.0240807	-0.0590134	0.010852	0.177348	0.690536	#N/A	#N/A
FOXO6	ENSG00000204060.4	1	41827594	41849262	0.150754	0.176159	-0.0254052	-0.0604024	0.00959208	0.154213	0.690536	#N/A	#N/A
EDN2	ENSG00000127129.5	1	41944446	41950344	0.150754	0.176159	-0.0254052	-0.0604024	0.00959208	0.154213	0.690536	#N/A	#N/A
HIVEP3	ENSG00000127124.9	1	41972036	42501596	0.151591	0.176159	-0.0245677	-0.0595926	0.0104573	0.16945	0.690536	#N/A	#N/A
GUCA2B	ENSG00000044012.3	1	42619092	42621495	0.149916	0.174834	-0.0249182	-0.0598231	0.00998668	0.161541	0.690536	#N/A	#N/A
GUCA2A	ENSG00000197273.3	1	42628362	42630389	0.149916	0.174834	-0.0249182	-0.0598231	0.00998668	0.161541	0.690536	#N/A	#N/A
FOXJ3	ENSG00000198815.4	1	42642210	42801548	0.149916	0.176159	-0.0262427	-0.0612122	0.00872677	0.140005	0.690536	#N/A	#N/A
RIMKLA	ENSG00000177181.10	1	42846466	42888249	0.149079	0.174834	-0.0257557	-0.0606326	0.00912122	0.146784	0.690536	#N/A	#N/A
ZMYND12	ENSG00000066185.8	1	42896000	42921938	0.149079	0.174834	-0.0257557	-0.0606326	0.00912122	0.146784	0.690536	#N/A	#N/A
PPCS	ENSG00000127125.7	1	42921788	42939056	0.149079	0.174834	-0.0257557	-0.0606326	0.00912122	0.146784	0.690536	#N/A	#N/A
CCDC30	ENSG00000186409.10	1	42929001	43120335	0.149916	0.174834	-0.0249182	-0.0598231	0.00998668	0.161541	0.690536	#N/A	#N/A
PPIH	ENSG00000171960.6	1	43124096	43142429	0.149079	0.174834	-0.0257557	-0.0606326	0.00912122	0.146784	0.690536	#N/A	#N/A
YBX1	ENSG00000065978.13	1	43148098	43168020	0.148241	0.174834	-0.0265932	-0.0614421	0.00825568	0.133045	0.690536	#N/A	#N/A
CLDN19	ENSG00000164007.6	1	43198764	43205925	0.147404	0.174834	-0.0274308	-0.0622515	0.00739004	0.120289	0.690536	#N/A	#N/A
LEPRE1	ENSG00000117385.11	1	43212006	43232755	0.148241	0.174834	-0.0265932	-0.0614421	0.00825568	0.133045	0.690536	#N/A	#N/A
C1orf50	ENSG00000164008.9	1	43232940	43263968	0.148241	0.174834	-0.0265932	-0.0614421	0.00825568	0.133045	0.690536	#N/A	#N/A
CCDC23	ENSG00000177868.7	1	43272723	43282954	0.148241	0.174834	-0.0265932	-0.0614421	0.00825568	0.133045	0.690536	#N/A	#N/A
ERMAP	ENSG00000164010.9	1	43282795	43310660	0.148241	0.174834	-0.0265932	-0.0614421	0.00825568	0.133045	0.690536	#N/A	#N/A
ZNF691	ENSG00000164011.13	1	43312280	43318148	0.148241	0.174834	-0.0265932	-0.0614421	0.00825568	0.133045	0.690536	#N/A	#N/A
SLC2A1	ENSG00000117394.15	1	43391052	43424530	0.148241	0.174834	-0.0265932	-0.0614421	0.00825568	0.133045	0.690536	#N/A	#N/A
FAM183A	ENSG00000186973.6	1	43610824	43622067	0.147404	0.174834	-0.0274308	-0.0622515	0.00739004	0.120289	0.690536	#N/A	#N/A
EBNA1BP2	ENSG00000117395.6	1	43629846	43736607	0.146566	0.176159	-0.0295928	-0.0644502	0.00526462	0.0927567	0.690536	#N/A	#N/A
WDR65	ENSG00000243710.3	1	43637820	43720029	0.145729	0.176159	-0.0304303	-0.0652595	0.00439886	0.083149	0.690536	#N/A	#N/A
TMEM125	ENSG00000179178.6	1	43735665	43739673	0.145729	0.176159	-0.0304303	-0.0652595	0.00439886	0.083149	0.690536	#N/A	#N/A
C1orf210	ENSG00000253313.1	1	43747554	43751288	0.145729	0.176159	-0.0304303	-0.0652595	0.00439886	0.083149	0.690536	#N/A	#N/A
TIE1	ENSG00000066056.9	1	43766664	43788779	0.145729	0.174834	-0.0291058	-0.0638701	0.0056585	0.0975798	0.690536	#N/A	#N/A
MPL	ENSG00000117400.10	1	43803478	43818443	0.146566	0.174834	-0.0282683	-0.0630609	0.00652432	0.108481	0.690536	#N/A	#N/A
CDC20	ENSG00000117399.9	1	43824626	43828874	0.146566	0.174834	-0.0282683	-0.0630609	0.00652432	0.108481	0.690536	#N/A	#N/A
ELOVL1	ENSG00000066322.8	1	43829068	43833696	0.146566	0.17351	-0.0269438	-0.0616712	0.00778362	0.126291	0.690536	#N/A	#N/A
MED8	ENSG00000159479.12	1	43849588	43855479	0.145729	0.17351	-0.0277813	-0.0624803	0.00691775	0.113991	0.690536	#N/A	#N/A
SZT2	ENSG00000198198.9	1	43855553	43918321	0.145729	0.17351	-0.0277813	-0.0624803	0.00691775	0.113991	0.690536	#N/A	#N/A
HYI	ENSG00000178922.12	1	43916824	43919660	0.146566	0.17351	-0.0269438	-0.0616712	0.00778362	0.126291	0.690536	#N/A	#N/A
PTPRF	ENSG00000142949.12	1	43990858	44089343	0.145729	0.17351	-0.0277813	-0.0624803	0.00691775	0.113991	0.690536	#N/A	#N/A
KDM4A	ENSG00000066135.8	1	44115829	44171186	0.145729	0.17351	-0.0277813	-0.0624803	0.00691775	0.113991	0.690536	#N/A	#N/A
ST3GAL3	ENSG00000126091.15	1	44171495	44396831	0.145729	0.174834	-0.0291058	-0.0638701	0.0056585	0.0975798	0.690536	#N/A	#N/A
ARTN	ENSG00000117407.12	1	44398992	44402913	0.145729	0.174834	-0.0291058	-0.0638701	0.0056585	0.0975798	0.690536	#N/A	#N/A
IPO13	ENSG00000117408.6	1	44412611	44433694	0.145729	0.176159	-0.0304303	-0.0652595	0.00439886	0.083149	0.690536	#N/A	#N/A
DPH2	ENSG00000132768.9	1	44435672	44439041	0.145729	0.174834	-0.0291058	-0.0638701	0.0056585	0.0975798	0.690536	#N/A	#N/A
ATP6V0B	ENSG00000117410.9	1	44440159	44443967	0.145729	0.174834	-0.0291058	-0.0638701	0.0056585	0.0975798	0.690536	#N/A	#N/A
B4GALT2	ENSG00000117411.12	1	44444615	44456840	0.145729	0.174834	-0.0291058	-0.0638701	0.0056585	0.0975798	0.690536	#N/A	#N/A
CCDC24	ENSG00000159214.8	1	44457031	44462200	0.145729	0.174834	-0.0291058	-0.0638701	0.0056585	0.0975798	0.690536	#N/A	#N/A
SLC6A9	ENSG00000196517.7	1	44457172	44497139	0.145729	0.174834	-0.0291058	-0.0638701	0.0056585	0.0975798	0.690536	#N/A	#N/A
KLF17	ENSG00000171872.4	1	44584522	44600812	0.145729	0.174834	-0.0291058	-0.0638701	0.0056585	0.0975798	0.690536	#N/A	#N/A
DMAP1	ENSG00000178028.9	1	44679127	44686353	0.146566	0.174834	-0.0282683	-0.0630609	0.00652432	0.108481	0.690536	#N/A	#N/A
ERI3	ENSG00000117419.10	1	44686742	44820932	0.146566	0.174834	-0.0282683	-0.0630609	0.00652432	0.108481	0.690536	#N/A	#N/A
RNF220	ENSG00000187147.13	1	44870866	45117396	0.146566	0.172185	-0.0256193	-0.0602811	0.00904254	0.146355	0.690536	#N/A	#N/A
TMEM53	ENSG00000126106.9	1	45100910	45140227	0.144891	0.172185	-0.0272943	-0.0618992	0.00731059	0.119744	0.690536	#N/A	#N/A
C1orf228	ENSG00000198520.6	1	45140364	45191263	0.144891	0.170861	-0.0259698	-0.0605086	0.008569	0.139079	0.690536	#N/A	#N/A
KIF2C	ENSG00000142945.8	1	45205490	45233439	0.145729	0.170861	-0.0251323	-0.0596996	0.00943507	0.153429	0.690536	#N/A	#N/A
RPS8	ENSG00000142937.7	1	45240923	45244451	0.145729	0.170861	-0.0251323	-0.0596996	0.00943507	0.153429	0.690536	#N/A	#N/A
BEST4	ENSG00000142959.4	1	45249257	45253377	0.145729	0.170861	-0.0251323	-0.0596996	0.00943507	0.153429	0.690536	#N/A	#N/A
PLK3	ENSG00000173846.8	1	45265897	45271662	0.145729	0.170861	-0.0251323	-0.0596996	0.00943507	0.153429	0.690536	#N/A	#N/A
TCTEX1D4	ENSG00000188396.2	1	45271585	45272957	0.145729	0.170861	-0.0251323	-0.0596996	0.00943507	0.153429	0.690536	#N/A	#N/A
BTBD19	ENSG00000222009.4	1	45274154	45281257	0.145729	0.172185	-0.0264568	-0.0610902	0.00817661	0.132552	0.690536	#N/A	#N/A
PTCH2	ENSG00000117425.9	1	45285516	45308735	0.145729	0.172185	-0.0264568	-0.0610902	0.00817661	0.132552	0.690536	#N/A	#N/A
EIF2B3	ENSG00000070785.12	1	45316450	45452282	0.146566	0.172185	-0.0256193	-0.0602811	0.00904254	0.146355	0.690536	#N/A	#N/A
HECTD3	ENSG00000126107.10	1	45468212	45477001	0.146566	0.172185	-0.0256193	-0.0602811	0.00904254	0.146355	0.690536	#N/A	#N/A
UROD	ENSG00000126088.8	1	45477819	45481247	0.146566	0.172185	-0.0256193	-0.0602811	0.00904254	0.146355	0.690536	#N/A	#N/A
ZSWIM5	ENSG00000162415.6	1	45482071	45771881	0.147404	0.17351	-0.0261062	-0.0608619	0.0086494	0.139563	0.690536	#N/A	#N/A
HPDL	ENSG00000186603.4	1	45792545	45794347	0.144891	0.17351	-0.0286188	-0.0632894	0.00605179	0.102623	0.690536	#N/A	#N/A
MUTYH	ENSG00000132781.13	1	45794835	45806142	0.144891	0.17351	-0.0286188	-0.0632894	0.00605179	0.102623	0.690536	#N/A	#N/A
TOE1	ENSG00000132773.7	1	45805342	45809647	0.144891	0.17351	-0.0286188	-0.0632894	0.00605179	0.102623	0.690536	#N/A	#N/A
TESK2	ENSG00000070759.12	1	45809555	45956872	0.145729	0.17351	-0.0277813	-0.0624803	0.00691775	0.113991	0.690536	#N/A	#N/A
CCDC163P	ENSG00000236624.4	1	45959538	45965751	0.146566	0.17351	-0.0269438	-0.0616712	0.00778362	0.126291	0.690536	#N/A	#N/A
MMACHC	ENSG00000132763.10	1	45965725	45976739	0.146566	0.174834	-0.0282683	-0.0630609	0.00652432	0.108481	0.690536	#N/A	#N/A
PRDX1	ENSG00000117450.9	1	45976708	45988719	0.145729	0.174834	-0.0291058	-0.0638701	0.0056585	0.0975798	0.690536	#N/A	#N/A
AKR1A1	ENSG00000117448.9	1	46016215	46035721	0.145729	0.174834	-0.0291058	-0.0638701	0.0056585	0.0975798	0.690536	#N/A	#N/A
NASP	ENSG00000132780.12	1	46049518	46084566	0.146566	0.174834	-0.0282683	-0.0630609	0.00652432	0.108481	0.690536	#N/A	#N/A
CCDC17	ENSG00000159588.10	1	46085716	46089729	0.146566	0.174834	-0.0282683	-0.0630609	0.00652432	0.108481	0.690536	#N/A	#N/A
GPBP1L1	ENSG00000159592.6	1	46092976	46153785	0.146566	0.176159	-0.0295928	-0.0644502	0.00526462	0.0927567	0.690536	#N/A	#N/A
TMEM69	ENSG00000159596.6	1	46152886	46160115	0.147404	0.174834	-0.0274308	-0.0622515	0.00739004	0.120289	0.690536	#N/A	#N/A
IPP	ENSG00000197429.6	1	46159996	46216322	0.147404	0.174834	-0.0274308	-0.0622515	0.00739004	0.120289	0.690536	#N/A	#N/A
MAST2	ENSG00000086015.16	1	46252659	46501796	0.149079	0.176159	-0.0270802	-0.0620218	0.00786137	0.126791	0.690536	#N/A	#N/A
PIK3R3	ENSG00000117461.10	1	46505812	46642160	0.149916	0.176159	-0.0262427	-0.0612122	0.00872677	0.140005	0.690536	#N/A	#N/A
TSPAN1	ENSG00000117472.5	1	46640745	46651630	0.149916	0.177483	-0.0275672	-0.0626009	0.00746647	0.120794	0.690536	#N/A	#N/A
POMGNT1	ENSG00000085998.9	1	46654354	46685977	0.149916	0.177483	-0.0275672	-0.0626009	0.00746647	0.120794	0.690536	#N/A	#N/A
LURAP1	ENSG00000171357.5	1	46669006	46686933	0.149916	0.176159	-0.0262427	-0.0612122	0.00872677	0.140005	0.690536	#N/A	#N/A
RAD54L	ENSG00000085999.7	1	46713360	46744145	0.149916	0.176159	-0.0262427	-0.0612122	0.00872677	0.140005	0.690536	#N/A	#N/A
LRRC41	ENSG00000132128.12	1	46726868	46769280	0.149916	0.174834	-0.0249182	-0.0598231	0.00998668	0.161541	0.690536	#N/A	#N/A
UQCRH	ENSG00000173660.7	1	46769303	46782448	0.149916	0.174834	-0.0249182	-0.0598231	0.00998668	0.161541	0.690536	#N/A	#N/A
NSUN4	ENSG00000117481.6	1	46805849	46830824	0.149916	0.174834	-0.0249182	-0.0598231	0.00998668	0.161541	0.690536	#N/A	#N/A
FAAH	ENSG00000117480.11	1	46859937	46879520	0.150754	0.174834	-0.0240807	-0.0590134	0.010852	0.177348	0.690536	#N/A	#N/A
DMBX1	ENSG00000197587.6	1	46972668	46979898	0.149916	0.176159	-0.0262427	-0.0612122	0.00872677	0.140005	0.690536	#N/A	#N/A
KNCN	ENSG00000162456.5	1	47011316	47017199	0.149916	0.177483	-0.0275672	-0.0626009	0.00746647	0.120794	0.690536	#N/A	#N/A
MKNK1	ENSG00000079277.15	1	47023090	47082515	0.149916	0.177483	-0.0275672	-0.0626009	0.00746647	0.120794	0.690536	#N/A	#N/A
MOB3C	ENSG00000142961.10	1	47073387	47082563	0.149916	0.177483	-0.0275672	-0.0626009	0.00746647	0.120794	0.690536	#N/A	#N/A
ATPAF1	ENSG00000123472.8	1	47098409	47139539	0.150754	0.177483	-0.0267297	-0.0617911	0.00833173	0.133497	0.690536	#N/A	#N/A
EFCAB14	ENSG00000159658.6	1	47124366	47184824	0.152429	0.177483	-0.0250546	-0.0601713	0.010062	0.161851	0.690536	#N/A	#N/A
TEX38	ENSG00000186118.7	1	47134527	47139266	0.150754	0.177483	-0.0267297	-0.0617911	0.00833173	0.133497	0.690536	#N/A	#N/A
CYP4B1	ENSG00000142973.8	1	47223510	47285085	0.152429	0.177483	-0.0250546	-0.0601713	0.010062	0.161851	0.690536	#N/A	#N/A
CYP4A11	ENSG00000187048.8	1	47394849	47407156	0.152429	0.177483	-0.0250546	-0.0601713	0.010062	0.161851	0.690536	#N/A	#N/A
CYP4X1	ENSG00000186377.6	1	47427036	47516423	0.152429	0.178808	-0.0263791	-0.0615594	0.00880115	0.140406	0.690536	#N/A	#N/A
CYP4Z1	ENSG00000186160.4	1	47533160	47583991	0.153266	0.177483	-0.0242171	-0.0593612	0.010927	0.177566	0.690536	#N/A	#N/A
CYP4A22	ENSG00000162365.7	1	47603107	47615413	0.154941	0.177483	-0.0225421	-0.0577408	0.0126567	0.212211	0.696453	#N/A	#N/A
PDZK1IP1	ENSG00000162366.3	1	47649265	47656716	0.154104	0.177483	-0.0233796	-0.0585511	0.0117919	0.194345	0.690536	#N/A	#N/A
TAL1	ENSG00000162367.7	1	47681962	47697892	0.154104	0.178808	-0.0247041	-0.0599391	0.0105309	0.169695	0.690536	#N/A	#N/A
STIL	ENSG00000123473.11	1	47715811	47779819	0.154941	0.178808	-0.0238666	-0.0591289	0.0113957	0.18589	0.690536	#N/A	#N/A
CMPK1	ENSG00000162368.9	1	47799469	47844511	0.154941	0.177483	-0.0225421	-0.0577408	0.0126567	0.212211	0.696453	#N/A	#N/A
FOXE3	ENSG00000186790.4	1	47881744	47883723	0.155779	0.177483	-0.0217045	-0.0569305	0.0135214	0.231183	0.699914	#N/A	#N/A
FOXD2	ENSG00000186564.5	1	47901689	47906363	0.155779	0.177483	-0.0217045	-0.0569305	0.0135214	0.231183	0.699914	#N/A	#N/A
TRABD2B	ENSG00000269113.3	1	48226200	48462567	0.156616	0.178808	-0.0221915	-0.057508	0.013125	0.221508	0.699914	#N/A	#N/A
FLJ00388	ENSG00000273395.1	1	48226979	48227290	0.154941	0.177483	-0.0225421	-0.0577408	0.0126567	0.212211	0.696453	#N/A	#N/A
AL109659.1	ENSG00000269709.1	1	48569306	48569878	0.155779	0.177483	-0.0217045	-0.0569305	0.0135214	0.231183	0.699914	#N/A	#N/A
SLC5A9	ENSG00000117834.8	1	48688357	48714316	0.154941	0.176159	-0.0212176	-0.0563524	0.0139173	0.241199	0.705066	#N/A	#N/A
SPATA6	ENSG00000132122.7	1	48761044	48937845	0.155779	0.176159	-0.02038	-0.0555422	0.0147821	0.261934	0.713278	#N/A	#N/A
AGBL4	ENSG00000186094.12	1	48998527	50489585	0.165829	0.18543	-0.0196013	-0.0555187	0.0163161	0.292791	0.722627	#N/A	#N/A
BEND5	ENSG00000162373.8	1	49193195	49242641	0.155779	0.174834	-0.0190555	-0.0541535	0.0160424	0.295487	0.722758	#N/A	#N/A
AL645730.2	ENSG00000227839.1	1	50459990	50461874	0.159129	0.178808	-0.019679	-0.0550762	0.0157182	0.283257	0.716037	#N/A	#N/A
ELAVL4	ENSG00000162374.12	1	50513686	50669458	0.158291	0.177483	-0.019192	-0.0544991	0.0161151	0.29486	0.722758	#N/A	#N/A
DMRTA2	ENSG00000142700.7	1	50883222	50889172	0.156616	0.176159	-0.0195425	-0.0547318	0.0156468	0.28381	0.716037	#N/A	#N/A
FAF1	ENSG00000185104.15	1	50905150	51425935	0.163317	0.181457	-0.0181404	-0.0537952	0.0175145	0.329097	0.73523	#N/A	#N/A
CDKN2C	ENSG00000123080.6	1	51426417	51440305	0.162479	0.180132	-0.0176534	-0.0532197	0.0179129	0.341932	0.738812	#N/A	#N/A
C1orf185	ENSG00000204006.4	1	51567906	51613752	0.159129	0.181457	-0.022328	-0.0578506	0.0131946	0.22138	0.699914	#N/A	#N/A
RNF11	ENSG00000123091.4	1	51701943	51739127	0.157454	0.180132	-0.0226785	-0.058085	0.012728	0.212167	0.696453	#N/A	#N/A
TTC39A	ENSG00000085831.11	1	51752930	51810788	0.155779	0.178808	-0.0230291	-0.0583185	0.0122604	0.203154	0.695501	#N/A	#N/A
EPS15	ENSG00000085832.12	1	51819935	51985000	0.154941	0.178808	-0.0238666	-0.0591289	0.0113957	0.18589	0.690536	#N/A	#N/A
OSBPL9	ENSG00000117859.14	1	52042851	52254889	0.154941	0.177483	-0.0225421	-0.0577408	0.0126567	0.212211	0.696453	#N/A	#N/A
NRD1	ENSG00000078618.15	1	52254863	52344477	0.155779	0.178808	-0.0230291	-0.0583185	0.0122604	0.203154	0.695501	#N/A	#N/A
RAB3B	ENSG00000169213.6	1	52373628	52456436	0.158291	0.178808	-0.0205165	-0.0558869	0.0148539	0.26155	0.713278	#N/A	#N/A
TXNDC12	ENSG00000117862.7	1	52485803	52521843	0.159129	0.178808	-0.019679	-0.0550762	0.0157182	0.283257	0.716037	#N/A	#N/A
KTI12	ENSG00000198841.3	1	52497775	52499488	0.158291	0.178808	-0.0205165	-0.0558869	0.0148539	0.26155	0.713278	#N/A	#N/A
BTF3L4	ENSG00000134717.13	1	52521797	52556388	0.159129	0.178808	-0.019679	-0.0550762	0.0157182	0.283257	0.716037	#N/A	#N/A
ZFYVE9	ENSG00000157077.10	1	52608046	52812358	0.159129	0.178808	-0.019679	-0.0550762	0.0157182	0.283257	0.716037	#N/A	#N/A
CC2D1B	ENSG00000154222.10	1	52811395	52831865	0.159129	0.178808	-0.019679	-0.0550762	0.0157182	0.283257	0.716037	#N/A	#N/A
ORC1	ENSG00000085840.8	1	52838501	52870131	0.158291	0.178808	-0.0205165	-0.0558869	0.0148539	0.26155	0.713278	#N/A	#N/A
PRPF38A	ENSG00000134748.12	1	52870236	52886511	0.158291	0.178808	-0.0205165	-0.0558869	0.0148539	0.26155	0.713278	#N/A	#N/A
ZCCHC11	ENSG00000134744.9	1	52873954	53019159	0.159129	0.178808	-0.019679	-0.0550762	0.0157182	0.283257	0.716037	#N/A	#N/A
GPX7	ENSG00000116157.5	1	53068044	53074723	0.159129	0.178808	-0.019679	-0.0550762	0.0157182	0.283257	0.716037	#N/A	#N/A
FAM159A	ENSG00000182183.10	1	53099016	53135355	0.159129	0.178808	-0.019679	-0.0550762	0.0157182	0.283257	0.716037	#N/A	#N/A
SELRC1	ENSG00000162377.4	1	53152508	53164038	0.158291	0.178808	-0.0205165	-0.0558869	0.0148539	0.26155	0.713278	#N/A	#N/A
ZYG11B	ENSG00000162378.8	1	53192126	53293014	0.158291	0.178808	-0.0205165	-0.0558869	0.0148539	0.26155	0.713278	#N/A	#N/A
ZYG11A	ENSG00000203995.5	1	53308183	53360670	0.159129	0.178808	-0.019679	-0.0550762	0.0157182	0.283257	0.716037	#N/A	#N/A
ECHDC2	ENSG00000121310.12	1	53361656	53392884	0.159129	0.178808	-0.019679	-0.0550762	0.0157182	0.283257	0.716037	#N/A	#N/A
SCP2	ENSG00000116171.12	1	53392901	53517375	0.160804	0.178808	-0.0180039	-0.0534545	0.0174466	0.330058	0.73523	#N/A	#N/A
PODN	ENSG00000174348.9	1	53527854	53551174	0.160804	0.177483	-0.0166794	-0.0520668	0.018708	0.368725	0.751921	#N/A	#N/A
SLC1A7	ENSG00000162383.7	1	53552855	53608289	0.160804	0.177483	-0.0166794	-0.0520668	0.018708	0.368725	0.751921	#N/A	#N/A
CPT2	ENSG00000157184.5	1	53662101	53679869	0.159966	0.177483	-0.0175169	-0.0528777	0.0178438	0.342982	0.739642	#N/A	#N/A
C1orf123	ENSG00000162384.9	1	53679771	53686289	0.159966	0.178808	-0.0188414	-0.0542654	0.0165825	0.306095	0.726273	#N/A	#N/A
MAGOH	ENSG00000162385.6	1	53692564	53704282	0.160804	0.178808	-0.0180039	-0.0534545	0.0174466	0.330058	0.73523	#N/A	#N/A
LRP8	ENSG00000157193.10	1	53711217	53793742	0.159129	0.178808	-0.019679	-0.0550762	0.0157182	0.283257	0.716037	#N/A	#N/A
DMRTB1	ENSG00000143006.7	1	53925072	53933161	0.158291	0.180132	-0.021841	-0.0572743	0.0135923	0.231006	0.699914	#N/A	#N/A
GLIS1	ENSG00000174332.3	1	53971910	54199877	0.158291	0.180132	-0.021841	-0.0572743	0.0135923	0.231006	0.699914	#N/A	#N/A
NDC1	ENSG00000058804.10	1	54231133	54304533	0.158291	0.178808	-0.0205165	-0.0558869	0.0148539	0.26155	0.713278	#N/A	#N/A
YIPF1	ENSG00000058799.9	1	54317392	54356407	0.157454	0.178808	-0.021354	-0.0566975	0.0139895	0.240969	0.705066	#N/A	#N/A
DIO1	ENSG00000211452.6	1	54356912	54376759	0.157454	0.178808	-0.021354	-0.0566975	0.0139895	0.240969	0.705066	#N/A	#N/A
HSPB11	ENSG00000081870.7	1	54382247	54411602	0.157454	0.178808	-0.021354	-0.0566975	0.0139895	0.240969	0.705066	#N/A	#N/A
LRRC42	ENSG00000116212.10	1	54411750	54433841	0.157454	0.178808	-0.021354	-0.0566975	0.0139895	0.240969	0.705066	#N/A	#N/A
LDLRAD1	ENSG00000203985.6	1	54474412	54483856	0.157454	0.178808	-0.021354	-0.0566975	0.0139895	0.240969	0.705066	#N/A	#N/A
TMEM59	ENSG00000116209.7	1	54497347	54519177	0.157454	0.178808	-0.021354	-0.0566975	0.0139895	0.240969	0.705066	#N/A	#N/A
TCEANC2	ENSG00000116205.6	1	54519260	54578192	0.157454	0.178808	-0.021354	-0.0566975	0.0139895	0.240969	0.705066	#N/A	#N/A
AL161915.1	ENSG00000212670.1	1	54569968	54571750	0.157454	0.178808	-0.021354	-0.0566975	0.0139895	0.240969	0.705066	#N/A	#N/A
CDCP2	ENSG00000157211.10	1	54598747	54619443	0.158291	0.180132	-0.021841	-0.0572743	0.0135923	0.231006	0.699914	#N/A	#N/A
RP11-446E24.4	ENSG00000256407.1	1	54606897	54665746	0.158291	0.180132	-0.021841	-0.0572743	0.0135923	0.231006	0.699914	#N/A	#N/A
AL357673.1	ENSG00000248835.2	1	54635333	54637997	0.158291	0.180132	-0.021841	-0.0572743	0.0135923	0.231006	0.699914	#N/A	#N/A
CYB5RL	ENSG00000215883.5	1	54638009	54665709	0.158291	0.180132	-0.021841	-0.0572743	0.0135923	0.231006	0.699914	#N/A	#N/A
MRPL37	ENSG00000116221.11	1	54649714	54691137	0.159129	0.180132	-0.0210035	-0.0564636	0.0144566	0.250953	0.712518	#N/A	#N/A
SSBP3	ENSG00000157216.11	1	54691105	54879152	0.159966	0.181457	-0.0214905	-0.0570397	0.0140588	0.240702	0.705066	#N/A	#N/A
SSBP3-AS1	ENSG00000198711.4	1	54703710	54704736	0.159129	0.180132	-0.0210035	-0.0564636	0.0144566	0.250953	0.712518	#N/A	#N/A
ACOT11	ENSG00000162390.13	1	55007930	55104865	0.159966	0.184106	-0.0241395	-0.0598125	0.0115336	0.186067	0.690536	#N/A	#N/A
FAM151A	ENSG00000162391.7	1	55074855	55089229	0.159966	0.184106	-0.0241395	-0.0598125	0.0115336	0.186067	0.690536	#N/A	#N/A
MROH7-TTC4	ENSG00000271723.1	1	55107459	55207981	0.159966	0.18543	-0.025464	-0.0611984	0.0102704	0.162541	0.690536	#N/A	#N/A
MROH7	ENSG00000184313.15	1	55107463	55175939	0.159966	0.18543	-0.025464	-0.0611984	0.0102704	0.162541	0.690536	#N/A	#N/A
TTC4	ENSG00000243725.2	1	55181495	55208330	0.159966	0.18543	-0.025464	-0.0611984	0.0102704	0.162541	0.690536	#N/A	#N/A
PARS2	ENSG00000162396.5	1	55222571	55230187	0.159966	0.18543	-0.025464	-0.0611984	0.0102704	0.162541	0.690536	#N/A	#N/A
TTC22	ENSG00000006555.6	1	55245385	55266940	0.159966	0.18543	-0.025464	-0.0611984	0.0102704	0.162541	0.690536	#N/A	#N/A
C1orf177	ENSG00000162398.7	1	55271736	55307925	0.160804	0.186755	-0.0259509	-0.0617727	0.00987081	0.155298	0.690536	#N/A	#N/A
DHCR24	ENSG00000116133.7	1	55315306	55352891	0.160804	0.186755	-0.0259509	-0.0617727	0.00987081	0.155298	0.690536	#N/A	#N/A
TMEM61	ENSG00000143001.4	1	55446465	55457966	0.162479	0.188079	-0.0256004	-0.0615351	0.0103343	0.162696	0.690536	#N/A	#N/A
BSND	ENSG00000162399.6	1	55464606	55476556	0.162479	0.188079	-0.0256004	-0.0615351	0.0103343	0.162696	0.690536	#N/A	#N/A
PCSK9	ENSG00000169174.9	1	55505221	55530525	0.161642	0.188079	-0.0264379	-0.0623465	0.00947063	0.148331	0.690536	#N/A	#N/A
USP24	ENSG00000162402.8	1	55532032	55680786	0.161642	0.189404	-0.0277624	-0.0637312	0.0082063	0.128722	0.690536	#N/A	#N/A
PPAP2B	ENSG00000162407.8	1	56960419	57110974	0.159966	0.184106	-0.0241395	-0.0598125	0.0115336	0.186067	0.690536	#N/A	#N/A
PRKAA2	ENSG00000162409.6	1	57110995	57181008	0.159966	0.184106	-0.0241395	-0.0598125	0.0115336	0.186067	0.690536	#N/A	#N/A
C1orf168	ENSG00000187889.8	1	57184477	57285369	0.159966	0.184106	-0.0241395	-0.0598125	0.0115336	0.186067	0.690536	#N/A	#N/A
C8A	ENSG00000157131.10	1	57320479	57383894	0.159129	0.18543	-0.0263015	-0.0620094	0.00940644	0.148097	0.690536	#N/A	#N/A
C8B	ENSG00000021852.8	1	57394883	57431813	0.159129	0.184106	-0.024977	-0.0606235	0.0106695	0.170067	0.690536	#N/A	#N/A
DAB1	ENSG00000173406.11	1	57460451	59012406	0.163317	0.189404	-0.0260874	-0.0621082	0.00993344	0.155476	0.690536	#N/A	#N/A
OMA1	ENSG00000162600.7	1	58881056	59012474	0.159129	0.188079	-0.0289505	-0.0647801	0.00687915	0.110855	0.690536	#N/A	#N/A
TACSTD2	ENSG00000184292.5	1	59041099	59043166	0.158291	0.186755	-0.0284635	-0.064206	0.00727893	0.116352	0.690536	#N/A	#N/A
MYSM1	ENSG00000162601.5	1	59120411	59165764	0.158291	0.186755	-0.0284635	-0.064206	0.00727893	0.116352	0.690536	#N/A	#N/A
JUN	ENSG00000177606.5	1	59246465	59249785	0.159129	0.186755	-0.027626	-0.063395	0.00814298	0.128408	0.690536	#N/A	#N/A
FGGY	ENSG00000172456.12	1	59762310	60233347	0.160804	0.18543	-0.0246264	-0.0603873	0.0111344	0.177984	0.690536	#N/A	#N/A
HOOK1	ENSG00000134709.6	1	60280458	60342050	0.159129	0.184106	-0.024977	-0.0606235	0.0106695	0.170067	0.690536	#N/A	#N/A
CYP2J2	ENSG00000134716.5	1	60358980	60392462	0.157454	0.184106	-0.026652	-0.0622452	0.00894118	0.141092	0.690536	#N/A	#N/A
C1orf87	ENSG00000162598.9	1	60452941	60539442	0.157454	0.184106	-0.026652	-0.0622452	0.00894118	0.141092	0.690536	#N/A	#N/A
NFIA	ENSG00000162599.11	1	61330931	61928465	0.159129	0.186755	-0.027626	-0.063395	0.00814298	0.128408	0.690536	#N/A	#N/A
TM2D1	ENSG00000162604.8	1	62146718	62191095	0.154941	0.189404	-0.0344626	-0.0702196	0.00129436	0.0549926	0.690536	#N/A	#N/A
INADL	ENSG00000132849.14	1	62208149	62629592	0.155779	0.186755	-0.0309761	-0.0666384	0.00468629	0.0853222	0.690536	#N/A	#N/A
L1TD1	ENSG00000240563.1	1	62660503	62678000	0.152429	0.184106	-0.0316771	-0.0671083	0.00375403	0.0760531	0.690536	#N/A	#N/A
KANK4	ENSG00000132854.14	1	62702651	62785085	0.152429	0.184106	-0.0316771	-0.0671083	0.00375403	0.0760531	0.690536	#N/A	#N/A
USP1	ENSG00000162607.8	1	62901968	62917475	0.152429	0.184106	-0.0316771	-0.0671083	0.00375403	0.0760531	0.690536	#N/A	#N/A
DOCK7	ENSG00000116641.11	1	62920399	63153969	0.154941	0.184106	-0.0291646	-0.0646772	0.006348	0.104736	0.690536	#N/A	#N/A
ANGPTL3	ENSG00000132855.4	1	63063158	63071830	0.154941	0.184106	-0.0291646	-0.0646772	0.006348	0.104736	0.690536	#N/A	#N/A
AL138847.1	ENSG00000269624.1	1	63073437	63075249	0.154941	0.184106	-0.0291646	-0.0646772	0.006348	0.104736	0.690536	#N/A	#N/A
ATG4C	ENSG00000125703.10	1	63249806	63331184	0.154104	0.18543	-0.0313266	-0.0668738	0.00422062	0.0806013	0.690536	#N/A	#N/A
FOXD3	ENSG00000187140.4	1	63788730	63790797	0.154941	0.18543	-0.0304891	-0.0660633	0.00508514	0.0897472	0.690536	#N/A	#N/A
ALG6	ENSG00000088035.11	1	63833261	63904233	0.155779	0.18543	-0.0296516	-0.0652527	0.00594957	0.0996839	0.690536	#N/A	#N/A
ITGB3BP	ENSG00000142856.12	1	63906441	64059392	0.156616	0.184106	-0.0274895	-0.063056	0.00807687	0.128059	0.690536	#N/A	#N/A
EFCAB7	ENSG00000203965.8	1	63989043	64038364	0.155779	0.184106	-0.0283271	-0.0638666	0.00721248	0.115952	0.690536	#N/A	#N/A
DLEU2L	ENSG00000116652.5	1	64014588	64015405	0.154941	0.184106	-0.0291646	-0.0646772	0.006348	0.104736	0.690536	#N/A	#N/A
PGM1	ENSG00000079739.11	1	64058947	64125916	0.155779	0.184106	-0.0283271	-0.0638666	0.00721248	0.115952	0.690536	#N/A	#N/A
ROR1	ENSG00000185483.7	1	64239693	64647181	0.154941	0.184106	-0.0291646	-0.0646772	0.006348	0.104736	0.690536	#N/A	#N/A
UBE2U	ENSG00000177414.9	1	64669310	64733051	0.154941	0.184106	-0.0291646	-0.0646772	0.006348	0.104736	0.690536	#N/A	#N/A
CACHD1	ENSG00000158966.9	1	64936428	65158741	0.153266	0.18543	-0.0321641	-0.0676843	0.00335601	0.0722066	0.690536	#N/A	#N/A
RAVER2	ENSG00000162437.10	1	65210778	65298915	0.153266	0.186755	-0.0334886	-0.0690701	0.00209288	0.0611925	0.690536	#N/A	#N/A
JAK1	ENSG00000162434.7	1	65298912	65432187	0.153266	0.186755	-0.0334886	-0.0690701	0.00209288	0.0611925	0.690536	#N/A	#N/A
AK4	ENSG00000162433.10	1	65613232	65697828	0.153266	0.188079	-0.0348131	-0.0704557	0.000829379	0.051629	0.690536	#N/A	#N/A
DNAJC6	ENSG00000116675.11	1	65713902	65881552	0.153266	0.186755	-0.0334886	-0.0690701	0.00209288	0.0611925	0.690536	#N/A	#N/A
LEPR	ENSG00000116678.14	1	65886248	66107242	0.154104	0.186755	-0.0326511	-0.0682597	0.00295744	0.0685349	0.690536	#N/A	#N/A
LEPROT	ENSG00000213625.4	1	65886270	65901690	0.153266	0.186755	-0.0334886	-0.0690701	0.00209288	0.0611925	0.690536	#N/A	#N/A
PDE4B	ENSG00000184588.13	1	66258197	66840259	0.154104	0.188079	-0.0339756	-0.0696451	0.00169389	0.0580179	0.690536	#N/A	#N/A
SGIP1	ENSG00000118473.17	1	66999066	67213982	0.153266	0.188079	-0.0348131	-0.0704557	0.000829379	0.051629	0.690536	#N/A	#N/A
AL139147.1	ENSG00000248458.2	1	67131547	67142710	0.153266	0.186755	-0.0334886	-0.0690701	0.00209288	0.0611925	0.690536	#N/A	#N/A
TCTEX1D1	ENSG00000152760.5	1	67218142	67244470	0.154104	0.186755	-0.0326511	-0.0682597	0.00295744	0.0685349	0.690536	#N/A	#N/A
INSL5	ENSG00000172410.4	1	67263424	67266939	0.154104	0.18543	-0.0313266	-0.0668738	0.00422062	0.0806013	0.690536	#N/A	#N/A
WDR78	ENSG00000152763.12	1	67278568	67390570	0.154104	0.18543	-0.0313266	-0.0668738	0.00422062	0.0806013	0.690536	#N/A	#N/A
MIER1	ENSG00000198160.10	1	67390578	67454302	0.154941	0.18543	-0.0304891	-0.0660633	0.00508514	0.0897472	0.690536	#N/A	#N/A
SLC35D1	ENSG00000116704.6	1	67465015	67519782	0.154941	0.18543	-0.0304891	-0.0660633	0.00508514	0.0897472	0.690536	#N/A	#N/A
C1orf141	ENSG00000203963.7	1	67557848	67697536	0.154941	0.18543	-0.0304891	-0.0660633	0.00508514	0.0897472	0.690536	#N/A	#N/A
IL23R	ENSG00000162594.10	1	67632083	67725662	0.154941	0.18543	-0.0304891	-0.0660633	0.00508514	0.0897472	0.690536	#N/A	#N/A
IL12RB2	ENSG00000081985.6	1	67773047	67862583	0.153266	0.18543	-0.0321641	-0.0676843	0.00335601	0.0722066	0.690536	#N/A	#N/A
SERBP1	ENSG00000142864.10	1	67873493	67896098	0.153266	0.18543	-0.0321641	-0.0676843	0.00335601	0.0722066	0.690536	#N/A	#N/A
GADD45A	ENSG00000116717.7	1	68150744	68154021	0.154104	0.186755	-0.0326511	-0.0682597	0.00295744	0.0685349	0.690536	#N/A	#N/A
GNG12	ENSG00000172380.5	1	68167149	68299150	0.154104	0.188079	-0.0339756	-0.0696451	0.00169389	0.0580179	0.690536	#N/A	#N/A
DIRAS3	ENSG00000162595.4	1	68511645	68517314	0.153266	0.189404	-0.0361376	-0.0718408	-0.000434486	0.0433678	0.690536	#N/A	#N/A
WLS	ENSG00000116729.9	1	68564142	68698803	0.154104	0.188079	-0.0339756	-0.0696451	0.00169389	0.0580179	0.690536	#N/A	#N/A
RPE65	ENSG00000116745.6	1	68894505	68915642	0.154104	0.186755	-0.0326511	-0.0682597	0.00295744	0.0685349	0.690536	#N/A	#N/A
DEPDC1	ENSG00000024526.12	1	68939835	68962904	0.154104	0.186755	-0.0326511	-0.0682597	0.00295744	0.0685349	0.690536	#N/A	#N/A
LRRC7	ENSG00000033122.14	1	70034081	70617628	0.154941	0.186755	-0.0318136	-0.0674491	0.00382191	0.0765648	0.690536	#N/A	#N/A
LRRC40	ENSG00000066557.5	1	70610488	70671303	0.154104	0.186755	-0.0326511	-0.0682597	0.00295744	0.0685349	0.690536	#N/A	#N/A
SRSF11	ENSG00000116754.9	1	70671365	70718735	0.154104	0.186755	-0.0326511	-0.0682597	0.00295744	0.0685349	0.690536	#N/A	#N/A
ANKRD13C	ENSG00000118454.8	1	70726271	70820417	0.154104	0.188079	-0.0339756	-0.0696451	0.00169389	0.0580179	0.690536	#N/A	#N/A
HHLA3	ENSG00000197568.9	1	70820488	70851022	0.153266	0.186755	-0.0334886	-0.0690701	0.00209288	0.0611925	0.690536	#N/A	#N/A
CTH	ENSG00000116761.7	1	70876901	70905534	0.154104	0.186755	-0.0326511	-0.0682597	0.00295744	0.0685349	0.690536	#N/A	#N/A
PTGER3	ENSG00000050628.16	1	71318036	71513491	0.154941	0.184106	-0.0291646	-0.0646772	0.006348	0.104736	0.690536	#N/A	#N/A
ZRANB2	ENSG00000132485.8	1	71528974	71546980	0.154941	0.18543	-0.0304891	-0.0660633	0.00508514	0.0897472	0.690536	#N/A	#N/A
NEGR1	ENSG00000172260.9	1	71861623	72748417	0.160804	0.192053	-0.031249	-0.0673109	0.00481296	0.0862253	0.690536	#N/A	#N/A
LRRIQ3	ENSG00000162620.11	1	74491699	74663871	0.151591	0.186755	-0.0351637	-0.0706909	0.000363502	0.0484095	0.690536	#N/A	#N/A
FPGT	ENSG00000254685.2	1	74663896	74699770	0.152429	0.186755	-0.0343262	-0.0698805	0.00122823	0.0544973	0.690536	#N/A	#N/A
FPGT-TNNI3K	ENSG00000259030.2	1	74663919	75009666	0.151591	0.186755	-0.0351637	-0.0706909	0.000363502	0.0484095	0.690536	#N/A	#N/A
TNNI3K	ENSG00000116783.10	1	74663947	75010112	0.151591	0.186755	-0.0351637	-0.0706909	0.000363502	0.0484095	0.690536	#N/A	#N/A
LRRC53	ENSG00000162621.5	1	74935562	74978298	0.151591	0.186755	-0.0351637	-0.0706909	0.000363502	0.0484095	0.690536	#N/A	#N/A
C1orf173	ENSG00000178965.9	1	75033795	75139422	0.150754	0.186755	-0.0360012	-0.0715011	-0.000501317	0.0428897	0.690536	#N/A	#N/A
CRYZ	ENSG00000116791.9	1	75171170	75199092	0.149916	0.186755	-0.0368387	-0.0723112	-0.00136622	0.0378991	0.690536	#N/A	#N/A
TYW3	ENSG00000162623.11	1	75198836	75232362	0.150754	0.186755	-0.0360012	-0.0715011	-0.000501317	0.0428897	0.690536	#N/A	#N/A
LHX8	ENSG00000162624.10	1	75594119	75627218	0.149916	0.182781	-0.0328652	-0.0681519	0.00242147	0.0639878	0.690536	#N/A	#N/A
SLC44A5	ENSG00000137968.12	1	75667816	76076801	0.150754	0.186755	-0.0360012	-0.0715011	-0.000501317	0.0428897	0.690536	#N/A	#N/A
ACADM	ENSG00000117054.9	1	76190036	76253260	0.149916	0.188079	-0.0381632	-0.0736969	-0.00262953	0.0315439	0.690536	#N/A	#N/A
RABGGTB	ENSG00000137955.11	1	76251879	76260764	0.149916	0.188079	-0.0381632	-0.0736969	-0.00262953	0.0315439	0.690536	#N/A	#N/A
MSH4	ENSG00000057468.6	1	76262567	76378923	0.149916	0.188079	-0.0381632	-0.0736969	-0.00262953	0.0315439	0.690536	#N/A	#N/A
ASB17	ENSG00000154007.6	1	76384558	76398116	0.150754	0.188079	-0.0373257	-0.0728867	-0.00176467	0.0358204	0.690536	#N/A	#N/A
ST6GALNAC3	ENSG00000184005.9	1	76540404	77100286	0.154104	0.190728	-0.0366246	-0.072415	-0.000834297	0.0410309	0.690536	#N/A	#N/A
ST6GALNAC5	ENSG00000117069.10	1	77333126	77531396	0.152429	0.190728	-0.0382997	-0.0740361	-0.00256322	0.0319738	0.690536	#N/A	#N/A
PIGK	ENSG00000142892.10	1	77554675	77685115	0.151591	0.189404	-0.0378127	-0.0734617	-0.00216367	0.0338469	0.690536	#N/A	#N/A
AK5	ENSG00000154027.14	1	77747736	78025651	0.151591	0.189404	-0.0378127	-0.0734617	-0.00216367	0.0338469	0.690536	#N/A	#N/A
ZZZ3	ENSG00000036549.8	1	78028101	78149104	0.152429	0.188079	-0.0356507	-0.0712661	-3.52179e-05	0.0458256	0.690536	#N/A	#N/A
USP33	ENSG00000077254.10	1	78161672	78225537	0.153266	0.188079	-0.0348131	-0.0704557	0.000829379	0.051629	0.690536	#N/A	#N/A
FAM73A	ENSG00000180488.10	1	78245309	78344106	0.154104	0.188079	-0.0339756	-0.0696451	0.00169389	0.0580179	0.690536	#N/A	#N/A
NEXN	ENSG00000162614.14	1	78354198	78409580	0.154104	0.188079	-0.0339756	-0.0696451	0.00169389	0.0580179	0.690536	#N/A	#N/A
FUBP1	ENSG00000162613.12	1	78409740	78444794	0.156616	0.188079	-0.0314631	-0.067213	0.0042869	0.0810915	0.690536	#N/A	#N/A
DNAJB4	ENSG00000162616.8	1	78444859	78483648	0.156616	0.188079	-0.0314631	-0.067213	0.0042869	0.0810915	0.690536	#N/A	#N/A
GIPC2	ENSG00000137960.5	1	78445226	78604133	0.156616	0.188079	-0.0314631	-0.067213	0.0042869	0.0810915	0.690536	#N/A	#N/A
PTGFR	ENSG00000122420.5	1	78769568	79005434	0.156616	0.190728	-0.0341121	-0.0699826	0.00175844	0.0585029	0.690536	#N/A	#N/A
IFI44L	ENSG00000137959.11	1	79085607	79111830	0.155779	0.190728	-0.0349496	-0.0707934	0.000894279	0.0521107	0.690536	#N/A	#N/A
IFI44	ENSG00000137965.6	1	79115481	79129763	0.155779	0.190728	-0.0349496	-0.0707934	0.000894279	0.0521107	0.690536	#N/A	#N/A
ELTD1	ENSG00000162618.8	1	79355449	79472403	0.156616	0.188079	-0.0314631	-0.067213	0.0042869	0.0810915	0.690536	#N/A	#N/A
LPHN2	ENSG00000117114.15	1	81771845	82458120	0.160804	0.189404	-0.0286	-0.0645425	0.0073426	0.116719	0.690536	#N/A	#N/A
TTLL7	ENSG00000137941.12	1	84330711	84464833	0.161642	0.190728	-0.0290869	-0.0651155	0.00694161	0.111227	0.690536	#N/A	#N/A
PRKACB	ENSG00000142875.15	1	84543745	84704181	0.163317	0.190728	-0.0274119	-0.0634925	0.00866867	0.13519	0.690536	#N/A	#N/A
SAMD13	ENSG00000203943.4	1	84764049	84855640	0.162479	0.192053	-0.0295739	-0.0656879	0.00654009	0.105962	0.690536	#N/A	#N/A
DNASE2B	ENSG00000137976.7	1	84864215	84880701	0.162479	0.192053	-0.0295739	-0.0656879	0.00654009	0.105962	0.690536	#N/A	#N/A
RPF1	ENSG00000117133.6	1	84944942	84963473	0.162479	0.192053	-0.0295739	-0.0656879	0.00654009	0.105962	0.690536	#N/A	#N/A
GNG5	ENSG00000174021.6	1	84964008	84972248	0.162479	0.192053	-0.0295739	-0.0656879	0.00654009	0.105962	0.690536	#N/A	#N/A
CTBS	ENSG00000117151.8	1	85015289	85040163	0.162479	0.192053	-0.0295739	-0.0656879	0.00654009	0.105962	0.690536	#N/A	#N/A
C1orf180	ENSG00000180869.3	1	85093913	85100703	0.163317	0.192053	-0.0287364	-0.0648763	0.00740353	0.117052	0.690536	#N/A	#N/A
SSX2IP	ENSG00000117155.12	1	85109390	85156486	0.163317	0.192053	-0.0287364	-0.0648763	0.00740353	0.117052	0.690536	#N/A	#N/A
LPAR3	ENSG00000171517.5	1	85277285	85358896	0.164154	0.192053	-0.0278989	-0.0640646	0.00826689	0.129002	0.690536	#N/A	#N/A
MCOLN2	ENSG00000153898.8	1	85391268	85462796	0.164992	0.192053	-0.0270614	-0.0632529	0.00913016	0.141848	0.690536	#N/A	#N/A
WDR63	ENSG00000162643.8	1	85464830	85598821	0.165829	0.190728	-0.0248993	-0.0610573	0.0112586	0.178076	0.690536	#N/A	#N/A
MCOLN3	ENSG00000055732.8	1	85483765	85514182	0.165829	0.190728	-0.0248993	-0.0610573	0.0112586	0.178076	0.690536	#N/A	#N/A
SYDE2	ENSG00000097096.8	1	85622556	85666729	0.164154	0.192053	-0.0278989	-0.0640646	0.00826689	0.129002	0.690536	#N/A	#N/A
C1orf52	ENSG00000162642.9	1	85715639	85725355	0.164992	0.193377	-0.0283859	-0.0646363	0.00786459	0.123059	0.690536	#N/A	#N/A
BCL10	ENSG00000142867.8	1	85731931	85742773	0.164992	0.192053	-0.0270614	-0.0632529	0.00913016	0.141848	0.690536	#N/A	#N/A
DDAH1	ENSG00000153904.14	1	85784164	86043933	0.165829	0.192053	-0.0262238	-0.062441	0.00999335	0.15562	0.690536	#N/A	#N/A
CYR61	ENSG00000142871.11	1	86046444	86049645	0.164154	0.190728	-0.0265744	-0.0626808	0.00953207	0.14853	0.690536	#N/A	#N/A
ZNHIT6	ENSG00000117174.6	1	86115106	86174116	0.164154	0.192053	-0.0278989	-0.0640646	0.00826689	0.129002	0.690536	#N/A	#N/A
COL24A1	ENSG00000171502.10	1	86194916	86622626	0.164154	0.192053	-0.0278989	-0.0640646	0.00826689	0.129002	0.690536	#N/A	#N/A
ODF2L	ENSG00000122417.11	1	86814344	86862023	0.161642	0.192053	-0.0304114	-0.0664994	0.00567657	0.095699	0.690536	#N/A	#N/A
CLCA2	ENSG00000137975.7	1	86889769	86922241	0.161642	0.192053	-0.0304114	-0.0664994	0.00567657	0.095699	0.690536	#N/A	#N/A
CLCA1	ENSG00000016490.11	1	86934051	86965972	0.161642	0.192053	-0.0304114	-0.0664994	0.00567657	0.095699	0.690536	#N/A	#N/A
CLCA4	ENSG00000016602.8	1	87012761	87046437	0.162479	0.192053	-0.0295739	-0.0656879	0.00654009	0.105962	0.690536	#N/A	#N/A
SH3GLB1	ENSG00000097033.10	1	87170259	87213867	0.162479	0.192053	-0.0295739	-0.0656879	0.00654009	0.105962	0.690536	#N/A	#N/A
2019-09-15	ENSG00000183291.11	1	87328132	87380107	0.162479	0.192053	-0.0295739	-0.0656879	0.00654009	0.105962	0.690536	#N/A	#N/A
HS2ST1	ENSG00000153936.12	1	87380331	87602334	0.163317	0.192053	-0.0287364	-0.0648763	0.00740353	0.117052	0.690536	#N/A	#N/A
RP5-1052I5.2	ENSG00000267561.1	1	87458692	87634884	0.163317	0.192053	-0.0287364	-0.0648763	0.00740353	0.117052	0.690536	#N/A	#N/A
LMO4	ENSG00000143013.8	1	87794151	87814606	0.162479	0.193377	-0.0308984	-0.0670715	0.00527465	0.0910672	0.690536	#N/A	#N/A
PKN2	ENSG00000065243.14	1	89149905	89301938	0.160804	0.190728	-0.0299245	-0.0659269	0.00607796	0.100536	0.690536	#N/A	#N/A
GTF2B	ENSG00000137947.7	1	89318615	89357627	0.159966	0.192053	-0.0320865	-0.0681222	0.00394927	0.0775034	0.690536	#N/A	#N/A
CCBL2	ENSG00000137944.12	1	89401456	89458636	0.160804	0.192053	-0.031249	-0.0673109	0.00481296	0.0862253	0.690536	#N/A	#N/A
RBMXL1	ENSG00000213516.5	1	89445139	89458643	0.160804	0.192053	-0.031249	-0.0673109	0.00481296	0.0862253	0.690536	#N/A	#N/A
GBP3	ENSG00000117226.7	1	89472349	89488577	0.160804	0.192053	-0.031249	-0.0673109	0.00481296	0.0862253	0.690536	#N/A	#N/A
GBP1	ENSG00000117228.9	1	89518002	89531043	0.161642	0.190728	-0.0290869	-0.0651155	0.00694161	0.111227	0.690536	#N/A	#N/A
GBP2	ENSG00000162645.8	1	89571815	89616139	0.161642	0.190728	-0.0290869	-0.0651155	0.00694161	0.111227	0.690536	#N/A	#N/A
GBP7	ENSG00000213512.1	1	89597434	89641723	0.161642	0.190728	-0.0290869	-0.0651155	0.00694161	0.111227	0.690536	#N/A	#N/A
GBP4	ENSG00000162654.8	1	89646831	89664615	0.161642	0.190728	-0.0290869	-0.0651155	0.00694161	0.111227	0.690536	#N/A	#N/A
GBP5	ENSG00000154451.10	1	89724633	89738544	0.162479	0.190728	-0.0282494	-0.064304	0.00780518	0.122767	0.690536	#N/A	#N/A
GBP6	ENSG00000183347.13	1	89829617	89852020	0.162479	0.190728	-0.0282494	-0.064304	0.00780518	0.122767	0.690536	#N/A	#N/A
LRRC8B	ENSG00000197147.8	1	89990395	90063423	0.162479	0.192053	-0.0295739	-0.0656879	0.00654009	0.105962	0.690536	#N/A	#N/A
LRRC8C	ENSG00000171488.10	1	90098631	90235462	0.161642	0.192053	-0.0304114	-0.0664994	0.00567657	0.095699	0.690536	#N/A	#N/A
RP11-302M6.4	ENSG00000271949.1	1	90098699	90398809	0.163317	0.192053	-0.0287364	-0.0648763	0.00740353	0.117052	0.690536	#N/A	#N/A
LRRC8D	ENSG00000171492.10	1	90286573	90402170	0.163317	0.192053	-0.0287364	-0.0648763	0.00740353	0.117052	0.690536	#N/A	#N/A
ZNF326	ENSG00000162664.12	1	90460671	90501090	0.162479	0.192053	-0.0295739	-0.0656879	0.00654009	0.105962	0.690536	#N/A	#N/A
BARHL2	ENSG00000143032.7	1	91177096	91182794	0.162479	0.193377	-0.0308984	-0.0670715	0.00527465	0.0910672	0.690536	#N/A	#N/A
ZNF644	ENSG00000122482.16	1	91380859	91487829	0.163317	0.193377	-0.0300609	-0.0662598	0.00613805	0.100916	0.690536	#N/A	#N/A
HFM1	ENSG00000162669.11	1	91726323	91870426	0.164154	0.193377	-0.0292234	-0.0654481	0.00700136	0.111568	0.690536	#N/A	#N/A
CDC7	ENSG00000097046.8	1	91966408	91991321	0.161642	0.193377	-0.0317359	-0.0678831	0.00441117	0.0819858	0.690536	#N/A	#N/A
TGFBR3	ENSG00000069702.6	1	92145902	92371892	0.164992	0.193377	-0.0283859	-0.0646363	0.00786459	0.123059	0.690536	#N/A	#N/A
BRDT	ENSG00000137948.14	1	92414928	92479983	0.164154	0.193377	-0.0292234	-0.0654481	0.00700136	0.111568	0.690536	#N/A	#N/A
EPHX4	ENSG00000172031.6	1	92495539	92529093	0.162479	0.193377	-0.0308984	-0.0670715	0.00527465	0.0910672	0.690536	#N/A	#N/A
BTBD8	ENSG00000189195.5	1	92545862	92613393	0.162479	0.193377	-0.0308984	-0.0670715	0.00527465	0.0910672	0.690536	#N/A	#N/A
KIAA1107	ENSG00000069712.9	1	92632542	92650280	0.162479	0.192053	-0.0295739	-0.0656879	0.00654009	0.105962	0.690536	#N/A	#N/A
C1orf146	ENSG00000203910.4	1	92683497	92711370	0.163317	0.192053	-0.0287364	-0.0648763	0.00740353	0.117052	0.690536	#N/A	#N/A
GLMN	ENSG00000174842.12	1	92711959	92764544	0.163317	0.192053	-0.0287364	-0.0648763	0.00740353	0.117052	0.690536	#N/A	#N/A
RPAP2	ENSG00000122484.8	1	92764522	92867613	0.163317	0.192053	-0.0287364	-0.0648763	0.00740353	0.117052	0.690536	#N/A	#N/A
GFI1	ENSG00000162676.7	1	92940319	92952433	0.164154	0.190728	-0.0265744	-0.0626808	0.00953207	0.14853	0.690536	#N/A	#N/A
EVI5	ENSG00000067208.10	1	92974253	93257961	0.164992	0.194702	-0.0297104	-0.0660194	0.00659867	0.106308	0.690536	#N/A	#N/A
RPL5	ENSG00000122406.8	1	93297582	93307481	0.164154	0.196026	-0.0318724	-0.068214	0.00446925	0.0823914	0.690536	#N/A	#N/A
FAM69A	ENSG00000154511.7	1	93307724	93427057	0.165829	0.196026	-0.0301973	-0.0665901	0.00619545	0.101265	0.690536	#N/A	#N/A
MTF2	ENSG00000143033.13	1	93544792	93604638	0.165829	0.196026	-0.0301973	-0.0665901	0.00619545	0.101265	0.690536	#N/A	#N/A
TMED5	ENSG00000117500.8	1	93615299	93646285	0.165829	0.194702	-0.0288728	-0.0652075	0.00746177	0.117353	0.690536	#N/A	#N/A
CCDC18	ENSG00000122483.13	1	93645476	93744287	0.164992	0.194702	-0.0297104	-0.0660194	0.00659867	0.106308	0.690536	#N/A	#N/A
DR1	ENSG00000117505.8	1	93811445	93835055	0.164154	0.194702	-0.0305479	-0.0668312	0.00573548	0.0960799	0.690536	#N/A	#N/A
FNBP1L	ENSG00000137942.12	1	93913688	94020218	0.164154	0.196026	-0.0318724	-0.068214	0.00446925	0.0823914	0.690536	#N/A	#N/A
BCAR3	ENSG00000137936.12	1	94027347	94312706	0.164992	0.196026	-0.0310349	-0.0674021	0.00533239	0.0914485	0.690536	#N/A	#N/A
DNTTIP2	ENSG00000067334.9	1	94333373	94345474	0.164992	0.196026	-0.0310349	-0.0674021	0.00533239	0.0914485	0.690536	#N/A	#N/A
GCLM	ENSG00000023909.5	1	94350761	94374966	0.164992	0.196026	-0.0310349	-0.0674021	0.00533239	0.0914485	0.690536	#N/A	#N/A
ABCA4	ENSG00000198691.7	1	94458393	94586688	0.163317	0.193377	-0.0300609	-0.0662598	0.00613805	0.100916	0.690536	#N/A	#N/A
ARHGAP29	ENSG00000137962.8	1	94614544	94740624	0.162479	0.193377	-0.0308984	-0.0670715	0.00527465	0.0910672	0.690536	#N/A	#N/A
ABCD3	ENSG00000117528.7	1	94883933	94984222	0.162479	0.193377	-0.0308984	-0.0670715	0.00527465	0.0910672	0.690536	#N/A	#N/A
F3	ENSG00000117525.9	1	94994781	95007356	0.162479	0.192053	-0.0295739	-0.0656879	0.00654009	0.105962	0.690536	#N/A	#N/A
SLC44A3	ENSG00000143036.12	1	95285898	95360802	0.164154	0.192053	-0.0278989	-0.0640646	0.00826689	0.129002	0.690536	#N/A	#N/A
CNN3	ENSG00000117519.11	1	95362507	95392834	0.164992	0.192053	-0.0270614	-0.0632529	0.00913016	0.141848	0.690536	#N/A	#N/A
ALG14	ENSG00000172339.9	1	95439963	95538501	0.165829	0.192053	-0.0262238	-0.062441	0.00999335	0.15562	0.690536	#N/A	#N/A
TMEM56	ENSG00000152078.5	1	95582894	95663163	0.165829	0.193377	-0.0275483	-0.0638244	0.00872774	0.135424	0.690536	#N/A	#N/A
RP11-57H12.6	ENSG00000271092.1	1	95583479	95712781	0.165829	0.193377	-0.0275483	-0.0638244	0.00872774	0.135424	0.690536	#N/A	#N/A
RWDD3	ENSG00000122481.12	1	95699711	95712781	0.164992	0.193377	-0.0283859	-0.0646363	0.00786459	0.123059	0.690536	#N/A	#N/A
RP11-147C23.1	ENSG00000237435.4	1	96403457	96488436	0.164154	0.190728	-0.0265744	-0.0626808	0.00953207	0.14853	0.690536	#N/A	#N/A
PTBP2	ENSG00000117569.14	1	97187221	97289294	0.164992	0.192053	-0.0270614	-0.0632529	0.00913016	0.141848	0.690536	#N/A	#N/A
DPYD	ENSG00000188641.8	1	97543299	98386605	0.170854	0.194702	-0.0238477	-0.0603341	0.0126387	0.20259	0.695501	#N/A	#N/A
SNX7	ENSG00000162627.12	1	99127236	99226056	0.167504	0.193377	-0.0258733	-0.0622004	0.0104538	0.162901	0.690536	#N/A	#N/A
LPPR5	ENSG00000117598.7	1	99355806	99470588	0.167504	0.192053	-0.0245488	-0.0608171	0.0117195	0.186056	0.690536	#N/A	#N/A
LPPR4	ENSG00000117600.8	1	99729509	99775146	0.167504	0.192053	-0.0245488	-0.0608171	0.0117195	0.186056	0.690536	#N/A	#N/A
PALMD	ENSG00000099260.6	1	100111499	100160097	0.166667	0.193377	-0.0267108	-0.0630124	0.0095908	0.148694	0.690536	#N/A	#N/A
FRRS1	ENSG00000156869.8	1	100174259	100232187	0.166667	0.193377	-0.0267108	-0.0630124	0.0095908	0.148694	0.690536	#N/A	#N/A
AGL	ENSG00000162688.11	1	100315640	100389579	0.168342	0.193377	-0.0250358	-0.0613882	0.0113167	0.17807	0.690536	#N/A	#N/A
SLC35A3	ENSG00000117620.8	1	100435345	100492535	0.168342	0.192053	-0.0237113	-0.060005	0.0125824	0.202771	0.695501	#N/A	#N/A
HIAT1	ENSG00000156875.9	1	100503653	100548933	0.168342	0.192053	-0.0237113	-0.060005	0.0125824	0.202771	0.695501	#N/A	#N/A
SASS6	ENSG00000156876.8	1	100549119	100598511	0.168342	0.192053	-0.0237113	-0.060005	0.0125824	0.202771	0.695501	#N/A	#N/A
TRMT13	ENSG00000122435.5	1	100598706	100616053	0.168342	0.192053	-0.0237113	-0.060005	0.0125824	0.202771	0.695501	#N/A	#N/A
LRRC39	ENSG00000122477.8	1	100614409	100643771	0.168342	0.192053	-0.0237113	-0.060005	0.0125824	0.202771	0.695501	#N/A	#N/A
DBT	ENSG00000137992.10	1	100652475	100715390	0.168342	0.192053	-0.0237113	-0.060005	0.0125824	0.202771	0.695501	#N/A	#N/A
RTCA	ENSG00000137996.8	1	100731763	100758325	0.169179	0.192053	-0.0228738	-0.0591928	0.0134453	0.22051	0.699914	#N/A	#N/A
CDC14A	ENSG00000079335.13	1	100810584	100985833	0.169179	0.193377	-0.0241983	-0.060576	0.0121795	0.194228	0.690536	#N/A	#N/A
GPR88	ENSG00000181656.6	1	101003693	101007574	0.168342	0.193377	-0.0250358	-0.0613882	0.0113167	0.17807	0.690536	#N/A	#N/A
VCAM1	ENSG00000162692.6	1	101185298	101204601	0.167504	0.193377	-0.0258733	-0.0622004	0.0104538	0.162901	0.690536	#N/A	#N/A
EXTL2	ENSG00000162694.9	1	101337943	101361554	0.167504	0.193377	-0.0258733	-0.0622004	0.0104538	0.162901	0.690536	#N/A	#N/A
SLC30A7	ENSG00000162695.7	1	101361632	101447309	0.167504	0.192053	-0.0245488	-0.0608171	0.0117195	0.186056	0.690536	#N/A	#N/A
DPH5	ENSG00000117543.15	1	101455179	101491644	0.167504	0.190728	-0.0232243	-0.0594334	0.0129848	0.211619	0.69628	#N/A	#N/A
AC093157.1	ENSG00000269175.1	1	101455761	101457653	0.167504	0.190728	-0.0232243	-0.0594334	0.0129848	0.211619	0.69628	#N/A	#N/A
S1PR1	ENSG00000170989.8	1	101702444	101707074	0.166667	0.193377	-0.0267108	-0.0630124	0.0095908	0.148694	0.690536	#N/A	#N/A
OLFM3	ENSG00000118733.12	1	102268130	102462586	0.166667	0.2	-0.0333333	-0.0699239	0.00325728	0.0707453	0.690536	#N/A	#N/A
COL11A1	ENSG00000060718.14	1	103342023	103574052	0.170017	0.2	-0.0299832	-0.0666744	0.00670789	0.106909	0.690536	#N/A	#N/A
RNPC3	ENSG00000185946.11	1	104068313	104097861	0.168342	0.197351	-0.0290093	-0.0655359	0.00751736	0.117623	0.690536	#N/A	#N/A
AMY2B	ENSG00000240038.2	1	104096437	104122156	0.167504	0.196026	-0.0285223	-0.0649659	0.00792133	0.123318	0.690536	#N/A	#N/A
AMY2A	ENSG00000243480.3	1	104159999	104168402	0.167504	0.196026	-0.0285223	-0.0649659	0.00792133	0.123318	0.690536	#N/A	#N/A
AMY1A	ENSG00000237763.5	1	104197912	104207173	0.167504	0.194702	-0.0271978	-0.0635833	0.00918773	0.142031	0.690536	#N/A	#N/A
AMY1B	ENSG00000174876.12	1	104230037	104239302	0.167504	0.194702	-0.0271978	-0.0635833	0.00918773	0.142031	0.690536	#N/A	#N/A
AMY1C	ENSG00000187733.6	1	104293028	104301312	0.167504	0.193377	-0.0258733	-0.0622004	0.0104538	0.162901	0.690536	#N/A	#N/A
PRMT6	ENSG00000198890.6	1	107599267	107601916	0.167504	0.194702	-0.0271978	-0.0635833	0.00918773	0.142031	0.690536	#N/A	#N/A
NTNG1	ENSG00000162631.14	1	107682629	108026080	0.168342	0.198675	-0.0303338	-0.0669178	0.00625022	0.101585	0.690536	#N/A	#N/A
VAV3	ENSG00000134215.11	1	108113782	108507766	0.168342	0.196026	-0.0276848	-0.0641537	0.00878415	0.135624	0.690536	#N/A	#N/A
SLC25A24	ENSG00000085491.11	1	108676658	108743471	0.164992	0.196026	-0.0310349	-0.0674021	0.00533239	0.0914485	0.690536	#N/A	#N/A
NBPF4	ENSG00000196427.9	1	108765963	108786689	0.164154	0.194702	-0.0305479	-0.0668312	0.00573548	0.0960799	0.690536	#N/A	#N/A
NBPF6	ENSG00000186086.12	1	108918421	109013624	0.163317	0.196026	-0.0327099	-0.0690258	0.00360602	0.0740565	0.690536	#N/A	#N/A
FAM102B	ENSG00000162636.11	1	109102711	109187522	0.162479	0.193377	-0.0308984	-0.0670715	0.00527465	0.0910672	0.690536	#N/A	#N/A
HENMT1	ENSG00000162639.11	1	109190912	109204148	0.162479	0.193377	-0.0308984	-0.0670715	0.00527465	0.0910672	0.690536	#N/A	#N/A
PRPF38B	ENSG00000134186.7	1	109234945	109244425	0.162479	0.193377	-0.0308984	-0.0670715	0.00527465	0.0910672	0.690536	#N/A	#N/A
FNDC7	ENSG00000143107.4	1	109255279	109285365	0.162479	0.193377	-0.0308984	-0.0670715	0.00527465	0.0910672	0.690536	#N/A	#N/A
STXBP3	ENSG00000116266.6	1	109289296	109352148	0.162479	0.193377	-0.0308984	-0.0670715	0.00527465	0.0910672	0.690536	#N/A	#N/A
AKNAD1	ENSG00000162641.14	1	109358520	109506106	0.163317	0.193377	-0.0300609	-0.0662598	0.00613805	0.100916	0.690536	#N/A	#N/A
GPSM2	ENSG00000121957.8	1	109417972	109477167	0.163317	0.193377	-0.0300609	-0.0662598	0.00613805	0.100916	0.690536	#N/A	#N/A
CLCC1	ENSG00000121940.11	1	109472130	109506111	0.163317	0.193377	-0.0300609	-0.0662598	0.00613805	0.100916	0.690536	#N/A	#N/A
WDR47	ENSG00000085433.11	1	109512836	109584850	0.163317	0.193377	-0.0300609	-0.0662598	0.00613805	0.100916	0.690536	#N/A	#N/A
TAF13	ENSG00000197780.5	1	109605108	109618624	0.162479	0.192053	-0.0295739	-0.0656879	0.00654009	0.105962	0.690536	#N/A	#N/A
TMEM167B	ENSG00000215717.5	1	109632425	109639556	0.162479	0.192053	-0.0295739	-0.0656879	0.00654009	0.105962	0.690536	#N/A	#N/A
C1orf194	ENSG00000179902.8	1	109648573	109656479	0.162479	0.193377	-0.0308984	-0.0670715	0.00527465	0.0910672	0.690536	#N/A	#N/A
KIAA1324	ENSG00000116299.12	1	109656301	109749401	0.163317	0.194702	-0.0313854	-0.067643	0.00487221	0.0866336	0.690536	#N/A	#N/A
SARS	ENSG00000031698.8	1	109756540	109780791	0.162479	0.194702	-0.0322229	-0.0684547	0.00400886	0.0779318	0.690536	#N/A	#N/A
CELSR2	ENSG00000143126.7	1	109792641	109818372	0.161642	0.194702	-0.0330604	-0.0692663	0.00314542	0.0699368	0.690536	#N/A	#N/A
PSRC1	ENSG00000134222.12	1	109822178	109825808	0.161642	0.194702	-0.0330604	-0.0692663	0.00314542	0.0699368	0.690536	#N/A	#N/A
MYBPHL	ENSG00000221986.2	1	109834987	109849663	0.161642	0.194702	-0.0330604	-0.0692663	0.00314542	0.0699368	0.690536	#N/A	#N/A
SORT1	ENSG00000134243.7	1	109852192	109940573	0.161642	0.194702	-0.0330604	-0.0692663	0.00314542	0.0699368	0.690536	#N/A	#N/A
PSMA5	ENSG00000143106.8	1	109941653	109969062	0.161642	0.194702	-0.0330604	-0.0692663	0.00314542	0.0699368	0.690536	#N/A	#N/A
SYPL2	ENSG00000143028.7	1	110009180	110024759	0.161642	0.193377	-0.0317359	-0.0678831	0.00441117	0.0819858	0.690536	#N/A	#N/A
ATXN7L2	ENSG00000162650.11	1	110026101	110035426	0.161642	0.193377	-0.0317359	-0.0678831	0.00441117	0.0819858	0.690536	#N/A	#N/A
CYB561D1	ENSG00000174151.10	1	110036674	110045554	0.161642	0.193377	-0.0317359	-0.0678831	0.00441117	0.0819858	0.690536	#N/A	#N/A
AMIGO1	ENSG00000181754.6	1	110046797	110052360	0.161642	0.193377	-0.0317359	-0.0678831	0.00441117	0.0819858	0.690536	#N/A	#N/A
GPR61	ENSG00000156097.8	1	110082494	110091028	0.161642	0.194702	-0.0330604	-0.0692663	0.00314542	0.0699368	0.690536	#N/A	#N/A
GNAI3	ENSG00000065135.7	1	110091233	110136975	0.161642	0.197351	-0.0357095	-0.0720318	0.000612862	0.0502402	0.690536	#N/A	#N/A
GNAT2	ENSG00000134183.7	1	110145889	110155679	0.162479	0.194702	-0.0322229	-0.0684547	0.00400886	0.0779318	0.690536	#N/A	#N/A
AMPD2	ENSG00000116337.11	1	110158726	110174673	0.162479	0.194702	-0.0322229	-0.0684547	0.00400886	0.0779318	0.690536	#N/A	#N/A
GSTM4	ENSG00000168765.11	1	110198703	110208118	0.162479	0.194702	-0.0322229	-0.0684547	0.00400886	0.0779318	0.690536	#N/A	#N/A
GSTM2	ENSG00000213366.8	1	110210644	110252171	0.162479	0.194702	-0.0322229	-0.0684547	0.00400886	0.0779318	0.690536	#N/A	#N/A
GSTM1	ENSG00000134184.8	1	110230436	110251661	0.161642	0.194702	-0.0330604	-0.0692663	0.00314542	0.0699368	0.690536	#N/A	#N/A
GSTM5	ENSG00000134201.6	1	110254864	110318050	0.162479	0.194702	-0.0322229	-0.0684547	0.00400886	0.0779318	0.690536	#N/A	#N/A
GSTM3	ENSG00000134202.6	1	110276554	110284384	0.162479	0.194702	-0.0322229	-0.0684547	0.00400886	0.0779318	0.690536	#N/A	#N/A
EPS8L3	ENSG00000198758.6	1	110292702	110306649	0.162479	0.194702	-0.0322229	-0.0684547	0.00400886	0.0779318	0.690536	#N/A	#N/A
CSF1	ENSG00000184371.9	1	110452864	110473614	0.163317	0.197351	-0.0340344	-0.0704083	0.00233948	0.0630359	0.690536	#N/A	#N/A
AHCYL1	ENSG00000168710.13	1	110527308	110566357	0.163317	0.2	-0.0366834	-0.0731722	-0.000194639	0.0450906	0.690536	#N/A	#N/A
STRIP1	ENSG00000143093.10	1	110574199	110617263	0.163317	0.2	-0.0366834	-0.0731722	-0.000194639	0.0450906	0.690536	#N/A	#N/A
ALX3	ENSG00000156150.6	1	110602616	110613322	0.163317	0.2	-0.0366834	-0.0731722	-0.000194639	0.0450906	0.690536	#N/A	#N/A
UBL4B	ENSG00000186150.3	1	110655062	110656569	0.162479	0.2	-0.0375209	-0.0739841	-0.00105782	0.0400458	0.690536	#N/A	#N/A
SLC6A17	ENSG00000197106.6	1	110693108	110744824	0.164154	0.2	-0.0358459	-0.0723603	0.000668463	0.0506471	0.690536	#N/A	#N/A
KCNC4	ENSG00000116396.9	1	110753965	110825722	0.164992	0.198675	-0.0336839	-0.0701665	0.0027988	0.0668159	0.690536	#N/A	#N/A
RBM15	ENSG00000162775.10	1	110881128	110889299	0.163317	0.198675	-0.0353589	-0.0717904	0.00107259	0.0534271	0.690536	#N/A	#N/A
SLC16A4	ENSG00000168679.13	1	110905470	110933704	0.164154	0.198675	-0.0345214	-0.0709785	0.00193574	0.0598193	0.690536	#N/A	#N/A
LAMTOR5	ENSG00000134248.9	1	110943871	110950564	0.164154	0.198675	-0.0345214	-0.0709785	0.00193574	0.0598193	0.690536	#N/A	#N/A
PROK1	ENSG00000143125.5	1	110993822	110999976	0.164154	0.198675	-0.0345214	-0.0709785	0.00193574	0.0598193	0.690536	#N/A	#N/A
KCNA10	ENSG00000143105.5	1	111059839	111061797	0.164992	0.197351	-0.0323594	-0.0687845	0.00406577	0.0783336	0.690536	#N/A	#N/A
KCNA2	ENSG00000177301.9	1	111136202	111174096	0.164154	0.198675	-0.0345214	-0.0709785	0.00193574	0.0598193	0.690536	#N/A	#N/A
KCNA3	ENSG00000177272.7	1	111214310	111217655	0.164154	0.198675	-0.0345214	-0.0709785	0.00193574	0.0598193	0.690536	#N/A	#N/A
CD53	ENSG00000143119.8	1	111415775	111442550	0.163317	0.198675	-0.0353589	-0.0717904	0.00107259	0.0534271	0.690536	#N/A	#N/A
LRIF1	ENSG00000121931.11	1	111489807	111506701	0.164992	0.198675	-0.0336839	-0.0701665	0.0027988	0.0668159	0.690536	#N/A	#N/A
DRAM2	ENSG00000156171.10	1	111659955	111682838	0.164154	0.2	-0.0358459	-0.0723603	0.000668463	0.0506471	0.690536	#N/A	#N/A
CEPT1	ENSG00000134255.9	1	111682249	111727724	0.163317	0.2	-0.0366834	-0.0731722	-0.000194639	0.0450906	0.690536	#N/A	#N/A
DENND2D	ENSG00000162777.12	1	111729796	111747157	0.163317	0.2	-0.0366834	-0.0731722	-0.000194639	0.0450906	0.690536	#N/A	#N/A
CHI3L2	ENSG00000064886.9	1	111743393	111786062	0.163317	0.2	-0.0366834	-0.0731722	-0.000194639	0.0450906	0.690536	#N/A	#N/A
CHIA	ENSG00000134216.14	1	111833484	111863188	0.163317	0.2	-0.0366834	-0.0731722	-0.000194639	0.0450906	0.690536	#N/A	#N/A
PIFO	ENSG00000173947.9	1	111888910	111895635	0.163317	0.198675	-0.0353589	-0.0717904	0.00107259	0.0534271	0.690536	#N/A	#N/A
OVGP1	ENSG00000085465.11	1	111956936	111970399	0.163317	0.2	-0.0366834	-0.0731722	-0.000194639	0.0450906	0.690536	#N/A	#N/A
WDR77	ENSG00000116455.9	1	111982512	111991998	0.163317	0.2	-0.0366834	-0.0731722	-0.000194639	0.0450906	0.690536	#N/A	#N/A
ATP5F1	ENSG00000116459.6	1	111991486	112005395	0.163317	0.2	-0.0366834	-0.0731722	-0.000194639	0.0450906	0.690536	#N/A	#N/A
C1orf162	ENSG00000143110.7	1	112016414	112021134	0.163317	0.2	-0.0366834	-0.0731722	-0.000194639	0.0450906	0.690536	#N/A	#N/A
ADORA3	ENSG00000121933.13	1	112025970	112106584	0.163317	0.2	-0.0366834	-0.0731722	-0.000194639	0.0450906	0.690536	#N/A	#N/A
RAP1A	ENSG00000116473.10	1	112084840	112259313	0.164992	0.198675	-0.0336839	-0.0701665	0.0027988	0.0668159	0.690536	#N/A	#N/A
FAM212B	ENSG00000197852.8	1	112223252	112298446	0.163317	0.198675	-0.0353589	-0.0717904	0.00107259	0.0534271	0.690536	#N/A	#N/A
DDX20	ENSG00000064703.7	1	112297867	112310638	0.162479	0.197351	-0.0348719	-0.0712201	0.00147621	0.0563439	0.690536	#N/A	#N/A
KCND3	ENSG00000171385.5	1	112313284	112531777	0.164154	0.198675	-0.0345214	-0.0709785	0.00193574	0.0598193	0.690536	#N/A	#N/A
CTTNBP2NL	ENSG00000143079.10	1	112938803	113006078	0.163317	0.193377	-0.0300609	-0.0662598	0.00613805	0.100916	0.690536	#N/A	#N/A
WNT2B	ENSG00000134245.13	1	113009163	113072787	0.163317	0.193377	-0.0300609	-0.0662598	0.00613805	0.100916	0.690536	#N/A	#N/A
ST7L	ENSG00000007341.14	1	113066140	113163447	0.162479	0.194702	-0.0322229	-0.0684547	0.00400886	0.0779318	0.690536	#N/A	#N/A
CAPZA1	ENSG00000116489.8	1	113161795	113214241	0.162479	0.194702	-0.0322229	-0.0684547	0.00400886	0.0779318	0.690536	#N/A	#N/A
MOV10	ENSG00000155363.14	1	113215763	113243368	0.162479	0.193377	-0.0308984	-0.0670715	0.00527465	0.0910672	0.690536	#N/A	#N/A
RHOC	ENSG00000155366.12	1	113243728	113250056	0.162479	0.193377	-0.0308984	-0.0670715	0.00527465	0.0910672	0.690536	#N/A	#N/A
RP11-426L16.10	ENSG00000271810.1	1	113245236	113254055	0.162479	0.193377	-0.0308984	-0.0670715	0.00527465	0.0910672	0.690536	#N/A	#N/A
PPM1J	ENSG00000155367.11	1	113252616	113258099	0.162479	0.193377	-0.0308984	-0.0670715	0.00527465	0.0910672	0.690536	#N/A	#N/A
FAM19A3	ENSG00000184599.9	1	113263041	113269857	0.163317	0.193377	-0.0300609	-0.0662598	0.00613805	0.100916	0.690536	#N/A	#N/A
SLC16A1	ENSG00000155380.7	1	113454469	113499635	0.164154	0.192053	-0.0278989	-0.0640646	0.00826689	0.129002	0.690536	#N/A	#N/A
LRIG2	ENSG00000198799.7	1	113615831	113674882	0.164992	0.193377	-0.0283859	-0.0646363	0.00786459	0.123059	0.690536	#N/A	#N/A
MAGI3	ENSG00000081026.14	1	113933371	114228545	0.168342	0.194702	-0.0263603	-0.0627711	0.0100506	0.155729	0.690536	#N/A	#N/A
PHTF1	ENSG00000116793.11	1	114239453	114302111	0.166667	0.194702	-0.0280353	-0.0643954	0.00832479	0.12925	0.690536	#N/A	#N/A
RSBN1	ENSG00000081019.9	1	114304454	114355098	0.166667	0.194702	-0.0280353	-0.0643954	0.00832479	0.12925	0.690536	#N/A	#N/A
PTPN22	ENSG00000134242.11	1	114356433	114414381	0.166667	0.193377	-0.0267108	-0.0630124	0.0095908	0.148694	0.690536	#N/A	#N/A
BCL2L15	ENSG00000188761.7	1	114420790	114430169	0.166667	0.192053	-0.0253863	-0.0616291	0.0108565	0.170347	0.690536	#N/A	#N/A
AP4B1	ENSG00000134262.8	1	114437370	114447823	0.166667	0.192053	-0.0253863	-0.0616291	0.0108565	0.170347	0.690536	#N/A	#N/A
DCLRE1B	ENSG00000118655.4	1	114447763	114456708	0.166667	0.192053	-0.0253863	-0.0616291	0.0108565	0.170347	0.690536	#N/A	#N/A
HIPK1	ENSG00000163349.17	1	114471814	114520426	0.166667	0.192053	-0.0253863	-0.0616291	0.0108565	0.170347	0.690536	#N/A	#N/A
OLFML3	ENSG00000116774.7	1	114522063	114524876	0.166667	0.192053	-0.0253863	-0.0616291	0.0108565	0.170347	0.690536	#N/A	#N/A
SYT6	ENSG00000134207.10	1	114631913	114696541	0.166667	0.192053	-0.0253863	-0.0616291	0.0108565	0.170347	0.690536	#N/A	#N/A
TRIM33	ENSG00000197323.6	1	114935399	115053781	0.167504	0.192053	-0.0245488	-0.0608171	0.0117195	0.186056	0.690536	#N/A	#N/A
BCAS2	ENSG00000116752.5	1	115110178	115124260	0.165829	0.190728	-0.0248993	-0.0610573	0.0112586	0.178076	0.690536	#N/A	#N/A
DENND2C	ENSG00000175984.10	1	115125469	115213043	0.166667	0.190728	-0.0240618	-0.0602454	0.0121218	0.194336	0.690536	#N/A	#N/A
AMPD1	ENSG00000116748.15	1	115215719	115238239	0.165829	0.190728	-0.0248993	-0.0610573	0.0112586	0.178076	0.690536	#N/A	#N/A
NRAS	ENSG00000213281.4	1	115247090	115259515	0.165829	0.190728	-0.0248993	-0.0610573	0.0112586	0.178076	0.690536	#N/A	#N/A
CSDE1	ENSG00000009307.11	1	115259534	115301297	0.165829	0.190728	-0.0248993	-0.0610573	0.0112586	0.178076	0.690536	#N/A	#N/A
SIKE1	ENSG00000052723.7	1	115312100	115323306	0.164992	0.192053	-0.0270614	-0.0632529	0.00913016	0.141848	0.690536	#N/A	#N/A
SYCP1	ENSG00000198765.7	1	115397424	115537991	0.168342	0.190728	-0.0223868	-0.0586214	0.0138478	0.22994	0.699914	#N/A	#N/A
TSHB	ENSG00000134200.2	1	115572415	115576941	0.167504	0.190728	-0.0232243	-0.0594334	0.0129848	0.211619	0.69628	#N/A	#N/A
TSPAN2	ENSG00000134198.5	1	115590632	115632121	0.167504	0.190728	-0.0232243	-0.0594334	0.0129848	0.211619	0.69628	#N/A	#N/A
NGF	ENSG00000134259.3	1	115828539	115880857	0.166667	0.193377	-0.0267108	-0.0630124	0.0095908	0.148694	0.690536	#N/A	#N/A
VANGL1	ENSG00000173218.10	1	116184574	116240845	0.169179	0.193377	-0.0241983	-0.060576	0.0121795	0.194228	0.690536	#N/A	#N/A
CASQ2	ENSG00000118729.10	1	116242628	116311402	0.170017	0.192053	-0.0220362	-0.0583805	0.0143081	0.239291	0.705066	#N/A	#N/A
NHLH2	ENSG00000177551.5	1	116378998	116386538	0.170854	0.192053	-0.0211987	-0.0575682	0.0151708	0.259125	0.713278	#N/A	#N/A
SLC22A15	ENSG00000163393.8	1	116519119	116612675	0.170017	0.190728	-0.0207117	-0.056997	0.0155735	0.269756	0.714907	#N/A	#N/A
MAB21L3	ENSG00000173212.4	1	116654376	116677861	0.169179	0.190728	-0.0215492	-0.0578092	0.0147107	0.249316	0.710805	#N/A	#N/A
ATP1A1	ENSG00000163399.11	1	116915290	116952883	0.170017	0.190728	-0.0207117	-0.056997	0.0155735	0.269756	0.714907	#N/A	#N/A
AL136376.1	ENSG00000269279.1	1	116915890	116926718	0.170017	0.190728	-0.0207117	-0.056997	0.0155735	0.269756	0.714907	#N/A	#N/A
CD58	ENSG00000116815.11	1	117057157	117113661	0.170017	0.192053	-0.0220362	-0.0583805	0.0143081	0.239291	0.705066	#N/A	#N/A
IGSF3	ENSG00000143061.13	1	117117031	117210375	0.169179	0.188079	-0.0189002	-0.055041	0.0172405	0.314799	0.729948	#N/A	#N/A
C1orf137	ENSG00000203864.1	1	117236734	117249225	0.168342	0.188079	-0.0197378	-0.0558531	0.0163775	0.292042	0.721721	#N/A	#N/A
CD2	ENSG00000116824.4	1	117297007	117311850	0.168342	0.186755	-0.0184133	-0.0544684	0.0176419	0.327098	0.73448	#N/A	#N/A
PTGFRN	ENSG00000134247.9	1	117452679	117532980	0.168342	0.184106	-0.0157643	-0.0516979	0.0201694	0.405341	0.77015	#N/A	#N/A
CD101	ENSG00000134256.8	1	117544382	117579167	0.167504	0.18543	-0.0179263	-0.0538952	0.0180427	0.339757	0.738094	#N/A	#N/A
TTF2	ENSG00000116830.7	1	117602925	117650075	0.167504	0.184106	-0.0166018	-0.0525098	0.0193062	0.378531	0.759996	#N/A	#N/A
TRIM45	ENSG00000134253.5	1	117653682	117665209	0.166667	0.184106	-0.0174393	-0.0533215	0.0184429	0.352781	0.742213	#N/A	#N/A
VTCN1	ENSG00000134258.12	1	117686209	117753556	0.165829	0.184106	-0.0182768	-0.0541332	0.0175796	0.32811	0.7346	#N/A	#N/A
MAN1A2	ENSG00000198162.8	1	117910071	118071494	0.163317	0.182781	-0.0194649	-0.0551817	0.0162519	0.293511	0.722627	#N/A	#N/A
FAM46C	ENSG00000183508.4	1	118148556	118170994	0.162479	0.177483	-0.0150044	-0.0504449	0.0204361	0.423489	0.779343	#N/A	#N/A
GDAP2	ENSG00000196505.6	1	118406107	118472253	0.159966	0.177483	-0.0175169	-0.0528777	0.0178438	0.342982	0.739642	#N/A	#N/A
WDR3	ENSG00000065183.11	1	118472343	118509165	0.159129	0.177483	-0.0183545	-0.0536884	0.0169795	0.318356	0.732755	#N/A	#N/A
SPAG17	ENSG00000155761.9	1	118496484	118727846	0.159129	0.177483	-0.0183545	-0.0536884	0.0169795	0.318356	0.732755	#N/A	#N/A
TBX15	ENSG00000092607.9	1	119425669	119532179	0.147404	0.165563	-0.0181592	-0.0525157	0.0161973	0.309442	0.729589	#N/A	#N/A
WARS2	ENSG00000116874.7	1	119573839	119683294	0.147404	0.164238	-0.0168347	-0.0511233	0.0174538	0.347811	0.742041	#N/A	#N/A
HAO2	ENSG00000116882.10	1	119911402	119936753	0.145729	0.161589	-0.0158608	-0.0499546	0.018233	0.375802	0.755723	#N/A	#N/A
HSD3B2	ENSG00000203859.5	1	119957554	119965658	0.144891	0.161589	-0.0166983	-0.0507631	0.0173666	0.348683	0.742213	#N/A	#N/A
HSD3B1	ENSG00000203857.5	1	120049821	120057681	0.143216	0.161589	-0.0183733	-0.05238	0.0156333	0.298076	0.722789	#N/A	#N/A
ZNF697	ENSG00000143067.4	1	120162045	120190396	0.141541	0.160265	-0.0187239	-0.0526023	0.0151546	0.286345	0.716177	#N/A	#N/A
PHGDH	ENSG00000092621.7	1	120202421	120286838	0.140704	0.161589	-0.0208859	-0.0548045	0.0130327	0.231374	0.699914	#N/A	#N/A
HMGCS2	ENSG00000134240.7	1	120290619	120311528	0.137353	0.157616	-0.0202625	-0.0538514	0.0133264	0.241626	0.705066	#N/A	#N/A
REG4	ENSG00000134193.10	1	120336641	120354283	0.137353	0.157616	-0.0202625	-0.0538514	0.0133264	0.241626	0.705066	#N/A	#N/A
ADAM30	ENSG00000134249.6	1	120436156	120439118	0.134841	0.152318	-0.017477	-0.0506871	0.0157331	0.311832	0.729589	#N/A	#N/A
NOTCH2	ENSG00000134250.13	1	120454176	120612240	0.134003	0.150993	-0.01699	-0.0500962	0.0161162	0.324952	0.734208	#N/A	#N/A
FAM72B	ENSG00000188610.8	1	120837756	120855681	0.122278	0.141722	-0.0194438	-0.0515762	0.0126886	0.239985	0.705066	#N/A	#N/A
FCGR1B	ENSG00000198019.8	1	120926979	120935937	0.122278	0.141722	-0.0194438	-0.0515762	0.0126886	0.239985	0.705066	#N/A	#N/A
PPIAL4G	ENSG00000236334.1	1	143767144	143767881	0.0494137	0.0688742	-0.0194604	-0.0423914	0.00347054	0.0880811	0.690536	#N/A	#N/A
FAM72D	ENSG00000215784.4	1	143896452	143913143	0.0477387	0.0688742	-0.0211355	-0.0439548	0.00168387	0.0605144	0.690536	#N/A	#N/A
NBPF8	ENSG00000162825.12	1	144146808	144224481	0.0469012	0.0675497	-0.0206485	-0.043277	0.00198005	0.0646775	0.690536	#N/A	#N/A
AL592284.1	ENSG00000231360.2	1	144339738	144521058	0.0469012	0.0675497	-0.0206485	-0.043277	0.00198005	0.0646775	0.690536	#N/A	#N/A
PPIAL4B	ENSG00000255854.1	1	144363462	144364246	0.0469012	0.0675497	-0.0206485	-0.043277	0.00198005	0.0646775	0.690536	#N/A	#N/A
NBPF9	ENSG00000168614.13	1	144811744	144830413	0.0460637	0.0649007	-0.018837	-0.041135	0.00346095	0.0893056	0.690536	#N/A	#N/A
PDE4DIP	ENSG00000178104.15	1	144836157	145076186	0.0460637	0.0649007	-0.018837	-0.041135	0.00346095	0.0893056	0.690536	#N/A	#N/A
AL590452.1	ENSG00000268172.1	1	144989309	144991365	0.0443886	0.0649007	-0.0205121	-0.0426942	0.00167008	0.0605893	0.690536	#N/A	#N/A
NOTCH2NL	ENSG00000213240.7	1	145209119	145291972	0.0469012	0.0649007	-0.0179995	-0.040355	0.00435599	0.107041	0.690536	#N/A	#N/A
RP11-458D21.5	ENSG00000255168.1	1	145209145	145319796	0.0469012	0.0649007	-0.0179995	-0.040355	0.00435599	0.107041	0.690536	#N/A	#N/A
NBPF10	ENSG00000163386.16	1	145289772	145370303	0.0469012	0.0649007	-0.0179995	-0.040355	0.00435599	0.107041	0.690536	#N/A	#N/A
HFE2	ENSG00000168509.13	1	145413095	145417545	0.0469012	0.0649007	-0.0179995	-0.040355	0.00435599	0.107041	0.690536	#N/A	#N/A
TXNIP	ENSG00000117289.7	1	145438469	145442635	0.0469012	0.0649007	-0.0179995	-0.040355	0.00435599	0.107041	0.690536	#N/A	#N/A
POLR3GL	ENSG00000121851.8	1	145456236	145470388	0.0469012	0.0649007	-0.0179995	-0.040355	0.00435599	0.107041	0.690536	#N/A	#N/A
ANKRD34A	ENSG00000181039.7	1	145470508	145475646	0.0469012	0.0649007	-0.0179995	-0.040355	0.00435599	0.107041	0.690536	#N/A	#N/A
LIX1L	ENSG00000152022.7	1	145477085	145501669	0.0469012	0.0649007	-0.0179995	-0.040355	0.00435599	0.107041	0.690536	#N/A	#N/A
RBM8A	ENSG00000131795.8	1	145507598	145513536	0.0469012	0.0649007	-0.0179995	-0.040355	0.00435599	0.107041	0.690536	#N/A	#N/A
PEX11B	ENSG00000131779.6	1	145516252	145523730	0.0469012	0.0649007	-0.0179995	-0.040355	0.00435599	0.107041	0.690536	#N/A	#N/A
ITGA10	ENSG00000143127.8	1	145524891	145543868	0.0469012	0.0649007	-0.0179995	-0.040355	0.00435599	0.107041	0.690536	#N/A	#N/A
ANKRD35	ENSG00000198483.8	1	145549230	145568526	0.0469012	0.0649007	-0.0179995	-0.040355	0.00435599	0.107041	0.690536	#N/A	#N/A
PIAS3	ENSG00000131788.11	1	145575233	145586546	0.0460637	0.0649007	-0.018837	-0.041135	0.00346095	0.0893056	0.690536	#N/A	#N/A
NUDT17	ENSG00000186364.7	1	145586115	145589439	0.0460637	0.0649007	-0.018837	-0.041135	0.00346095	0.0893056	0.690536	#N/A	#N/A
POLR3C	ENSG00000186141.4	1	145592605	145611025	0.0469012	0.0649007	-0.0179995	-0.040355	0.00435599	0.107041	0.690536	#N/A	#N/A
RNF115	ENSG00000121848.9	1	145611036	145696218	0.0469012	0.0649007	-0.0179995	-0.040355	0.00435599	0.107041	0.690536	#N/A	#N/A
CD160	ENSG00000117281.11	1	145695798	145715614	0.0460637	0.0649007	-0.018837	-0.041135	0.00346095	0.0893056	0.690536	#N/A	#N/A
PDZK1	ENSG00000174827.9	1	145726918	145764074	0.0460637	0.0649007	-0.018837	-0.041135	0.00346095	0.0893056	0.690536	#N/A	#N/A
GPR89A	ENSG00000117262.14	1	145764411	145827103	0.0460637	0.0649007	-0.018837	-0.041135	0.00346095	0.0893056	0.690536	#N/A	#N/A
GPR89C	ENSG00000196644.8	1	145883868	145924373	0.0460637	0.0649007	-0.018837	-0.041135	0.00346095	0.0893056	0.690536	#N/A	#N/A
NBPF11	ENSG00000152042.13	1	146032647	146082765	0.0460637	0.0649007	-0.018837	-0.041135	0.00346095	0.0893056	0.690536	#N/A	#N/A
NBPF12	ENSG00000186275.7	1	146373546	146467744	0.0469012	0.0635762	-0.016675	-0.038892	0.00554201	0.13565	0.690536	#N/A	#N/A
PRKAB2	ENSG00000131791.6	1	146626685	146644129	0.0469012	0.0649007	-0.0179995	-0.040355	0.00435599	0.107041	0.690536	#N/A	#N/A
FMO5	ENSG00000131781.8	1	146646930	146714700	0.0469012	0.0649007	-0.0179995	-0.040355	0.00435599	0.107041	0.690536	#N/A	#N/A
CHD1L	ENSG00000131778.13	1	146714291	146767443	0.0477387	0.0662252	-0.0184865	-0.041036	0.00406308	0.10031	0.690536	#N/A	#N/A
BCL9	ENSG00000116128.5	1	147013182	147098017	0.0485762	0.0662252	-0.017649	-0.0402551	0.00495723	0.119366	0.690536	#N/A	#N/A
ACP6	ENSG00000162836.7	1	147101453	147142618	0.0477387	0.0662252	-0.0184865	-0.041036	0.00406308	0.10031	0.690536	#N/A	#N/A
GJA5	ENSG00000143140.6	1	147228332	147245484	0.0477387	0.0662252	-0.0184865	-0.041036	0.00406308	0.10031	0.690536	#N/A	#N/A
GJA8	ENSG00000121634.4	1	147374946	147381393	0.0477387	0.0662252	-0.0184865	-0.041036	0.00406308	0.10031	0.690536	#N/A	#N/A
GPR89B	ENSG00000188092.10	1	147400506	147465753	0.0477387	0.0662252	-0.0184865	-0.041036	0.00406308	0.10031	0.690536	#N/A	#N/A
NBPF24	ENSG00000203836.7	1	147574428	147634886	0.0477387	0.0662252	-0.0184865	-0.041036	0.00406308	0.10031	0.690536	#N/A	#N/A
BX842679.1	ENSG00000269647.1	1	147631967	147632428	0.0477387	0.0662252	-0.0184865	-0.041036	0.00406308	0.10031	0.690536	#N/A	#N/A
PPIAL4A	ENSG00000255963.1	1	147954635	147955419	0.0460637	0.0635762	-0.0175125	-0.0396716	0.00464659	0.114218	0.690536	#N/A	#N/A
NBPF14	ENSG00000122497.13	1	148003642	148025863	0.0452261	0.0635762	-0.01835	-0.040451	0.00375091	0.0953771	0.690536	#N/A	#N/A
PPIAL4D	ENSG00000256374.1	1	148201752	148202536	0.0452261	0.0635762	-0.01835	-0.040451	0.00375091	0.0953771	0.690536	#N/A	#N/A
NBPF20	ENSG00000203832.6	1	148250249	148347506	0.0452261	0.0622517	-0.0170255	-0.0389859	0.00493481	0.121871	0.690536	#N/A	#N/A
NBPF15	ENSG00000243452.3	1	148555979	148596267	0.0452261	0.0622517	-0.0170255	-0.0389859	0.00493481	0.121871	0.690536	#N/A	#N/A
NBPF16	ENSG00000203827.7	1	148739443	148758311	0.0452261	0.0622517	-0.0170255	-0.0389859	0.00493481	0.121871	0.690536	#N/A	#N/A
HIST2H3PS2	ENSG00000203818.6	1	149400131	149400542	0.0435511	0.0596026	-0.0160516	-0.0376069	0.00550381	0.138736	0.690536	#N/A	#N/A
FAM72C	ENSG00000203817.5	1	149438750	149459549	0.0435511	0.0596026	-0.0160516	-0.0376069	0.00550381	0.138736	0.690536	#N/A	#N/A
PPIAL4C	ENSG00000198161.5	1	149553003	149553787	0.0435511	0.0596026	-0.0160516	-0.0376069	0.00550381	0.138736	0.690536	#N/A	#N/A
AL358813.2	ENSG00000203815.2	1	149675978	149676609	0.0443886	0.0582781	-0.0138895	-0.0353596	0.0075805	0.205262	0.69628	#N/A	#N/A
FCGR1A	ENSG00000150337.9	1	149754227	149764074	0.0452261	0.0582781	-0.013052	-0.0345821	0.00847809	0.238742	0.705066	#N/A	#N/A
HIST2H2BF	ENSG00000203814.5	1	149754245	149783928	0.0452261	0.0569536	-0.0117275	-0.0331113	0.00965628	0.292392	0.722025	#N/A	#N/A
HIST2H3D	ENSG00000183598.3	1	149784826	149785236	0.0443886	0.0569536	-0.012565	-0.0338883	0.00875826	0.253743	0.713278	#N/A	#N/A
HIST2H4A	ENSG00000183941.8	1	149804221	149811339	0.0443886	0.0569536	-0.012565	-0.0338883	0.00875826	0.253743	0.713278	#N/A	#N/A
HIST2H3C	ENSG00000203811.1	1	149811110	149812765	0.0443886	0.0569536	-0.012565	-0.0338883	0.00875826	0.253743	0.713278	#N/A	#N/A
HIST2H2AA3	ENSG00000183558.5	1	149813505	149814478	0.0443886	0.0569536	-0.012565	-0.0338883	0.00875826	0.253743	0.713278	#N/A	#N/A
HIST2H2AA4	ENSG00000203812.2	1	149822643	149823191	0.0443886	0.0569536	-0.012565	-0.0338883	0.00875826	0.253743	0.713278	#N/A	#N/A
HIST2H3A	ENSG00000203852.3	1	149824181	149825836	0.0443886	0.0569536	-0.012565	-0.0338883	0.00875826	0.253743	0.713278	#N/A	#N/A
HIST2H4B	ENSG00000182217.7	1	149825607	149832714	0.0443886	0.0569536	-0.012565	-0.0338883	0.00875826	0.253743	0.713278	#N/A	#N/A
HIST2H2BE	ENSG00000184678.8	1	149856010	149858232	0.0443886	0.0569536	-0.012565	-0.0338883	0.00875826	0.253743	0.713278	#N/A	#N/A
HIST2H2AC	ENSG00000184260.4	1	149858525	149858961	0.0443886	0.0569536	-0.012565	-0.0338883	0.00875826	0.253743	0.713278	#N/A	#N/A
HIST2H2AB	ENSG00000184270.3	1	149859019	149859466	0.0443886	0.0569536	-0.012565	-0.0338883	0.00875826	0.253743	0.713278	#N/A	#N/A
BOLA1	ENSG00000178096.8	1	149859440	149872351	0.0443886	0.0569536	-0.012565	-0.0338883	0.00875826	0.253743	0.713278	#N/A	#N/A
SV2A	ENSG00000159164.5	1	149874870	149889434	0.0443886	0.0569536	-0.012565	-0.0338883	0.00875826	0.253743	0.713278	#N/A	#N/A
SF3B4	ENSG00000143368.9	1	149895209	149900236	0.0443886	0.0569536	-0.012565	-0.0338883	0.00875826	0.253743	0.713278	#N/A	#N/A
MTMR11	ENSG00000014914.15	1	149900543	149908791	0.0443886	0.0582781	-0.0138895	-0.0353596	0.0075805	0.205262	0.69628	#N/A	#N/A
OTUD7B	ENSG00000163113.10	1	149909705	149982625	0.0443886	0.0569536	-0.012565	-0.0338883	0.00875826	0.253743	0.713278	#N/A	#N/A
VPS45	ENSG00000136631.8	1	150039369	150117505	0.0443886	0.0569536	-0.012565	-0.0338883	0.00875826	0.253743	0.713278	#N/A	#N/A
PLEKHO1	ENSG00000023902.9	1	150121373	150136916	0.0443886	0.0569536	-0.012565	-0.0338883	0.00875826	0.253743	0.713278	#N/A	#N/A
ANP32E	ENSG00000143401.10	1	150190717	150208504	0.0443886	0.0569536	-0.012565	-0.0338883	0.00875826	0.253743	0.713278	#N/A	#N/A
CA14	ENSG00000118298.6	1	150229554	150237478	0.0452261	0.0569536	-0.0117275	-0.0331113	0.00965628	0.292392	0.722025	#N/A	#N/A
APH1A	ENSG00000117362.8	1	150237804	150241980	0.0452261	0.0569536	-0.0117275	-0.0331113	0.00965628	0.292392	0.722025	#N/A	#N/A
C1orf54	ENSG00000118292.4	1	150240600	150253327	0.0452261	0.0569536	-0.0117275	-0.0331113	0.00965628	0.292392	0.722025	#N/A	#N/A
C1orf51	ENSG00000159208.11	1	150254953	150259505	0.0452261	0.0569536	-0.0117275	-0.0331113	0.00965628	0.292392	0.722025	#N/A	#N/A
MRPS21	ENSG00000187145.10	1	150266289	150281414	0.0452261	0.0569536	-0.0117275	-0.0331113	0.00965628	0.292392	0.722025	#N/A	#N/A
PRPF3	ENSG00000117360.8	1	150293925	150325671	0.0443886	0.0569536	-0.012565	-0.0338883	0.00875826	0.253743	0.713278	#N/A	#N/A
RPRD2	ENSG00000163125.11	1	150335567	150449042	0.0435511	0.0582781	-0.0147271	-0.0361367	0.00668262	0.175044	0.690536	#N/A	#N/A
TARS2	ENSG00000143374.10	1	150459887	150480078	0.0427136	0.0569536	-0.0142401	-0.0354415	0.00696133	0.186534	0.690536	#N/A	#N/A
ECM1	ENSG00000143369.10	1	150480538	150486265	0.0427136	0.0569536	-0.0142401	-0.0354415	0.00696133	0.186534	0.690536	#N/A	#N/A
ADAMTSL4	ENSG00000143382.9	1	150521884	150533413	0.0427136	0.0569536	-0.0142401	-0.0354415	0.00696133	0.186534	0.690536	#N/A	#N/A
AL356356.1	ENSG00000225996.2	1	150521897	150524367	0.0427136	0.0569536	-0.0142401	-0.0354415	0.00696133	0.186534	0.690536	#N/A	#N/A
ADAMTSL4-AS1	ENSG00000203804.3	1	150533480	150533969	0.0427136	0.0569536	-0.0142401	-0.0354415	0.00696133	0.186534	0.690536	#N/A	#N/A
MCL1	ENSG00000143384.8	1	150547032	150552066	0.0427136	0.0569536	-0.0142401	-0.0354415	0.00696133	0.186534	0.690536	#N/A	#N/A
ENSA	ENSG00000143420.13	1	150573327	150602088	0.0427136	0.0569536	-0.0142401	-0.0354415	0.00696133	0.186534	0.690536	#N/A	#N/A
GOLPH3L	ENSG00000143457.6	1	150618701	150669630	0.0443886	0.0569536	-0.012565	-0.0338883	0.00875826	0.253743	0.713278	#N/A	#N/A
HORMAD1	ENSG00000143452.11	1	150670536	150693364	0.0435511	0.0569536	-0.0134026	-0.034665	0.00785994	0.218459	0.69803	#N/A	#N/A
CTSS	ENSG00000163131.6	1	150702672	150738433	0.0435511	0.0569536	-0.0134026	-0.034665	0.00785994	0.218459	0.69803	#N/A	#N/A
CTSK	ENSG00000143387.8	1	150768684	150780799	0.0435511	0.0582781	-0.0147271	-0.0361367	0.00668262	0.175044	0.690536	#N/A	#N/A
ARNT	ENSG00000143437.16	1	150782181	150849244	0.0435511	0.0582781	-0.0147271	-0.0361367	0.00668262	0.175044	0.690536	#N/A	#N/A
SETDB1	ENSG00000143379.8	1	150898739	150937213	0.0435511	0.0582781	-0.0147271	-0.0361367	0.00668262	0.175044	0.690536	#N/A	#N/A
CERS2	ENSG00000143418.15	1	150933059	150947479	0.0435511	0.0582781	-0.0147271	-0.0361367	0.00668262	0.175044	0.690536	#N/A	#N/A
ANXA9	ENSG00000143412.5	1	150954493	150968110	0.0435511	0.0582781	-0.0147271	-0.0361367	0.00668262	0.175044	0.690536	#N/A	#N/A
FAM63A	ENSG00000143409.11	1	150969025	150980851	0.0443886	0.0582781	-0.0138895	-0.0353596	0.0075805	0.205262	0.69628	#N/A	#N/A
PRUNE	ENSG00000143363.11	1	150980896	151008189	0.0435511	0.0582781	-0.0147271	-0.0361367	0.00668262	0.175044	0.690536	#N/A	#N/A
BNIPL	ENSG00000163141.14	1	151009046	151020076	0.0435511	0.0582781	-0.0147271	-0.0361367	0.00668262	0.175044	0.690536	#N/A	#N/A
C1orf56	ENSG00000143443.9	1	151020216	151024462	0.0435511	0.0582781	-0.0147271	-0.0361367	0.00668262	0.175044	0.690536	#N/A	#N/A
CDC42SE1	ENSG00000197622.8	1	151023447	151042801	0.0435511	0.0582781	-0.0147271	-0.0361367	0.00668262	0.175044	0.690536	#N/A	#N/A
MLLT11	ENSG00000213190.2	1	151030234	151040970	0.0435511	0.0582781	-0.0147271	-0.0361367	0.00668262	0.175044	0.690536	#N/A	#N/A
GABPB2	ENSG00000143458.7	1	151043054	151098018	0.0435511	0.0582781	-0.0147271	-0.0361367	0.00668262	0.175044	0.690536	#N/A	#N/A
SEMA6C	ENSG00000143434.11	1	151104161	151119104	0.0435511	0.0582781	-0.0147271	-0.0361367	0.00668262	0.175044	0.690536	#N/A	#N/A
TNFAIP8L2	ENSG00000163154.5	1	151129105	151132225	0.0435511	0.0582781	-0.0147271	-0.0361367	0.00668262	0.175044	0.690536	#N/A	#N/A
SCNM1	ENSG00000163156.7	1	151129140	151142773	0.0435511	0.0582781	-0.0147271	-0.0361367	0.00668262	0.175044	0.690536	#N/A	#N/A
LYSMD1	ENSG00000163155.7	1	151132224	151138424	0.0435511	0.0582781	-0.0147271	-0.0361367	0.00668262	0.175044	0.690536	#N/A	#N/A
TMOD4	ENSG00000163157.10	1	151142462	151148760	0.0435511	0.0582781	-0.0147271	-0.0361367	0.00668262	0.175044	0.690536	#N/A	#N/A
VPS72	ENSG00000163159.7	1	151142463	151167797	0.0435511	0.0582781	-0.0147271	-0.0361367	0.00668262	0.175044	0.690536	#N/A	#N/A
PIP5K1A	ENSG00000143398.15	1	151170425	151222012	0.0435511	0.0582781	-0.0147271	-0.0361367	0.00668262	0.175044	0.690536	#N/A	#N/A
PSMD4	ENSG00000159352.11	1	151227179	151239955	0.0427136	0.0582781	-0.0155646	-0.0369136	0.00578445	0.148017	0.690536	#N/A	#N/A
RP11-126K1.2	ENSG00000232671.2	1	151252500	151254405	0.0427136	0.0596026	-0.0168891	-0.0383842	0.00460608	0.116174	0.690536	#N/A	#N/A
ZNF687	ENSG00000143373.13	1	151254094	151264656	0.0427136	0.0596026	-0.0168891	-0.0383842	0.00460608	0.116174	0.690536	#N/A	#N/A
PI4KB	ENSG00000143393.12	1	151264273	151300191	0.0427136	0.0596026	-0.0168891	-0.0383842	0.00460608	0.116174	0.690536	#N/A	#N/A
RFX5	ENSG00000143390.13	1	151313116	151319833	0.0427136	0.0596026	-0.0168891	-0.0383842	0.00460608	0.116174	0.690536	#N/A	#N/A
SELENBP1	ENSG00000143416.16	1	151336778	151345209	0.0427136	0.0609272	-0.0182136	-0.0398534	0.00342623	0.0902028	0.690536	#N/A	#N/A
PSMB4	ENSG00000159377.6	1	151372010	151374420	0.0427136	0.0609272	-0.0182136	-0.0398534	0.00342623	0.0902028	0.690536	#N/A	#N/A
POGZ	ENSG00000143442.17	1	151375200	151431941	0.0427136	0.0622517	-0.0195381	-0.0413211	0.00224493	0.0692983	0.690536	#N/A	#N/A
CGN	ENSG00000143375.10	1	151482986	151511168	0.0427136	0.0635762	-0.0208626	-0.0427874	0.00106223	0.0526857	0.690536	#N/A	#N/A
TUFT1	ENSG00000143367.11	1	151512781	151556059	0.0427136	0.0635762	-0.0208626	-0.0427874	0.00106223	0.0526857	0.690536	#N/A	#N/A
SNX27	ENSG00000143376.8	1	151584541	151671567	0.0427136	0.0622517	-0.0195381	-0.0413211	0.00224493	0.0692983	0.690536	#N/A	#N/A
CELF3	ENSG00000159409.10	1	151674880	151689290	0.0427136	0.0622517	-0.0195381	-0.0413211	0.00224493	0.0692983	0.690536	#N/A	#N/A
AL589765.1	ENSG00000240510.2	1	151682909	151702070	0.0427136	0.0622517	-0.0195381	-0.0413211	0.00224493	0.0692983	0.690536	#N/A	#N/A
RIIAD1	ENSG00000178796.8	1	151682909	151702281	0.0427136	0.0622517	-0.0195381	-0.0413211	0.00224493	0.0692983	0.690536	#N/A	#N/A
MRPL9	ENSG00000143436.6	1	151732119	151736040	0.0427136	0.0622517	-0.0195381	-0.0413211	0.00224493	0.0692983	0.690536	#N/A	#N/A
OAZ3	ENSG00000143450.10	1	151735445	151743808	0.0427136	0.0622517	-0.0195381	-0.0413211	0.00224493	0.0692983	0.690536	#N/A	#N/A
TDRKH	ENSG00000182134.11	1	151742583	151763892	0.0427136	0.0622517	-0.0195381	-0.0413211	0.00224493	0.0692983	0.690536	#N/A	#N/A
LINGO4	ENSG00000213171.2	1	151772740	151778630	0.0427136	0.0622517	-0.0195381	-0.0413211	0.00224493	0.0692983	0.690536	#N/A	#N/A
RORC	ENSG00000143365.12	1	151778547	151804348	0.0427136	0.0622517	-0.0195381	-0.0413211	0.00224493	0.0692983	0.690536	#N/A	#N/A
C2CD4D	ENSG00000225556.1	1	151810295	151813033	0.0427136	0.0622517	-0.0195381	-0.0413211	0.00224493	0.0692983	0.690536	#N/A	#N/A
THEM5	ENSG00000196407.7	1	151819739	151826173	0.0427136	0.0622517	-0.0195381	-0.0413211	0.00224493	0.0692983	0.690536	#N/A	#N/A
THEM4	ENSG00000159445.8	1	151846060	151882284	0.0435511	0.0622517	-0.0187006	-0.040543	0.00314183	0.0843959	0.690536	#N/A	#N/A
S100A10	ENSG00000197747.4	1	151955391	151966866	0.0435511	0.0622517	-0.0187006	-0.040543	0.00314183	0.0843959	0.690536	#N/A	#N/A
S100A11	ENSG00000163191.5	1	152004982	152020383	0.0435511	0.0609272	-0.0173761	-0.0390757	0.00432354	0.108782	0.690536	#N/A	#N/A
TCHHL1	ENSG00000182898.3	1	152056620	152061540	0.0435511	0.0609272	-0.0173761	-0.0390757	0.00432354	0.108782	0.690536	#N/A	#N/A
TCHH	ENSG00000159450.8	1	152078793	152086556	0.0435511	0.0609272	-0.0173761	-0.0390757	0.00432354	0.108782	0.690536	#N/A	#N/A
RPTN	ENSG00000215853.3	1	152126071	152131704	0.0435511	0.0609272	-0.0173761	-0.0390757	0.00432354	0.108782	0.690536	#N/A	#N/A
HRNR	ENSG00000197915.5	1	152184558	152196669	0.0435511	0.0609272	-0.0173761	-0.0390757	0.00432354	0.108782	0.690536	#N/A	#N/A
FLG	ENSG00000143631.10	1	152274651	152297679	0.0443886	0.0609272	-0.0165385	-0.0382977	0.00522057	0.130033	0.690536	#N/A	#N/A
FLG2	ENSG00000143520.6	1	152321211	152332482	0.0443886	0.0609272	-0.0165385	-0.0382977	0.00522057	0.130033	0.690536	#N/A	#N/A
CRNN	ENSG00000143536.7	1	152381719	152386739	0.0443886	0.0609272	-0.0165385	-0.0382977	0.00522057	0.130033	0.690536	#N/A	#N/A
LCE5A	ENSG00000186207.4	1	152483320	152484653	0.0443886	0.0609272	-0.0165385	-0.0382977	0.00522057	0.130033	0.690536	#N/A	#N/A
CRCT1	ENSG00000169509.5	1	152486978	152488486	0.0443886	0.0609272	-0.0165385	-0.0382977	0.00522057	0.130033	0.690536	#N/A	#N/A
LCE3E	ENSG00000185966.3	1	152538130	152539248	0.0435511	0.0609272	-0.0173761	-0.0390757	0.00432354	0.108782	0.690536	#N/A	#N/A
LCE3D	ENSG00000163202.4	1	152551857	152552980	0.0435511	0.0609272	-0.0173761	-0.0390757	0.00432354	0.108782	0.690536	#N/A	#N/A
LCE3C	ENSG00000244057.2	1	152573138	152573562	0.0435511	0.0609272	-0.0173761	-0.0390757	0.00432354	0.108782	0.690536	#N/A	#N/A
LCE3B	ENSG00000187238.5	1	152586287	152586574	0.0435511	0.0609272	-0.0173761	-0.0390757	0.00432354	0.108782	0.690536	#N/A	#N/A
LCE3A	ENSG00000185962.1	1	152595310	152595579	0.0435511	0.0609272	-0.0173761	-0.0390757	0.00432354	0.108782	0.690536	#N/A	#N/A
LCE2D	ENSG00000187223.3	1	152635872	152637135	0.0435511	0.0609272	-0.0173761	-0.0390757	0.00432354	0.108782	0.690536	#N/A	#N/A
LCE2C	ENSG00000187180.3	1	152647771	152649050	0.0435511	0.0609272	-0.0173761	-0.0390757	0.00432354	0.108782	0.690536	#N/A	#N/A
LCE2B	ENSG00000159455.7	1	152647771	152659877	0.0435511	0.0609272	-0.0173761	-0.0390757	0.00432354	0.108782	0.690536	#N/A	#N/A
LCE2A	ENSG00000187173.3	1	152670840	152671918	0.0435511	0.0609272	-0.0173761	-0.0390757	0.00432354	0.108782	0.690536	#N/A	#N/A
LCE4A	ENSG00000187170.4	1	152680636	152681967	0.0435511	0.0609272	-0.0173761	-0.0390757	0.00432354	0.108782	0.690536	#N/A	#N/A
C1orf68	ENSG00000198854.4	1	152691998	152692905	0.0435511	0.0609272	-0.0173761	-0.0390757	0.00432354	0.108782	0.690536	#N/A	#N/A
KPRP	ENSG00000203786.5	1	152730506	152734529	0.0435511	0.0609272	-0.0173761	-0.0390757	0.00432354	0.108782	0.690536	#N/A	#N/A
LCE1F	ENSG00000240386.2	1	152748848	152749445	0.0435511	0.0609272	-0.0173761	-0.0390757	0.00432354	0.108782	0.690536	#N/A	#N/A
LCE1E	ENSG00000186226.7	1	152758690	152760902	0.0435511	0.0609272	-0.0173761	-0.0390757	0.00432354	0.108782	0.690536	#N/A	#N/A
LCE1D	ENSG00000172155.7	1	152769227	152770657	0.0435511	0.0609272	-0.0173761	-0.0390757	0.00432354	0.108782	0.690536	#N/A	#N/A
LCE1C	ENSG00000197084.4	1	152777311	152779107	0.0435511	0.0609272	-0.0173761	-0.0390757	0.00432354	0.108782	0.690536	#N/A	#N/A
LCE1B	ENSG00000196734.6	1	152784447	152785585	0.0435511	0.0609272	-0.0173761	-0.0390757	0.00432354	0.108782	0.690536	#N/A	#N/A
LCE1A	ENSG00000186844.4	1	152799949	152800573	0.0443886	0.0609272	-0.0165385	-0.0382977	0.00522057	0.130033	0.690536	#N/A	#N/A
LCE6A	ENSG00000235942.2	1	152815344	152816459	0.0443886	0.0609272	-0.0165385	-0.0382977	0.00522057	0.130033	0.690536	#N/A	#N/A
SMCP	ENSG00000163206.5	1	152850793	152857523	0.0443886	0.0609272	-0.0165385	-0.0382977	0.00522057	0.130033	0.690536	#N/A	#N/A
IVL	ENSG00000163207.5	1	152881021	152884362	0.0435511	0.0609272	-0.0173761	-0.0390757	0.00432354	0.108782	0.690536	#N/A	#N/A
SPRR4	ENSG00000184148.3	1	152943142	152945050	0.0435511	0.0609272	-0.0173761	-0.0390757	0.00432354	0.108782	0.690536	#N/A	#N/A
SPRR1A	ENSG00000169474.3	1	152956557	152958289	0.0443886	0.0609272	-0.0165385	-0.0382977	0.00522057	0.130033	0.690536	#N/A	#N/A
SPRR3	ENSG00000163209.10	1	152974223	152976332	0.0443886	0.0609272	-0.0165385	-0.0382977	0.00522057	0.130033	0.690536	#N/A	#N/A
SPRR1B	ENSG00000169469.7	1	153003678	153005376	0.0435511	0.0609272	-0.0173761	-0.0390757	0.00432354	0.108782	0.690536	#N/A	#N/A
SPRR2D	ENSG00000163216.6	1	153012201	153014407	0.0435511	0.0609272	-0.0173761	-0.0390757	0.00432354	0.108782	0.690536	#N/A	#N/A
SPRR2A	ENSG00000241794.1	1	153028589	153030013	0.0435511	0.0609272	-0.0173761	-0.0390757	0.00432354	0.108782	0.690536	#N/A	#N/A
SPRR2B	ENSG00000196805.6	1	153042700	153113927	0.0443886	0.0609272	-0.0165385	-0.0382977	0.00522057	0.130033	0.690536	#N/A	#N/A
SPRR2E	ENSG00000203785.4	1	153065611	153078660	0.0443886	0.0609272	-0.0165385	-0.0382977	0.00522057	0.130033	0.690536	#N/A	#N/A
SPRR2F	ENSG00000244094.1	1	153084590	153085991	0.0435511	0.0609272	-0.0173761	-0.0390757	0.00432354	0.108782	0.690536	#N/A	#N/A
SPRR2G	ENSG00000159516.8	1	153122058	153123345	0.0435511	0.0609272	-0.0173761	-0.0390757	0.00432354	0.108782	0.690536	#N/A	#N/A
LELP1	ENSG00000203784.2	1	153175919	153177596	0.0427136	0.0609272	-0.0182136	-0.0398534	0.00342623	0.0902028	0.690536	#N/A	#N/A
PRR9	ENSG00000203783.4	1	153190060	153191793	0.0427136	0.0609272	-0.0182136	-0.0398534	0.00342623	0.0902028	0.690536	#N/A	#N/A
LOR	ENSG00000203782.5	1	153232176	153234598	0.0427136	0.0622517	-0.0195381	-0.0413211	0.00224493	0.0692983	0.690536	#N/A	#N/A
PGLYRP3	ENSG00000159527.3	1	153270338	153283194	0.0427136	0.0622517	-0.0195381	-0.0413211	0.00224493	0.0692983	0.690536	#N/A	#N/A
PGLYRP4	ENSG00000163218.10	1	153302596	153321316	0.0427136	0.0622517	-0.0195381	-0.0413211	0.00224493	0.0692983	0.690536	#N/A	#N/A
S100A9	ENSG00000163220.10	1	153330330	153333503	0.041876	0.0622517	-0.0203756	-0.042099	0.00134775	0.0563727	0.690536	#N/A	#N/A
S100A12	ENSG00000163221.7	1	153346184	153348125	0.0427136	0.0622517	-0.0195381	-0.0413211	0.00224493	0.0692983	0.690536	#N/A	#N/A
S100A8	ENSG00000143546.5	1	153362508	153363664	0.0427136	0.0622517	-0.0195381	-0.0413211	0.00224493	0.0692983	0.690536	#N/A	#N/A
S100A7A	ENSG00000184330.7	1	153389000	153395701	0.0427136	0.0622517	-0.0195381	-0.0413211	0.00224493	0.0692983	0.690536	#N/A	#N/A
S100A7L2	ENSG00000197364.6	1	153409534	153412425	0.0427136	0.0622517	-0.0195381	-0.0413211	0.00224493	0.0692983	0.690536	#N/A	#N/A
S100A7	ENSG00000143556.4	1	153430220	153433177	0.0427136	0.0622517	-0.0195381	-0.0413211	0.00224493	0.0692983	0.690536	#N/A	#N/A
S100A6	ENSG00000197956.5	1	153507075	153508720	0.0427136	0.0622517	-0.0195381	-0.0413211	0.00224493	0.0692983	0.690536	#N/A	#N/A
S100A5	ENSG00000196420.3	1	153509623	153514241	0.0427136	0.0622517	-0.0195381	-0.0413211	0.00224493	0.0692983	0.690536	#N/A	#N/A
S100A4	ENSG00000196154.7	1	153516089	153522612	0.0427136	0.0622517	-0.0195381	-0.0413211	0.00224493	0.0692983	0.690536	#N/A	#N/A
S100A3	ENSG00000188015.5	1	153519805	153521848	0.0427136	0.0622517	-0.0195381	-0.0413211	0.00224493	0.0692983	0.690536	#N/A	#N/A
S100A2	ENSG00000196754.6	1	153533584	153540366	0.0427136	0.0622517	-0.0195381	-0.0413211	0.00224493	0.0692983	0.690536	#N/A	#N/A
S100A16	ENSG00000188643.6	1	153579362	153585621	0.0427136	0.0622517	-0.0195381	-0.0413211	0.00224493	0.0692983	0.690536	#N/A	#N/A
S100A14	ENSG00000189334.4	1	153586731	153589462	0.0427136	0.0622517	-0.0195381	-0.0413211	0.00224493	0.0692983	0.690536	#N/A	#N/A
S100A13	ENSG00000189171.9	1	153591263	153606568	0.0427136	0.0622517	-0.0195381	-0.0413211	0.00224493	0.0692983	0.690536	#N/A	#N/A
S100A1	ENSG00000160678.7	1	153600402	153604513	0.0427136	0.0622517	-0.0195381	-0.0413211	0.00224493	0.0692983	0.690536	#N/A	#N/A
CHTOP	ENSG00000160679.8	1	153606525	153618782	0.0427136	0.0622517	-0.0195381	-0.0413211	0.00224493	0.0692983	0.690536	#N/A	#N/A
SNAPIN	ENSG00000143553.6	1	153631130	153634306	0.0427136	0.0622517	-0.0195381	-0.0413211	0.00224493	0.0692983	0.690536	#N/A	#N/A
ILF2	ENSG00000143621.12	1	153634512	153643524	0.0427136	0.0622517	-0.0195381	-0.0413211	0.00224493	0.0692983	0.690536	#N/A	#N/A
NPR1	ENSG00000169418.9	1	153651113	153666468	0.0427136	0.0622517	-0.0195381	-0.0413211	0.00224493	0.0692983	0.690536	#N/A	#N/A
INTS3	ENSG00000143624.9	1	153700543	153746555	0.0427136	0.0622517	-0.0195381	-0.0413211	0.00224493	0.0692983	0.690536	#N/A	#N/A
SLC27A3	ENSG00000143554.9	1	153746830	153752633	0.0435511	0.0622517	-0.0187006	-0.040543	0.00314183	0.0843959	0.690536	#N/A	#N/A
GATAD2B	ENSG00000143614.7	1	153777201	153895451	0.0435511	0.0635762	-0.0200251	-0.0420089	0.00195873	0.0647969	0.690536	#N/A	#N/A
DENND4B	ENSG00000198837.5	1	153901977	153919172	0.0435511	0.0635762	-0.0200251	-0.0420089	0.00195873	0.0647969	0.690536	#N/A	#N/A
CRTC2	ENSG00000160741.12	1	153920145	153931101	0.0435511	0.0635762	-0.0200251	-0.0420089	0.00195873	0.0647969	0.690536	#N/A	#N/A
SLC39A1	ENSG00000143570.13	1	153931575	153940188	0.0435511	0.0635762	-0.0200251	-0.0420089	0.00195873	0.0647969	0.690536	#N/A	#N/A
CREB3L4	ENSG00000143578.11	1	153940010	153946839	0.0435511	0.0635762	-0.0200251	-0.0420089	0.00195873	0.0647969	0.690536	#N/A	#N/A
JTB	ENSG00000143543.10	1	153946745	153950164	0.0435511	0.0635762	-0.0200251	-0.0420089	0.00195873	0.0647969	0.690536	#N/A	#N/A
RAB13	ENSG00000143545.4	1	153954127	153958834	0.0435511	0.0635762	-0.0200251	-0.0420089	0.00195873	0.0647969	0.690536	#N/A	#N/A
RPS27	ENSG00000177954.7	1	153963235	153964626	0.0435511	0.0635762	-0.0200251	-0.0420089	0.00195873	0.0647969	0.690536	#N/A	#N/A
NUP210L	ENSG00000143552.5	1	153965161	154127592	0.0435511	0.0635762	-0.0200251	-0.0420089	0.00195873	0.0647969	0.690536	#N/A	#N/A
TPM3	ENSG00000143549.15	1	154127784	154167124	0.0435511	0.0635762	-0.0200251	-0.0420089	0.00195873	0.0647969	0.690536	#N/A	#N/A
C1orf189	ENSG00000163263.6	1	154171848	154178809	0.0427136	0.0622517	-0.0195381	-0.0413211	0.00224493	0.0692983	0.690536	#N/A	#N/A
C1orf43	ENSG00000143612.14	1	154179182	154193104	0.0427136	0.0622517	-0.0195381	-0.0413211	0.00224493	0.0692983	0.690536	#N/A	#N/A
UBAP2L	ENSG00000143569.14	1	154192655	154243986	0.0427136	0.0622517	-0.0195381	-0.0413211	0.00224493	0.0692983	0.690536	#N/A	#N/A
HAX1	ENSG00000143575.10	1	154244987	154248351	0.0427136	0.0622517	-0.0195381	-0.0413211	0.00224493	0.0692983	0.690536	#N/A	#N/A
AQP10	ENSG00000143595.8	1	154293566	154297801	0.0427136	0.0609272	-0.0182136	-0.0398534	0.00342623	0.0902028	0.690536	#N/A	#N/A
ATP8B2	ENSG00000143515.12	1	154298029	154323783	0.0427136	0.0609272	-0.0182136	-0.0398534	0.00342623	0.0902028	0.690536	#N/A	#N/A
IL6R	ENSG00000160712.8	1	154377669	154441926	0.0427136	0.0609272	-0.0182136	-0.0398534	0.00342623	0.0902028	0.690536	#N/A	#N/A
SHE	ENSG00000169291.5	1	154442248	154474589	0.0427136	0.0609272	-0.0182136	-0.0398534	0.00342623	0.0902028	0.690536	#N/A	#N/A
TDRD10	ENSG00000163239.8	1	154474695	154520623	0.0427136	0.0596026	-0.0168891	-0.0383842	0.00460608	0.116174	0.690536	#N/A	#N/A
UBE2Q1	ENSG00000160714.5	1	154521053	154531504	0.0427136	0.0596026	-0.0168891	-0.0383842	0.00460608	0.116174	0.690536	#N/A	#N/A
CHRNB2	ENSG00000160716.4	1	154540257	154552502	0.0427136	0.0596026	-0.0168891	-0.0383842	0.00460608	0.116174	0.690536	#N/A	#N/A
ADAR	ENSG00000160710.11	1	154554538	154600475	0.0427136	0.0596026	-0.0168891	-0.0383842	0.00460608	0.116174	0.690536	#N/A	#N/A
AL606500.1	ENSG00000268141.1	1	154585067	154585190	0.0427136	0.0596026	-0.0168891	-0.0383842	0.00460608	0.116174	0.690536	#N/A	#N/A
KCNN3	ENSG00000143603.14	1	154669931	154842756	0.0427136	0.0596026	-0.0168891	-0.0383842	0.00460608	0.116174	0.690536	#N/A	#N/A
PMVK	ENSG00000163344.5	1	154897210	154909467	0.041876	0.0596026	-0.0177266	-0.0391613	0.00370805	0.0964107	0.690536	#N/A	#N/A
PBXIP1	ENSG00000163346.12	1	154916552	154928599	0.041876	0.0596026	-0.0177266	-0.0391613	0.00370805	0.0964107	0.690536	#N/A	#N/A
PYGO2	ENSG00000163348.3	1	154929502	154936329	0.041876	0.0596026	-0.0177266	-0.0391613	0.00370805	0.0964107	0.690536	#N/A	#N/A
SHC1	ENSG00000160691.14	1	154934774	154946871	0.041876	0.0596026	-0.0177266	-0.0391613	0.00370805	0.0964107	0.690536	#N/A	#N/A
CKS1B	ENSG00000173207.8	1	154947129	154951725	0.041876	0.0596026	-0.0177266	-0.0391613	0.00370805	0.0964107	0.690536	#N/A	#N/A
FLAD1	ENSG00000160688.14	1	154955814	154965587	0.041876	0.0596026	-0.0177266	-0.0391613	0.00370805	0.0964107	0.690536	#N/A	#N/A
LENEP	ENSG00000163352.5	1	154966062	154966791	0.041876	0.0596026	-0.0177266	-0.0391613	0.00370805	0.0964107	0.690536	#N/A	#N/A
ZBTB7B	ENSG00000160685.9	1	154975127	154990998	0.041876	0.0596026	-0.0177266	-0.0391613	0.00370805	0.0964107	0.690536	#N/A	#N/A
DCST2	ENSG00000163354.10	1	154990996	155006257	0.041876	0.0596026	-0.0177266	-0.0391613	0.00370805	0.0964107	0.690536	#N/A	#N/A
DCST1	ENSG00000163357.6	1	155006300	155023406	0.041876	0.0596026	-0.0177266	-0.0391613	0.00370805	0.0964107	0.690536	#N/A	#N/A
ADAM15	ENSG00000143537.9	1	155023042	155035252	0.041876	0.0596026	-0.0177266	-0.0391613	0.00370805	0.0964107	0.690536	#N/A	#N/A
EFNA4	ENSG00000243364.3	1	155036207	155042029	0.041876	0.0596026	-0.0177266	-0.0391613	0.00370805	0.0964107	0.690536	#N/A	#N/A
EFNA3	ENSG00000251246.1	1	155036224	155059283	0.041876	0.0596026	-0.0177266	-0.0391613	0.00370805	0.0964107	0.690536	#N/A	#N/A
EFNA3	ENSG00000143590.9	1	155036224	155060014	0.041876	0.0596026	-0.0177266	-0.0391613	0.00370805	0.0964107	0.690536	#N/A	#N/A
EFNA1	ENSG00000169242.7	1	155099936	155107333	0.0427136	0.0609272	-0.0182136	-0.0398534	0.00342623	0.0902028	0.690536	#N/A	#N/A
SLC50A1	ENSG00000169241.13	1	155107820	155111329	0.0427136	0.0609272	-0.0182136	-0.0398534	0.00342623	0.0902028	0.690536	#N/A	#N/A
DPM3	ENSG00000179085.7	1	155112367	155113071	0.0427136	0.0609272	-0.0182136	-0.0398534	0.00342623	0.0902028	0.690536	#N/A	#N/A
KRTCAP2	ENSG00000163463.7	1	155141884	155145951	0.0427136	0.0609272	-0.0182136	-0.0398534	0.00342623	0.0902028	0.690536	#N/A	#N/A
RP11-201K10.3	ENSG00000273088.1	1	155141885	155159748	0.0427136	0.0609272	-0.0182136	-0.0398534	0.00342623	0.0902028	0.690536	#N/A	#N/A
TRIM46	ENSG00000163462.13	1	155145873	155157447	0.0427136	0.0609272	-0.0182136	-0.0398534	0.00342623	0.0902028	0.690536	#N/A	#N/A
MUC1	ENSG00000185499.12	1	155158300	155162707	0.0427136	0.0609272	-0.0182136	-0.0398534	0.00342623	0.0902028	0.690536	#N/A	#N/A
THBS3	ENSG00000169231.9	1	155165379	155178842	0.0427136	0.0609272	-0.0182136	-0.0398534	0.00342623	0.0902028	0.690536	#N/A	#N/A
MTX1	ENSG00000173171.10	1	155178490	155183615	0.0427136	0.0609272	-0.0182136	-0.0398534	0.00342623	0.0902028	0.690536	#N/A	#N/A
GBA	ENSG00000177628.11	1	155204243	155214490	0.0427136	0.0609272	-0.0182136	-0.0398534	0.00342623	0.0902028	0.690536	#N/A	#N/A
FAM189B	ENSG00000160767.16	1	155216996	155225274	0.0427136	0.0609272	-0.0182136	-0.0398534	0.00342623	0.0902028	0.690536	#N/A	#N/A
SCAMP3	ENSG00000116521.6	1	155225770	155232221	0.0427136	0.0609272	-0.0182136	-0.0398534	0.00342623	0.0902028	0.690536	#N/A	#N/A
CLK2	ENSG00000176444.14	1	155232659	155248282	0.0427136	0.0609272	-0.0182136	-0.0398534	0.00342623	0.0902028	0.690536	#N/A	#N/A
HCN3	ENSG00000143630.5	1	155247374	155259639	0.0427136	0.0609272	-0.0182136	-0.0398534	0.00342623	0.0902028	0.690536	#N/A	#N/A
PKLR	ENSG00000143627.13	1	155259630	155271225	0.0427136	0.0609272	-0.0182136	-0.0398534	0.00342623	0.0902028	0.690536	#N/A	#N/A
FDPS	ENSG00000160752.10	1	155278539	155290457	0.0435511	0.0609272	-0.0173761	-0.0390757	0.00432354	0.108782	0.690536	#N/A	#N/A
RUSC1	ENSG00000160753.11	1	155290687	155300905	0.0435511	0.0609272	-0.0173761	-0.0390757	0.00432354	0.108782	0.690536	#N/A	#N/A
ASH1L	ENSG00000116539.6	1	155305059	155532598	0.0443886	0.0622517	-0.017863	-0.0397645	0.00403846	0.10186	0.690536	#N/A	#N/A
MSTO1	ENSG00000125459.10	1	155579979	155718153	0.0443886	0.0622517	-0.017863	-0.0397645	0.00403846	0.10186	0.690536	#N/A	#N/A
YY1AP1	ENSG00000163374.15	1	155629237	155658791	0.0443886	0.0622517	-0.017863	-0.0397645	0.00403846	0.10186	0.690536	#N/A	#N/A
DAP3	ENSG00000132676.11	1	155657751	155708801	0.0443886	0.0622517	-0.017863	-0.0397645	0.00403846	0.10186	0.690536	#N/A	#N/A
GON4L	ENSG00000116580.14	1	155719508	155829191	0.0443886	0.0622517	-0.017863	-0.0397645	0.00403846	0.10186	0.690536	#N/A	#N/A
SYT11	ENSG00000132718.7	1	155829300	155854990	0.0443886	0.0622517	-0.017863	-0.0397645	0.00403846	0.10186	0.690536	#N/A	#N/A
RIT1	ENSG00000143622.6	1	155867599	155881195	0.0443886	0.0622517	-0.017863	-0.0397645	0.00403846	0.10186	0.690536	#N/A	#N/A
KIAA0907	ENSG00000132680.6	1	155882834	155904191	0.0443886	0.0635762	-0.0191875	-0.0412301	0.00285495	0.0789637	0.690536	#N/A	#N/A
RXFP4	ENSG00000173080.4	1	155911480	155912625	0.0443886	0.0635762	-0.0191875	-0.0412301	0.00285495	0.0789637	0.690536	#N/A	#N/A
ARHGEF2	ENSG00000116584.13	1	155916630	155976861	0.0443886	0.0635762	-0.0191875	-0.0412301	0.00285495	0.0789637	0.690536	#N/A	#N/A
SSR2	ENSG00000163479.9	1	155978839	155990750	0.0435511	0.0622517	-0.0187006	-0.040543	0.00314183	0.0843959	0.690536	#N/A	#N/A
UBQLN4	ENSG00000160803.7	1	156005092	156023585	0.0435511	0.0649007	-0.0213496	-0.0434734	0.000774245	0.0492415	0.690536	#N/A	#N/A
LAMTOR2	ENSG00000116586.7	1	156024543	156028301	0.0435511	0.0649007	-0.0213496	-0.0434734	0.000774245	0.0492415	0.690536	#N/A	#N/A
RAB25	ENSG00000132698.9	1	156030951	156040295	0.0435511	0.0649007	-0.0213496	-0.0434734	0.000774245	0.0492415	0.690536	#N/A	#N/A
MEX3A	ENSG00000254726.2	1	156041804	156051789	0.0435511	0.0649007	-0.0213496	-0.0434734	0.000774245	0.0492415	0.690536	#N/A	#N/A
LMNA	ENSG00000160789.15	1	156052364	156109880	0.0443886	0.0649007	-0.0205121	-0.0426942	0.00167008	0.0605893	0.690536	#N/A	#N/A
SEMA4A	ENSG00000196189.8	1	156117157	156147543	0.0443886	0.0649007	-0.0205121	-0.0426942	0.00167008	0.0605893	0.690536	#N/A	#N/A
SLC25A44	ENSG00000160785.9	1	156163880	156182587	0.0443886	0.0649007	-0.0205121	-0.0426942	0.00167008	0.0605893	0.690536	#N/A	#N/A
PMF1-BGLAP	ENSG00000260238.1	1	156182773	156213123	0.0443886	0.0649007	-0.0205121	-0.0426942	0.00167008	0.0605893	0.690536	#N/A	#N/A
PMF1	ENSG00000160783.15	1	156182784	156212874	0.0443886	0.0649007	-0.0205121	-0.0426942	0.00167008	0.0605893	0.690536	#N/A	#N/A
BGLAP	ENSG00000242252.1	1	156211753	156213112	0.0443886	0.0635762	-0.0191875	-0.0412301	0.00285495	0.0789637	0.690536	#N/A	#N/A
PAQR6	ENSG00000160781.11	1	156213206	156217881	0.0443886	0.0635762	-0.0191875	-0.0412301	0.00285495	0.0789637	0.690536	#N/A	#N/A
SMG5	ENSG00000198952.7	1	156219015	156252620	0.0443886	0.0635762	-0.0191875	-0.0412301	0.00285495	0.0789637	0.690536	#N/A	#N/A
TMEM79	ENSG00000163472.14	1	156252726	156262976	0.0443886	0.0635762	-0.0191875	-0.0412301	0.00285495	0.0789637	0.690536	#N/A	#N/A
C1orf85	ENSG00000198715.7	1	156259880	156265463	0.0443886	0.0635762	-0.0191875	-0.0412301	0.00285495	0.0789637	0.690536	#N/A	#N/A
VHLL	ENSG00000189030.8	1	156268415	156269428	0.0443886	0.0635762	-0.0191875	-0.0412301	0.00285495	0.0789637	0.690536	#N/A	#N/A
CCT3	ENSG00000163468.10	1	156278759	156337664	0.0443886	0.0635762	-0.0191875	-0.0412301	0.00285495	0.0789637	0.690536	#N/A	#N/A
TSACC	ENSG00000163467.7	1	156307105	156316786	0.0443886	0.0635762	-0.0191875	-0.0412301	0.00285495	0.0789637	0.690536	#N/A	#N/A
RHBG	ENSG00000132677.8	1	156339003	156355011	0.0443886	0.0635762	-0.0191875	-0.0412301	0.00285495	0.0789637	0.690536	#N/A	#N/A
C1orf61	ENSG00000125462.12	1	156374042	156400493	0.0443886	0.0635762	-0.0191875	-0.0412301	0.00285495	0.0789637	0.690536	#N/A	#N/A
MEF2D	ENSG00000116604.13	1	156433519	156470620	0.0443886	0.0635762	-0.0191875	-0.0412301	0.00285495	0.0789637	0.690536	#N/A	#N/A
IQGAP3	ENSG00000183856.6	1	156495197	156542396	0.0443886	0.0635762	-0.0191875	-0.0412301	0.00285495	0.0789637	0.690536	#N/A	#N/A
TTC24	ENSG00000187862.7	1	156549519	156556562	0.0443886	0.0635762	-0.0191875	-0.0412301	0.00285495	0.0789637	0.690536	#N/A	#N/A
APOA1BP	ENSG00000163382.7	1	156561554	156564091	0.0443886	0.0635762	-0.0191875	-0.0412301	0.00285495	0.0789637	0.690536	#N/A	#N/A
GPATCH4	ENSG00000160818.12	1	156564279	156571288	0.0443886	0.0635762	-0.0191875	-0.0412301	0.00285495	0.0789637	0.690536	#N/A	#N/A
HAPLN2	ENSG00000132702.8	1	156589086	156595517	0.0443886	0.0635762	-0.0191875	-0.0412301	0.00285495	0.0789637	0.690536	#N/A	#N/A
BCAN	ENSG00000132692.14	1	156611182	156629324	0.0452261	0.0635762	-0.01835	-0.040451	0.00375091	0.0953771	0.690536	#N/A	#N/A
NES	ENSG00000132688.10	1	156638555	156647189	0.0443886	0.0635762	-0.0191875	-0.0412301	0.00285495	0.0789637	0.690536	#N/A	#N/A
CRABP2	ENSG00000143320.4	1	156669398	156675608	0.0443886	0.0635762	-0.0191875	-0.0412301	0.00285495	0.0789637	0.690536	#N/A	#N/A
ISG20L2	ENSG00000143319.12	1	156691683	156698591	0.0443886	0.0635762	-0.0191875	-0.0412301	0.00285495	0.0789637	0.690536	#N/A	#N/A
RRNAD1	ENSG00000143303.7	1	156698234	156706752	0.0443886	0.0635762	-0.0191875	-0.0412301	0.00285495	0.0789637	0.690536	#N/A	#N/A
MRPL24	ENSG00000143314.8	1	156707095	156711382	0.0443886	0.0635762	-0.0191875	-0.0412301	0.00285495	0.0789637	0.690536	#N/A	#N/A
HDGF	ENSG00000143321.14	1	156711899	156736717	0.0443886	0.0635762	-0.0191875	-0.0412301	0.00285495	0.0789637	0.690536	#N/A	#N/A
PRCC	ENSG00000143294.10	1	156720402	156770607	0.0443886	0.0635762	-0.0191875	-0.0412301	0.00285495	0.0789637	0.690536	#N/A	#N/A
SH2D2A	ENSG00000027869.7	1	156776035	156786654	0.0443886	0.0622517	-0.017863	-0.0397645	0.00403846	0.10186	0.690536	#N/A	#N/A
NTRK1	ENSG00000198400.7	1	156785432	156851642	0.0443886	0.0622517	-0.017863	-0.0397645	0.00403846	0.10186	0.690536	#N/A	#N/A
INSRR	ENSG00000027644.4	1	156809855	156828810	0.0443886	0.0622517	-0.017863	-0.0397645	0.00403846	0.10186	0.690536	#N/A	#N/A
PEAR1	ENSG00000187800.9	1	156863490	156886226	0.0443886	0.0622517	-0.017863	-0.0397645	0.00403846	0.10186	0.690536	#N/A	#N/A
LRRC71	ENSG00000160838.9	1	156890442	156902886	0.0443886	0.0622517	-0.017863	-0.0397645	0.00403846	0.10186	0.690536	#N/A	#N/A
ARHGEF11	ENSG00000132694.14	1	156904632	157015162	0.0443886	0.0622517	-0.017863	-0.0397645	0.00403846	0.10186	0.690536	#N/A	#N/A
ETV3L	ENSG00000253831.1	1	157061836	157069600	0.0443886	0.0622517	-0.017863	-0.0397645	0.00403846	0.10186	0.690536	#N/A	#N/A
ETV3	ENSG00000117036.7	1	157090983	157108266	0.0443886	0.0622517	-0.017863	-0.0397645	0.00403846	0.10186	0.690536	#N/A	#N/A
FCRL5	ENSG00000143297.14	1	157483167	157522310	0.0452261	0.0635762	-0.01835	-0.040451	0.00375091	0.0953771	0.690536	#N/A	#N/A
FCRL4	ENSG00000163518.6	1	157543539	157567870	0.0452261	0.0635762	-0.01835	-0.040451	0.00375091	0.0953771	0.690536	#N/A	#N/A
FCRL3	ENSG00000160856.16	1	157644111	157670647	0.0452261	0.0635762	-0.01835	-0.040451	0.00375091	0.0953771	0.690536	#N/A	#N/A
FCRL2	ENSG00000132704.11	1	157715523	157746922	0.0460637	0.0635762	-0.0175125	-0.0396716	0.00464659	0.114218	0.690536	#N/A	#N/A
FCRL1	ENSG00000163534.10	1	157764193	157789895	0.0460637	0.0635762	-0.0175125	-0.0396716	0.00464659	0.114218	0.690536	#N/A	#N/A
CD5L	ENSG00000073754.5	1	157800704	157868046	0.0460637	0.0635762	-0.0175125	-0.0396716	0.00464659	0.114218	0.690536	#N/A	#N/A
KIRREL	ENSG00000183853.13	1	157963063	158070052	0.0469012	0.0635762	-0.016675	-0.038892	0.00554201	0.13565	0.690536	#N/A	#N/A
CD1D	ENSG00000158473.6	1	158149737	158154686	0.0452261	0.0635762	-0.01835	-0.040451	0.00375091	0.0953771	0.690536	#N/A	#N/A
CD1A	ENSG00000158477.6	1	158223927	158228059	0.0443886	0.0635762	-0.0191875	-0.0412301	0.00285495	0.0789637	0.690536	#N/A	#N/A
CD1C	ENSG00000158481.8	1	158259576	158263420	0.0443886	0.0635762	-0.0191875	-0.0412301	0.00285495	0.0789637	0.690536	#N/A	#N/A
CD1B	ENSG00000158485.6	1	158297741	158301321	0.0443886	0.0635762	-0.0191875	-0.0412301	0.00285495	0.0789637	0.690536	#N/A	#N/A
CD1E	ENSG00000158488.11	1	158323254	158327343	0.0443886	0.0635762	-0.0191875	-0.0412301	0.00285495	0.0789637	0.690536	#N/A	#N/A
OR10T2	ENSG00000186306.1	1	158368312	158369256	0.0443886	0.0635762	-0.0191875	-0.0412301	0.00285495	0.0789637	0.690536	#N/A	#N/A
OR10K2	ENSG00000180708.4	1	158389718	158390656	0.0443886	0.0635762	-0.0191875	-0.0412301	0.00285495	0.0789637	0.690536	#N/A	#N/A
OR10K1	ENSG00000173285.2	1	158435272	158436344	0.0435511	0.0635762	-0.0200251	-0.0420089	0.00195873	0.0647969	0.690536	#N/A	#N/A
OR10R2	ENSG00000198965.3	1	158449668	158450675	0.0435511	0.0635762	-0.0200251	-0.0420089	0.00195873	0.0647969	0.690536	#N/A	#N/A
OR6Y1	ENSG00000197532.1	1	158516918	158517895	0.0435511	0.0635762	-0.0200251	-0.0420089	0.00195873	0.0647969	0.690536	#N/A	#N/A
OR6P1	ENSG00000186440.1	1	158532441	158533394	0.0435511	0.0635762	-0.0200251	-0.0420089	0.00195873	0.0647969	0.690536	#N/A	#N/A
OR10X1	ENSG00000186400.3	1	158548709	158549689	0.0435511	0.0622517	-0.0187006	-0.040543	0.00314183	0.0843959	0.690536	#N/A	#N/A
OR10Z1	ENSG00000198967.3	1	158576229	158577170	0.0435511	0.0622517	-0.0187006	-0.040543	0.00314183	0.0843959	0.690536	#N/A	#N/A
SPTA1	ENSG00000163554.7	1	158580496	158656488	0.0435511	0.0622517	-0.0187006	-0.040543	0.00314183	0.0843959	0.690536	#N/A	#N/A
OR6K2	ENSG00000196171.2	1	158669369	158670486	0.0435511	0.0622517	-0.0187006	-0.040543	0.00314183	0.0843959	0.690536	#N/A	#N/A
OR6K3	ENSG00000203757.1	1	158686958	158687953	0.0435511	0.0622517	-0.0187006	-0.040543	0.00314183	0.0843959	0.690536	#N/A	#N/A
OR6K6	ENSG00000180433.4	1	158724510	158725681	0.0435511	0.0622517	-0.0187006	-0.040543	0.00314183	0.0843959	0.690536	#N/A	#N/A
OR6N1	ENSG00000197403.2	1	158735466	158736492	0.0435511	0.0622517	-0.0187006	-0.040543	0.00314183	0.0843959	0.690536	#N/A	#N/A
OR6N2	ENSG00000188340.1	1	158746472	158747425	0.0435511	0.0622517	-0.0187006	-0.040543	0.00314183	0.0843959	0.690536	#N/A	#N/A
MNDA	ENSG00000163563.7	1	158801107	158819296	0.0435511	0.0622517	-0.0187006	-0.040543	0.00314183	0.0843959	0.690536	#N/A	#N/A
PYHIN1	ENSG00000163564.10	1	158900586	158946844	0.0435511	0.0622517	-0.0187006	-0.040543	0.00314183	0.0843959	0.690536	#N/A	#N/A
IFI16	ENSG00000163565.14	1	158969758	159024945	0.0435511	0.0609272	-0.0173761	-0.0390757	0.00432354	0.108782	0.690536	#N/A	#N/A
AIM2	ENSG00000163568.9	1	159032274	159116886	0.0435511	0.0609272	-0.0173761	-0.0390757	0.00432354	0.108782	0.690536	#N/A	#N/A
CADM3	ENSG00000162706.8	1	159141399	159173103	0.0435511	0.0609272	-0.0173761	-0.0390757	0.00432354	0.108782	0.690536	#N/A	#N/A
DARC	ENSG00000213088.5	1	159173097	159176290	0.0435511	0.0609272	-0.0173761	-0.0390757	0.00432354	0.108782	0.690536	#N/A	#N/A
FCER1A	ENSG00000179639.6	1	159259504	159278014	0.0435511	0.0609272	-0.0173761	-0.0390757	0.00432354	0.108782	0.690536	#N/A	#N/A
OR10J3	ENSG00000196266.4	1	159283460	159284449	0.0435511	0.0609272	-0.0173761	-0.0390757	0.00432354	0.108782	0.690536	#N/A	#N/A
OR10J1	ENSG00000196184.7	1	159409512	159410600	0.0435511	0.0596026	-0.0160516	-0.0376069	0.00550381	0.138736	0.690536	#N/A	#N/A
OR10J5	ENSG00000184155.7	1	159504793	159505842	0.0435511	0.0596026	-0.0160516	-0.0376069	0.00550381	0.138736	0.690536	#N/A	#N/A
APCS	ENSG00000132703.3	1	159557615	159558655	0.0435511	0.0596026	-0.0160516	-0.0376069	0.00550381	0.138736	0.690536	#N/A	#N/A
CRP	ENSG00000132693.8	1	159682079	159684379	0.0443886	0.0596026	-0.015214	-0.0368293	0.00640126	0.164251	0.690536	#N/A	#N/A
DUSP23	ENSG00000158716.4	1	159750722	159752333	0.0435511	0.0596026	-0.0160516	-0.0376069	0.00550381	0.138736	0.690536	#N/A	#N/A
FCRL6	ENSG00000181036.9	1	159770301	159786041	0.0435511	0.0596026	-0.0160516	-0.0376069	0.00550381	0.138736	0.690536	#N/A	#N/A
SLAMF8	ENSG00000158714.6	1	159796540	159807039	0.0435511	0.0596026	-0.0160516	-0.0376069	0.00550381	0.138736	0.690536	#N/A	#N/A
C1orf204	ENSG00000188004.5	1	159804264	159825137	0.0435511	0.0596026	-0.0160516	-0.0376069	0.00550381	0.138736	0.690536	#N/A	#N/A
VSIG8	ENSG00000243284.1	1	159824106	159832447	0.0435511	0.0596026	-0.0160516	-0.0376069	0.00550381	0.138736	0.690536	#N/A	#N/A
RP11-190A12.7	ENSG00000256029.1	1	159827690	159842843	0.0435511	0.0596026	-0.0160516	-0.0376069	0.00550381	0.138736	0.690536	#N/A	#N/A
CCDC19	ENSG00000213085.5	1	159842154	159869953	0.0435511	0.0596026	-0.0160516	-0.0376069	0.00550381	0.138736	0.690536	#N/A	#N/A
AL590560.1	ENSG00000269620.1	1	159879884	159880159	0.0435511	0.0596026	-0.0160516	-0.0376069	0.00550381	0.138736	0.690536	#N/A	#N/A
TAGLN2	ENSG00000158710.10	1	159887897	159895522	0.0435511	0.0596026	-0.0160516	-0.0376069	0.00550381	0.138736	0.690536	#N/A	#N/A
IGSF9	ENSG00000085552.12	1	159896829	159915386	0.0435511	0.0596026	-0.0160516	-0.0376069	0.00550381	0.138736	0.690536	#N/A	#N/A
SLAMF9	ENSG00000162723.5	1	159921282	159924044	0.0435511	0.0596026	-0.0160516	-0.0376069	0.00550381	0.138736	0.690536	#N/A	#N/A
PIGM	ENSG00000143315.5	1	159997462	160001783	0.0435511	0.0596026	-0.0160516	-0.0376069	0.00550381	0.138736	0.690536	#N/A	#N/A
KCNJ10	ENSG00000177807.6	1	160007257	160040038	0.0435511	0.0609272	-0.0173761	-0.0390757	0.00432354	0.108782	0.690536	#N/A	#N/A
KCNJ9	ENSG00000162728.4	1	160051360	160060353	0.0435511	0.0609272	-0.0173761	-0.0390757	0.00432354	0.108782	0.690536	#N/A	#N/A
IGSF8	ENSG00000162729.9	1	160061130	160068733	0.0435511	0.0609272	-0.0173761	-0.0390757	0.00432354	0.108782	0.690536	#N/A	#N/A
ATP1A2	ENSG00000018625.10	1	160085549	160113381	0.0435511	0.0609272	-0.0173761	-0.0390757	0.00432354	0.108782	0.690536	#N/A	#N/A
ATP1A4	ENSG00000132681.12	1	160121360	160156767	0.0435511	0.0609272	-0.0173761	-0.0390757	0.00432354	0.108782	0.690536	#N/A	#N/A
CASQ1	ENSG00000143318.8	1	160160285	160171676	0.0435511	0.0609272	-0.0173761	-0.0390757	0.00432354	0.108782	0.690536	#N/A	#N/A
PEA15	ENSG00000162734.8	1	160175127	160185166	0.0435511	0.0609272	-0.0173761	-0.0390757	0.00432354	0.108782	0.690536	#N/A	#N/A
DCAF8	ENSG00000132716.14	1	160185505	160254920	0.0435511	0.0609272	-0.0173761	-0.0390757	0.00432354	0.108782	0.690536	#N/A	#N/A
DCAF8	ENSG00000258465.2	1	160187254	160254920	0.0435511	0.0609272	-0.0173761	-0.0390757	0.00432354	0.108782	0.690536	#N/A	#N/A
PEX19	ENSG00000162735.14	1	160246602	160256138	0.0435511	0.0609272	-0.0173761	-0.0390757	0.00432354	0.108782	0.690536	#N/A	#N/A
COPA	ENSG00000122218.10	1	160259063	160313190	0.0435511	0.0609272	-0.0173761	-0.0390757	0.00432354	0.108782	0.690536	#N/A	#N/A
NCSTN	ENSG00000162736.11	1	160313062	160328742	0.0435511	0.0609272	-0.0173761	-0.0390757	0.00432354	0.108782	0.690536	#N/A	#N/A
NHLH1	ENSG00000171786.5	1	160336857	160342638	0.0435511	0.0609272	-0.0173761	-0.0390757	0.00432354	0.108782	0.690536	#N/A	#N/A
VANGL2	ENSG00000162738.5	1	160370376	160398468	0.0443886	0.0609272	-0.0165385	-0.0382977	0.00522057	0.130033	0.690536	#N/A	#N/A
SLAMF6	ENSG00000162739.9	1	160454820	160493052	0.0443886	0.0609272	-0.0165385	-0.0382977	0.00522057	0.130033	0.690536	#N/A	#N/A
CD84	ENSG00000066294.10	1	160510885	160549306	0.0443886	0.0596026	-0.015214	-0.0368293	0.00640126	0.164251	0.690536	#N/A	#N/A
SLAMF1	ENSG00000117090.10	1	160577890	160617085	0.0443886	0.0596026	-0.015214	-0.0368293	0.00640126	0.164251	0.690536	#N/A	#N/A
CD48	ENSG00000117091.5	1	160648536	160681641	0.0443886	0.0596026	-0.015214	-0.0368293	0.00640126	0.164251	0.690536	#N/A	#N/A
SLAMF7	ENSG00000026751.12	1	160709037	160724611	0.0443886	0.0596026	-0.015214	-0.0368293	0.00640126	0.164251	0.690536	#N/A	#N/A
LY9	ENSG00000122224.13	1	160765864	160798051	0.0452261	0.0596026	-0.0143765	-0.0360515	0.00729843	0.192843	0.690536	#N/A	#N/A
CD244	ENSG00000122223.8	1	160799950	160832692	0.0452261	0.0596026	-0.0143765	-0.0360515	0.00729843	0.192843	0.690536	#N/A	#N/A
ITLN1	ENSG00000179914.4	1	160846329	160854960	0.0452261	0.0596026	-0.0143765	-0.0360515	0.00729843	0.192843	0.690536	#N/A	#N/A
ITLN2	ENSG00000158764.6	1	160914815	160924589	0.0452261	0.0596026	-0.0143765	-0.0360515	0.00729843	0.192843	0.690536	#N/A	#N/A
F11R	ENSG00000158769.13	1	160965001	160991138	0.0452261	0.0596026	-0.0143765	-0.0360515	0.00729843	0.192843	0.690536	#N/A	#N/A
F11R	ENSG00000270149.1	1	160967747	161008752	0.0452261	0.0596026	-0.0143765	-0.0360515	0.00729843	0.192843	0.690536	#N/A	#N/A
TSTD1	ENSG00000215845.6	1	161007421	161008780	0.0452261	0.0596026	-0.0143765	-0.0360515	0.00729843	0.192843	0.690536	#N/A	#N/A
USF1	ENSG00000158773.10	1	161009041	161015767	0.0452261	0.0596026	-0.0143765	-0.0360515	0.00729843	0.192843	0.690536	#N/A	#N/A
ARHGAP30	ENSG00000186517.9	1	161016736	161039760	0.0452261	0.0596026	-0.0143765	-0.0360515	0.00729843	0.192843	0.690536	#N/A	#N/A
AL591806.1	ENSG00000268154.1	1	161035655	161035943	0.0452261	0.0596026	-0.0143765	-0.0360515	0.00729843	0.192843	0.690536	#N/A	#N/A
PVRL4	ENSG00000143217.7	1	161040785	161059389	0.0452261	0.0596026	-0.0143765	-0.0360515	0.00729843	0.192843	0.690536	#N/A	#N/A
KLHDC9	ENSG00000162755.9	1	161068151	161070136	0.0452261	0.0596026	-0.0143765	-0.0360515	0.00729843	0.192843	0.690536	#N/A	#N/A
PFDN2	ENSG00000143256.4	1	161070346	161087901	0.0452261	0.0596026	-0.0143765	-0.0360515	0.00729843	0.192843	0.690536	#N/A	#N/A
NIT1	ENSG00000158793.9	1	161087876	161095235	0.0452261	0.0596026	-0.0143765	-0.0360515	0.00729843	0.192843	0.690536	#N/A	#N/A
DEDD	ENSG00000158796.12	1	161090764	161102478	0.0452261	0.0596026	-0.0143765	-0.0360515	0.00729843	0.192843	0.690536	#N/A	#N/A
UFC1	ENSG00000143222.7	1	161122566	161128646	0.0452261	0.0596026	-0.0143765	-0.0360515	0.00729843	0.192843	0.690536	#N/A	#N/A
USP21	ENSG00000143258.11	1	161129240	161135513	0.0452261	0.0596026	-0.0143765	-0.0360515	0.00729843	0.192843	0.690536	#N/A	#N/A
PPOX	ENSG00000143224.13	1	161136200	161147803	0.0452261	0.0596026	-0.0143765	-0.0360515	0.00729843	0.192843	0.690536	#N/A	#N/A
B4GALT3	ENSG00000158850.10	1	161141100	161147287	0.0452261	0.0596026	-0.0143765	-0.0360515	0.00729843	0.192843	0.690536	#N/A	#N/A
ADAMTS4	ENSG00000158859.9	1	161154098	161168846	0.0452261	0.0596026	-0.0143765	-0.0360515	0.00729843	0.192843	0.690536	#N/A	#N/A
NDUFS2	ENSG00000158864.8	1	161166894	161184185	0.0452261	0.0596026	-0.0143765	-0.0360515	0.00729843	0.192843	0.690536	#N/A	#N/A
FCER1G	ENSG00000158869.6	1	161185024	161190489	0.0452261	0.0609272	-0.015701	-0.0375194	0.00611732	0.154114	0.690536	#N/A	#N/A
AL590714.1	ENSG00000268387.1	1	161190160	161192296	0.0452261	0.0596026	-0.0143765	-0.0360515	0.00729843	0.192843	0.690536	#N/A	#N/A
APOA2	ENSG00000158874.7	1	161192082	161193421	0.0452261	0.0596026	-0.0143765	-0.0360515	0.00729843	0.192843	0.690536	#N/A	#N/A
TOMM40L	ENSG00000158882.8	1	161195793	161200408	0.0452261	0.0596026	-0.0143765	-0.0360515	0.00729843	0.192843	0.690536	#N/A	#N/A
NR1I3	ENSG00000143257.7	1	161199456	161208092	0.0452261	0.0596026	-0.0143765	-0.0360515	0.00729843	0.192843	0.690536	#N/A	#N/A
PCP4L1	ENSG00000248485.1	1	161228517	161255240	0.0452261	0.0609272	-0.015701	-0.0375194	0.00611732	0.154114	0.690536	#N/A	#N/A
MPZ	ENSG00000158887.11	1	161274525	161279762	0.0452261	0.0609272	-0.015701	-0.0375194	0.00611732	0.154114	0.690536	#N/A	#N/A
SDHC	ENSG00000143252.10	1	161284047	161332984	0.0452261	0.0609272	-0.015701	-0.0375194	0.00611732	0.154114	0.690536	#N/A	#N/A
C1orf192	ENSG00000188931.3	1	161334521	161337664	0.0452261	0.0609272	-0.015701	-0.0375194	0.00611732	0.154114	0.690536	#N/A	#N/A
FCGR2A	ENSG00000143226.9	1	161475220	161493803	0.0443886	0.0635762	-0.0191875	-0.0412301	0.00285495	0.0789637	0.690536	#N/A	#N/A
HSPA6	ENSG00000173110.6	1	161494036	161496681	0.0443886	0.0635762	-0.0191875	-0.0412301	0.00285495	0.0789637	0.690536	#N/A	#N/A
FCGR3A	ENSG00000203747.5	1	161511549	161600917	0.0443886	0.0635762	-0.0191875	-0.0412301	0.00285495	0.0789637	0.690536	#N/A	#N/A
FCGR2B	ENSG00000072694.14	1	161551101	161648444	0.0443886	0.0635762	-0.0191875	-0.0412301	0.00285495	0.0789637	0.690536	#N/A	#N/A
FCGR3B	ENSG00000162747.5	1	161592986	161601753	0.0443886	0.0635762	-0.0191875	-0.0412301	0.00285495	0.0789637	0.690536	#N/A	#N/A
FCRLA	ENSG00000132185.12	1	161676762	161684142	0.0443886	0.0649007	-0.0205121	-0.0426942	0.00167008	0.0605893	0.690536	#N/A	#N/A
FCRLB	ENSG00000162746.10	1	161691353	161697933	0.0443886	0.0649007	-0.0205121	-0.0426942	0.00167008	0.0605893	0.690536	#N/A	#N/A
DUSP12	ENSG00000081721.7	1	161719548	161727028	0.0443886	0.0649007	-0.0205121	-0.0426942	0.00167008	0.0605893	0.690536	#N/A	#N/A
ATF6	ENSG00000118217.5	1	161736084	161933860	0.0443886	0.0622517	-0.017863	-0.0397645	0.00403846	0.10186	0.690536	#N/A	#N/A
OLFML2B	ENSG00000162745.6	1	161952982	161993644	0.0443886	0.0609272	-0.0165385	-0.0382977	0.00522057	0.130033	0.690536	#N/A	#N/A
NOS1AP	ENSG00000198929.8	1	162039564	162353321	0.0443886	0.0609272	-0.0165385	-0.0382977	0.00522057	0.130033	0.690536	#N/A	#N/A
RP11-565P22.6	ENSG00000254706.1	1	162335197	162351905	0.0435511	0.0609272	-0.0173761	-0.0390757	0.00432354	0.108782	0.690536	#N/A	#N/A
C1orf226	ENSG00000239887.3	1	162336698	162356600	0.0435511	0.0609272	-0.0173761	-0.0390757	0.00432354	0.108782	0.690536	#N/A	#N/A
C1orf111	ENSG00000171722.7	1	162342993	162346660	0.0435511	0.0609272	-0.0173761	-0.0390757	0.00432354	0.108782	0.690536	#N/A	#N/A
SH2D1B	ENSG00000198574.4	1	162365056	162381928	0.0435511	0.0609272	-0.0173761	-0.0390757	0.00432354	0.108782	0.690536	#N/A	#N/A
UHMK1	ENSG00000152332.11	1	162467041	162499419	0.0435511	0.0596026	-0.0160516	-0.0376069	0.00550381	0.138736	0.690536	#N/A	#N/A
UAP1	ENSG00000117143.9	1	162531323	162569627	0.0435511	0.0609272	-0.0173761	-0.0390757	0.00432354	0.108782	0.690536	#N/A	#N/A
DDR2	ENSG00000162733.12	1	162601163	162757190	0.0435511	0.0609272	-0.0173761	-0.0390757	0.00432354	0.108782	0.690536	#N/A	#N/A
HSD17B7	ENSG00000132196.9	1	162760492	162782607	0.0443886	0.0596026	-0.015214	-0.0368293	0.00640126	0.164251	0.690536	#N/A	#N/A
C1orf110	ENSG00000185860.9	1	162794248	162838605	0.0443886	0.0596026	-0.015214	-0.0368293	0.00640126	0.164251	0.690536	#N/A	#N/A
RGS4	ENSG00000117152.9	1	163038565	163046592	0.0452261	0.0596026	-0.0143765	-0.0360515	0.00729843	0.192843	0.690536	#N/A	#N/A
RGS5	ENSG00000143248.8	1	163080911	163291577	0.0452261	0.0596026	-0.0143765	-0.0360515	0.00729843	0.192843	0.690536	#N/A	#N/A
NUF2	ENSG00000143228.8	1	163236366	163325554	0.0460637	0.0596026	-0.013539	-0.0352733	0.00819531	0.224596	0.699914	#N/A	#N/A
PBX1	ENSG00000185630.14	1	164524821	164868533	0.0485762	0.0622517	-0.0136754	-0.0358684	0.00851749	0.230243	0.699914	#N/A	#N/A
LMX1A	ENSG00000162761.10	1	165171104	165325952	0.0469012	0.0635762	-0.016675	-0.038892	0.00554201	0.13565	0.690536	#N/A	#N/A
RXRG	ENSG00000143171.8	1	165370159	165414433	0.0469012	0.0635762	-0.016675	-0.038892	0.00554201	0.13565	0.690536	#N/A	#N/A
LRRC52	ENSG00000162763.3	1	165513244	165533198	0.0469012	0.0635762	-0.016675	-0.038892	0.00554201	0.13565	0.690536	#N/A	#N/A
MGST3	ENSG00000143198.8	1	165600098	165631033	0.0477387	0.0635762	-0.0158375	-0.0381121	0.00643716	0.159817	0.690536	#N/A	#N/A
ALDH9A1	ENSG00000143149.8	1	165631453	165668100	0.0477387	0.0635762	-0.0158375	-0.0381121	0.00643716	0.159817	0.690536	#N/A	#N/A
TMCO1	ENSG00000143183.12	1	165696032	165796992	0.0485762	0.0635762	-0.0149999	-0.0373319	0.00733205	0.186837	0.690536	#N/A	#N/A
UCK2	ENSG00000143179.8	1	165796768	165880855	0.0477387	0.0635762	-0.0158375	-0.0381121	0.00643716	0.159817	0.690536	#N/A	#N/A
FAM78B	ENSG00000188859.5	1	166026674	166136206	0.0477387	0.0635762	-0.0158375	-0.0381121	0.00643716	0.159817	0.690536	#N/A	#N/A
AL626787.1	ENSG00000267884.1	1	166026679	166028709	0.0477387	0.0635762	-0.0158375	-0.0381121	0.00643716	0.159817	0.690536	#N/A	#N/A
POGK	ENSG00000143157.7	1	166808681	166825581	0.0477387	0.0649007	-0.017162	-0.0395747	0.00525077	0.127252	0.690536	#N/A	#N/A
TADA1	ENSG00000152382.5	1	166825747	166845564	0.0477387	0.0649007	-0.017162	-0.0395747	0.00525077	0.127252	0.690536	#N/A	#N/A
ILDR2	ENSG00000143195.8	1	166882443	166944719	0.0469012	0.0649007	-0.0179995	-0.040355	0.00435599	0.107041	0.690536	#N/A	#N/A
MAEL	ENSG00000143194.8	1	166958346	166991451	0.0469012	0.0635762	-0.016675	-0.038892	0.00554201	0.13565	0.690536	#N/A	#N/A
GPA33	ENSG00000143167.7	1	167022073	167059868	0.0469012	0.0635762	-0.016675	-0.038892	0.00554201	0.13565	0.690536	#N/A	#N/A
DUSP27	ENSG00000198842.5	1	167063282	167098402	0.0469012	0.0649007	-0.0179995	-0.040355	0.00435599	0.107041	0.690536	#N/A	#N/A
POU2F1	ENSG00000143190.17	1	167190066	167396582	0.0469012	0.0649007	-0.0179995	-0.040355	0.00435599	0.107041	0.690536	#N/A	#N/A
CD247	ENSG00000198821.6	1	167399877	167487847	0.0477387	0.0649007	-0.017162	-0.0395747	0.00525077	0.127252	0.690536	#N/A	#N/A
CREG1	ENSG00000143162.7	1	167498914	167523004	0.0477387	0.0635762	-0.0158375	-0.0381121	0.00643716	0.159817	0.690536	#N/A	#N/A
RCSD1	ENSG00000198771.6	1	167599330	167675486	0.0477387	0.0635762	-0.0158375	-0.0381121	0.00643716	0.159817	0.690536	#N/A	#N/A
MPZL1	ENSG00000197965.7	1	167690429	167761156	0.0485762	0.0635762	-0.0149999	-0.0373319	0.00733205	0.186837	0.690536	#N/A	#N/A
ADCY10	ENSG00000143199.13	1	167778625	167883453	0.0485762	0.0635762	-0.0149999	-0.0373319	0.00733205	0.186837	0.690536	#N/A	#N/A
MPC2	ENSG00000143158.6	1	167885967	167906278	0.0485762	0.0635762	-0.0149999	-0.0373319	0.00733205	0.186837	0.690536	#N/A	#N/A
DCAF6	ENSG00000143164.11	1	167905021	168045081	0.0494137	0.0622517	-0.0128379	-0.0350883	0.0094125	0.264868	0.714907	#N/A	#N/A
GPR161	ENSG00000143147.10	1	168053997	168106821	0.0502513	0.0622517	-0.0120004	-0.034308	0.0103072	0.302558	0.723852	#N/A	#N/A
TIPRL	ENSG00000143155.8	1	168148171	168169950	0.0502513	0.0622517	-0.0120004	-0.034308	0.0103072	0.302558	0.723852	#N/A	#N/A
SFT2D2	ENSG00000213064.5	1	168195176	168222263	0.0502513	0.0609272	-0.0106759	-0.0328439	0.0114921	0.362862	0.749603	#N/A	#N/A
TBX19	ENSG00000143178.8	1	168250278	168283664	0.0494137	0.0609272	-0.0115134	-0.0336238	0.010597	0.320329	0.73306	#N/A	#N/A
XCL2	ENSG00000143185.3	1	168510003	168513235	0.0485762	0.0635762	-0.0149999	-0.0373319	0.00733205	0.186837	0.690536	#N/A	#N/A
XCL1	ENSG00000143184.4	1	168545711	168551315	0.0485762	0.0635762	-0.0149999	-0.0373319	0.00733205	0.186837	0.690536	#N/A	#N/A
DPT	ENSG00000143196.4	1	168664697	168698502	0.0485762	0.0622517	-0.0136754	-0.0358684	0.00851749	0.230243	0.699914	#N/A	#N/A
ATP1B1	ENSG00000143153.8	1	169074935	169101960	0.0485762	0.0635762	-0.0149999	-0.0373319	0.00733205	0.186837	0.690536	#N/A	#N/A
NME7	ENSG00000143156.9	1	169101769	169337205	0.0485762	0.0649007	-0.0163244	-0.0387942	0.00614529	0.150088	0.690536	#N/A	#N/A
BLZF1	ENSG00000117475.9	1	169337208	169365778	0.0485762	0.0649007	-0.0163244	-0.0387942	0.00614529	0.150088	0.690536	#N/A	#N/A
CCDC181	ENSG00000117477.8	1	169364108	169429907	0.0485762	0.0662252	-0.017649	-0.0402551	0.00495723	0.119366	0.690536	#N/A	#N/A
SLC19A2	ENSG00000117479.8	1	169433147	169455241	0.0485762	0.0662252	-0.017649	-0.0402551	0.00495723	0.119366	0.690536	#N/A	#N/A
F5	ENSG00000198734.6	1	169483404	169555826	0.0485762	0.0662252	-0.017649	-0.0402551	0.00495723	0.119366	0.690536	#N/A	#N/A
SELP	ENSG00000174175.12	1	169558087	169599431	0.0485762	0.0662252	-0.017649	-0.0402551	0.00495723	0.119366	0.690536	#N/A	#N/A
C1orf112	ENSG00000000460.12	1	169631245	169823221	0.0485762	0.0662252	-0.017649	-0.0402551	0.00495723	0.119366	0.690536	#N/A	#N/A
SELL	ENSG00000188404.4	1	169659808	169680839	0.0485762	0.0662252	-0.017649	-0.0402551	0.00495723	0.119366	0.690536	#N/A	#N/A
SELE	ENSG00000007908.11	1	169691781	169733846	0.0485762	0.0662252	-0.017649	-0.0402551	0.00495723	0.119366	0.690536	#N/A	#N/A
METTL18	ENSG00000171806.7	1	169761670	169764107	0.0485762	0.0662252	-0.017649	-0.0402551	0.00495723	0.119366	0.690536	#N/A	#N/A
SCYL3	ENSG00000000457.9	1	169818772	169863408	0.0477387	0.0662252	-0.0184865	-0.041036	0.00406308	0.10031	0.690536	#N/A	#N/A
KIFAP3	ENSG00000075945.8	1	169890467	170054349	0.0477387	0.0649007	-0.017162	-0.0395747	0.00525077	0.127252	0.690536	#N/A	#N/A
METTL11B	ENSG00000203740.3	1	170115142	170136931	0.0477387	0.0649007	-0.017162	-0.0395747	0.00525077	0.127252	0.690536	#N/A	#N/A
GORAB	ENSG00000120370.8	1	170501270	170522587	0.0469012	0.0635762	-0.016675	-0.038892	0.00554201	0.13565	0.690536	#N/A	#N/A
PRRX1	ENSG00000116132.7	1	170631869	170708560	0.0469012	0.0635762	-0.016675	-0.038892	0.00554201	0.13565	0.690536	#N/A	#N/A
MROH9	ENSG00000117501.10	1	170904612	171033906	0.0469012	0.0622517	-0.0153505	-0.0374277	0.00672669	0.170161	0.690536	#N/A	#N/A
FMO3	ENSG00000007933.8	1	171060018	171086959	0.0469012	0.0622517	-0.0153505	-0.0374277	0.00672669	0.170161	0.690536	#N/A	#N/A
FMO6P	ENSG00000117507.4	1	171106879	171130707	0.0469012	0.0622517	-0.0153505	-0.0374277	0.00672669	0.170161	0.690536	#N/A	#N/A
FMO2	ENSG00000094963.9	1	171154347	171181822	0.0469012	0.0622517	-0.0153505	-0.0374277	0.00672669	0.170161	0.690536	#N/A	#N/A
FMO1	ENSG00000010932.11	1	171217638	171255117	0.0469012	0.0622517	-0.0153505	-0.0374277	0.00672669	0.170161	0.690536	#N/A	#N/A
FMO4	ENSG00000076258.5	1	171283347	171311223	0.0469012	0.0609272	-0.014026	-0.035962	0.00791	0.211259	0.69628	#N/A	#N/A
PRRC2C	ENSG00000117523.11	1	171454651	171562650	0.0477387	0.0596026	-0.011864	-0.0337162	0.00998825	0.297726	0.722758	#N/A	#N/A
MYOC	ENSG00000034971.10	1	171604557	171621823	0.0469012	0.0582781	-0.011377	-0.0330264	0.0102724	0.31555	0.730447	#N/A	#N/A
VAMP4	ENSG00000117533.10	1	171669300	171711387	0.0469012	0.0582781	-0.011377	-0.0330264	0.0102724	0.31555	0.730447	#N/A	#N/A
METTL13	ENSG00000010165.15	1	171750788	171783163	0.0469012	0.0582781	-0.011377	-0.0330264	0.0102724	0.31555	0.730447	#N/A	#N/A
DNM3	ENSG00000197959.9	1	171810621	172387606	0.0485762	0.0635762	-0.0149999	-0.0373319	0.00733205	0.186837	0.690536	#N/A	#N/A
PIGC	ENSG00000135845.5	1	172339329	172413230	0.0485762	0.0622517	-0.0136754	-0.0358684	0.00851749	0.230243	0.699914	#N/A	#N/A
C1orf105	ENSG00000180999.6	1	172389828	172437971	0.0485762	0.0609272	-0.0123509	-0.0344035	0.00970158	0.280847	0.716037	#N/A	#N/A
SUCO	ENSG00000094975.9	1	172501489	172580971	0.0485762	0.0609272	-0.0123509	-0.0344035	0.00970158	0.280847	0.716037	#N/A	#N/A
FASLG	ENSG00000117560.6	1	172628154	172636014	0.0485762	0.0609272	-0.0123509	-0.0344035	0.00970158	0.280847	0.716037	#N/A	#N/A
TNFSF18	ENSG00000120337.7	1	173009100	173020103	0.0494137	0.0609272	-0.0115134	-0.0336238	0.010597	0.320329	0.73306	#N/A	#N/A
TNFSF4	ENSG00000117586.6	1	173152873	173176452	0.0494137	0.0609272	-0.0115134	-0.0336238	0.010597	0.320329	0.73306	#N/A	#N/A
PRDX6	ENSG00000117592.8	1	173446405	173457946	0.0485762	0.0609272	-0.0123509	-0.0344035	0.00970158	0.280847	0.716037	#N/A	#N/A
SLC9C2	ENSG00000162753.10	1	173469603	173572233	0.0485762	0.0609272	-0.0123509	-0.0344035	0.00970158	0.280847	0.716037	#N/A	#N/A
ANKRD45	ENSG00000183831.6	1	173578700	173639001	0.0485762	0.0609272	-0.0123509	-0.0344035	0.00970158	0.280847	0.716037	#N/A	#N/A
KLHL20	ENSG00000076321.6	1	173684080	173755840	0.0485762	0.0609272	-0.0123509	-0.0344035	0.00970158	0.280847	0.716037	#N/A	#N/A
CENPL	ENSG00000120334.11	1	173768688	173793858	0.0485762	0.0609272	-0.0123509	-0.0344035	0.00970158	0.280847	0.716037	#N/A	#N/A
DARS2	ENSG00000117593.8	1	173793641	173827684	0.0485762	0.0596026	-0.0110264	-0.0329372	0.0108843	0.339058	0.737942	#N/A	#N/A
ZBTB37	ENSG00000185278.10	1	173837220	173872687	0.0485762	0.0596026	-0.0110264	-0.0329372	0.0108843	0.339058	0.737942	#N/A	#N/A
SERPINC1	ENSG00000117601.9	1	173872947	173886516	0.0485762	0.0596026	-0.0110264	-0.0329372	0.0108843	0.339058	0.737942	#N/A	#N/A
RC3H1	ENSG00000135870.7	1	173900352	173991435	0.0485762	0.0596026	-0.0110264	-0.0329372	0.0108843	0.339058	0.737942	#N/A	#N/A
RABGAP1L	ENSG00000152061.17	1	174128548	174964445	0.0552764	0.0596026	-0.00432627	-0.0266957	0.0180431	0.763293	0.955801	#N/A	#N/A
GPR52	ENSG00000203737.2	1	174417212	174418683	0.0510888	0.0609272	-0.00983838	-0.0320637	0.012387	0.408331	0.772383	#N/A	#N/A
CACYBP	ENSG00000116161.13	1	174968300	174980851	0.0502513	0.0596026	-0.00935139	-0.0313784	0.0126756	0.430797	0.786935	#N/A	#N/A
MRPS14	ENSG00000120333.4	1	174979925	174992561	0.0510888	0.0596026	-0.00851387	-0.0305986	0.0135708	0.480878	0.813094	#N/A	#N/A
TNN	ENSG00000120332.11	1	175036994	175117202	0.0510888	0.0596026	-0.00851387	-0.0305986	0.0135708	0.480878	0.813094	#N/A	#N/A
KIAA0040	ENSG00000235750.5	1	175126123	175162135	0.0510888	0.0596026	-0.00851387	-0.0305986	0.0135708	0.480878	0.813094	#N/A	#N/A
TNR	ENSG00000116147.12	1	175284330	175712906	0.0510888	0.0635762	-0.0124874	-0.0349899	0.0100152	0.285703	0.716177	#N/A	#N/A
RFWD2	ENSG00000143207.15	1	175913967	176176629	0.0519263	0.0635762	-0.0116499	-0.0342088	0.010909	0.32464	0.734208	#N/A	#N/A
PAPPA2	ENSG00000116183.6	1	176432307	176814735	0.0519263	0.0635762	-0.0116499	-0.0342088	0.010909	0.32464	0.734208	#N/A	#N/A
ASTN1	ENSG00000152092.11	1	176826438	177134109	0.0510888	0.0622517	-0.0111629	-0.0335275	0.0112017	0.343268	0.739642	#N/A	#N/A
BRINP2	ENSG00000198797.6	1	177140633	177251558	0.0510888	0.0609272	-0.00983838	-0.0320637	0.012387	0.408331	0.772383	#N/A	#N/A
SEC16B	ENSG00000120341.14	1	177893091	177953438	0.0510888	0.0635762	-0.0124874	-0.0349899	0.0100152	0.285703	0.716177	#N/A	#N/A
RASAL2	ENSG00000075391.12	1	178062864	178448644	0.0536013	0.0635762	-0.00997482	-0.0326456	0.012696	0.411148	0.773741	#N/A	#N/A
TEX35	ENSG00000240021.5	1	178482212	178517734	0.0536013	0.0622517	-0.00865032	-0.0311843	0.0138836	0.482411	0.813094	#N/A	#N/A
C1orf220	ENSG00000213057.4	1	178511887	178518024	0.0536013	0.0622517	-0.00865032	-0.0311843	0.0138836	0.482411	0.813094	#N/A	#N/A
C1ORF220	ENSG00000184909.8	1	178511950	178517579	0.0536013	0.0622517	-0.00865032	-0.0311843	0.0138836	0.482411	0.813094	#N/A	#N/A
RALGPS2	ENSG00000116191.13	1	178694300	178889238	0.0527638	0.0635762	-0.0108123	-0.0334273	0.0118026	0.366491	0.751921	#N/A	#N/A
ANGPTL1	ENSG00000116194.8	1	178818840	178840187	0.0527638	0.0622517	-0.00948784	-0.0319656	0.0129899	0.433347	0.788343	#N/A	#N/A
FAM20B	ENSG00000116199.7	1	178994939	179045697	0.0527638	0.0622517	-0.00948784	-0.0319656	0.0129899	0.433347	0.788343	#N/A	#N/A
TOR3A	ENSG00000186283.9	1	179050512	179067158	0.0527638	0.0622517	-0.00948784	-0.0319656	0.0129899	0.433347	0.788343	#N/A	#N/A
ABL2	ENSG00000143322.15	1	179068462	179198819	0.0527638	0.0622517	-0.00948784	-0.0319656	0.0129899	0.433347	0.788343	#N/A	#N/A
SOAT1	ENSG00000057252.8	1	179262925	179327815	0.0536013	0.0622517	-0.00865032	-0.0311843	0.0138836	0.482411	0.813094	#N/A	#N/A
AXDND1	ENSG00000162779.16	1	179334855	179523870	0.0536013	0.0622517	-0.00865032	-0.0311843	0.0138836	0.482411	0.813094	#N/A	#N/A
AL160286.1	ENSG00000269064.1	1	179443716	179457805	0.0536013	0.0622517	-0.00865032	-0.0311843	0.0138836	0.482411	0.813094	#N/A	#N/A
NPHS2	ENSG00000116218.8	1	179519674	179545087	0.0527638	0.0622517	-0.00948784	-0.0319656	0.0129899	0.433347	0.788343	#N/A	#N/A
TDRD5	ENSG00000162782.11	1	179560748	179660407	0.0536013	0.0622517	-0.00865032	-0.0311843	0.0138836	0.482411	0.813094	#N/A	#N/A
FAM163A	ENSG00000143340.6	1	179712298	179785333	0.0544389	0.0622517	-0.00781279	-0.0304027	0.0147771	0.533888	0.842425	#N/A	#N/A
TOR1AIP2	ENSG00000169905.8	1	179809102	179846938	0.0544389	0.0622517	-0.00781279	-0.0304027	0.0147771	0.533888	0.842425	#N/A	#N/A
IFRG15	ENSG00000258664.1	1	179833916	179834311	0.0544389	0.0622517	-0.00781279	-0.0304027	0.0147771	0.533888	0.842425	#N/A	#N/A
TOR1AIP1	ENSG00000143337.14	1	179851177	179894135	0.0552764	0.0622517	-0.00697527	-0.0296209	0.0156703	0.587529	0.869067	#N/A	#N/A
CEP350	ENSG00000135837.11	1	179923873	180084015	0.0552764	0.0635762	-0.00829978	-0.0310815	0.014482	0.508249	0.825835	#N/A	#N/A
QSOX1	ENSG00000116260.12	1	180123969	180173165	0.0552764	0.0635762	-0.00829978	-0.0310815	0.014482	0.508249	0.825835	#N/A	#N/A
LHX4	ENSG00000121454.4	1	180199421	180249380	0.0552764	0.0622517	-0.00697527	-0.0296209	0.0156703	0.587529	0.869067	#N/A	#N/A
ACBD6	ENSG00000135847.5	1	180244515	180472089	0.0569514	0.0635762	-0.00662474	-0.0295164	0.016267	0.614308	0.885957	#N/A	#N/A
XPR1	ENSG00000143324.9	1	180601140	180859387	0.0569514	0.0649007	-0.00794924	-0.0309752	0.0150767	0.534055	0.842425	#N/A	#N/A
KIAA1614	ENSG00000135835.6	1	180882290	180920750	0.0561139	0.0649007	-0.00878676	-0.0317582	0.0141847	0.483637	0.813094	#N/A	#N/A
AL162431.1	ENSG00000234237.2	1	180941695	180949868	0.0552764	0.0649007	-0.00962428	-0.0325409	0.0132924	0.435536	0.788824	#N/A	#N/A
STX6	ENSG00000135823.9	1	180941861	180992047	0.0552764	0.0649007	-0.00962428	-0.0325409	0.0132924	0.435536	0.788824	#N/A	#N/A
MR1	ENSG00000153029.10	1	181003067	181031074	0.0561139	0.0649007	-0.00878676	-0.0317582	0.0141847	0.483637	0.813094	#N/A	#N/A
IER5	ENSG00000162783.8	1	181057638	181059977	0.0544389	0.0649007	-0.0104618	-0.0333235	0.0123999	0.389951	0.760607	#N/A	#N/A
CACNA1E	ENSG00000198216.6	1	181382238	181777219	0.0536013	0.0662252	-0.0126238	-0.0355646	0.0103169	0.290125	0.720363	#N/A	#N/A
ZNF648	ENSG00000179930.5	1	182023705	182030847	0.0527638	0.0649007	-0.0121368	-0.0348878	0.0106141	0.306939	0.726273	#N/A	#N/A
GLUL	ENSG00000135821.12	1	182350839	182361341	0.0527638	0.0662252	-0.0134613	-0.036347	0.00942426	0.254578	0.713278	#N/A	#N/A
TEDDM1	ENSG00000203730.2	1	182367252	182369751	0.0527638	0.0662252	-0.0134613	-0.036347	0.00942426	0.254578	0.713278	#N/A	#N/A
RGSL1	ENSG00000121446.13	1	182419256	182529734	0.0527638	0.0675497	-0.0147858	-0.0378049	0.00823321	0.209121	0.69628	#N/A	#N/A
RNASEL	ENSG00000135828.7	1	182542769	182558391	0.0527638	0.0649007	-0.0121368	-0.0348878	0.0106141	0.306939	0.726273	#N/A	#N/A
RGS16	ENSG00000143333.6	1	182567758	182573543	0.0527638	0.0649007	-0.0121368	-0.0348878	0.0106141	0.306939	0.726273	#N/A	#N/A
RGS8	ENSG00000135824.8	1	182615239	182653711	0.0527638	0.0649007	-0.0121368	-0.0348878	0.0106141	0.306939	0.726273	#N/A	#N/A
NPL	ENSG00000135838.9	1	182758428	182799519	0.0527638	0.0649007	-0.0121368	-0.0348878	0.0106141	0.306939	0.726273	#N/A	#N/A
DHX9	ENSG00000135829.12	1	182808504	182856886	0.0527638	0.0649007	-0.0121368	-0.0348878	0.0106141	0.306939	0.726273	#N/A	#N/A
SHCBP1L	ENSG00000157060.10	1	182869000	182922660	0.0536013	0.0649007	-0.0112993	-0.0341057	0.0115071	0.347043	0.741363	#N/A	#N/A
LAMC1	ENSG00000135862.5	1	182992595	183114727	0.0536013	0.0649007	-0.0112993	-0.0341057	0.0115071	0.347043	0.741363	#N/A	#N/A
LAMC2	ENSG00000058085.10	1	183155373	183214035	0.0536013	0.0649007	-0.0112993	-0.0341057	0.0115071	0.347043	0.741363	#N/A	#N/A
NMNAT2	ENSG00000157064.6	1	183217372	183387737	0.0544389	0.0649007	-0.0104618	-0.0333235	0.0123999	0.389951	0.760607	#N/A	#N/A
SMG7	ENSG00000116698.16	1	183441351	183567381	0.0561139	0.0649007	-0.00878676	-0.0317582	0.0141847	0.483637	0.813094	#N/A	#N/A
NCF2	ENSG00000116701.10	1	183524698	183560011	0.0544389	0.0649007	-0.0104618	-0.0333235	0.0123999	0.389951	0.760607	#N/A	#N/A
ARPC5	ENSG00000162704.11	1	183592401	183604892	0.0527638	0.0649007	-0.0121368	-0.0348878	0.0106141	0.306939	0.726273	#N/A	#N/A
RGL1	ENSG00000143344.11	1	183605220	183897665	0.0527638	0.0662252	-0.0134613	-0.036347	0.00942426	0.254578	0.713278	#N/A	#N/A
APOBEC4	ENSG00000173627.6	1	183615541	183622451	0.0527638	0.0649007	-0.0121368	-0.0348878	0.0106141	0.306939	0.726273	#N/A	#N/A
COLGALT2	ENSG00000198756.6	1	183898796	184006863	0.0519263	0.0662252	-0.0142989	-0.0371291	0.00853135	0.221912	0.699914	#N/A	#N/A
TSEN15	ENSG00000198860.7	1	184020811	184043346	0.0519263	0.0662252	-0.0142989	-0.0371291	0.00853135	0.221912	0.699914	#N/A	#N/A
C1orf21	ENSG00000116667.8	1	184356192	184598154	0.0536013	0.0688742	-0.0152728	-0.0384786	0.00793296	0.19703	0.694503	#N/A	#N/A
EDEM3	ENSG00000116406.14	1	184659365	184724047	0.0536013	0.0688742	-0.0152728	-0.0384786	0.00793296	0.19703	0.694503	#N/A	#N/A
FAM129A	ENSG00000135842.12	1	184759858	184943682	0.0544389	0.0701987	-0.0157598	-0.0391503	0.00763064	0.185605	0.690536	#N/A	#N/A
RNF2	ENSG00000121481.6	1	185014496	185071740	0.0536013	0.0688742	-0.0152728	-0.0384786	0.00793296	0.19703	0.694503	#N/A	#N/A
TRMT1L	ENSG00000121486.7	1	185087220	185126204	0.0536013	0.0701987	-0.0165973	-0.0399339	0.00673918	0.160081	0.690536	#N/A	#N/A
SWT1	ENSG00000116668.8	1	185126212	185260897	0.0536013	0.0701987	-0.0165973	-0.0399339	0.00673918	0.160081	0.690536	#N/A	#N/A
IVNS1ABP	ENSG00000116679.11	1	185265520	185286461	0.0536013	0.0701987	-0.0165973	-0.0399339	0.00673918	0.160081	0.690536	#N/A	#N/A
HMCN1	ENSG00000143341.7	1	185703683	186160085	0.0536013	0.0728477	-0.0192463	-0.0428409	0.00434817	0.102754	0.690536	#N/A	#N/A
PRG4	ENSG00000116690.7	1	186265405	186283694	0.0519263	0.0728477	-0.0209214	-0.0444086	0.00256582	0.0724489	0.690536	#N/A	#N/A
TPR	ENSG00000047410.9	1	186280784	186344825	0.0536013	0.0728477	-0.0192463	-0.0428409	0.00434817	0.102754	0.690536	#N/A	#N/A
C1orf27	ENSG00000157181.10	1	186344890	186390510	0.0536013	0.0728477	-0.0192463	-0.0428409	0.00434817	0.102754	0.690536	#N/A	#N/A
AL596220.1	ENSG00000268662.1	1	186364123	186365908	0.0536013	0.0715232	-0.0179218	-0.0413879	0.00554425	0.128849	0.690536	#N/A	#N/A
OCLM	ENSG00000262180.1	1	186369704	186370587	0.0527638	0.0715232	-0.0187594	-0.0421716	0.00465288	0.109478	0.690536	#N/A	#N/A
PDC	ENSG00000116703.12	1	186412698	186430254	0.0527638	0.0728477	-0.0200839	-0.0436248	0.00345711	0.0865981	0.690536	#N/A	#N/A
PTGS2	ENSG00000073756.7	1	186640923	186649559	0.0544389	0.0728477	-0.0184088	-0.0420567	0.00523901	0.121059	0.690536	#N/A	#N/A
PLA2G4A	ENSG00000116711.8	1	186798085	186958113	0.0544389	0.0728477	-0.0184088	-0.0420567	0.00523901	0.121059	0.690536	#N/A	#N/A
BRINP3	ENSG00000162670.8	1	190066792	190446759	0.0586265	0.0728477	-0.0142212	-0.0381323	0.00968984	0.248707	0.70998	#N/A	#N/A
RGS18	ENSG00000150681.5	1	192127587	192154945	0.061139	0.0754967	-0.0143577	-0.0386724	0.00995706	0.252453	0.713278	#N/A	#N/A
RGS21	ENSG00000253148.1	1	192286122	192336415	0.0628141	0.0754967	-0.0126826	-0.0370987	0.0117335	0.320726	0.733448	#N/A	#N/A
RGS1	ENSG00000090104.7	1	192544857	192549161	0.0619765	0.0754967	-0.0135201	-0.0378857	0.0108454	0.285335	0.716177	#N/A	#N/A
RGS13	ENSG00000127074.10	1	192605275	192629390	0.0628141	0.0754967	-0.0126826	-0.0370987	0.0117335	0.320726	0.733448	#N/A	#N/A
RGS2	ENSG00000116741.6	1	192778169	192781403	0.0628141	0.0768212	-0.0140071	-0.0385453	0.0105311	0.270259	0.714907	#N/A	#N/A
UCHL5	ENSG00000116750.9	1	192981380	193029237	0.0661642	0.0781457	-0.0119815	-0.036839	0.012876	0.360734	0.74776	#N/A	#N/A
TROVE2	ENSG00000116747.8	1	193028552	193060907	0.0653266	0.0781457	-0.0128191	-0.0376273	0.0119892	0.323396	0.733747	#N/A	#N/A
GLRX2	ENSG00000023572.4	1	193065598	193075244	0.0653266	0.0781457	-0.0128191	-0.0376273	0.0119892	0.323396	0.733747	#N/A	#N/A
CDC73	ENSG00000134371.9	1	193091147	193223031	0.0661642	0.0834437	-0.0172796	-0.0426077	0.00804856	0.180116	0.690536	#N/A	#N/A
B3GALT2	ENSG00000162630.5	1	193148175	193155784	0.0661642	0.0834437	-0.0172796	-0.0426077	0.00804856	0.180116	0.690536	#N/A	#N/A
KCNT2	ENSG00000162687.12	1	196194909	196578355	0.0661642	0.0794702	-0.013306	-0.0382826	0.0116705	0.306966	0.726273	#N/A	#N/A
CFH	ENSG00000000971.11	1	196621008	196716634	0.0628141	0.0768212	-0.0140071	-0.0385453	0.0105311	0.270259	0.714907	#N/A	#N/A
CFHR3	ENSG00000116785.9	1	196743925	196763203	0.0628141	0.0781457	-0.0153316	-0.0399909	0.00932763	0.22581	0.699914	#N/A	#N/A
CFHR1	ENSG00000244414.2	1	196788887	196801319	0.0628141	0.0781457	-0.0153316	-0.0399909	0.00932763	0.22581	0.699914	#N/A	#N/A
CFHR2	ENSG00000080910.7	1	196788898	196928356	0.0628141	0.0781457	-0.0153316	-0.0399909	0.00932763	0.22581	0.699914	#N/A	#N/A
CFHR4	ENSG00000134365.8	1	196819371	196888102	0.0628141	0.0768212	-0.0140071	-0.0385453	0.0105311	0.270259	0.714907	#N/A	#N/A
CFHR5	ENSG00000134389.8	1	196946667	196978804	0.0628141	0.0781457	-0.0153316	-0.0399909	0.00932763	0.22581	0.699914	#N/A	#N/A
F13B	ENSG00000143278.3	1	197008321	197036397	0.0628141	0.0794702	-0.0166561	-0.0414355	0.00812321	0.187085	0.690536	#N/A	#N/A
ASPM	ENSG00000066279.12	1	197053258	197115824	0.0628141	0.0781457	-0.0153316	-0.0399909	0.00932763	0.22581	0.699914	#N/A	#N/A
ZBTB41	ENSG00000177888.7	1	197122810	197169672	0.0628141	0.0781457	-0.0153316	-0.0399909	0.00932763	0.22581	0.699914	#N/A	#N/A
CRB1	ENSG00000134376.10	1	197170592	197447585	0.0636516	0.0781457	-0.0144941	-0.0392032	0.010215	0.255906	0.713278	#N/A	#N/A
DENND1B	ENSG00000213047.7	1	197473878	197744826	0.0628141	0.0794702	-0.0166561	-0.0414355	0.00812321	0.187085	0.690536	#N/A	#N/A
C1orf53	ENSG00000203724.6	1	197871777	197876497	0.0628141	0.0807947	-0.0179806	-0.0428791	0.0069178	0.153707	0.690536	#N/A	#N/A
LHX9	ENSG00000143355.11	1	197881037	197904608	0.0628141	0.0807947	-0.0179806	-0.0428791	0.0069178	0.153707	0.690536	#N/A	#N/A
NEK7	ENSG00000151414.10	1	198126093	198291550	0.0653266	0.0794702	-0.0141436	-0.0390711	0.010784	0.27341	0.714907	#N/A	#N/A
ATP6V1G3	ENSG00000151418.7	1	198492352	198510075	0.0619765	0.0794702	-0.0174936	-0.0422232	0.00723588	0.163021	0.690536	#N/A	#N/A
PTPRC	ENSG00000081237.14	1	198607801	198726545	0.0619765	0.0794702	-0.0174936	-0.0422232	0.00723588	0.163021	0.690536	#N/A	#N/A
NR5A2	ENSG00000116833.9	1	199996730	200146552	0.0619765	0.0807947	-0.0188182	-0.043667	0.00603072	0.132999	0.690536	#N/A	#N/A
ZNF281	ENSG00000162702.7	1	200374068	200379184	0.0603015	0.0807947	-0.0204932	-0.0452424	0.00425596	0.0977899	0.690536	#N/A	#N/A
KIF14	ENSG00000118193.7	1	200520628	200589862	0.061139	0.0821192	-0.0209802	-0.0458979	0.00393756	0.0918906	0.690536	#N/A	#N/A
DDX59	ENSG00000118197.9	1	200593024	200639097	0.061139	0.0821192	-0.0209802	-0.0458979	0.00393756	0.0918906	0.690536	#N/A	#N/A
CAMSAP2	ENSG00000118200.10	1	200708686	200829832	0.0619765	0.0821192	-0.0201427	-0.0451099	0.0048246	0.107602	0.690536	#N/A	#N/A
GPR25	ENSG00000170128.2	1	200842083	200843306	0.061139	0.0807947	-0.0196557	-0.0444548	0.00514344	0.114395	0.690536	#N/A	#N/A
C1orf106	ENSG00000163362.6	1	200860176	200884863	0.061139	0.0807947	-0.0196557	-0.0444548	0.00514344	0.114395	0.690536	#N/A	#N/A
KIF21B	ENSG00000116852.10	1	200938520	200992828	0.061139	0.0807947	-0.0196557	-0.0444548	0.00514344	0.114395	0.690536	#N/A	#N/A
CACNA1S	ENSG00000081248.6	1	201008642	201081694	0.061139	0.0794702	-0.0183312	-0.0430107	0.00634835	0.141219	0.690536	#N/A	#N/A
ASCL5	ENSG00000232237.2	1	201083081	201096312	0.061139	0.0794702	-0.0183312	-0.0430107	0.00634835	0.141219	0.690536	#N/A	#N/A
TMEM9	ENSG00000116857.12	1	201103900	201140702	0.0619765	0.0807947	-0.0188182	-0.043667	0.00603072	0.132999	0.690536	#N/A	#N/A
IGFN1	ENSG00000163395.12	1	201159953	201198080	0.0619765	0.0807947	-0.0188182	-0.043667	0.00603072	0.132999	0.690536	#N/A	#N/A
PKP1	ENSG00000081277.7	1	201252580	201302121	0.0619765	0.0821192	-0.0201427	-0.0451099	0.0048246	0.107602	0.690536	#N/A	#N/A
TNNT2	ENSG00000118194.14	1	201328136	201346890	0.061139	0.0807947	-0.0196557	-0.0444548	0.00514344	0.114395	0.690536	#N/A	#N/A
LAD1	ENSG00000159166.9	1	201342372	201368736	0.061139	0.0807947	-0.0196557	-0.0444548	0.00514344	0.114395	0.690536	#N/A	#N/A
TNNI1	ENSG00000159173.14	1	201373625	201398994	0.061139	0.0807947	-0.0196557	-0.0444548	0.00514344	0.114395	0.690536	#N/A	#N/A
PHLDA3	ENSG00000174307.5	1	201434620	201438365	0.061139	0.0807947	-0.0196557	-0.0444548	0.00514344	0.114395	0.690536	#N/A	#N/A
CSRP1	ENSG00000159176.9	1	201452658	201478584	0.0619765	0.0807947	-0.0188182	-0.043667	0.00603072	0.132999	0.690536	#N/A	#N/A
AC096677.1	ENSG00000269690.1	1	201592013	201592738	0.0619765	0.0807947	-0.0188182	-0.043667	0.00603072	0.132999	0.690536	#N/A	#N/A
NAV1	ENSG00000134369.11	1	201592411	201796102	0.0636516	0.0807947	-0.0171431	-0.0420909	0.00780468	0.176607	0.690536	#N/A	#N/A
IPO9	ENSG00000198700.5	1	201798269	201853422	0.0628141	0.0807947	-0.0179806	-0.0428791	0.0069178	0.153707	0.690536	#N/A	#N/A
SHISA4	ENSG00000198892.6	1	201857808	201861434	0.0628141	0.0807947	-0.0179806	-0.0428791	0.0069178	0.153707	0.690536	#N/A	#N/A
LMOD1	ENSG00000163431.11	1	201865580	201915715	0.0636516	0.0807947	-0.0171431	-0.0420909	0.00780468	0.176607	0.690536	#N/A	#N/A
TIMM17A	ENSG00000134375.6	1	201924619	201939789	0.0636516	0.0807947	-0.0171431	-0.0420909	0.00780468	0.176607	0.690536	#N/A	#N/A
RNPEP	ENSG00000176393.6	1	201951500	201975275	0.0636516	0.0807947	-0.0171431	-0.0420909	0.00780468	0.176607	0.690536	#N/A	#N/A
ELF3	ENSG00000163435.11	1	201977073	201986316	0.0636516	0.0807947	-0.0171431	-0.0420909	0.00780468	0.176607	0.690536	#N/A	#N/A
GPR37L1	ENSG00000170075.8	1	202091986	202102720	0.0636516	0.0794702	-0.0158186	-0.0406476	0.00901034	0.213479	0.69803	#N/A	#N/A
ARL8A	ENSG00000143862.3	1	202102532	202113869	0.0636516	0.0794702	-0.0158186	-0.0406476	0.00901034	0.213479	0.69803	#N/A	#N/A
PTPN7	ENSG00000143851.11	1	202116141	202130716	0.0636516	0.0794702	-0.0158186	-0.0406476	0.00901034	0.213479	0.69803	#N/A	#N/A
LGR6	ENSG00000133067.13	1	202163029	202288909	0.0636516	0.0794702	-0.0158186	-0.0406476	0.00901034	0.213479	0.69803	#N/A	#N/A
UBE2T	ENSG00000077152.5	1	202300785	202311108	0.0628141	0.0794702	-0.0166561	-0.0414355	0.00812321	0.187085	0.690536	#N/A	#N/A
PPP1R12B	ENSG00000077157.16	1	202317827	202561834	0.0628141	0.0807947	-0.0179806	-0.0428791	0.0069178	0.153707	0.690536	#N/A	#N/A
SYT2	ENSG00000143858.7	1	202559724	202679545	0.0636516	0.0794702	-0.0158186	-0.0406476	0.00901034	0.213479	0.69803	#N/A	#N/A
KDM5B	ENSG00000117139.12	1	202696526	202778598	0.061139	0.0794702	-0.0183312	-0.0430107	0.00634835	0.141219	0.690536	#N/A	#N/A
RP11-480I12.4	ENSG00000184774.6	1	202789394	202796353	0.061139	0.0794702	-0.0183312	-0.0430107	0.00634835	0.141219	0.690536	#N/A	#N/A
RABIF	ENSG00000183155.4	1	202848085	202858263	0.059464	0.0794702	-0.0200062	-0.0445851	0.00457268	0.104054	0.690536	#N/A	#N/A
KLHL12	ENSG00000117153.11	1	202860228	202897764	0.059464	0.0794702	-0.0200062	-0.0445851	0.00457268	0.104054	0.690536	#N/A	#N/A
ADIPOR1	ENSG00000159346.8	1	202909951	202927700	0.059464	0.0781457	-0.0186817	-0.0431395	0.00577607	0.129233	0.690536	#N/A	#N/A
CYB5R1	ENSG00000159348.8	1	202930997	202936408	0.059464	0.0781457	-0.0186817	-0.0431395	0.00577607	0.129233	0.690536	#N/A	#N/A
TMEM183A	ENSG00000163444.7	1	202976514	202993976	0.059464	0.0781457	-0.0186817	-0.0431395	0.00577607	0.129233	0.690536	#N/A	#N/A
PPFIA4	ENSG00000143847.11	1	202995626	203047868	0.059464	0.0781457	-0.0186817	-0.0431395	0.00577607	0.129233	0.690536	#N/A	#N/A
MYOG	ENSG00000122180.4	1	203052260	203055164	0.059464	0.0781457	-0.0186817	-0.0431395	0.00577607	0.129233	0.690536	#N/A	#N/A
ADORA1	ENSG00000163485.11	1	203059782	203136533	0.059464	0.0781457	-0.0186817	-0.0431395	0.00577607	0.129233	0.690536	#N/A	#N/A
MYBPH	ENSG00000133055.4	1	203136939	203144941	0.059464	0.0781457	-0.0186817	-0.0431395	0.00577607	0.129233	0.690536	#N/A	#N/A
CHI3L1	ENSG00000133048.8	1	203148059	203155877	0.059464	0.0781457	-0.0186817	-0.0431395	0.00577607	0.129233	0.690536	#N/A	#N/A
CHIT1	ENSG00000133063.11	1	203181955	203242769	0.059464	0.0781457	-0.0186817	-0.0431395	0.00577607	0.129233	0.690536	#N/A	#N/A
BTG2	ENSG00000159388.5	1	203274619	203278730	0.0586265	0.0781457	-0.0195192	-0.0439261	0.00488767	0.110705	0.690536	#N/A	#N/A
FMOD	ENSG00000122176.10	1	203309756	203320617	0.0586265	0.0781457	-0.0195192	-0.0439261	0.00488767	0.110705	0.690536	#N/A	#N/A
PRELP	ENSG00000188783.5	1	203444956	203460480	0.0586265	0.0781457	-0.0195192	-0.0439261	0.00488767	0.110705	0.690536	#N/A	#N/A
OPTC	ENSG00000188770.5	1	203463271	203477992	0.0603015	0.0794702	-0.0191687	-0.043798	0.00546061	0.121597	0.690536	#N/A	#N/A
ATP2B4	ENSG00000058668.10	1	203595689	203713209	0.061139	0.0807947	-0.0196557	-0.0444548	0.00514344	0.114395	0.690536	#N/A	#N/A
LAX1	ENSG00000122188.8	1	203734304	203745361	0.059464	0.0807947	-0.0213307	-0.0460297	0.00336828	0.0830693	0.690536	#N/A	#N/A
ZC3H11A	ENSG00000058673.11	1	203764782	203823252	0.059464	0.0807947	-0.0213307	-0.0460297	0.00336828	0.0830693	0.690536	#N/A	#N/A
ZBED6	ENSG00000257315.1	1	203765437	203769686	0.059464	0.0807947	-0.0213307	-0.0460297	0.00336828	0.0830693	0.690536	#N/A	#N/A
SNRPE	ENSG00000182004.8	1	203830731	203839678	0.059464	0.0807947	-0.0213307	-0.0460297	0.00336828	0.0830693	0.690536	#N/A	#N/A
SOX13	ENSG00000143842.10	1	204042243	204096863	0.0586265	0.0807947	-0.0221682	-0.0468169	0.0024804	0.0701086	0.690536	#N/A	#N/A
ETNK2	ENSG00000143845.10	1	204100190	204121307	0.0577889	0.0807947	-0.0230058	-0.0476038	0.00159231	0.0587776	0.690536	#N/A	#N/A
REN	ENSG00000143839.12	1	204123944	204135465	0.0577889	0.0807947	-0.0230058	-0.0476038	0.00159231	0.0587776	0.690536	#N/A	#N/A
KISS1	ENSG00000170498.7	1	204159469	204165614	0.0577889	0.0807947	-0.0230058	-0.0476038	0.00159231	0.0587776	0.690536	#N/A	#N/A
GOLT1A	ENSG00000174567.7	1	204167288	204183220	0.0577889	0.0807947	-0.0230058	-0.0476038	0.00159231	0.0587776	0.690536	#N/A	#N/A
PLEKHA6	ENSG00000143850.8	1	204187979	204346793	0.0586265	0.0807947	-0.0221682	-0.0468169	0.0024804	0.0701086	0.690536	#N/A	#N/A
PPP1R15B	ENSG00000158615.8	1	204372515	204380919	0.0586265	0.0807947	-0.0221682	-0.0468169	0.0024804	0.0701086	0.690536	#N/A	#N/A
PIK3C2B	ENSG00000133056.9	1	204391756	204463852	0.0586265	0.0807947	-0.0221682	-0.0468169	0.0024804	0.0701086	0.690536	#N/A	#N/A
MDM4	ENSG00000198625.8	1	204485511	204542871	0.0577889	0.0807947	-0.0230058	-0.0476038	0.00159231	0.0587776	0.690536	#N/A	#N/A
LRRN2	ENSG00000170382.7	1	204586298	204654861	0.0577889	0.0807947	-0.0230058	-0.0476038	0.00159231	0.0587776	0.690536	#N/A	#N/A
NFASC	ENSG00000163531.11	1	204797779	204991950	0.061139	0.0807947	-0.0196557	-0.0444548	0.00514344	0.114395	0.690536	#N/A	#N/A
CNTN2	ENSG00000184144.5	1	205012325	205047627	0.0603015	0.0807947	-0.0204932	-0.0452424	0.00425596	0.0977899	0.690536	#N/A	#N/A
TMEM81	ENSG00000174529.6	1	205052258	205053645	0.061139	0.0807947	-0.0196557	-0.0444548	0.00514344	0.114395	0.690536	#N/A	#N/A
RBBP5	ENSG00000117222.9	1	205055270	205091143	0.061139	0.0807947	-0.0196557	-0.0444548	0.00514344	0.114395	0.690536	#N/A	#N/A
DSTYK	ENSG00000133059.12	1	205111632	205180727	0.061139	0.0794702	-0.0183312	-0.0430107	0.00634835	0.141219	0.690536	#N/A	#N/A
TMCC2	ENSG00000133069.10	1	205197304	205242471	0.061139	0.0794702	-0.0183312	-0.0430107	0.00634835	0.141219	0.690536	#N/A	#N/A
NUAK2	ENSG00000163545.7	1	205271187	205290883	0.061139	0.0807947	-0.0196557	-0.0444548	0.00514344	0.114395	0.690536	#N/A	#N/A
KLHDC8A	ENSG00000162873.10	1	205305220	205326218	0.061139	0.0807947	-0.0196557	-0.0444548	0.00514344	0.114395	0.690536	#N/A	#N/A
LEMD1	ENSG00000186007.5	1	205350506	205425082	0.061139	0.0807947	-0.0196557	-0.0444548	0.00514344	0.114395	0.690536	#N/A	#N/A
CDK18	ENSG00000117266.11	1	205473723	205501921	0.061139	0.0807947	-0.0196557	-0.0444548	0.00514344	0.114395	0.690536	#N/A	#N/A
MFSD4	ENSG00000174514.8	1	205538013	205572046	0.0619765	0.0807947	-0.0188182	-0.043667	0.00603072	0.132999	0.690536	#N/A	#N/A
ELK4	ENSG00000158711.9	1	205577071	205601090	0.0619765	0.0807947	-0.0188182	-0.043667	0.00603072	0.132999	0.690536	#N/A	#N/A
SLC45A3	ENSG00000158715.5	1	205626979	205649587	0.0619765	0.0807947	-0.0188182	-0.043667	0.00603072	0.132999	0.690536	#N/A	#N/A
NUCKS1	ENSG00000069275.12	1	205681947	205719404	0.0636516	0.0807947	-0.0171431	-0.0420909	0.00780468	0.176607	0.690536	#N/A	#N/A
AC119673.1	ENSG00000268313.1	1	205682497	205684153	0.0636516	0.0807947	-0.0171431	-0.0420909	0.00780468	0.176607	0.690536	#N/A	#N/A
RAB7L1	ENSG00000117280.8	1	205737114	205744588	0.0653266	0.0807947	-0.0154681	-0.040514	0.00957786	0.229254	0.699914	#N/A	#N/A
SLC41A1	ENSG00000133065.6	1	205758221	205782876	0.0653266	0.0807947	-0.0154681	-0.040514	0.00957786	0.229254	0.699914	#N/A	#N/A
PM20D1	ENSG00000162877.8	1	205797150	205819260	0.0653266	0.0807947	-0.0154681	-0.040514	0.00957786	0.229254	0.699914	#N/A	#N/A
SLC26A9	ENSG00000174502.14	1	205882176	205912588	0.0644891	0.0807947	-0.0163056	-0.0413026	0.00869137	0.201771	0.695501	#N/A	#N/A
FAM72A	ENSG00000196550.6	1	206136916	206155151	0.0653266	0.0807947	-0.0154681	-0.040514	0.00957786	0.229254	0.699914	#N/A	#N/A
AVPR1B	ENSG00000198049.5	1	206223976	206231639	0.0661642	0.0794702	-0.013306	-0.0382826	0.0116705	0.306966	0.726273	#N/A	#N/A
C1orf186	ENSG00000196533.6	1	206238872	206288647	0.0661642	0.0794702	-0.013306	-0.0382826	0.0116705	0.306966	0.726273	#N/A	#N/A
CTSE	ENSG00000196188.6	1	206317459	206332104	0.0661642	0.0794702	-0.013306	-0.0382826	0.0116705	0.306966	0.726273	#N/A	#N/A
SRGAP2	ENSG00000163486.8	1	206516200	206637783	0.0670017	0.0794702	-0.0124685	-0.0374939	0.0125569	0.342886	0.739642	#N/A	#N/A
IKBKE	ENSG00000143466.9	1	206643791	206670223	0.0653266	0.0794702	-0.0141436	-0.0390711	0.010784	0.27341	0.714907	#N/A	#N/A
C1orf147	ENSG00000162888.4	1	206664449	206671061	0.0653266	0.0794702	-0.0141436	-0.0390711	0.010784	0.27341	0.714907	#N/A	#N/A
RASSF5	ENSG00000136653.15	1	206680879	206762616	0.0661642	0.0794702	-0.013306	-0.0382826	0.0116705	0.306966	0.726273	#N/A	#N/A
EIF2D	ENSG00000143486.11	1	206744620	206785904	0.0661642	0.0794702	-0.013306	-0.0382826	0.0116705	0.306966	0.726273	#N/A	#N/A
DYRK3	ENSG00000143479.11	1	206808881	206857764	0.0670017	0.0807947	-0.013793	-0.0389363	0.0113503	0.291276	0.720641	#N/A	#N/A
MAPKAPK2	ENSG00000162889.6	1	206858289	206907628	0.0661642	0.0821192	-0.0159551	-0.0411669	0.00925683	0.2169	0.69803	#N/A	#N/A
IL10	ENSG00000136634.5	1	206940947	206945839	0.0644891	0.0821192	-0.0176301	-0.0427447	0.00748452	0.166678	0.690536	#N/A	#N/A
IL19	ENSG00000142224.11	1	206972215	207016324	0.0636516	0.0821192	-0.0184676	-0.0435333	0.00659807	0.144896	0.690536	#N/A	#N/A
IL20	ENSG00000162891.6	1	207038699	207042568	0.0636516	0.0821192	-0.0184676	-0.0435333	0.00659807	0.144896	0.690536	#N/A	#N/A
IL24	ENSG00000162892.11	1	207070788	207077484	0.0636516	0.0821192	-0.0184676	-0.0435333	0.00659807	0.144896	0.690536	#N/A	#N/A
FAIM3	ENSG00000162894.7	1	207077731	207096592	0.0644891	0.0821192	-0.0176301	-0.0427447	0.00748452	0.166678	0.690536	#N/A	#N/A
PIGR	ENSG00000162896.5	1	207101863	207119811	0.0636516	0.0807947	-0.0171431	-0.0420909	0.00780468	0.176607	0.690536	#N/A	#N/A
FCAMR	ENSG00000162897.10	1	207131310	207143970	0.0636516	0.0807947	-0.0171431	-0.0420909	0.00780468	0.176607	0.690536	#N/A	#N/A
C1orf116	ENSG00000182795.12	1	207191866	207206101	0.0636516	0.0807947	-0.0171431	-0.0420909	0.00780468	0.176607	0.690536	#N/A	#N/A
YOD1	ENSG00000180667.6	1	207217194	207226325	0.0636516	0.0807947	-0.0171431	-0.0420909	0.00780468	0.176607	0.690536	#N/A	#N/A
PFKFB2	ENSG00000123836.10	1	207222801	207254369	0.0644891	0.0821192	-0.0176301	-0.0427447	0.00748452	0.166678	0.690536	#N/A	#N/A
C4BPB	ENSG00000123843.8	1	207262187	207273338	0.0644891	0.0821192	-0.0176301	-0.0427447	0.00748452	0.166678	0.690536	#N/A	#N/A
C4BPA	ENSG00000123838.6	1	207277607	207318317	0.0644891	0.0821192	-0.0176301	-0.0427447	0.00748452	0.166678	0.690536	#N/A	#N/A
CD55	ENSG00000196352.9	1	207494853	207534311	0.0653266	0.0834437	-0.0181171	-0.0433969	0.00716274	0.157273	0.690536	#N/A	#N/A
CR2	ENSG00000117322.12	1	207627575	207663240	0.0653266	0.0834437	-0.0181171	-0.0433969	0.00716274	0.157273	0.690536	#N/A	#N/A
CR1	ENSG00000203710.6	1	207669492	207813992	0.0644891	0.0834437	-0.0189546	-0.0441859	0.00627672	0.136564	0.690536	#N/A	#N/A
CR1L	ENSG00000197721.12	1	207818458	207911761	0.0653266	0.0821192	-0.0167926	-0.0419559	0.00837077	0.190659	0.690536	#N/A	#N/A
CD46	ENSG00000117335.14	1	207925402	207968858	0.0636516	0.0807947	-0.0171431	-0.0420909	0.00780468	0.176607	0.690536	#N/A	#N/A
CD34	ENSG00000174059.12	1	208057594	208084747	0.0628141	0.0821192	-0.0193051	-0.0443217	0.00571143	0.125235	0.690536	#N/A	#N/A
PLXNA2	ENSG00000076356.6	1	208195587	208417665	0.0653266	0.0834437	-0.0181171	-0.0433969	0.00716274	0.157273	0.690536	#N/A	#N/A
CAMK1G	ENSG00000008118.5	1	209757062	209787283	0.0661642	0.0874172	-0.0212531	-0.0469244	0.00441829	0.0982871	0.690536	#N/A	#N/A
LAMB3	ENSG00000196878.8	1	209788215	209825811	0.0670017	0.0860927	-0.019091	-0.0446966	0.00651447	0.139937	0.690536	#N/A	#N/A
G0S2	ENSG00000123689.5	1	209848765	209849733	0.0670017	0.0860927	-0.019091	-0.0446966	0.00651447	0.139937	0.690536	#N/A	#N/A
HSD11B1	ENSG00000117594.5	1	209859510	209908295	0.0678392	0.0860927	-0.0182535	-0.0439065	0.00739948	0.160633	0.690536	#N/A	#N/A
TRAF3IP3	ENSG00000009790.10	1	209929377	209955668	0.0670017	0.0860927	-0.019091	-0.0446966	0.00651447	0.139937	0.690536	#N/A	#N/A
C1orf74	ENSG00000162757.3	1	209955661	209957904	0.0670017	0.0860927	-0.019091	-0.0446966	0.00651447	0.139937	0.690536	#N/A	#N/A
IRF6	ENSG00000117595.6	1	209959036	209979465	0.0678392	0.0860927	-0.0182535	-0.0439065	0.00739948	0.160633	0.690536	#N/A	#N/A
DIEXF	ENSG00000117597.13	1	210001352	210030910	0.0686767	0.0847682	-0.0160915	-0.041678	0.00949505	0.22008	0.699826	#N/A	#N/A
SYT14	ENSG00000143469.12	1	210111538	210337636	0.0703518	0.0834437	-0.0130919	-0.0386588	0.0124749	0.327981	0.73448	#N/A	#N/A
SERTAD4	ENSG00000082497.7	1	210406144	210419976	0.0695142	0.0821192	-0.012605	-0.0380091	0.0127992	0.344938	0.741021	#N/A	#N/A
HHAT	ENSG00000054392.8	1	210501596	210849638	0.0695142	0.0834437	-0.0139295	-0.0394489	0.01159	0.293864	0.722627	#N/A	#N/A
KCNH1	ENSG00000143473.7	1	210856555	211307457	0.0678392	0.0834437	-0.0156045	-0.0410287	0.00981965	0.232447	0.699914	#N/A	#N/A
RCOR3	ENSG00000117625.9	1	211431719	211489727	0.0678392	0.0807947	-0.0129555	-0.0381472	0.0122362	0.325808	0.734208	#N/A	#N/A
TRAF5	ENSG00000082512.10	1	211499957	211548288	0.0678392	0.0821192	-0.01428	-0.0395884	0.0110284	0.2763	0.714907	#N/A	#N/A
RD3	ENSG00000198570.5	1	211649864	211666259	0.0670017	0.0807947	-0.013793	-0.0389363	0.0113503	0.291276	0.720641	#N/A	#N/A
SLC30A1	ENSG00000170385.9	1	211744910	211752084	0.0670017	0.0807947	-0.013793	-0.0389363	0.0113503	0.291276	0.720641	#N/A	#N/A
NEK2	ENSG00000117650.8	1	211836114	211848960	0.0670017	0.0807947	-0.013793	-0.0389363	0.0113503	0.291276	0.720641	#N/A	#N/A
LPGAT1	ENSG00000123684.8	1	211916799	212004114	0.0661642	0.0807947	-0.0146305	-0.0397253	0.0104642	0.259086	0.713278	#N/A	#N/A
INTS7	ENSG00000143493.8	1	212113741	212208884	0.0661642	0.0807947	-0.0146305	-0.0397253	0.0104642	0.259086	0.713278	#N/A	#N/A
DTL	ENSG00000143476.13	1	212208919	212280742	0.0661642	0.0807947	-0.0146305	-0.0397253	0.0104642	0.259086	0.713278	#N/A	#N/A
PPP2R5A	ENSG00000066027.7	1	212458879	212535200	0.0653266	0.0807947	-0.0154681	-0.040514	0.00957786	0.229254	0.699914	#N/A	#N/A
TMEM206	ENSG00000065600.8	1	212537273	212588243	0.0661642	0.0821192	-0.0159551	-0.0411669	0.00925683	0.2169	0.69803	#N/A	#N/A
NENF	ENSG00000117691.5	1	212606229	212619714	0.0661642	0.0807947	-0.0146305	-0.0397253	0.0104642	0.259086	0.713278	#N/A	#N/A
ATF3	ENSG00000162772.12	1	212738676	212794119	0.0661642	0.0807947	-0.0146305	-0.0397253	0.0104642	0.259086	0.713278	#N/A	#N/A
FAM71A	ENSG00000162771.6	1	212797789	212800120	0.0661642	0.0807947	-0.0146305	-0.0397253	0.0104642	0.259086	0.713278	#N/A	#N/A
BATF3	ENSG00000123685.4	1	212859760	212873327	0.0678392	0.0807947	-0.0129555	-0.0381472	0.0122362	0.325808	0.734208	#N/A	#N/A
NSL1	ENSG00000117697.10	1	212899495	212965124	0.0678392	0.0821192	-0.01428	-0.0395884	0.0110284	0.2763	0.714907	#N/A	#N/A
TATDN3	ENSG00000203705.6	1	212965170	212989968	0.0661642	0.0821192	-0.0159551	-0.0411669	0.00925683	0.2169	0.69803	#N/A	#N/A
C1orf227	ENSG00000185523.6	1	213003483	213020991	0.0661642	0.0821192	-0.0159551	-0.0411669	0.00925683	0.2169	0.69803	#N/A	#N/A
FLVCR1	ENSG00000162769.8	1	213031597	213072705	0.0670017	0.0821192	-0.0151175	-0.0403778	0.0101427	0.24544	0.705319	#N/A	#N/A
VASH2	ENSG00000143494.11	1	213123862	213165379	0.0670017	0.0821192	-0.0151175	-0.0403778	0.0101427	0.24544	0.705319	#N/A	#N/A
ANGEL2	ENSG00000174606.8	1	213165524	213189168	0.0670017	0.0821192	-0.0151175	-0.0403778	0.0101427	0.24544	0.705319	#N/A	#N/A
RPS6KC1	ENSG00000136643.7	1	213224589	213448116	0.0686767	0.0807947	-0.012118	-0.0373579	0.0131219	0.362642	0.749311	#N/A	#N/A
PROX1	ENSG00000117707.11	1	214156524	214214595	0.0686767	0.0794702	-0.0107935	-0.035916	0.014329	0.421577	0.779343	#N/A	#N/A
SMYD2	ENSG00000143499.9	1	214454445	214510474	0.0703518	0.0794702	-0.00911844	-0.0343372	0.0161003	0.508732	0.825835	#N/A	#N/A
PTPN14	ENSG00000152104.7	1	214522039	214725792	0.0720268	0.0794702	-0.0074434	-0.0327577	0.0178709	0.60321	0.879995	#N/A	#N/A
CENPF	ENSG00000117724.8	1	214776538	214837931	0.0703518	0.0807947	-0.0104429	-0.0357787	0.0148928	0.442925	0.788824	#N/A	#N/A
KCNK2	ENSG00000082482.9	1	215179118	215410436	0.0695142	0.0781457	-0.00863146	-0.0336841	0.0164212	0.532112	0.841684	#N/A	#N/A
KCTD3	ENSG00000136636.8	1	215740735	215795149	0.0686767	0.0781457	-0.00946898	-0.0344731	0.0155351	0.486208	0.813094	#N/A	#N/A
USH2A	ENSG00000042781.8	1	215796236	216596738	0.0703518	0.0821192	-0.0117674	-0.0372192	0.0136843	0.382635	0.76011	#N/A	#N/A
ESRRG	ENSG00000196482.12	1	216676588	217311097	0.0695142	0.0821192	-0.012605	-0.0380091	0.0127992	0.344938	0.741021	#N/A	#N/A
GPATCH2	ENSG00000092978.6	1	217600334	217804424	0.0661642	0.0807947	-0.0146305	-0.0397253	0.0104642	0.259086	0.713278	#N/A	#N/A
SPATA17	ENSG00000162814.6	1	217804666	218045038	0.0653266	0.0821192	-0.0167926	-0.0419559	0.00837077	0.190659	0.690536	#N/A	#N/A
RRP15	ENSG00000067533.5	1	218458629	218511325	0.0661642	0.0821192	-0.0159551	-0.0411669	0.00925683	0.2169	0.69803	#N/A	#N/A
TGFB2	ENSG00000092969.7	1	218519577	218617961	0.0653266	0.0821192	-0.0167926	-0.0419559	0.00837077	0.190659	0.690536	#N/A	#N/A
C1orf143	ENSG00000228208.2	1	218683438	218699320	0.0653266	0.0834437	-0.0181171	-0.0433969	0.00716274	0.157273	0.690536	#N/A	#N/A
LYPLAL1	ENSG00000143353.7	1	219347186	219386207	0.0661642	0.0807947	-0.0146305	-0.0397253	0.0104642	0.259086	0.713278	#N/A	#N/A
SLC30A10	ENSG00000196660.6	1	219858769	220131989	0.0653266	0.0794702	-0.0141436	-0.0390711	0.010784	0.27341	0.714907	#N/A	#N/A
EPRS	ENSG00000136628.13	1	220141943	220220000	0.0644891	0.0794702	-0.0149811	-0.0398594	0.00989727	0.242247	0.705319	#N/A	#N/A
BPNT1	ENSG00000162813.13	1	220230824	220263804	0.0644891	0.0794702	-0.0149811	-0.0398594	0.00989727	0.242247	0.705319	#N/A	#N/A
IARS2	ENSG00000067704.8	1	220267444	220321380	0.0644891	0.0794702	-0.0149811	-0.0398594	0.00989727	0.242247	0.705319	#N/A	#N/A
RAB3GAP2	ENSG00000118873.11	1	220321635	220445796	0.0644891	0.0807947	-0.0163056	-0.0413026	0.00869137	0.201771	0.695501	#N/A	#N/A
AC096644.1	ENSG00000224867.2	1	220603286	220608023	0.0636516	0.0821192	-0.0184676	-0.0435333	0.00659807	0.144896	0.690536	#N/A	#N/A
MARK1	ENSG00000116141.11	1	220701568	220837803	0.0636516	0.0821192	-0.0184676	-0.0435333	0.00659807	0.144896	0.690536	#N/A	#N/A
C1orf115	ENSG00000162817.6	1	220863187	220872499	0.0628141	0.0821192	-0.0193051	-0.0443217	0.00571143	0.125235	0.690536	#N/A	#N/A
2019-03-02	ENSG00000117791.11	1	220921567	220958150	0.0628141	0.0807947	-0.0179806	-0.0428791	0.0069178	0.153707	0.690536	#N/A	#N/A
2019-03-01	ENSG00000186205.8	1	220960101	220987735	0.0636516	0.0807947	-0.0171431	-0.0420909	0.00780468	0.176607	0.690536	#N/A	#N/A
HLX	ENSG00000136630.11	1	221051699	221058401	0.0628141	0.0821192	-0.0193051	-0.0443217	0.00571143	0.125235	0.690536	#N/A	#N/A
DUSP10	ENSG00000143507.13	1	221874766	221915518	0.0628141	0.0834437	-0.0206296	-0.0457634	0.00450411	0.101197	0.690536	#N/A	#N/A
HHIPL2	ENSG00000143512.8	1	222695602	222721445	0.0644891	0.0834437	-0.0189546	-0.0441859	0.00627672	0.136564	0.690536	#N/A	#N/A
TAF1A	ENSG00000143498.13	1	222731244	222763275	0.0644891	0.0821192	-0.0176301	-0.0427447	0.00748452	0.166678	0.690536	#N/A	#N/A
MIA3	ENSG00000154305.12	1	222791428	222841354	0.0636516	0.0821192	-0.0184676	-0.0435333	0.00659807	0.144896	0.690536	#N/A	#N/A
AIDA	ENSG00000186063.8	1	222841355	222886552	0.0636516	0.0821192	-0.0184676	-0.0435333	0.00659807	0.144896	0.690536	#N/A	#N/A
BROX	ENSG00000162819.7	1	222885895	222908538	0.0636516	0.0834437	-0.0197921	-0.0449747	0.00539051	0.117904	0.690536	#N/A	#N/A
FAM177B	ENSG00000197520.6	1	222910549	222924147	0.0636516	0.0847682	-0.0211166	-0.0464153	0.00418202	0.0951597	0.690536	#N/A	#N/A
DISP1	ENSG00000154309.7	1	222988406	223179337	0.0636516	0.0874172	-0.0237656	-0.0492935	0.00176228	0.060503	0.690536	#N/A	#N/A
TLR5	ENSG00000187554.7	1	223282748	223316624	0.0636516	0.0847682	-0.0211166	-0.0464153	0.00418202	0.0951597	0.690536	#N/A	#N/A
SUSD4	ENSG00000143502.10	1	223394161	223537544	0.0636516	0.0834437	-0.0197921	-0.0449747	0.00539051	0.117904	0.690536	#N/A	#N/A
C1orf65	ENSG00000178395.5	1	223566715	223568812	0.0628141	0.0834437	-0.0206296	-0.0457634	0.00450411	0.101197	0.690536	#N/A	#N/A
CAPN8	ENSG00000203697.7	1	223711349	223853436	0.0619765	0.0834437	-0.0214672	-0.0465518	0.00361752	0.0863357	0.690536	#N/A	#N/A
CAPN2	ENSG00000162909.13	1	223889295	223963720	0.0636516	0.0834437	-0.0197921	-0.0449747	0.00539051	0.117904	0.690536	#N/A	#N/A
TP53BP2	ENSG00000143514.12	1	223967601	224033674	0.0628141	0.0834437	-0.0206296	-0.0457634	0.00450411	0.101197	0.690536	#N/A	#N/A
AC138393.1	ENSG00000269358.1	1	224215760	224216371	0.0628141	0.0834437	-0.0206296	-0.0457634	0.00450411	0.101197	0.690536	#N/A	#N/A
FBXO28	ENSG00000143756.7	1	224301789	224349749	0.061139	0.0834437	-0.0223047	-0.0473401	0.00273073	0.073202	0.690536	#N/A	#N/A
DEGS1	ENSG00000143753.8	1	224363458	224381143	0.0619765	0.0834437	-0.0214672	-0.0465518	0.00361752	0.0863357	0.690536	#N/A	#N/A
NVL	ENSG00000143748.13	1	224415036	224518089	0.0619765	0.0847682	-0.0227917	-0.0479928	0.00240949	0.0687053	0.690536	#N/A	#N/A
CNIH4	ENSG00000143771.7	1	224544552	224567161	0.0619765	0.0847682	-0.0227917	-0.0479928	0.00240949	0.0687053	0.690536	#N/A	#N/A
WDR26	ENSG00000162923.10	1	224572845	224624735	0.0628141	0.0847682	-0.0219541	-0.0472041	0.00329585	0.0811059	0.690536	#N/A	#N/A
CNIH3	ENSG00000143786.3	1	224622362	224928251	0.0619765	0.0847682	-0.0227917	-0.0479928	0.00240949	0.0687053	0.690536	#N/A	#N/A
DNAH14	ENSG00000185842.10	1	225083964	225586996	0.0628141	0.0847682	-0.0219541	-0.0472041	0.00329585	0.0811059	0.690536	#N/A	#N/A
LBR	ENSG00000143815.10	1	225589204	225616627	0.0628141	0.0821192	-0.0193051	-0.0443217	0.00571143	0.125235	0.690536	#N/A	#N/A
AC092811.1	ENSG00000203691.2	1	225600404	225602040	0.0628141	0.0821192	-0.0193051	-0.0443217	0.00571143	0.125235	0.690536	#N/A	#N/A
ENAH	ENSG00000154380.12	1	225674537	225840844	0.0628141	0.0834437	-0.0206296	-0.0457634	0.00450411	0.101197	0.690536	#N/A	#N/A
SRP9	ENSG00000143742.8	1	225965531	225978168	0.0628141	0.0847682	-0.0219541	-0.0472041	0.00329585	0.0811059	0.690536	#N/A	#N/A
EPHX1	ENSG00000143819.8	1	225997794	226033260	0.0636516	0.0860927	-0.0224411	-0.0478549	0.0029726	0.076183	0.690536	#N/A	#N/A
TMEM63A	ENSG00000196187.7	1	226033237	226070069	0.0636516	0.0860927	-0.0224411	-0.0478549	0.0029726	0.076183	0.690536	#N/A	#N/A
LEFTY1	ENSG00000243709.1	1	226073982	226099082	0.0636516	0.0847682	-0.0211166	-0.0464153	0.00418202	0.0951597	0.690536	#N/A	#N/A
RP4-559A3.7	ENSG00000255835.1	1	226074396	226111978	0.0636516	0.0847682	-0.0211166	-0.0464153	0.00418202	0.0951597	0.690536	#N/A	#N/A
PYCR2	ENSG00000143811.12	1	226107578	226111978	0.0636516	0.0847682	-0.0211166	-0.0464153	0.00418202	0.0951597	0.690536	#N/A	#N/A
LEFTY2	ENSG00000143768.7	1	226124298	226129189	0.0636516	0.0847682	-0.0211166	-0.0464153	0.00418202	0.0951597	0.690536	#N/A	#N/A
SDE2	ENSG00000143751.9	1	226170403	226187032	0.0636516	0.0847682	-0.0211166	-0.0464153	0.00418202	0.0951597	0.690536	#N/A	#N/A
H3F3A	ENSG00000163041.5	1	226249552	226259702	0.0636516	0.0847682	-0.0211166	-0.0464153	0.00418202	0.0951597	0.690536	#N/A	#N/A
ACBD3	ENSG00000182827.8	1	226332380	226374431	0.0628141	0.0847682	-0.0219541	-0.0472041	0.00329585	0.0811059	0.690536	#N/A	#N/A
MIXL1	ENSG00000185155.7	1	226411319	226414755	0.0628141	0.0847682	-0.0219541	-0.0472041	0.00329585	0.0811059	0.690536	#N/A	#N/A
LIN9	ENSG00000183814.11	1	226418850	226497570	0.0628141	0.0860927	-0.0232786	-0.048644	0.00208667	0.0644775	0.690536	#N/A	#N/A
PARP1	ENSG00000143799.8	1	226548392	226595780	0.0628141	0.0860927	-0.0232786	-0.048644	0.00208667	0.0644775	0.690536	#N/A	#N/A
C1orf95	ENSG00000203685.5	1	226736501	226796915	0.0636516	0.0887417	-0.0250901	-0.0507313	0.00055107	0.0476699	0.690536	#N/A	#N/A
ITPKB	ENSG00000143772.5	1	226819391	226927024	0.0636516	0.0887417	-0.0250901	-0.0507313	0.00055107	0.0476699	0.690536	#N/A	#N/A
PSEN2	ENSG00000143801.12	1	227057885	227083806	0.0628141	0.0874172	-0.0246031	-0.0500829	0.000876575	0.0508477	0.690536	#N/A	#N/A
ADCK3	ENSG00000163050.12	1	227085237	227175246	0.0619765	0.0874172	-0.0254407	-0.050872	-9.32225e-06	0.0424643	0.690536	#N/A	#N/A
CDC42BPA	ENSG00000143776.14	1	227177566	227506175	0.0636516	0.0860927	-0.0224411	-0.0478549	0.0029726	0.076183	0.690536	#N/A	#N/A
ZNF678	ENSG00000181450.13	1	227751244	227865144	0.0636516	0.0860927	-0.0224411	-0.0478549	0.0029726	0.076183	0.690536	#N/A	#N/A
SNAP47	ENSG00000143740.10	1	227916240	227968927	0.0636516	0.0860927	-0.0224411	-0.0478549	0.0029726	0.076183	0.690536	#N/A	#N/A
JMJD4	ENSG00000081692.8	1	227918126	227923112	0.0636516	0.0860927	-0.0224411	-0.0478549	0.0029726	0.076183	0.690536	#N/A	#N/A
PRSS38	ENSG00000185888.5	1	228003394	228034171	0.0644891	0.0860927	-0.0216036	-0.0470656	0.00385835	0.0894688	0.690536	#N/A	#N/A
WNT9A	ENSG00000143816.7	1	228106357	228135599	0.0628141	0.0874172	-0.0246031	-0.0500829	0.000876575	0.0508477	0.690536	#N/A	#N/A
WNT3A	ENSG00000154342.4	1	228194752	228248961	0.0628141	0.0874172	-0.0246031	-0.0500829	0.000876575	0.0508477	0.690536	#N/A	#N/A
ARF1	ENSG00000143761.9	1	228270361	228286912	0.0628141	0.0874172	-0.0246031	-0.0500829	0.000876575	0.0508477	0.690536	#N/A	#N/A
C1orf35	ENSG00000143793.8	1	228288427	228293112	0.0628141	0.0874172	-0.0246031	-0.0500829	0.000876575	0.0508477	0.690536	#N/A	#N/A
MRPL55	ENSG00000162910.14	1	228294380	228297013	0.0628141	0.0874172	-0.0246031	-0.0500829	0.000876575	0.0508477	0.690536	#N/A	#N/A
GUK1	ENSG00000143774.12	1	228327663	228336685	0.0628141	0.0874172	-0.0246031	-0.0500829	0.000876575	0.0508477	0.690536	#N/A	#N/A
GJC2	ENSG00000198835.3	1	228337553	228347527	0.0628141	0.0874172	-0.0246031	-0.0500829	0.000876575	0.0508477	0.690536	#N/A	#N/A
IBA57-AS1	ENSG00000203684.5	1	228351787	228353213	0.0628141	0.0874172	-0.0246031	-0.0500829	0.000876575	0.0508477	0.690536	#N/A	#N/A
IBA57	ENSG00000181873.8	1	228353516	228369958	0.0628141	0.0874172	-0.0246031	-0.0500829	0.000876575	0.0508477	0.690536	#N/A	#N/A
C1orf145	ENSG00000162913.9	1	228391207	228401365	0.0636516	0.0874172	-0.0237656	-0.0492935	0.00176228	0.060503	0.690536	#N/A	#N/A
OBSCN	ENSG00000154358.15	1	228395831	228566577	0.0644891	0.0874172	-0.0229281	-0.048504	0.00264781	0.0715496	0.690536	#N/A	#N/A
TRIM11	ENSG00000154370.9	1	228581374	228594541	0.0636516	0.0860927	-0.0224411	-0.0478549	0.0029726	0.076183	0.690536	#N/A	#N/A
TRIM17	ENSG00000162931.7	1	228595641	228604562	0.0636516	0.0860927	-0.0224411	-0.0478549	0.0029726	0.076183	0.690536	#N/A	#N/A
HIST3H3	ENSG00000168148.3	1	228612546	228613026	0.0636516	0.0887417	-0.0250901	-0.0507313	0.00055107	0.0476699	0.690536	#N/A	#N/A
HIST3H2A	ENSG00000181218.4	1	228645065	228645560	0.0636516	0.0887417	-0.0250901	-0.0507313	0.00055107	0.0476699	0.690536	#N/A	#N/A
HIST3H2BB	ENSG00000196890.3	1	228645808	228646259	0.0636516	0.0887417	-0.0250901	-0.0507313	0.00055107	0.0476699	0.690536	#N/A	#N/A
RNF187	ENSG00000168159.9	1	228674762	228683467	0.0636516	0.0887417	-0.0250901	-0.0507313	0.00055107	0.0476699	0.690536	#N/A	#N/A
RHOU	ENSG00000116574.4	1	228870824	228882416	0.0661642	0.0860927	-0.0199286	-0.0454864	0.00562928	0.12124	0.690536	#N/A	#N/A
TMEM78	ENSG00000177800.2	1	229385383	229387557	0.0670017	0.0874172	-0.0204155	-0.0461344	0.00530326	0.114204	0.690536	#N/A	#N/A
RAB4A	ENSG00000168118.7	1	229406822	229441641	0.0670017	0.0874172	-0.0204155	-0.0461344	0.00530326	0.114204	0.690536	#N/A	#N/A
SPHAR	ENSG00000213029.2	1	229440129	229441248	0.0670017	0.0874172	-0.0204155	-0.0461344	0.00530326	0.114204	0.690536	#N/A	#N/A
CCSAP	ENSG00000154429.6	1	229456758	229479041	0.0670017	0.0874172	-0.0204155	-0.0461344	0.00530326	0.114204	0.690536	#N/A	#N/A
ACTA1	ENSG00000143632.10	1	229566992	229569845	0.0670017	0.0874172	-0.0204155	-0.0461344	0.00530326	0.114204	0.690536	#N/A	#N/A
NUP133	ENSG00000069248.9	1	229577045	229644103	0.0678392	0.0887417	-0.0209025	-0.0467808	0.00497575	0.107556	0.690536	#N/A	#N/A
ABCB10	ENSG00000135776.4	1	229652329	229694442	0.0678392	0.0874172	-0.019578	-0.0453441	0.00618805	0.131959	0.690536	#N/A	#N/A
TAF5L	ENSG00000135801.5	1	229728858	229761794	0.0678392	0.0887417	-0.0209025	-0.0467808	0.00497575	0.107556	0.690536	#N/A	#N/A
URB2	ENSG00000135763.5	1	229761981	229795946	0.0678392	0.0887417	-0.0209025	-0.0467808	0.00497575	0.107556	0.690536	#N/A	#N/A
GALNT2	ENSG00000143641.8	1	230193536	230417870	0.0678392	0.0900662	-0.022227	-0.0482166	0.00376258	0.0869861	0.690536	#N/A	#N/A
PGBD5	ENSG00000177614.5	1	230457392	230561475	0.0678392	0.0887417	-0.0209025	-0.0467808	0.00497575	0.107556	0.690536	#N/A	#N/A
COG2	ENSG00000135775.9	1	230778235	230829728	0.0670017	0.0847682	-0.0177665	-0.0432579	0.00772479	0.170115	0.690536	#N/A	#N/A
AGT	ENSG00000135744.7	1	230838269	230850043	0.0670017	0.0834437	-0.016442	-0.0418183	0.0089342	0.205157	0.69628	#N/A	#N/A
CAPN9	ENSG00000135773.8	1	230883130	230937749	0.0670017	0.0834437	-0.016442	-0.0418183	0.0089342	0.205157	0.69628	#N/A	#N/A
C1orf198	ENSG00000119280.12	1	230972865	231005335	0.0670017	0.0834437	-0.016442	-0.0418183	0.0089342	0.205157	0.69628	#N/A	#N/A
TTC13	ENSG00000143643.8	1	231041989	231114621	0.0670017	0.0834437	-0.016442	-0.0418183	0.0089342	0.205157	0.69628	#N/A	#N/A
ARV1	ENSG00000173409.9	1	231114727	231136341	0.0670017	0.0847682	-0.0177665	-0.0432579	0.00772479	0.170115	0.690536	#N/A	#N/A
FAM89A	ENSG00000182118.5	1	231154704	231175992	0.0670017	0.0847682	-0.0177665	-0.0432579	0.00772479	0.170115	0.690536	#N/A	#N/A
TRIM67	ENSG00000119283.11	1	231297858	231357302	0.0670017	0.0847682	-0.0177665	-0.0432579	0.00772479	0.170115	0.690536	#N/A	#N/A
C1orf131	ENSG00000143633.8	1	231359509	231376933	0.0670017	0.0847682	-0.0177665	-0.0432579	0.00772479	0.170115	0.690536	#N/A	#N/A
GNPAT	ENSG00000116906.7	1	231376953	231413719	0.0670017	0.0847682	-0.0177665	-0.0432579	0.00772479	0.170115	0.690536	#N/A	#N/A
EXOC8	ENSG00000116903.6	1	231468480	231473598	0.0670017	0.0860927	-0.019091	-0.0446966	0.00651447	0.139937	0.690536	#N/A	#N/A
SPRTN	ENSG00000010072.11	1	231472850	231490769	0.0670017	0.0860927	-0.019091	-0.0446966	0.00651447	0.139937	0.690536	#N/A	#N/A
EGLN1	ENSG00000135766.8	1	231499497	231560790	0.0678392	0.0860927	-0.0182535	-0.0439065	0.00739948	0.160633	0.690536	#N/A	#N/A
TSNAX	ENSG00000116918.9	1	231664399	231702270	0.0678392	0.0847682	-0.016929	-0.042468	0.00861001	0.194001	0.690536	#N/A	#N/A
TSNAX-DISC1	ENSG00000270106.1	1	231664399	231954990	0.0678392	0.0874172	-0.019578	-0.0453441	0.00618805	0.131959	0.690536	#N/A	#N/A
DISC1	ENSG00000162946.16	1	231762561	232177018	0.0670017	0.0874172	-0.0204155	-0.0461344	0.00530326	0.114204	0.690536	#N/A	#N/A
SIPA1L2	ENSG00000116991.6	1	232533711	232697304	0.0678392	0.0874172	-0.019578	-0.0453441	0.00618805	0.131959	0.690536	#N/A	#N/A
MAP10	ENSG00000212916.3	1	232940643	232946092	0.0678392	0.0874172	-0.019578	-0.0453441	0.00618805	0.131959	0.690536	#N/A	#N/A
NTPCR	ENSG00000135778.7	1	233086351	233119628	0.0695142	0.0874172	-0.017903	-0.043763	0.00795708	0.173345	0.690536	#N/A	#N/A
PCNXL2	ENSG00000135749.14	1	233119181	233431459	0.0686767	0.0874172	-0.0187405	-0.0445537	0.00707265	0.151645	0.690536	#N/A	#N/A
MLK4	ENSG00000143674.6	1	233463514	233520894	0.0686767	0.0874172	-0.0187405	-0.0445537	0.00707265	0.151645	0.690536	#N/A	#N/A
KCNK1	ENSG00000135750.10	1	233749750	233808258	0.0695142	0.0874172	-0.017903	-0.043763	0.00795708	0.173345	0.690536	#N/A	#N/A
SLC35F3	ENSG00000183780.8	1	234040679	234460262	0.0686767	0.0874172	-0.0187405	-0.0445537	0.00707265	0.151645	0.690536	#N/A	#N/A
COA6	ENSG00000168275.10	1	234509202	234519795	0.0670017	0.0874172	-0.0204155	-0.0461344	0.00530326	0.114204	0.690536	#N/A	#N/A
TARBP1	ENSG00000059588.5	1	234527059	234614849	0.0670017	0.0887417	-0.02174	-0.0475713	0.00409117	0.0924716	0.690536	#N/A	#N/A
IRF2BP2	ENSG00000168264.6	1	234740015	234745271	0.0653266	0.0874172	-0.0220906	-0.0477143	0.00353314	0.0841058	0.690536	#N/A	#N/A
TOMM20	ENSG00000173726.6	1	235272651	235292251	0.0670017	0.0874172	-0.0204155	-0.0461344	0.00530326	0.114204	0.690536	#N/A	#N/A
RBM34	ENSG00000188739.10	1	235294498	235324772	0.0670017	0.0874172	-0.0204155	-0.0461344	0.00530326	0.114204	0.690536	#N/A	#N/A
ARID4B	ENSG00000054267.16	1	235294949	235491534	0.0678392	0.0874172	-0.019578	-0.0453441	0.00618805	0.131959	0.690536	#N/A	#N/A
GGPS1	ENSG00000152904.7	1	235490665	235507847	0.0670017	0.0874172	-0.0204155	-0.0461344	0.00530326	0.114204	0.690536	#N/A	#N/A
TBCE	ENSG00000116957.8	1	235530675	235612283	0.0686767	0.0874172	-0.0187405	-0.0445537	0.00707265	0.151645	0.690536	#N/A	#N/A
B3GALNT2	ENSG00000162885.8	1	235613238	235667781	0.0686767	0.0887417	-0.020065	-0.0459901	0.00586014	0.12441	0.690536	#N/A	#N/A
GNG4	ENSG00000168243.6	1	235710987	235814054	0.0686767	0.0887417	-0.020065	-0.0459901	0.00586014	0.12441	0.690536	#N/A	#N/A
LYST	ENSG00000143669.9	1	235824341	236046940	0.0703518	0.0887417	-0.01839	-0.0444083	0.00762838	0.163796	0.690536	#N/A	#N/A
NID1	ENSG00000116962.10	1	236139130	236228462	0.0695142	0.0874172	-0.017903	-0.043763	0.00795708	0.173345	0.690536	#N/A	#N/A
GPR137B	ENSG00000077585.9	1	236305832	236385165	0.0695142	0.0874172	-0.017903	-0.043763	0.00795708	0.173345	0.690536	#N/A	#N/A
ERO1LB	ENSG00000086619.9	1	236378855	236445319	0.0695142	0.0874172	-0.017903	-0.043763	0.00795708	0.173345	0.690536	#N/A	#N/A
EDARADD	ENSG00000186197.8	1	236511562	236648214	0.0695142	0.0900662	-0.020552	-0.0466347	0.00553077	0.117269	0.690536	#N/A	#N/A
LGALS8	ENSG00000116977.14	1	236681300	236716281	0.0686767	0.0887417	-0.020065	-0.0459901	0.00586014	0.12441	0.690536	#N/A	#N/A
HEATR1	ENSG00000119285.6	1	236712305	236767804	0.0686767	0.0887417	-0.020065	-0.0459901	0.00586014	0.12441	0.690536	#N/A	#N/A
ACTN2	ENSG00000077522.8	1	236849754	236927931	0.0695142	0.0900662	-0.020552	-0.0466347	0.00553077	0.117269	0.690536	#N/A	#N/A
MTR	ENSG00000116984.8	1	236958610	237067281	0.0711893	0.0900662	-0.0188769	-0.0450521	0.00729825	0.154738	0.690536	#N/A	#N/A
MT1HL1	ENSG00000244020.2	1	237167403	237167718	0.0711893	0.0913907	-0.0202014	-0.0464863	0.00608342	0.127419	0.690536	#N/A	#N/A
RYR2	ENSG00000198626.11	1	237205505	237997288	0.0711893	0.0913907	-0.0202014	-0.0464863	0.00608342	0.127419	0.690536	#N/A	#N/A
ZP4	ENSG00000116996.5	1	238045705	238054094	0.0678392	0.0887417	-0.0209025	-0.0467808	0.00497575	0.107556	0.690536	#N/A	#N/A
MTRNR2L11	ENSG00000270188.1	1	238107024	238108575	0.0678392	0.0887417	-0.0209025	-0.0467808	0.00497575	0.107556	0.690536	#N/A	#N/A
CHRM3	ENSG00000133019.7	1	239549865	240078750	0.0720268	0.0900662	-0.0180394	-0.0442606	0.00818173	0.176378	0.690536	#N/A	#N/A
FMN2	ENSG00000155816.15	1	240177648	240638489	0.0762144	0.0887417	-0.0125273	-0.0388664	0.0138117	0.367097	0.751921	#N/A	#N/A
AL646016.1	ENSG00000268365.1	1	240629183	240643504	0.0728643	0.0887417	-0.0158774	-0.0420342	0.0102794	0.238149	0.705066	#N/A	#N/A
GREM2	ENSG00000180875.4	1	240652873	240775449	0.0745394	0.0900662	-0.0155269	-0.0418848	0.0108311	0.253629	0.713278	#N/A	#N/A
RGS7	ENSG00000182901.11	1	240931554	241520530	0.0737018	0.0887417	-0.0150399	-0.0412425	0.0111628	0.267184	0.714907	#N/A	#N/A
FH	ENSG00000091483.6	1	241660903	241683061	0.0711893	0.0860927	-0.0149034	-0.0407445	0.0109377	0.264708	0.714907	#N/A	#N/A
KMO	ENSG00000117009.7	1	241695434	241758944	0.0720268	0.0860927	-0.0140659	-0.0399536	0.0118218	0.296222	0.722758	#N/A	#N/A
OPN3	ENSG00000054277.8	1	241753404	241840678	0.0720268	0.0860927	-0.0140659	-0.0399536	0.0118218	0.296222	0.722758	#N/A	#N/A
CHML	ENSG00000203668.1	1	241792155	241799232	0.0720268	0.0860927	-0.0140659	-0.0399536	0.0118218	0.296222	0.722758	#N/A	#N/A
WDR64	ENSG00000162843.13	1	241815580	241965435	0.0720268	0.0860927	-0.0140659	-0.0399536	0.0118218	0.296222	0.722758	#N/A	#N/A
EXO1	ENSG00000174371.12	1	242011269	242058450	0.0737018	0.0874172	-0.0137154	-0.0398073	0.0123765	0.313809	0.729589	#N/A	#N/A
MAP1LC3C	ENSG00000197769.5	1	242158792	242162375	0.0703518	0.0900662	-0.0197145	-0.0458435	0.0064146	0.13506	0.690536	#N/A	#N/A
PLD5	ENSG00000180287.12	1	242246288	242687998	0.0720268	0.0874172	-0.0153904	-0.0413901	0.0106093	0.251115	0.712667	#N/A	#N/A
[truncated: 17,431 more rows]

## Sheet: Biliary-AdenoCA
Symbol	ID	Symbol	ID	Chromosome	Start	End	Male.Proportion	Female.Proportion	Proportion.Difference	Confidence.Interval.Low	Confidence.Interval.High	Prop.test.p.value	Prop.test.q.value	MLR.p.value	MLR.q.value	Extended.Model.MLR.p	Extended.Model.MLR.q	PGA.Guided.Prop.test.q	PGA.Guided.MLR.p	PGA.Guided.MLR.p
OR4F5	ENSG00000186092.4	OR4F5	ENSG00000186092.4	1	69091	70008	0.210526	0.266667	-0.0561404	-0.401564	0.289283	1	1	#N/A	#N/A	#N/A	#N/A	#N/A	#N/A	#N/A
AL627309.1	ENSG00000237683.5	AL627309.1	ENSG00000237683.5	1	134901	139379	0.210526	0.266667	-0.0561404	-0.401564	0.289283	1	1	#N/A	#N/A	#N/A	#N/A	#N/A	#N/A	#N/A
OR4F29	ENSG00000235249.1	OR4F29	ENSG00000235249.1	1	367640	368634	0.210526	0.266667	-0.0561404	-0.401564	0.289283	1	1	#N/A	#N/A	#N/A	#N/A	#N/A	#N/A	#N/A
OR4F16	ENSG00000185097.2	OR4F16	ENSG00000185097.2	1	621059	622053	0.210526	0.266667	-0.0561404	-0.401564	0.289283	1	1	#N/A	#N/A	#N/A	#N/A	#N/A	#N/A	#N/A
AL669831.1	ENSG00000269831.1	AL669831.1	ENSG00000269831.1	1	738532	739137	0.210526	0.266667	-0.0561404	-0.401564	0.289283	1	1	#N/A	#N/A	#N/A	#N/A	#N/A	#N/A	#N/A
AL645608.2	ENSG00000269308.1	AL645608.2	ENSG00000269308.1	1	818043	819983	0.263158	0.333333	-0.0701754	-0.439848	0.299498	0.946673	1	#N/A	#N/A	#N/A	#N/A	#N/A	#N/A	#N/A
SAMD11	ENSG00000187634.6	SAMD11	ENSG00000187634.6	1	860260	879955	0.263158	0.333333	-0.0701754	-0.439848	0.299498	0.946673	1	#N/A	#N/A	#N/A	#N/A	#N/A	#N/A	#N/A
AL645608.1	ENSG00000268179.1	AL645608.1	ENSG00000268179.1	1	861264	866445	0.263158	0.333333	-0.0701754	-0.439848	0.299498	0.946673	1	#N/A	#N/A	#N/A	#N/A	#N/A	#N/A	#N/A
NOC2L	ENSG00000188976.6	NOC2L	ENSG00000188976.6	1	879584	894689	0.263158	0.333333	-0.0701754	-0.439848	0.299498	0.946673	1	#N/A	#N/A	#N/A	#N/A	#N/A	#N/A	#N/A
KLHL17	ENSG00000187961.9	KLHL17	ENSG00000187961.9	1	895967	901095	0.263158	0.333333	-0.0701754	-0.439848	0.299498	0.946673	1	#N/A	#N/A	#N/A	#N/A	#N/A	#N/A	#N/A
PLEKHN1	ENSG00000187583.6	PLEKHN1	ENSG00000187583.6	1	901877	911245	0.263158	0.333333	-0.0701754	-0.439848	0.299498	0.946673	1	#N/A	#N/A	#N/A	#N/A	#N/A	#N/A	#N/A
C1orf170	ENSG00000187642.5	C1orf170	ENSG00000187642.5	1	910579	917497	0.263158	0.333333	-0.0701754	-0.439848	0.299498	0.946673	1	#N/A	#N/A	#N/A	#N/A	#N/A	#N/A	#N/A
HES4	ENSG00000188290.6	HES4	ENSG00000188290.6	1	934342	935552	0.263158	0.333333	-0.0701754	-0.439848	0.299498	0.946673	1	#N/A	#N/A	#N/A	#N/A	#N/A	#N/A	#N/A
ISG15	ENSG00000187608.5	ISG15	ENSG00000187608.5	1	948803	949920	0.263158	0.333333	-0.0701754	-0.439848	0.299498	0.946673	1	#N/A	#N/A	#N/A	#N/A	#N/A	#N/A	#N/A
AGRN	ENSG00000188157.9	AGRN	ENSG00000188157.9	1	955503	991496	0.263158	0.333333	-0.0701754	-0.439848	0.299498	0.946673	1	#N/A	#N/A	#N/A	#N/A	#N/A	#N/A	#N/A
RNF223	ENSG00000237330.2	RNF223	ENSG00000237330.2	1	1006346	1009687	0.263158	0.333333	-0.0701754	-0.439848	0.299498	0.946673	1	#N/A	#N/A	#N/A	#N/A	#N/A	#N/A	#N/A
C1orf159	ENSG00000131591.13	C1orf159	ENSG00000131591.13	1	1017198	1051741	0.263158	0.333333	-0.0701754	-0.439848	0.299498	0.946673	1	#N/A	#N/A	#N/A	#N/A	#N/A	#N/A	#N/A
TTLL10	ENSG00000162571.9	TTLL10	ENSG00000162571.9	1	1109264	1133315	0.263158	0.333333	-0.0701754	-0.439848	0.299498	0.946673	1	#N/A	#N/A	#N/A	#N/A	#N/A	#N/A	#N/A
TNFRSF18	ENSG00000186891.9	TNFRSF18	ENSG00000186891.9	1	1138888	1142071	0.315789	0.333333	-0.0175439	-0.352255	0.317168	1	1	#N/A	#N/A	#N/A	#N/A	#N/A	#N/A	#N/A
TNFRSF4	ENSG00000186827.6	TNFRSF4	ENSG00000186827.6	1	1146706	1149518	0.315789	0.333333	-0.0175439	-0.352255	0.317168	1	1	#N/A	#N/A	#N/A	#N/A	#N/A	#N/A	#N/A
SDF4	ENSG00000078808.12	SDF4	ENSG00000078808.12	1	1152288	1167411	0.315789	0.333333	-0.0175439	-0.352255	0.317168	1	1	#N/A	#N/A	#N/A	#N/A	#N/A	#N/A	#N/A
B3GALT6	ENSG00000176022.3	B3GALT6	ENSG00000176022.3	1	1167629	1170421	0.315789	0.333333	-0.0175439	-0.352255	0.317168	1	1	#N/A	#N/A	#N/A	#N/A	#N/A	#N/A	#N/A
FAM132A	ENSG00000184163.3	FAM132A	ENSG00000184163.3	1	1177826	1182102	0.315789	0.333333	-0.0175439	-0.352255	0.317168	1	1	#N/A	#N/A	#N/A	#N/A	#N/A	#N/A	#N/A
UBE2J2	ENSG00000160087.16	UBE2J2	ENSG00000160087.16	1	1189289	1209265	0.315789	0.333333	-0.0175439	-0.352255	0.317168	1	1	#N/A	#N/A	#N/A	#N/A	#N/A	#N/A	#N/A
SCNN1D	ENSG00000162572.15	SCNN1D	ENSG00000162572.15	1	1215816	1227409	0.315789	0.333333	-0.0175439	-0.352255	0.317168	1	1	#N/A	#N/A	#N/A	#N/A	#N/A	#N/A	#N/A
ACAP3	ENSG00000131584.14	ACAP3	ENSG00000131584.14	1	1227756	1244989	0.315789	0.333333	-0.0175439	-0.352255	0.317168	1	1	#N/A	#N/A	#N/A	#N/A	#N/A	#N/A	#N/A
PUSL1	ENSG00000169972.7	PUSL1	ENSG00000169972.7	1	1243947	1247057	0.315789	0.333333	-0.0175439	-0.352255	0.317168	1	1	#N/A	#N/A	#N/A	#N/A	#N/A	#N/A	#N/A
CPSF3L	ENSG00000127054.14	CPSF3L	ENSG00000127054.14	1	1246965	1260071	0.315789	0.333333	-0.0175439	-0.352255	0.317168	1	1	#N/A	#N/A	#N/A	#N/A	#N/A	#N/A	#N/A
GLTPD1	ENSG00000224051.2	GLTPD1	ENSG00000224051.2	1	1260136	1264277	0.315789	0.333333	-0.0175439	-0.352255	0.317168	1	1	#N/A	#N/A	#N/A	#N/A	#N/A	#N/A	#N/A
TAS1R3	ENSG00000169962.4	TAS1R3	ENSG00000169962.4	1	1266694	1270686	0.315789	0.333333	-0.0175439	-0.352255	0.317168	1	1	#N/A	#N/A	#N/A	#N/A	#N/A	#N/A	#N/A
DVL1	ENSG00000107404.13	DVL1	ENSG00000107404.13	1	1270656	1284730	0.315789	0.333333	-0.0175439	-0.352255	0.317168	1	1	#N/A	#N/A	#N/A	#N/A	#N/A	#N/A	#N/A
MXRA8	ENSG00000162576.12	MXRA8	ENSG00000162576.12	1	1288069	1297157	0.315789	0.333333	-0.0175439	-0.352255	0.317168	1	1	#N/A	#N/A	#N/A	#N/A	#N/A	#N/A	#N/A
AURKAIP1	ENSG00000175756.9	AURKAIP1	ENSG00000175756.9	1	1309110	1310875	0.315789	0.333333	-0.0175439	-0.352255	0.317168	1	1	#N/A	#N/A	#N/A	#N/A	#N/A	#N/A	#N/A
CCNL2	ENSG00000221978.7	CCNL2	ENSG00000221978.7	1	1321091	1334708	0.315789	0.333333	-0.0175439	-0.352255	0.317168	1	1	#N/A	#N/A	#N/A	#N/A	#N/A	#N/A	#N/A
RP4-758J18.2	ENSG00000224870.3	RP4-758J18.2	ENSG00000224870.3	1	1334902	1337426	0.315789	0.333333	-0.0175439	-0.352255	0.317168	1	1	#N/A	#N/A	#N/A	#N/A	#N/A	#N/A	#N/A
MRPL20	ENSG00000242485.1	MRPL20	ENSG00000242485.1	1	1337288	1342693	0.315789	0.333333	-0.0175439	-0.352255	0.317168	1	1	#N/A	#N/A	#N/A	#N/A	#N/A	#N/A	#N/A
ANKRD65	ENSG00000235098.4	ANKRD65	ENSG00000235098.4	1	1353800	1357149	0.315789	0.333333	-0.0175439	-0.352255	0.317168	1	1	#N/A	#N/A	#N/A	#N/A	#N/A	#N/A	#N/A
TMEM88B	ENSG00000205116.3	TMEM88B	ENSG00000205116.3	1	1361508	1363167	0.315789	0.333333	-0.0175439	-0.352255	0.317168	1	1	#N/A	#N/A	#N/A	#N/A	#N/A	#N/A	#N/A
VWA1	ENSG00000179403.10	VWA1	ENSG00000179403.10	1	1370241	1378262	0.315789	0.333333	-0.0175439	-0.352255	0.317168	1	1	#N/A	#N/A	#N/A	#N/A	#N/A	#N/A	#N/A
ATAD3C	ENSG00000215915.5	ATAD3C	ENSG00000215915.5	1	1385069	1405538	0.315789	0.333333	-0.0175439	-0.352255	0.317168	1	1	#N/A	#N/A	#N/A	#N/A	#N/A	#N/A	#N/A
ATAD3B	ENSG00000160072.15	ATAD3B	ENSG00000160072.15	1	1407143	1433228	0.315789	0.333333	-0.0175439	-0.352255	0.317168	1	1	#N/A	#N/A	#N/A	#N/A	#N/A	#N/A	#N/A
ATAD3A	ENSG00000197785.9	ATAD3A	ENSG00000197785.9	1	1447531	1470067	0.315789	0.333333	-0.0175439	-0.352255	0.317168	1	1	#N/A	#N/A	#N/A	#N/A	#N/A	#N/A	#N/A
TMEM240	ENSG00000205090.4	TMEM240	ENSG00000205090.4	1	1470554	1475833	0.315789	0.333333	-0.0175439	-0.352255	0.317168	1	1	#N/A	#N/A	#N/A	#N/A	#N/A	#N/A	#N/A
SSU72	ENSG00000160075.10	SSU72	ENSG00000160075.10	1	1477053	1510249	0.315789	0.333333	-0.0175439	-0.352255	0.317168	1	1	#N/A	#N/A	#N/A	#N/A	#N/A	#N/A	#N/A
AL645728.1	ENSG00000215014.3	AL645728.1	ENSG00000215014.3	1	1510355	1511373	0.315789	0.333333	-0.0175439	-0.352255	0.317168	1	1	#N/A	#N/A	#N/A	#N/A	#N/A	#N/A	#N/A
C1orf233	ENSG00000228594.1	C1orf233	ENSG00000228594.1	1	1533392	1535476	0.315789	0.333333	-0.0175439	-0.352255	0.317168	1	1	#N/A	#N/A	#N/A	#N/A	#N/A	#N/A	#N/A
MIB2	ENSG00000197530.8	MIB2	ENSG00000197530.8	1	1550795	1565990	0.315789	0.333333	-0.0175439	-0.352255	0.317168	1	1	#N/A	#N/A	#N/A	#N/A	#N/A	#N/A	#N/A
MMP23B	ENSG00000189409.8	MMP23B	ENSG00000189409.8	1	1567474	1570639	0.315789	0.333333	-0.0175439	-0.352255	0.317168	1	1	#N/A	#N/A	#N/A	#N/A	#N/A	#N/A	#N/A
CDK11B	ENSG00000248333.3	CDK11B	ENSG00000248333.3	1	1570603	1590473	0.315789	0.333333	-0.0175439	-0.352255	0.317168	1	1	#N/A	#N/A	#N/A	#N/A	#N/A	#N/A	#N/A
SLC35E2B	ENSG00000189339.7	SLC35E2B	ENSG00000189339.7	1	1592939	1624167	0.315789	0.333333	-0.0175439	-0.352255	0.317168	1	1	#N/A	#N/A	#N/A	#N/A	#N/A	#N/A	#N/A
CDK11A	ENSG00000008128.18	CDK11A	ENSG00000008128.18	1	1634169	1655766	0.315789	0.333333	-0.0175439	-0.352255	0.317168	1	1	#N/A	#N/A	#N/A	#N/A	#N/A	#N/A	#N/A
SLC35E2	ENSG00000215790.2	SLC35E2	ENSG00000215790.2	1	1656277	1677431	0.315789	0.333333	-0.0175439	-0.352255	0.317168	1	1	#N/A	#N/A	#N/A	#N/A	#N/A	#N/A	#N/A
NADK	ENSG00000008130.11	NADK	ENSG00000008130.11	1	1682671	1711896	0.315789	0.333333	-0.0175439	-0.352255	0.317168	1	1	#N/A	#N/A	#N/A	#N/A	#N/A	#N/A	#N/A
GNB1	ENSG00000078369.13	GNB1	ENSG00000078369.13	1	1716729	1822495	0.315789	0.333333	-0.0175439	-0.352255	0.317168	1	1	#N/A	#N/A	#N/A	#N/A	#N/A	#N/A	#N/A
CALML6	ENSG00000169885.5	CALML6	ENSG00000169885.5	1	1846266	1848735	0.315789	0.333333	-0.0175439	-0.352255	0.317168	1	1	#N/A	#N/A	#N/A	#N/A	#N/A	#N/A	#N/A
TMEM52	ENSG00000178821.8	TMEM52	ENSG00000178821.8	1	1849029	1850712	0.315789	0.333333	-0.0175439	-0.352255	0.317168	1	1	#N/A	#N/A	#N/A	#N/A	#N/A	#N/A	#N/A
C1orf222	ENSG00000142609.13	C1orf222	ENSG00000142609.13	1	1853396	1935276	0.315789	0.333333	-0.0175439	-0.352255	0.317168	1	1	#N/A	#N/A	#N/A	#N/A	#N/A	#N/A	#N/A
GABRD	ENSG00000187730.6	GABRD	ENSG00000187730.6	1	1950780	1962192	0.315789	0.333333	-0.0175439	-0.352255	0.317168	1	1	#N/A	#N/A	#N/A	#N/A	#N/A	#N/A	#N/A
PRKCZ	ENSG00000067606.11	PRKCZ	ENSG00000067606.11	1	1981909	2116834	0.315789	0.333333	-0.0175439	-0.352255	0.317168	1	1	#N/A	#N/A	#N/A	#N/A	#N/A	#N/A	#N/A
C1orf86	ENSG00000162585.12	C1orf86	ENSG00000162585.12	1	2115903	2144159	0.315789	0.333333	-0.0175439	-0.352255	0.317168	1	1	#N/A	#N/A	#N/A	#N/A	#N/A	#N/A	#N/A
AL590822.2	ENSG00000269554.1	AL590822.2	ENSG00000269554.1	1	2121237	2123179	0.315789	0.333333	-0.0175439	-0.352255	0.317168	1	1	#N/A	#N/A	#N/A	#N/A	#N/A	#N/A	#N/A
AL590822.1	ENSG00000203301.2	AL590822.1	ENSG00000203301.2	1	2143360	2145620	0.315789	0.333333	-0.0175439	-0.352255	0.317168	1	1	#N/A	#N/A	#N/A	#N/A	#N/A	#N/A	#N/A
SKI	ENSG00000157933.9	SKI	ENSG00000157933.9	1	2160134	2241558	0.315789	0.333333	-0.0175439	-0.352255	0.317168	1	1	#N/A	#N/A	#N/A	#N/A	#N/A	#N/A	#N/A
MORN1	ENSG00000116151.9	MORN1	ENSG00000116151.9	1	2252692	2323146	0.315789	0.333333	-0.0175439	-0.352255	0.317168	1	1	#N/A	#N/A	#N/A	#N/A	#N/A	#N/A	#N/A
AL589739.1	ENSG00000269753.1	AL589739.1	ENSG00000269753.1	1	2258581	2259042	0.315789	0.333333	-0.0175439	-0.352255	0.317168	1	1	#N/A	#N/A	#N/A	#N/A	#N/A	#N/A	#N/A
RER1	ENSG00000157916.14	RER1	ENSG00000157916.14	1	2323267	2336883	0.315789	0.333333	-0.0175439	-0.352255	0.317168	1	1	#N/A	#N/A	#N/A	#N/A	#N/A	#N/A	#N/A
PEX10	ENSG00000157911.5	PEX10	ENSG00000157911.5	1	2336236	2345236	0.315789	0.333333	-0.0175439	-0.352255	0.317168	1	1	#N/A	#N/A	#N/A	#N/A	#N/A	#N/A	#N/A
PLCH2	ENSG00000149527.13	PLCH2	ENSG00000149527.13	1	2357419	2436969	0.315789	0.333333	-0.0175439	-0.352255	0.317168	1	1	#N/A	#N/A	#N/A	#N/A	#N/A	#N/A	#N/A
PANK4	ENSG00000157881.9	PANK4	ENSG00000157881.9	1	2439972	2458039	0.315789	0.333333	-0.0175439	-0.352255	0.317168	1	1	#N/A	#N/A	#N/A	#N/A	#N/A	#N/A	#N/A
HES5	ENSG00000197921.5	HES5	ENSG00000197921.5	1	2460184	2461684	0.315789	0.333333	-0.0175439	-0.352255	0.317168	1	1	#N/A	#N/A	#N/A	#N/A	#N/A	#N/A	#N/A
TNFRSF14	ENSG00000157873.13	TNFRSF14	ENSG00000157873.13	1	2487078	2496821	0.315789	0.333333	-0.0175439	-0.352255	0.317168	1	1	#N/A	#N/A	#N/A	#N/A	#N/A	#N/A	#N/A
FAM213B	ENSG00000157870.10	FAM213B	ENSG00000157870.10	1	2517930	2522908	0.315789	0.333333	-0.0175439	-0.352255	0.317168	1	1	#N/A	#N/A	#N/A	#N/A	#N/A	#N/A	#N/A
MMEL1	ENSG00000142606.11	MMEL1	ENSG00000142606.11	1	2522078	2564481	0.315789	0.333333	-0.0175439	-0.352255	0.317168	1	1	#N/A	#N/A	#N/A	#N/A	#N/A	#N/A	#N/A
TTC34	ENSG00000215912.7	TTC34	ENSG00000215912.7	1	2567415	2718286	0.315789	0.333333	-0.0175439	-0.352255	0.317168	1	1	#N/A	#N/A	#N/A	#N/A	#N/A	#N/A	#N/A
ACTRT2	ENSG00000169717.5	ACTRT2	ENSG00000169717.5	1	2938046	2939465	0.315789	0.333333	-0.0175439	-0.352255	0.317168	1	1	#N/A	#N/A	#N/A	#N/A	#N/A	#N/A	#N/A
PRDM16	ENSG00000142611.12	PRDM16	ENSG00000142611.12	1	2985732	3355185	0.315789	0.4	-0.0842105	-0.468125	0.299704	0.881709	1	#N/A	#N/A	#N/A	#N/A	#N/A	#N/A	#N/A
ARHGEF16	ENSG00000130762.10	ARHGEF16	ENSG00000130762.10	1	3370990	3397677	0.315789	0.4	-0.0842105	-0.468125	0.299704	0.881709	1	#N/A	#N/A	#N/A	#N/A	#N/A	#N/A	#N/A
MEGF6	ENSG00000162591.11	MEGF6	ENSG00000162591.11	1	3406484	3528059	0.315789	0.4	-0.0842105	-0.468125	0.299704	0.881709	1	#N/A	#N/A	#N/A	#N/A	#N/A	#N/A	#N/A
TPRG1L	ENSG00000158109.10	TPRG1L	ENSG00000158109.10	1	3541566	3546691	0.368421	0.4	-0.0315789	-0.392564	0.329406	1	1	#N/A	#N/A	#N/A	#N/A	#N/A	#N/A	#N/A
WRAP73	ENSG00000116213.11	WRAP73	ENSG00000116213.11	1	3547331	3569325	0.368421	0.4	-0.0315789	-0.392564	0.329406	1	1	#N/A	#N/A	#N/A	#N/A	#N/A	#N/A	#N/A
TP73	ENSG00000078900.10	TP73	ENSG00000078900.10	1	3569084	3652765	0.368421	0.4	-0.0315789	-0.392564	0.329406	1	1	#N/A	#N/A	#N/A	#N/A	#N/A	#N/A	#N/A
CCDC27	ENSG00000162592.4	CCDC27	ENSG00000162592.4	1	3668962	3688209	0.368421	0.4	-0.0315789	-0.392564	0.329406	1	1	#N/A	#N/A	#N/A	#N/A	#N/A	#N/A	#N/A
SMIM1	ENSG00000235169.3	SMIM1	ENSG00000235169.3	1	3689352	3692546	0.368421	0.4	-0.0315789	-0.392564	0.329406	1	1	#N/A	#N/A	#N/A	#N/A	#N/A	#N/A	#N/A
LRRC47	ENSG00000130764.5	LRRC47	ENSG00000130764.5	1	3696784	3713068	0.368421	0.4	-0.0315789	-0.392564	0.329406	1	1	#N/A	#N/A	#N/A	#N/A	#N/A	#N/A	#N/A
CEP104	ENSG00000116198.8	CEP104	ENSG00000116198.8	1	3728645	3773778	0.368421	0.4	-0.0315789	-0.392564	0.329406	1	1	#N/A	#N/A	#N/A	#N/A	#N/A	#N/A	#N/A
DFFB	ENSG00000169598.11	DFFB	ENSG00000169598.11	1	3773845	3801993	0.368421	0.4	-0.0315789	-0.392564	0.329406	1	1	#N/A	#N/A	#N/A	#N/A	#N/A	#N/A	#N/A
C1orf174	ENSG00000198912.6	C1orf174	ENSG00000198912.6	1	3805689	3816857	0.368421	0.4	-0.0315789	-0.392564	0.329406	1	1	#N/A	#N/A	#N/A	#N/A	#N/A	#N/A	#N/A
AJAP1	ENSG00000196581.6	AJAP1	ENSG00000196581.6	1	4714792	4852594	0.368421	0.466667	-0.0982456	-0.490738	0.294247	0.820381	1	#N/A	#N/A	#N/A	#N/A	#N/A	#N/A	#N/A
NPHP4	ENSG00000131697.13	NPHP4	ENSG00000131697.13	1	5922871	6052533	0.368421	0.466667	-0.0982456	-0.490738	0.294247	0.820381	1	#N/A	#N/A	#N/A	#N/A	#N/A	#N/A	#N/A
KCNAB2	ENSG00000069424.10	KCNAB2	ENSG00000069424.10	1	6051526	6161253	0.368421	0.466667	-0.0982456	-0.490738	0.294247	0.820381	1	#N/A	#N/A	#N/A	#N/A	#N/A	#N/A	#N/A
AL035406.1	ENSG00000268332.1	AL035406.1	ENSG00000268332.1	1	6100630	6101399	0.368421	0.466667	-0.0982456	-0.490738	0.294247	0.820381	1	#N/A	#N/A	#N/A	#N/A	#N/A	#N/A	#N/A
CHD5	ENSG00000116254.13	CHD5	ENSG00000116254.13	1	6161853	6240183	0.368421	0.466667	-0.0982456	-0.490738	0.294247	0.820381	1	#N/A	#N/A	#N/A	#N/A	#N/A	#N/A	#N/A
RPL22	ENSG00000116251.5	RPL22	ENSG00000116251.5	1	6241329	6269449	0.368421	0.466667	-0.0982456	-0.490738	0.294247	0.820381	1	#N/A	#N/A	#N/A	#N/A	#N/A	#N/A	#N/A
RNF207	ENSG00000158286.8	RNF207	ENSG00000158286.8	1	6265535	6281359	0.368421	0.466667	-0.0982456	-0.490738	0.294247	0.820381	1	#N/A	#N/A	#N/A	#N/A	#N/A	#N/A	#N/A
ICMT	ENSG00000116237.11	ICMT	ENSG00000116237.11	1	6281253	6296032	0.368421	0.466667	-0.0982456	-0.490738	0.294247	0.820381	1	#N/A	#N/A	#N/A	#N/A	#N/A	#N/A	#N/A
HES3	ENSG00000173673.7	HES3	ENSG00000173673.7	1	6304252	6305638	0.315789	0.466667	-0.150877	-0.538283	0.236529	0.586777	1	#N/A	#N/A	#N/A	#N/A	#N/A	#N/A	#N/A
GPR153	ENSG00000158292.6	GPR153	ENSG00000158292.6	1	6307406	6321035	0.315789	0.466667	-0.150877	-0.538283	0.236529	0.586777	1	#N/A	#N/A	#N/A	#N/A	#N/A	#N/A	#N/A
ACOT7	ENSG00000097021.15	ACOT7	ENSG00000097021.15	1	6324329	6454451	0.315789	0.466667	-0.150877	-0.538283	0.236529	0.586777	1	#N/A	#N/A	#N/A	#N/A	#N/A	#N/A	#N/A
HES2	ENSG00000069812.7	HES2	ENSG00000069812.7	1	6472478	6484730	0.315789	0.466667	-0.150877	-0.538283	0.236529	0.586777	1	#N/A	#N/A	#N/A	#N/A	#N/A	#N/A	#N/A
ESPN	ENSG00000187017.10	ESPN	ENSG00000187017.10	1	6484848	6521430	0.315789	0.466667	-0.150877	-0.538283	0.236529	0.586777	1	#N/A	#N/A	#N/A	#N/A	#N/A	#N/A	#N/A
TNFRSF25	ENSG00000215788.5	TNFRSF25	ENSG00000215788.5	1	6521211	6526255	0.315789	0.466667	-0.150877	-0.538283	0.236529	0.586777	1	#N/A	#N/A	#N/A	#N/A	#N/A	#N/A	#N/A
PLEKHG5	ENSG00000171680.16	PLEKHG5	ENSG00000171680.16	1	6526152	6580121	0.315789	0.466667	-0.150877	-0.538283	0.236529	0.586777	1	#N/A	#N/A	#N/A	#N/A	#N/A	#N/A	#N/A
NOL9	ENSG00000162408.10	NOL9	ENSG00000162408.10	1	6581407	6614595	0.315789	0.466667	-0.150877	-0.538283	0.236529	0.586777	1	#N/A	#N/A	#N/A	#N/A	#N/A	#N/A	#N/A
TAS1R1	ENSG00000173662.15	TAS1R1	ENSG00000173662.15	1	6615241	6639817	0.315789	0.466667	-0.150877	-0.538283	0.236529	0.586777	1	#N/A	#N/A	#N/A	#N/A	#N/A	#N/A	#N/A
ZBTB48	ENSG00000204859.7	ZBTB48	ENSG00000204859.7	1	6640061	6649340	0.315789	0.466667	-0.150877	-0.538283	0.236529	0.586777	1	#N/A	#N/A	#N/A	#N/A	#N/A	#N/A	#N/A
KLHL21	ENSG00000162413.12	KLHL21	ENSG00000162413.12	1	6650784	6674667	0.315789	0.466667	-0.150877	-0.538283	0.236529	0.586777	1	#N/A	#N/A	#N/A	#N/A	#N/A	#N/A	#N/A
PHF13	ENSG00000116273.5	PHF13	ENSG00000116273.5	1	6673745	6684093	0.315789	0.466667	-0.150877	-0.538283	0.236529	0.586777	1	#N/A	#N/A	#N/A	#N/A	#N/A	#N/A	#N/A
THAP3	ENSG00000041988.11	THAP3	ENSG00000041988.11	1	6684926	6695646	0.315789	0.466667	-0.150877	-0.538283	0.236529	0.586777	1	#N/A	#N/A	#N/A	#N/A	#N/A	#N/A	#N/A
DNAJC11	ENSG00000007923.11	DNAJC11	ENSG00000007923.11	1	6694228	6761984	0.368421	0.466667	-0.0982456	-0.490738	0.294247	0.820381	1	#N/A	#N/A	#N/A	#N/A	#N/A	#N/A	#N/A
CAMTA1	ENSG00000171735.14	CAMTA1	ENSG00000171735.14	1	6845384	7829766	0.368421	0.466667	-0.0982456	-0.490738	0.294247	0.820381	1	#N/A	#N/A	#N/A	#N/A	#N/A	#N/A	#N/A
VAMP3	ENSG00000049245.8	VAMP3	ENSG00000049245.8	1	7831329	7841492	0.368421	0.466667	-0.0982456	-0.490738	0.294247	0.820381	1	#N/A	#N/A	#N/A	#N/A	#N/A	#N/A	#N/A
PER3	ENSG00000049246.10	PER3	ENSG00000049246.10	1	7844380	7905237	0.421053	0.466667	-0.045614	-0.42742	0.336192	1	1	#N/A	#N/A	#N/A	#N/A	#N/A	#N/A	#N/A
UTS2	ENSG00000049247.9	UTS2	ENSG00000049247.9	1	7903143	7913572	0.421053	0.466667	-0.045614	-0.42742	0.336192	1	1	#N/A	#N/A	#N/A	#N/A	#N/A	#N/A	#N/A
TNFRSF9	ENSG00000049249.4	TNFRSF9	ENSG00000049249.4	1	7979907	8000926	0.421053	0.466667	-0.045614	-0.42742	0.336192	1	1	#N/A	#N/A	#N/A	#N/A	#N/A	#N/A	#N/A
PARK7	ENSG00000116288.8	PARK7	ENSG00000116288.8	1	8014351	8045565	0.421053	0.466667	-0.045614	-0.42742	0.336192	1	1	#N/A	#N/A	#N/A	#N/A	#N/A	#N/A	#N/A
ERRFI1	ENSG00000116285.8	ERRFI1	ENSG00000116285.8	1	8064464	8086368	0.421053	0.466667	-0.045614	-0.42742	0.336192	1	1	#N/A	#N/A	#N/A	#N/A	#N/A	#N/A	#N/A
SLC45A1	ENSG00000162426.10	SLC45A1	ENSG00000162426.10	1	8377886	8404227	0.421053	0.466667	-0.045614	-0.42742	0.336192	1	1	#N/A	#N/A	#N/A	#N/A	#N/A	#N/A	#N/A
RERE	ENSG00000142599.13	RERE	ENSG00000142599.13	1	8412457	8877702	0.421053	0.466667	-0.045614	-0.42742	0.336192	1	1	#N/A	#N/A	#N/A	#N/A	#N/A	#N/A	#N/A
ENO1	ENSG00000074800.9	ENO1	ENSG00000074800.9	1	8921061	8939308	0.421053	0.466667	-0.045614	-0.42742	0.336192	1	1	#N/A	#N/A	#N/A	#N/A	#N/A	#N/A	#N/A
CA6	ENSG00000131686.10	CA6	ENSG00000131686.10	1	9005926	9035151	0.421053	0.466667	-0.045614	-0.42742	0.336192	1	1	#N/A	#N/A	#N/A	#N/A	#N/A	#N/A	#N/A
SLC2A7	ENSG00000197241.3	SLC2A7	ENSG00000197241.3	1	9063359	9086404	0.421053	0.466667	-0.045614	-0.42742	0.336192	1	1	#N/A	#N/A	#N/A	#N/A	#N/A	#N/A	#N/A
SLC2A5	ENSG00000142583.13	SLC2A5	ENSG00000142583.13	1	9095166	9148537	0.421053	0.466667	-0.045614	-0.42742	0.336192	1	1	#N/A	#N/A	#N/A	#N/A	#N/A	#N/A	#N/A
GPR157	ENSG00000180758.10	GPR157	ENSG00000180758.10	1	9160364	9189229	0.421053	0.466667	-0.045614	-0.42742	0.336192	1	1	#N/A	#N/A	#N/A	#N/A	#N/A	#N/A	#N/A
H6PD	ENSG00000049239.8	H6PD	ENSG00000049239.8	1	9294834	9331396	0.421053	0.466667	-0.045614	-0.42742	0.336192	1	1	#N/A	#N/A	#N/A	#N/A	#N/A	#N/A	#N/A
SPSB1	ENSG00000171621.9	SPSB1	ENSG00000171621.9	1	9352939	9429591	0.421053	0.466667	-0.045614	-0.42742	0.336192	1	1	#N/A	#N/A	#N/A	#N/A	#N/A	#N/A	#N/A
SLC25A33	ENSG00000171612.6	SLC25A33	ENSG00000171612.6	1	9599541	9645237	0.421053	0.466667	-0.045614	-0.42742	0.336192	1	1	#N/A	#N/A	#N/A	#N/A	#N/A	#N/A	#N/A
TMEM201	ENSG00000188807.8	TMEM201	ENSG00000188807.8	1	9648932	9674935	0.421053	0.466667	-0.045614	-0.42742	0.336192	1	1	#N/A	#N/A	#N/A	#N/A	#N/A	#N/A	#N/A
PIK3CD	ENSG00000171608.11	PIK3CD	ENSG00000171608.11	1	9711790	9789172	0.421053	0.466667	-0.045614	-0.42742	0.336192	1	1	#N/A	#N/A	#N/A	#N/A	#N/A	#N/A	#N/A
C1orf200	ENSG00000179840.5	C1orf200	ENSG00000179840.5	1	9712668	9714644	0.421053	0.466667	-0.045614	-0.42742	0.336192	1	1	#N/A	#N/A	#N/A	#N/A	#N/A	#N/A	#N/A
CLSTN1	ENSG00000171603.12	CLSTN1	ENSG00000171603.12	1	9789084	9884584	0.421053	0.466667	-0.045614	-0.42742	0.336192	1	1	#N/A	#N/A	#N/A	#N/A	#N/A	#N/A	#N/A
CTNNBIP1	ENSG00000178585.10	CTNNBIP1	ENSG00000178585.10	1	9908334	9970394	0.421053	0.466667	-0.045614	-0.42742	0.336192	1	1	#N/A	#N/A	#N/A	#N/A	#N/A	#N/A	#N/A
LZIC	ENSG00000162441.7	LZIC	ENSG00000162441.7	1	9982173	10003465	0.421053	0.466667	-0.045614	-0.42742	0.336192	1	1	#N/A	#N/A	#N/A	#N/A	#N/A	#N/A	#N/A
NMNAT1	ENSG00000173614.9	NMNAT1	ENSG00000173614.9	1	10003486	10045559	0.421053	0.466667	-0.045614	-0.42742	0.336192	1	1	#N/A	#N/A	#N/A	#N/A	#N/A	#N/A	#N/A
RBP7	ENSG00000162444.11	RBP7	ENSG00000162444.11	1	10057264	10076078	0.421053	0.466667	-0.045614	-0.42742	0.336192	1	1	#N/A	#N/A	#N/A	#N/A	#N/A	#N/A	#N/A
UBE4B	ENSG00000130939.14	UBE4B	ENSG00000130939.14	1	10092890	10241297	0.421053	0.466667	-0.045614	-0.42742	0.336192	1	1	#N/A	#N/A	#N/A	#N/A	#N/A	#N/A	#N/A
KIF1B	ENSG00000054523.12	KIF1B	ENSG00000054523.12	1	10270863	10441661	0.421053	0.466667	-0.045614	-0.42742	0.336192	1	1	#N/A	#N/A	#N/A	#N/A	#N/A	#N/A	#N/A
PGD	ENSG00000142657.16	PGD	ENSG00000142657.16	1	10458649	10480201	0.421053	0.466667	-0.045614	-0.42742	0.336192	1	1	#N/A	#N/A	#N/A	#N/A	#N/A	#N/A	#N/A
APITD1	ENSG00000175279.17	APITD1	ENSG00000175279.17	1	10490159	10512210	0.421053	0.466667	-0.045614	-0.42742	0.336192	1	1	#N/A	#N/A	#N/A	#N/A	#N/A	#N/A	#N/A
APITD1-CORT	ENSG00000251503.3	APITD1-CORT	ENSG00000251503.3	1	10490159	10512210	0.421053	0.466667	-0.045614	-0.42742	0.336192	1	1	#N/A	#N/A	#N/A	#N/A	#N/A	#N/A	#N/A
CORT	ENSG00000241563.2	CORT	ENSG00000241563.2	1	10509776	10511959	0.421053	0.466667	-0.045614	-0.42742	0.336192	1	1	#N/A	#N/A	#N/A	#N/A	#N/A	#N/A	#N/A
DFFA	ENSG00000160049.7	DFFA	ENSG00000160049.7	1	10516579	10532583	0.421053	0.466667	-0.045614	-0.42742	0.336192	1	1	#N/A	#N/A	#N/A	#N/A	#N/A	#N/A	#N/A
PEX14	ENSG00000142655.8	PEX14	ENSG00000142655.8	1	10532345	10690815	0.421053	0.466667	-0.045614	-0.42742	0.336192	1	1	#N/A	#N/A	#N/A	#N/A	#N/A	#N/A	#N/A
CASZ1	ENSG00000130940.10	CASZ1	ENSG00000130940.10	1	10696661	10856707	0.421053	0.466667	-0.045614	-0.42742	0.336192	1	1	#N/A	#N/A	#N/A	#N/A	#N/A	#N/A	#N/A
C1orf127	ENSG00000175262.10	C1orf127	ENSG00000175262.10	1	11006528	11042094	0.421053	0.466667	-0.045614	-0.42742	0.336192	1	1	#N/A	#N/A	#N/A	#N/A	#N/A	#N/A	#N/A
TARDBP	ENSG00000120948.11	TARDBP	ENSG00000120948.11	1	11072414	11085796	0.421053	0.466667	-0.045614	-0.42742	0.336192	1	1	#N/A	#N/A	#N/A	#N/A	#N/A	#N/A	#N/A
MASP2	ENSG00000009724.12	MASP2	ENSG00000009724.12	1	11086580	11107290	0.421053	0.466667	-0.045614	-0.42742	0.336192	1	1	#N/A	#N/A	#N/A	#N/A	#N/A	#N/A	#N/A
SRM	ENSG00000116649.5	SRM	ENSG00000116649.5	1	11114641	11120081	0.421053	0.466667	-0.045614	-0.42742	0.336192	1	1	#N/A	#N/A	#N/A	#N/A	#N/A	#N/A	#N/A
EXOSC10	ENSG00000171824.9	EXOSC10	ENSG00000171824.9	1	11126675	11159938	0.421053	0.466667	-0.045614	-0.42742	0.336192	1	1	#N/A	#N/A	#N/A	#N/A	#N/A	#N/A	#N/A
MTOR	ENSG00000198793.8	MTOR	ENSG00000198793.8	1	11166592	11322564	0.421053	0.466667	-0.045614	-0.42742	0.336192	1	1	#N/A	#N/A	#N/A	#N/A	#N/A	#N/A	#N/A
ANGPTL7	ENSG00000171819.4	ANGPTL7	ENSG00000171819.4	1	11249398	11256038	0.421053	0.466667	-0.045614	-0.42742	0.336192	1	1	#N/A	#N/A	#N/A	#N/A	#N/A	#N/A	#N/A
UBIAD1	ENSG00000120942.9	UBIAD1	ENSG00000120942.9	1	11333263	11356106	0.421053	0.466667	-0.045614	-0.42742	0.336192	1	1	#N/A	#N/A	#N/A	#N/A	#N/A	#N/A	#N/A
PTCHD2	ENSG00000204624.6	PTCHD2	ENSG00000204624.6	1	11539223	11597641	0.421053	0.466667	-0.045614	-0.42742	0.336192	1	1	#N/A	#N/A	#N/A	#N/A	#N/A	#N/A	#N/A
FBXO2	ENSG00000116661.9	FBXO2	ENSG00000116661.9	1	11708424	11715842	0.421053	0.466667	-0.045614	-0.42742	0.336192	1	1	#N/A	#N/A	#N/A	#N/A	#N/A	#N/A	#N/A
FBXO44	ENSG00000132879.9	FBXO44	ENSG00000132879.9	1	11714432	11723384	0.421053	0.466667	-0.045614	-0.42742	0.336192	1	1	#N/A	#N/A	#N/A	#N/A	#N/A	#N/A	#N/A
FBXO6	ENSG00000116663.6	FBXO6	ENSG00000116663.6	1	11724181	11734411	0.421053	0.466667	-0.045614	-0.42742	0.336192	1	1	#N/A	#N/A	#N/A	#N/A	#N/A	#N/A	#N/A
MAD2L2	ENSG00000116670.10	MAD2L2	ENSG00000116670.10	1	11734537	11751707	0.421053	0.466667	-0.045614	-0.42742	0.336192	1	1	#N/A	#N/A	#N/A	#N/A	#N/A	#N/A	#N/A
DRAXIN	ENSG00000162490.6	DRAXIN	ENSG00000162490.6	1	11751786	11785914	0.421053	0.466667	-0.045614	-0.42742	0.336192	1	1	#N/A	#N/A	#N/A	#N/A	#N/A	#N/A	#N/A
AGTRAP	ENSG00000177674.11	AGTRAP	ENSG00000177674.11	1	11796141	11814859	0.421053	0.466667	-0.045614	-0.42742	0.336192	1	1	#N/A	#N/A	#N/A	#N/A	#N/A	#N/A	#N/A
C1orf167	ENSG00000215910.3	C1orf167	ENSG00000215910.3	1	11821844	11849642	0.421053	0.466667	-0.045614	-0.42742	0.336192	1	1	#N/A	#N/A	#N/A	#N/A	#N/A	#N/A	#N/A
MTHFR	ENSG00000177000.6	MTHFR	ENSG00000177000.6	1	11845780	11866977	0.421053	0.466667	-0.045614	-0.42742	0.336192	1	1	#N/A	#N/A	#N/A	#N/A	#N/A	#N/A	#N/A
CLCN6	ENSG00000011021.17	CLCN6	ENSG00000011021.17	1	11866207	11903201	0.421053	0.466667	-0.045614	-0.42742	0.336192	1	1	#N/A	#N/A	#N/A	#N/A	#N/A	#N/A	#N/A
NPPA	ENSG00000175206.6	NPPA	ENSG00000175206.6	1	11905766	11908402	0.421053	0.466667	-0.045614	-0.42742	0.336192	1	1	#N/A	#N/A	#N/A	#N/A	#N/A	#N/A	#N/A
NPPB	ENSG00000120937.8	NPPB	ENSG00000120937.8	1	11917521	11918988	0.421053	0.466667	-0.045614	-0.42742	0.336192	1	1	#N/A	#N/A	#N/A	#N/A	#N/A	#N/A	#N/A
KIAA2013	ENSG00000116685.11	KIAA2013	ENSG00000116685.11	1	11979648	11986485	0.421053	0.466667	-0.045614	-0.42742	0.336192	1	1	#N/A	#N/A	#N/A	#N/A	#N/A	#N/A	#N/A
PLOD1	ENSG00000083444.12	PLOD1	ENSG00000083444.12	1	11994262	12035595	0.421053	0.466667	-0.045614	-0.42742	0.336192	1	1	#N/A	#N/A	#N/A	#N/A	#N/A	#N/A	#N/A
MFN2	ENSG00000116688.12	MFN2	ENSG00000116688.12	1	12040238	12073571	0.421053	0.466667	-0.045614	-0.42742	0.336192	1	1	#N/A	#N/A	#N/A	#N/A	#N/A	#N/A	#N/A
MIIP	ENSG00000116691.6	MIIP	ENSG00000116691.6	1	12079523	12092102	0.421053	0.466667	-0.045614	-0.42742	0.336192	1	1	#N/A	#N/A	#N/A	#N/A	#N/A	#N/A	#N/A
TNFRSF8	ENSG00000120949.10	TNFRSF8	ENSG00000120949.10	1	12123434	12204264	0.421053	0.466667	-0.045614	-0.42742	0.336192	1	1	#N/A	#N/A	#N/A	#N/A	#N/A	#N/A	#N/A
TNFRSF1B	ENSG00000028137.12	TNFRSF1B	ENSG00000028137.12	1	12227060	12269285	0.421053	0.466667	-0.045614	-0.42742	0.336192	1	1	#N/A	#N/A	#N/A	#N/A	#N/A	#N/A	#N/A
VPS13D	ENSG00000048707.9	VPS13D	ENSG00000048707.9	1	12290124	12572099	0.421053	0.466667	-0.045614	-0.42742	0.336192	1	1	#N/A	#N/A	#N/A	#N/A	#N/A	#N/A	#N/A
DHRS3	ENSG00000162496.4	DHRS3	ENSG00000162496.4	1	12627939	12677737	0.421053	0.466667	-0.045614	-0.42742	0.336192	1	1	#N/A	#N/A	#N/A	#N/A	#N/A	#N/A	#N/A
AADACL4	ENSG00000204518.2	AADACL4	ENSG00000204518.2	1	12704566	12727097	0.421053	0.466667	-0.045614	-0.42742	0.336192	1	1	#N/A	#N/A	#N/A	#N/A	#N/A	#N/A	#N/A
AADACL3	ENSG00000188984.7	AADACL3	ENSG00000188984.7	1	12776118	12788726	0.421053	0.466667	-0.045614	-0.42742	0.336192	1	1	#N/A	#N/A	#N/A	#N/A	#N/A	#N/A	#N/A
C1orf158	ENSG00000157330.5	C1orf158	ENSG00000157330.5	1	12806163	12823847	0.421053	0.466667	-0.045614	-0.42742	0.336192	1	1	#N/A	#N/A	#N/A	#N/A	#N/A	#N/A	#N/A
PRAMEF12	ENSG00000116726.4	PRAMEF12	ENSG00000116726.4	1	12834984	12838049	0.421053	0.466667	-0.045614	-0.42742	0.336192	1	1	#N/A	#N/A	#N/A	#N/A	#N/A	#N/A	#N/A
PRAMEF1	ENSG00000116721.9	PRAMEF1	ENSG00000116721.9	1	12851546	12856777	0.421053	0.466667	-0.045614	-0.42742	0.336192	1	1	#N/A	#N/A	#N/A	#N/A	#N/A	#N/A	#N/A
PRAMEF11	ENSG00000204513.5	PRAMEF11	ENSG00000204513.5	1	12884468	12891264	0.421053	0.466667	-0.045614	-0.42742	0.336192	1	1	#N/A	#N/A	#N/A	#N/A	#N/A	#N/A	#N/A
HNRNPCL1	ENSG00000179172.7	HNRNPCL1	ENSG00000179172.7	1	12907261	12908578	0.421053	0.466667	-0.045614	-0.42742	0.336192	1	1	#N/A	#N/A	#N/A	#N/A	#N/A	#N/A	#N/A
PRAMEF2	ENSG00000120952.4	PRAMEF2	ENSG00000120952.4	1	12916941	12921764	0.421053	0.466667	-0.045614	-0.42742	0.336192	1	1	#N/A	#N/A	#N/A	#N/A	#N/A	#N/A	#N/A
PRAMEF4	ENSG00000243073.3	PRAMEF4	ENSG00000243073.3	1	12939045	12946025	0.421053	0.466667	-0.045614	-0.42742	0.336192	1	1	#N/A	#N/A	#N/A	#N/A	#N/A	#N/A	#N/A
PRAMEF10	ENSG00000187545.5	PRAMEF10	ENSG00000187545.5	1	12952727	12958101	0.421053	0.466667	-0.045614	-0.42742	0.336192	1	1	#N/A	#N/A	#N/A	#N/A	#N/A	#N/A	#N/A
PRAMEF7	ENSG00000204510.1	PRAMEF7	ENSG00000204510.1	1	12976450	12980569	0.421053	0.466667	-0.045614	-0.42742	0.336192	1	1	#N/A	#N/A	#N/A	#N/A	#N/A	#N/A	#N/A
PRAMEF6	ENSG00000232423.3	PRAMEF6	ENSG00000232423.3	1	12998181	13117751	0.421053	0.466667	-0.045614	-0.42742	0.336192	1	1	#N/A	#N/A	#N/A	#N/A	#N/A	#N/A	#N/A
PRAMEF22	ENSG00000204508.3	PRAMEF22	ENSG00000204508.3	1	13035543	13038381	0.421053	0.466667	-0.045614	-0.42742	0.336192	1	1	#N/A	#N/A	#N/A	#N/A	#N/A	#N/A	#N/A
WI2-3308P17.2	ENSG00000239810.2	WI2-3308P17.2	ENSG00000239810.2	1	13052394	13052998	0.421053	0.466667	-0.045614	-0.42742	0.336192	1	1	#N/A	#N/A	#N/A	#N/A	#N/A	#N/A	#N/A
PRAMEF26	ENSG00000229571.2	PRAMEF26	ENSG00000229571.2	1	13216356	13219581	0.421053	0.466667	-0.045614	-0.42742	0.336192	1	1	#N/A	#N/A	#N/A	#N/A	#N/A	#N/A	#N/A
PRAMEF3	ENSG00000204503.5	PRAMEF3	ENSG00000204503.5	1	13328196	13331692	0.421053	0.466667	-0.045614	-0.42742	0.336192	1	1	#N/A	#N/A	#N/A	#N/A	#N/A	#N/A	#N/A
PRAMEF5	ENSG00000204502.2	PRAMEF5	ENSG00000204502.2	1	13359819	13369057	0.421053	0.466667	-0.045614	-0.42742	0.336192	1	1	#N/A	#N/A	#N/A	#N/A	#N/A	#N/A	#N/A
PRAMEF8	ENSG00000182330.6	PRAMEF8	ENSG00000182330.6	1	13386646	13390765	0.421053	0.466667	-0.045614	-0.42742	0.336192	1	1	#N/A	#N/A	#N/A	#N/A	#N/A	#N/A	#N/A
PRAMEF9	ENSG00000204501.2	PRAMEF9	ENSG00000204501.2	1	13421176	13428191	0.421053	0.466667	-0.045614	-0.42742	0.336192	1	1	#N/A	#N/A	#N/A	#N/A	#N/A	#N/A	#N/A
PRAMEF13	ENSG00000204495.3	PRAMEF13	ENSG00000204495.3	1	13447414	13452656	0.421053	0.466667	-0.045614	-0.42742	0.336192	1	1	#N/A	#N/A	#N/A	#N/A	#N/A	#N/A	#N/A
PRAMEF18	ENSG00000204491.2	PRAMEF18	ENSG00000204491.2	1	13474689	13477522	0.421053	0.466667	-0.045614	-0.42742	0.336192	1	1	#N/A	#N/A	#N/A	#N/A	#N/A	#N/A	#N/A
PRAMEF16	ENSG00000204488.3	PRAMEF16	ENSG00000204488.3	1	13495254	13498260	0.421053	0.466667	-0.045614	-0.42742	0.336192	1	1	#N/A	#N/A	#N/A	#N/A	#N/A	#N/A	#N/A
PRAMEF21	ENSG00000204486.3	PRAMEF21	ENSG00000204486.3	1	13516066	13526943	0.421053	0.466667	-0.045614	-0.42742	0.336192	1	1	#N/A	#N/A	#N/A	#N/A	#N/A	#N/A	#N/A
PRAMEF15	ENSG00000157358.7	PRAMEF15	ENSG00000157358.7	1	13641973	13648988	0.421053	0.466667	-0.045614	-0.42742	0.336192	1	1	#N/A	#N/A	#N/A	#N/A	#N/A	#N/A	#N/A
PRAMEF14	ENSG00000204481.6	PRAMEF14	ENSG00000204481.6	1	13668269	13673511	0.421053	0.466667	-0.045614	-0.42742	0.336192	1	1	#N/A	#N/A	#N/A	#N/A	#N/A	#N/A	#N/A
PRAMEF19	ENSG00000204480.6	PRAMEF19	ENSG00000204480.6	1	13694889	13698405	0.421053	0.466667	-0.045614	-0.42742	0.336192	1	1	#N/A	#N/A	#N/A	#N/A	#N/A	#N/A	#N/A
PRAMEF17	ENSG00000204479.4	PRAMEF17	ENSG00000204479.4	1	13716092	13719089	0.421053	0.466667	-0.045614	-0.42742	0.336192	1	1	#N/A	#N/A	#N/A	#N/A	#N/A	#N/A	#N/A
PRAMEF20	ENSG00000204478.5	PRAMEF20	ENSG00000204478.5	1	13736907	13747803	0.421053	0.466667	-0.045614	-0.42742	0.336192	1	1	#N/A	#N/A	#N/A	#N/A	#N/A	#N/A	#N/A
LRRC38	ENSG00000162494.5	LRRC38	ENSG00000162494.5	1	13801445	13840543	0.421053	0.466667	-0.045614	-0.42742	0.336192	1	1	#N/A	#N/A	#N/A	#N/A	#N/A	#N/A	#N/A
PDPN	ENSG00000162493.12	PDPN	ENSG00000162493.12	1	13909960	13944452	0.421053	0.466667	-0.045614	-0.42742	0.336192	1	1	#N/A	#N/A	#N/A	#N/A	#N/A	#N/A	#N/A
PRDM2	ENSG00000116731.18	PRDM2	ENSG00000116731.18	1	14026693	14151574	0.421053	0.466667	-0.045614	-0.42742	0.336192	1	1	#N/A	#N/A	#N/A	#N/A	#N/A	#N/A	#N/A
KAZN	ENSG00000189337.11	KAZN	ENSG00000189337.11	1	14925200	15444539	0.421053	0.466667	-0.045614	-0.42742	0.336192	1	1	#N/A	#N/A	#N/A	#N/A	#N/A	#N/A	#N/A
TMEM51	ENSG00000171729.9	TMEM51	ENSG00000171729.9	1	15479028	15546976	0.421053	0.466667	-0.045614	-0.42742	0.336192	1	1	#N/A	#N/A	#N/A	#N/A	#N/A	#N/A	#N/A
C1orf195	ENSG00000204464.3	C1orf195	ENSG00000204464.3	1	15490840	15497813	0.421053	0.466667	-0.045614	-0.42742	0.336192	1	1	#N/A	#N/A	#N/A	#N/A	#N/A	#N/A	#N/A
FHAD1	ENSG00000142621.15	FHAD1	ENSG00000142621.15	1	15573768	15726779	0.421053	0.466667	-0.045614	-0.42742	0.336192	1	1	#N/A	#N/A	#N/A	#N/A	#N/A	#N/A	#N/A
EFHD2	ENSG00000142634.8	EFHD2	ENSG00000142634.8	1	15736391	15756839	0.421053	0.466667	-0.045614	-0.42742	0.336192	1	1	#N/A	#N/A	#N/A	#N/A	#N/A	#N/A	#N/A
CTRC	ENSG00000162438.7	CTRC	ENSG00000162438.7	1	15764935	15775737	0.421053	0.466667	-0.045614	-0.42742	0.336192	1	1	#N/A	#N/A	#N/A	#N/A	#N/A	#N/A	#N/A
CELA2A	ENSG00000142615.7	CELA2A	ENSG00000142615.7	1	15783223	15798586	0.421053	0.466667	-0.045614	-0.42742	0.336192	1	1	#N/A	#N/A	#N/A	#N/A	#N/A	#N/A	#N/A
CELA2B	ENSG00000215704.5	CELA2B	ENSG00000215704.5	1	15792404	15817895	0.421053	0.466667	-0.045614	-0.42742	0.336192	1	1	#N/A	#N/A	#N/A	#N/A	#N/A	#N/A	#N/A
CASP9	ENSG00000132906.13	CASP9	ENSG00000132906.13	1	15817327	15853029	0.421053	0.466667	-0.045614	-0.42742	0.336192	1	1	#N/A	#N/A	#N/A	#N/A	#N/A	#N/A	#N/A
DNAJC16	ENSG00000116138.8	DNAJC16	ENSG00000116138.8	1	15853308	15918874	0.421053	0.466667	-0.045614	-0.42742	0.336192	1	1	#N/A	#N/A	#N/A	#N/A	#N/A	#N/A	#N/A
AGMAT	ENSG00000116771.5	AGMAT	ENSG00000116771.5	1	15898848	15911605	0.421053	0.466667	-0.045614	-0.42742	0.336192	1	1	#N/A	#N/A	#N/A	#N/A	#N/A	#N/A	#N/A
DDI2	ENSG00000197312.7	DDI2	ENSG00000197312.7	1	15943995	15995539	0.421053	0.466667	-0.045614	-0.42742	0.336192	1	1	#N/A	#N/A	#N/A	#N/A	#N/A	#N/A	#N/A
RSC1A1	ENSG00000215695.1	RSC1A1	ENSG00000215695.1	1	15986364	15988217	0.421053	0.466667	-0.045614	-0.42742	0.336192	1	1	#N/A	#N/A	#N/A	#N/A	#N/A	#N/A	#N/A
PLEKHM2	ENSG00000116786.7	PLEKHM2	ENSG00000116786.7	1	16010827	16061264	0.421053	0.466667	-0.045614	-0.42742	0.336192	1	1	#N/A	#N/A	#N/A	#N/A	#N/A	#N/A	#N/A
SLC25A34	ENSG00000162461.7	SLC25A34	ENSG00000162461.7	1	16062900	16067891	0.421053	0.466667	-0.045614	-0.42742	0.336192	1	1	#N/A	#N/A	#N/A	#N/A	#N/A	#N/A	#N/A
TMEM82	ENSG00000162460.6	TMEM82	ENSG00000162460.6	1	16068917	16074477	0.421053	0.466667	-0.045614	-0.42742	0.336192	1	1	#N/A	#N/A	#N/A	#N/A	#N/A	#N/A	#N/A
FBLIM1	ENSG00000162458.8	FBLIM1	ENSG00000162458.8	1	16083102	16113089	0.421053	0.466667	-0.045614	-0.42742	0.336192	1	1	#N/A	#N/A	#N/A	#N/A	#N/A	#N/A	#N/A
SPEN	ENSG00000065526.6	SPEN	ENSG00000065526.6	1	16174359	16266955	0.421053	0.466667	-0.045614	-0.42742	0.336192	1	1	#N/A	#N/A	#N/A	#N/A	#N/A	#N/A	#N/A
ZBTB17	ENSG00000116809.7	ZBTB17	ENSG00000116809.7	1	16268364	16302627	0.421053	0.466667	-0.045614	-0.42742	0.336192	1	1	#N/A	#N/A	#N/A	#N/A	#N/A	#N/A	#N/A
C1orf64	ENSG00000183888.4	C1orf64	ENSG00000183888.4	1	16330731	16335302	0.421053	0.466667	-0.045614	-0.42742	0.336192	1	1	#N/A	#N/A	#N/A	#N/A	#N/A	#N/A	#N/A
HSPB7	ENSG00000173641.13	HSPB7	ENSG00000173641.13	1	16340523	16346089	0.421053	0.466667	-0.045614	-0.42742	0.336192	1	1	#N/A	#N/A	#N/A	#N/A	#N/A	#N/A	#N/A
CLCNKA	ENSG00000186510.7	CLCNKA	ENSG00000186510.7	1	16345370	16360545	0.421053	0.466667	-0.045614	-0.42742	0.336192	1	1	#N/A	#N/A	#N/A	#N/A	#N/A	#N/A	#N/A
CLCNKB	ENSG00000184908.13	CLCNKB	ENSG00000184908.13	1	16370272	16383803	0.421053	0.466667	-0.045614	-0.42742	0.336192	1	1	#N/A	#N/A	#N/A	#N/A	#N/A	#N/A	#N/A
FAM131C	ENSG00000185519.8	FAM131C	ENSG00000185519.8	1	16384264	16400127	0.421053	0.466667	-0.045614	-0.42742	0.336192	1	1	#N/A	#N/A	#N/A	#N/A	#N/A	#N/A	#N/A
EPHA2	ENSG00000142627.9	EPHA2	ENSG00000142627.9	1	16450832	16482582	0.421053	0.466667	-0.045614	-0.42742	0.336192	1	1	#N/A	#N/A	#N/A	#N/A	#N/A	#N/A	#N/A
ARHGEF19	ENSG00000142632.12	ARHGEF19	ENSG00000142632.12	1	16524349	16539104	0.421053	0.466667	-0.045614	-0.42742	0.336192	1	1	#N/A	#N/A	#N/A	#N/A	#N/A	#N/A	#N/A
C1orf134	ENSG00000204377.3	C1orf134	ENSG00000204377.3	1	16555368	16556038	0.421053	0.466667	-0.045614	-0.42742	0.336192	1	1	#N/A	#N/A	#N/A	#N/A	#N/A	#N/A	#N/A
RSG1	ENSG00000132881.7	RSG1	ENSG00000132881.7	1	16558195	16563657	0.421053	0.466667	-0.045614	-0.42742	0.336192	1	1	#N/A	#N/A	#N/A	#N/A	#N/A	#N/A	#N/A
FBXO42	ENSG00000037637.6	FBXO42	ENSG00000037637.6	1	16573334	16678949	0.421053	0.466667	-0.045614	-0.42742	0.336192	1	1	#N/A	#N/A	#N/A	#N/A	#N/A	#N/A	#N/A
SZRD1	ENSG00000055070.12	SZRD1	ENSG00000055070.12	1	16679070	16724640	0.421053	0.466667	-0.045614	-0.42742	0.336192	1	1	#N/A	#N/A	#N/A	#N/A	#N/A	#N/A	#N/A
SPATA21	ENSG00000187144.7	SPATA21	ENSG00000187144.7	1	16713612	16763919	0.421053	0.466667	-0.045614	-0.42742	0.336192	1	1	#N/A	#N/A	#N/A	#N/A	#N/A	#N/A	#N/A
NECAP2	ENSG00000157191.15	NECAP2	ENSG00000157191.15	1	16767167	16786573	0.421053	0.466667	-0.045614	-0.42742	0.336192	1	1	#N/A	#N/A	#N/A	#N/A	#N/A	#N/A	#N/A
AL355149.2	ENSG00000268674.1	AL355149.2	ENSG00000268674.1	1	16865561	16866070	0.421053	0.466667	-0.045614	-0.42742	0.336192	1	1	#N/A	#N/A	#N/A	#N/A	#N/A	#N/A	#N/A
NBPF1	ENSG00000219481.6	NBPF1	ENSG00000219481.6	1	16888814	16940057	0.421053	0.466667	-0.045614	-0.42742	0.336192	1	1	#N/A	#N/A	#N/A	#N/A	#N/A	#N/A	#N/A
AL137798.1	ENSG00000237847.2	AL137798.1	ENSG00000237847.2	1	16999498	17000007	0.421053	0.466667	-0.045614	-0.42742	0.336192	1	1	#N/A	#N/A	#N/A	#N/A	#N/A	#N/A	#N/A
AL021920.2	ENSG00000268991.1	AL021920.2	ENSG00000268991.1	1	17060447	17060956	0.473684	0.466667	0.00701754	-0.337854	0.351889	1	1	#N/A	#N/A	#N/A	#N/A	#N/A	#N/A	#N/A
CROCC	ENSG00000058453.12	CROCC	ENSG00000058453.12	1	17066768	17299474	0.473684	0.466667	0.00701754	-0.337854	0.351889	1	1	#N/A	#N/A	#N/A	#N/A	#N/A	#N/A	#N/A
MFAP2	ENSG00000117122.9	MFAP2	ENSG00000117122.9	1	17300997	17307330	0.473684	0.466667	0.00701754	-0.337854	0.351889	1	1	#N/A	#N/A	#N/A	#N/A	#N/A	#N/A	#N/A
ATP13A2	ENSG00000159363.13	ATP13A2	ENSG00000159363.13	1	17312453	17338423	0.473684	0.466667	0.00701754	-0.337854	0.351889	1	1	#N/A	#N/A	#N/A	#N/A	#N/A	#N/A	#N/A
SDHB	ENSG00000117118.5	SDHB	ENSG00000117118.5	1	17345217	17380665	0.473684	0.466667	0.00701754	-0.337854	0.351889	1	1	#N/A	#N/A	#N/A	#N/A	#N/A	#N/A	#N/A
PADI2	ENSG00000117115.8	PADI2	ENSG00000117115.8	1	17393256	17445948	0.473684	0.466667	0.00701754	-0.337854	0.351889	1	1	#N/A	#N/A	#N/A	#N/A	#N/A	#N/A	#N/A
PADI1	ENSG00000142623.8	PADI1	ENSG00000142623.8	1	17531621	17572500	0.473684	0.466667	0.00701754	-0.337854	0.351889	1	1	#N/A	#N/A	#N/A	#N/A	#N/A	#N/A	#N/A
PADI3	ENSG00000142619.4	PADI3	ENSG00000142619.4	1	17575593	17610728	0.473684	0.466667	0.00701754	-0.337854	0.351889	1	1	#N/A	#N/A	#N/A	#N/A	#N/A	#N/A	#N/A
PADI4	ENSG00000159339.9	PADI4	ENSG00000159339.9	1	17634690	17690499	0.473684	0.466667	0.00701754	-0.337854	0.351889	1	1	#N/A	#N/A	#N/A	#N/A	#N/A	#N/A	#N/A
AC004824.2	ENSG00000269468.1	AC004824.2	ENSG00000269468.1	1	17655507	17676070	0.473684	0.466667	0.00701754	-0.337854	0.351889	1	1	#N/A	#N/A	#N/A	#N/A	#N/A	#N/A	#N/A
RCC2	ENSG00000179051.9	RCC2	ENSG00000179051.9	1	17733256	17766220	0.473684	0.466667	0.00701754	-0.337854	0.351889	1	1	#N/A	#N/A	#N/A	#N/A	#N/A	#N/A	#N/A
ARHGEF10L	ENSG00000074964.12	ARHGEF10L	ENSG00000074964.12	1	17866330	18024369	0.473684	0.466667	0.00701754	-0.337854	0.351889	1	1	#N/A	#N/A	#N/A	#N/A	#N/A	#N/A	#N/A
ACTL8	ENSG00000117148.6	ACTL8	ENSG00000117148.6	1	18081808	18153558	0.473684	0.466667	0.00701754	-0.337854	0.351889	1	1	#N/A	#N/A	#N/A	#N/A	#N/A	#N/A	#N/A
IGSF21	ENSG00000117154.7	IGSF21	ENSG00000117154.7	1	18434240	18704977	0.473684	0.466667	0.00701754	-0.337854	0.351889	1	1	#N/A	#N/A	#N/A	#N/A	#N/A	#N/A	#N/A
KLHDC7A	ENSG00000179023.7	KLHDC7A	ENSG00000179023.7	1	18807424	18812478	0.473684	0.466667	0.00701754	-0.337854	0.351889	1	1	#N/A	#N/A	#N/A	#N/A	#N/A	#N/A	#N/A
PAX7	ENSG00000009709.7	PAX7	ENSG00000009709.7	1	18957500	19075360	0.473684	0.466667	0.00701754	-0.337854	0.351889	1	1	#N/A	#N/A	#N/A	#N/A	#N/A	#N/A	#N/A
TAS1R2	ENSG00000179002.5	TAS1R2	ENSG00000179002.5	1	19166093	19186176	0.473684	0.466667	0.00701754	-0.337854	0.351889	1	1	#N/A	#N/A	#N/A	#N/A	#N/A	#N/A	#N/A
RP13-279N23.2	ENSG00000255275.3	RP13-279N23.2	ENSG00000255275.3	1	19175767	19247615	0.473684	0.466667	0.00701754	-0.337854	0.351889	1	1	#N/A	#N/A	#N/A	#N/A	#N/A	#N/A	#N/A
ALDH4A1	ENSG00000159423.12	ALDH4A1	ENSG00000159423.12	1	19197926	19229275	0.473684	0.466667	0.00701754	-0.337854	0.351889	1	1	#N/A	#N/A	#N/A	#N/A	#N/A	#N/A	#N/A
IFFO2	ENSG00000169991.6	IFFO2	ENSG00000169991.6	1	19230775	19283180	0.473684	0.466667	0.00701754	-0.337854	0.351889	1	1	#N/A	#N/A	#N/A	#N/A	#N/A	#N/A	#N/A
UBR4	ENSG00000127481.10	UBR4	ENSG00000127481.10	1	19401000	19536770	0.473684	0.466667	0.00701754	-0.337854	0.351889	1	1	#N/A	#N/A	#N/A	#N/A	#N/A	#N/A	#N/A
EMC1	ENSG00000127463.9	EMC1	ENSG00000127463.9	1	19542158	19578046	0.473684	0.466667	0.00701754	-0.337854	0.351889	1	1	#N/A	#N/A	#N/A	#N/A	#N/A	#N/A	#N/A
MRTO4	ENSG00000053372.4	MRTO4	ENSG00000053372.4	1	19578033	19586622	0.473684	0.466667	0.00701754	-0.337854	0.351889	1	1	#N/A	#N/A	#N/A	#N/A	#N/A	#N/A	#N/A
AKR7A3	ENSG00000162482.4	AKR7A3	ENSG00000162482.4	1	19609052	19615744	0.473684	0.466667	0.00701754	-0.337854	0.351889	1	1	#N/A	#N/A	#N/A	#N/A	#N/A	#N/A	#N/A
AKR7A2	ENSG00000053371.8	AKR7A2	ENSG00000053371.8	1	19630459	19638640	0.473684	0.466667	0.00701754	-0.337854	0.351889	1	1	#N/A	#N/A	#N/A	#N/A	#N/A	#N/A	#N/A
PQLC2	ENSG00000040487.8	PQLC2	ENSG00000040487.8	1	19638820	19655794	0.473684	0.466667	0.00701754	-0.337854	0.351889	1	1	#N/A	#N/A	#N/A	#N/A	#N/A	#N/A	#N/A
CAPZB	ENSG00000077549.13	CAPZB	ENSG00000077549.13	1	19665267	19812066	0.473684	0.466667	0.00701754	-0.337854	0.351889	1	1	#N/A	#N/A	#N/A	#N/A	#N/A	#N/A	#N/A
MINOS1-NBL1	ENSG00000270136.1	MINOS1-NBL1	ENSG00000270136.1	1	19923473	19984549	0.473684	0.466667	0.00701754	-0.337854	0.351889	1	1	#N/A	#N/A	#N/A	#N/A	#N/A	#N/A	#N/A
MINOS1	ENSG00000173436.9	MINOS1	ENSG00000173436.9	1	19923477	19956314	0.473684	0.466667	0.00701754	-0.337854	0.351889	1	1	#N/A	#N/A	#N/A	#N/A	#N/A	#N/A	#N/A
NBL1	ENSG00000158747.9	NBL1	ENSG00000158747.9	1	19967048	19984945	0.473684	0.466667	0.00701754	-0.337854	0.351889	1	1	#N/A	#N/A	#N/A	#N/A	#N/A	#N/A	#N/A
HTR6	ENSG00000158748.3	HTR6	ENSG00000158748.3	1	19991780	20006055	0.473684	0.466667	0.00701754	-0.337854	0.351889	1	1	#N/A	#N/A	#N/A	#N/A	#N/A	#N/A	#N/A
TMCO4	ENSG00000162542.9	TMCO4	ENSG00000162542.9	1	20008706	20126438	0.473684	0.466667	0.00701754	-0.337854	0.351889	1	1	#N/A	#N/A	#N/A	#N/A	#N/A	#N/A	#N/A
RNF186	ENSG00000178828.5	RNF186	ENSG00000178828.5	1	20140523	20141771	0.473684	0.466667	0.00701754	-0.337854	0.351889	1	1	#N/A	#N/A	#N/A	#N/A	#N/A	#N/A	#N/A
OTUD3	ENSG00000169914.5	OTUD3	ENSG00000169914.5	1	20209006	20239438	0.473684	0.466667	0.00701754	-0.337854	0.351889	1	1	#N/A	#N/A	#N/A	#N/A	#N/A	#N/A	#N/A
PLA2G2E	ENSG00000188784.4	PLA2G2E	ENSG00000188784.4	1	20246502	20250110	0.473684	0.466667	0.00701754	-0.337854	0.351889	1	1	#N/A	#N/A	#N/A	#N/A	#N/A	#N/A	#N/A
PLA2G2A	ENSG00000188257.6	PLA2G2A	ENSG00000188257.6	1	20301925	20306932	0.473684	0.466667	0.00701754	-0.337854	0.351889	1	1	#N/A	#N/A	#N/A	#N/A	#N/A	#N/A	#N/A
PLA2G5	ENSG00000127472.6	PLA2G5	ENSG00000127472.6	1	20354672	20417683	0.473684	0.466667	0.00701754	-0.337854	0.351889	1	1	#N/A	#N/A	#N/A	#N/A	#N/A	#N/A	#N/A
PLA2G2D	ENSG00000117215.10	PLA2G2D	ENSG00000117215.10	1	20438432	20446050	0.473684	0.466667	0.00701754	-0.337854	0.351889	1	1	#N/A	#N/A	#N/A	#N/A	#N/A	#N/A	#N/A
PLA2G2F	ENSG00000158786.4	PLA2G2F	ENSG00000158786.4	1	20465819	20476879	0.473684	0.466667	0.00701754	-0.337854	0.351889	1	1	#N/A	#N/A	#N/A	#N/A	#N/A	#N/A	#N/A
PLA2G2C	ENSG00000187980.6	PLA2G2C	ENSG00000187980.6	1	20487746	20503917	0.473684	0.466667	0.00701754	-0.337854	0.351889	1	1	#N/A	#N/A	#N/A	#N/A	#N/A	#N/A	#N/A
UBXN10	ENSG00000162543.5	UBXN10	ENSG00000162543.5	1	20512578	20522541	0.473684	0.466667	0.00701754	-0.337854	0.351889	1	1	#N/A	#N/A	#N/A	#N/A	#N/A	#N/A	#N/A
VWA5B1	ENSG00000158816.11	VWA5B1	ENSG00000158816.11	1	20617412	20681387	0.473684	0.466667	0.00701754	-0.337854	0.351889	1	1	#N/A	#N/A	#N/A	#N/A	#N/A	#N/A	#N/A
CAMK2N1	ENSG00000162545.5	CAMK2N1	ENSG00000162545.5	1	20808884	20812713	0.473684	0.466667	0.00701754	-0.337854	0.351889	1	1	#N/A	#N/A	#N/A	#N/A	#N/A	#N/A	#N/A
MUL1	ENSG00000090432.5	MUL1	ENSG00000090432.5	1	20825943	20834654	0.473684	0.466667	0.00701754	-0.337854	0.351889	1	1	#N/A	#N/A	#N/A	#N/A	#N/A	#N/A	#N/A
FAM43B	ENSG00000183114.6	FAM43B	ENSG00000183114.6	1	20878932	20881512	0.473684	0.466667	0.00701754	-0.337854	0.351889	1	1	#N/A	#N/A	#N/A	#N/A	#N/A	#N/A	#N/A
CDA	ENSG00000158825.5	CDA	ENSG00000158825.5	1	20915441	20945401	0.473684	0.466667	0.00701754	-0.337854	0.351889	1	1	#N/A	#N/A	#N/A	#N/A	#N/A	#N/A	#N/A
PINK1	ENSG00000158828.5	PINK1	ENSG00000158828.5	1	20959948	20978004	0.473684	0.466667	0.00701754	-0.337854	0.351889	1	1	#N/A	#N/A	#N/A	#N/A	#N/A	#N/A	#N/A
DDOST	ENSG00000244038.5	DDOST	ENSG00000244038.5	1	20978270	20988000	0.473684	0.466667	0.00701754	-0.337854	0.351889	1	1	#N/A	#N/A	#N/A	#N/A	#N/A	#N/A	#N/A
KIF17	ENSG00000117245.8	KIF17	ENSG00000117245.8	1	20990507	21044510	0.473684	0.466667	0.00701754	-0.337854	0.351889	1	1	#N/A	#N/A	#N/A	#N/A	#N/A	#N/A	#N/A
SH2D5	ENSG00000189410.7	SH2D5	ENSG00000189410.7	1	21046225	21059330	0.473684	0.466667	0.00701754	-0.337854	0.351889	1	1	#N/A	#N/A	#N/A	#N/A	#N/A	#N/A	#N/A
HP1BP3	ENSG00000127483.13	HP1BP3	ENSG00000127483.13	1	21069154	21113816	0.473684	0.466667	0.00701754	-0.337854	0.351889	1	1	#N/A	#N/A	#N/A	#N/A	#N/A	#N/A	#N/A
EIF4G3	ENSG00000075151.15	EIF4G3	ENSG00000075151.15	1	21132963	21503377	0.473684	0.466667	0.00701754	-0.337854	0.351889	1	1	#N/A	#N/A	#N/A	#N/A	#N/A	#N/A	#N/A
ECE1	ENSG00000117298.10	ECE1	ENSG00000117298.10	1	21543740	21671997	0.473684	0.466667	0.00701754	-0.337854	0.351889	1	1	#N/A	#N/A	#N/A	#N/A	#N/A	#N/A	#N/A
NBPF3	ENSG00000142794.14	NBPF3	ENSG00000142794.14	1	21766621	21811498	0.421053	0.466667	-0.045614	-0.42742	0.336192	1	1	#N/A	#N/A	#N/A	#N/A	#N/A	#N/A	#N/A
ALPL	ENSG00000162551.9	ALPL	ENSG00000162551.9	1	21835858	21904905	0.421053	0.466667	-0.045614	-0.42742	0.336192	1	1	#N/A	#N/A	#N/A	#N/A	#N/A	#N/A	#N/A
RAP1GAP	ENSG00000076864.15	RAP1GAP	ENSG00000076864.15	1	21922708	21995801	0.421053	0.466667	-0.045614	-0.42742	0.336192	1	1	#N/A	#N/A	#N/A	#N/A	#N/A	#N/A	#N/A
USP48	ENSG00000090686.11	USP48	ENSG00000090686.11	1	22004791	22110099	0.421053	0.466667	-0.045614	-0.42742	0.336192	1	1	#N/A	#N/A	#N/A	#N/A	#N/A	#N/A	#N/A
LDLRAD2	ENSG00000187942.7	LDLRAD2	ENSG00000187942.7	1	22138758	22151714	0.421053	0.466667	-0.045614	-0.42742	0.336192	1	1	#N/A	#N/A	#N/A	#N/A	#N/A	#N/A	#N/A
HSPG2	ENSG00000142798.12	HSPG2	ENSG00000142798.12	1	22148738	22263790	0.421053	0.466667	-0.045614	-0.42742	0.336192	1	1	#N/A	#N/A	#N/A	#N/A	#N/A	#N/A	#N/A
CELA3B	ENSG00000219073.3	CELA3B	ENSG00000219073.3	1	22303514	22325135	0.421053	0.466667	-0.045614	-0.42742	0.336192	1	1	#N/A	#N/A	#N/A	#N/A	#N/A	#N/A	#N/A
CELA3A	ENSG00000142789.15	CELA3A	ENSG00000142789.15	1	22328149	22339032	0.421053	0.466667	-0.045614	-0.42742	0.336192	1	1	#N/A	#N/A	#N/A	#N/A	#N/A	#N/A	#N/A
CDC42	ENSG00000070831.11	CDC42	ENSG00000070831.11	1	22379120	22419437	0.421053	0.466667	-0.045614	-0.42742	0.336192	1	1	#N/A	#N/A	#N/A	#N/A	#N/A	#N/A	#N/A
WNT4	ENSG00000162552.10	WNT4	ENSG00000162552.10	1	22443798	22470462	0.421053	0.466667	-0.045614	-0.42742	0.336192	1	1	#N/A	#N/A	#N/A	#N/A	#N/A	#N/A	#N/A
ZBTB40	ENSG00000184677.12	ZBTB40	ENSG00000184677.12	1	22778344	22857650	0.421053	0.466667	-0.045614	-0.42742	0.336192	1	1	#N/A	#N/A	#N/A	#N/A	#N/A	#N/A	#N/A
EPHA8	ENSG00000070886.6	EPHA8	ENSG00000070886.6	1	22890057	22930087	0.421053	0.466667	-0.045614	-0.42742	0.336192	1	1	#N/A	#N/A	#N/A	#N/A	#N/A	#N/A	#N/A
C1QA	ENSG00000173372.12	C1QA	ENSG00000173372.12	1	22962999	22966101	0.421053	0.466667	-0.045614	-0.42742	0.336192	1	1	#N/A	#N/A	#N/A	#N/A	#N/A	#N/A	#N/A
C1QC	ENSG00000159189.7	C1QC	ENSG00000159189.7	1	22970123	22974603	0.421053	0.466667	-0.045614	-0.42742	0.336192	1	1	#N/A	#N/A	#N/A	#N/A	#N/A	#N/A	#N/A
C1QB	ENSG00000173369.11	C1QB	ENSG00000173369.11	1	22979255	22988031	0.421053	0.466667	-0.045614	-0.42742	0.336192	1	1	#N/A	#N/A	#N/A	#N/A	#N/A	#N/A	#N/A
EPHB2	ENSG00000133216.12	EPHB2	ENSG00000133216.12	1	23037332	23241818	0.421053	0.466667	-0.045614	-0.42742	0.336192	1	1	#N/A	#N/A	#N/A	#N/A	#N/A	#N/A	#N/A
LACTBL1	ENSG00000215906.4	LACTBL1	ENSG00000215906.4	1	23279536	23291831	0.368421	0.466667	-0.0982456	-0.490738	0.294247	0.820381	1	#N/A	#N/A	#N/A	#N/A	#N/A	#N/A	#N/A
C1orf234	ENSG00000227868.2	C1orf234	ENSG00000227868.2	1	23337327	23342343	0.368421	0.466667	-0.0982456	-0.490738	0.294247	0.820381	1	#N/A	#N/A	#N/A	#N/A	#N/A	#N/A	#N/A
KDM1A	ENSG00000004487.11	KDM1A	ENSG00000004487.11	1	23345941	23410182	0.368421	0.466667	-0.0982456	-0.490738	0.294247	0.820381	1	#N/A	#N/A	#N/A	#N/A	#N/A	#N/A	#N/A
LUZP1	ENSG00000169641.9	LUZP1	ENSG00000169641.9	1	23410516	23504301	0.368421	0.466667	-0.0982456	-0.490738	0.294247	0.820381	1	#N/A	#N/A	#N/A	#N/A	#N/A	#N/A	#N/A
HTR1D	ENSG00000179546.3	HTR1D	ENSG00000179546.3	1	23516993	23521222	0.368421	0.466667	-0.0982456	-0.490738	0.294247	0.820381	1	#N/A	#N/A	#N/A	#N/A	#N/A	#N/A	#N/A
HNRNPR	ENSG00000125944.14	HNRNPR	ENSG00000125944.14	1	23630264	23670829	0.368421	0.466667	-0.0982456	-0.490738	0.294247	0.820381	1	#N/A	#N/A	#N/A	#N/A	#N/A	#N/A	#N/A
ZNF436	ENSG00000125945.10	ZNF436	ENSG00000125945.10	1	23685941	23695935	0.368421	0.466667	-0.0982456	-0.490738	0.294247	0.820381	1	#N/A	#N/A	#N/A	#N/A	#N/A	#N/A	#N/A
C1orf213	ENSG00000249087.3	C1orf213	ENSG00000249087.3	1	23695490	23698332	0.368421	0.466667	-0.0982456	-0.490738	0.294247	0.820381	1	#N/A	#N/A	#N/A	#N/A	#N/A	#N/A	#N/A
TCEA3	ENSG00000204219.5	TCEA3	ENSG00000204219.5	1	23707554	23751233	0.368421	0.466667	-0.0982456	-0.490738	0.294247	0.820381	1	#N/A	#N/A	#N/A	#N/A	#N/A	#N/A	#N/A
ASAP3	ENSG00000088280.14	ASAP3	ENSG00000088280.14	1	23755056	23811061	0.368421	0.466667	-0.0982456	-0.490738	0.294247	0.820381	1	#N/A	#N/A	#N/A	#N/A	#N/A	#N/A	#N/A
E2F2	ENSG00000007968.6	E2F2	ENSG00000007968.6	1	23832922	23857712	0.368421	0.466667	-0.0982456	-0.490738	0.294247	0.820381	1	#N/A	#N/A	#N/A	#N/A	#N/A	#N/A	#N/A
ID3	ENSG00000117318.8	ID3	ENSG00000117318.8	1	23884409	23886285	0.368421	0.466667	-0.0982456	-0.490738	0.294247	0.820381	1	#N/A	#N/A	#N/A	#N/A	#N/A	#N/A	#N/A
MDS2	ENSG00000197880.4	MDS2	ENSG00000197880.4	1	23907985	23967058	0.368421	0.466667	-0.0982456	-0.490738	0.294247	0.820381	1	#N/A	#N/A	#N/A	#N/A	#N/A	#N/A	#N/A
RPL11	ENSG00000142676.8	RPL11	ENSG00000142676.8	1	24018269	24022915	0.368421	0.466667	-0.0982456	-0.490738	0.294247	0.820381	1	#N/A	#N/A	#N/A	#N/A	#N/A	#N/A	#N/A
TCEB3	ENSG00000011007.8	TCEB3	ENSG00000011007.8	1	24069645	24088549	0.421053	0.466667	-0.045614	-0.42742	0.336192	1	1	#N/A	#N/A	#N/A	#N/A	#N/A	#N/A	#N/A
PITHD1	ENSG00000057757.5	PITHD1	ENSG00000057757.5	1	24104895	24114722	0.421053	0.466667	-0.045614	-0.42742	0.336192	1	1	#N/A	#N/A	#N/A	#N/A	#N/A	#N/A	#N/A
LYPLA2	ENSG00000011009.6	LYPLA2	ENSG00000011009.6	1	24117460	24122029	0.421053	0.466667	-0.045614	-0.42742	0.336192	1	1	#N/A	#N/A	#N/A	#N/A	#N/A	#N/A	#N/A
GALE	ENSG00000117308.10	GALE	ENSG00000117308.10	1	24122089	24127271	0.421053	0.466667	-0.045614	-0.42742	0.336192	1	1	#N/A	#N/A	#N/A	#N/A	#N/A	#N/A	#N/A
HMGCL	ENSG00000117305.10	HMGCL	ENSG00000117305.10	1	24128375	24165110	0.421053	0.466667	-0.045614	-0.42742	0.336192	1	1	#N/A	#N/A	#N/A	#N/A	#N/A	#N/A	#N/A
FUCA1	ENSG00000179163.11	FUCA1	ENSG00000179163.11	1	24171567	24194784	0.421053	0.466667	-0.045614	-0.42742	0.336192	1	1	#N/A	#N/A	#N/A	#N/A	#N/A	#N/A	#N/A
CNR2	ENSG00000188822.6	CNR2	ENSG00000188822.6	1	24197016	24285549	0.421053	0.466667	-0.045614	-0.42742	0.336192	1	1	#N/A	#N/A	#N/A	#N/A	#N/A	#N/A	#N/A
PNRC2	ENSG00000189266.7	PNRC2	ENSG00000189266.7	1	24285599	24289952	0.421053	0.466667	-0.045614	-0.42742	0.336192	1	1	#N/A	#N/A	#N/A	#N/A	#N/A	#N/A	#N/A
SRSF10	ENSG00000188529.10	SRSF10	ENSG00000188529.10	1	24291294	24307417	0.421053	0.466667	-0.045614	-0.42742	0.336192	1	1	#N/A	#N/A	#N/A	#N/A	#N/A	#N/A	#N/A
MYOM3	ENSG00000142661.14	MYOM3	ENSG00000142661.14	1	24382525	24438665	0.421053	0.466667	-0.045614	-0.42742	0.336192	1	1	#N/A	#N/A	#N/A	#N/A	#N/A	#N/A	#N/A
IL22RA1	ENSG00000142677.3	IL22RA1	ENSG00000142677.3	1	24446261	24469611	0.421053	0.466667	-0.045614	-0.42742	0.336192	1	1	#N/A	#N/A	#N/A	#N/A	#N/A	#N/A	#N/A
IFNLR1	ENSG00000185436.7	IFNLR1	ENSG00000185436.7	1	24480647	24514449	0.421053	0.466667	-0.045614	-0.42742	0.336192	1	1	#N/A	#N/A	#N/A	#N/A	#N/A	#N/A	#N/A
GRHL3	ENSG00000158055.11	GRHL3	ENSG00000158055.11	1	24645812	24690972	0.421053	0.466667	-0.045614	-0.42742	0.336192	1	1	#N/A	#N/A	#N/A	#N/A	#N/A	#N/A	#N/A
STPG1	ENSG00000001460.13	STPG1	ENSG00000001460.13	1	24683489	24743424	0.421053	0.466667	-0.045614	-0.42742	0.336192	1	1	#N/A	#N/A	#N/A	#N/A	#N/A	#N/A	#N/A
NIPAL3	ENSG00000001461.12	NIPAL3	ENSG00000001461.12	1	24742284	24799466	0.421053	0.466667	-0.045614	-0.42742	0.336192	1	1	#N/A	#N/A	#N/A	#N/A	#N/A	#N/A	#N/A
RCAN3	ENSG00000117602.7	RCAN3	ENSG00000117602.7	1	24829387	24867530	0.421053	0.466667	-0.045614	-0.42742	0.336192	1	1	#N/A	#N/A	#N/A	#N/A	#N/A	#N/A	#N/A
NCMAP	ENSG00000184454.6	NCMAP	ENSG00000184454.6	1	24882602	24935819	0.421053	0.466667	-0.045614	-0.42742	0.336192	1	1	#N/A	#N/A	#N/A	#N/A	#N/A	#N/A	#N/A
SRRM1	ENSG00000133226.12	SRRM1	ENSG00000133226.12	1	24958207	24999758	0.421053	0.466667	-0.045614	-0.42742	0.336192	1	1	#N/A	#N/A	#N/A	#N/A	#N/A	#N/A	#N/A
CLIC4	ENSG00000169504.10	CLIC4	ENSG00000169504.10	1	25071848	25170815	0.421053	0.466667	-0.045614	-0.42742	0.336192	1	1	#N/A	#N/A	#N/A	#N/A	#N/A	#N/A	#N/A
RUNX3	ENSG00000020633.14	RUNX3	ENSG00000020633.14	1	25226002	25291612	0.421053	0.466667	-0.045614	-0.42742	0.336192	1	1	#N/A	#N/A	#N/A	#N/A	#N/A	#N/A	#N/A
SYF2	ENSG00000117614.5	SYF2	ENSG00000117614.5	1	25549170	25558993	0.421053	0.466667	-0.045614	-0.42742	0.336192	1	1	#N/A	#N/A	#N/A	#N/A	#N/A	#N/A	#N/A
C1orf63	ENSG00000117616.13	C1orf63	ENSG00000117616.13	1	25568728	25664704	0.421053	0.466667	-0.045614	-0.42742	0.336192	1	1	#N/A	#N/A	#N/A	#N/A	#N/A	#N/A	#N/A
RHD	ENSG00000187010.14	RHD	ENSG00000187010.14	1	25598884	25656936	0.421053	0.466667	-0.045614	-0.42742	0.336192	1	1	#N/A	#N/A	#N/A	#N/A	#N/A	#N/A	#N/A
TMEM50A	ENSG00000183726.6	TMEM50A	ENSG00000183726.6	1	25664408	25688852	0.421053	0.466667	-0.045614	-0.42742	0.336192	1	1	#N/A	#N/A	#N/A	#N/A	#N/A	#N/A	#N/A
RHCE	ENSG00000188672.12	RHCE	ENSG00000188672.12	1	25688740	25756683	0.421053	0.466667	-0.045614	-0.42742	0.336192	1	1	#N/A	#N/A	#N/A	#N/A	#N/A	#N/A	#N/A
TMEM57	ENSG00000204178.5	TMEM57	ENSG00000204178.5	1	25757388	25826700	0.421053	0.466667	-0.045614	-0.42742	0.336192	1	1	#N/A	#N/A	#N/A	#N/A	#N/A	#N/A	#N/A
LDLRAP1	ENSG00000157978.7	LDLRAP1	ENSG00000157978.7	1	25870071	25895377	0.421053	0.466667	-0.045614	-0.42742	0.336192	1	1	#N/A	#N/A	#N/A	#N/A	#N/A	#N/A	#N/A
MAN1C1	ENSG00000117643.10	MAN1C1	ENSG00000117643.10	1	25943959	26112698	0.421053	0.466667	-0.045614	-0.42742	0.336192	1	1	#N/A	#N/A	#N/A	#N/A	#N/A	#N/A	#N/A
SEPN1	ENSG00000162430.12	SEPN1	ENSG00000162430.12	1	26126667	26144713	0.421053	0.466667	-0.045614	-0.42742	0.336192	1	1	#N/A	#N/A	#N/A	#N/A	#N/A	#N/A	#N/A
RP1-317E23.6	ENSG00000255054.3	RP1-317E23.6	ENSG00000255054.3	1	26137961	26150235	0.421053	0.466667	-0.045614	-0.42742	0.336192	1	1	#N/A	#N/A	#N/A	#N/A	#N/A	#N/A	#N/A
MTFR1L	ENSG00000117640.13	MTFR1L	ENSG00000117640.13	1	26145131	26159432	0.421053	0.466667	-0.045614	-0.42742	0.336192	1	1	#N/A	#N/A	#N/A	#N/A	#N/A	#N/A	#N/A
AL020996.1	ENSG00000223474.2	AL020996.1	ENSG00000223474.2	1	26145212	26147288	0.421053	0.466667	-0.045614	-0.42742	0.336192	1	1	#N/A	#N/A	#N/A	#N/A	#N/A	#N/A	#N/A
AUNIP	ENSG00000127423.6	AUNIP	ENSG00000127423.6	1	26158414	26185903	0.421053	0.466667	-0.045614	-0.42742	0.336192	1	1	#N/A	#N/A	#N/A	#N/A	#N/A	#N/A	#N/A
PAQR7	ENSG00000182749.5	PAQR7	ENSG00000182749.5	1	26187701	26197744	0.421053	0.466667	-0.045614	-0.42742	0.336192	1	1	#N/A	#N/A	#N/A	#N/A	#N/A	#N/A	#N/A
STMN1	ENSG00000117632.16	STMN1	ENSG00000117632.16	1	26210672	26233482	0.421053	0.466667	-0.045614	-0.42742	0.336192	1	1	#N/A	#N/A	#N/A	#N/A	#N/A	#N/A	#N/A
PAFAH2	ENSG00000158006.9	PAFAH2	ENSG00000158006.9	1	26286258	26324648	0.421053	0.466667	-0.045614	-0.42742	0.336192	1	1	#N/A	#N/A	#N/A	#N/A	#N/A	#N/A	#N/A
EXTL1	ENSG00000158008.5	EXTL1	ENSG00000158008.5	1	26346375	26362955	0.421053	0.466667	-0.045614	-0.42742	0.336192	1	1	#N/A	#N/A	#N/A	#N/A	#N/A	#N/A	#N/A
SLC30A2	ENSG00000158014.10	SLC30A2	ENSG00000158014.10	1	26363743	26372624	0.421053	0.466667	-0.045614	-0.42742	0.336192	1	1	#N/A	#N/A	#N/A	#N/A	#N/A	#N/A	#N/A
TRIM63	ENSG00000158022.6	TRIM63	ENSG00000158022.6	1	26377795	26394927	0.421053	0.466667	-0.045614	-0.42742	0.336192	1	1	#N/A	#N/A	#N/A	#N/A	#N/A	#N/A	#N/A
PDIK1L	ENSG00000175087.5	PDIK1L	ENSG00000175087.5	1	26437664	26452034	0.421053	0.466667	-0.045614	-0.42742	0.336192	1	1	#N/A	#N/A	#N/A	#N/A	#N/A	#N/A	#N/A
FAM110D	ENSG00000197245.4	FAM110D	ENSG00000197245.4	1	26485511	26489119	0.368421	0.466667	-0.0982456	-0.490738	0.294247	0.820381	1	#N/A	#N/A	#N/A	#N/A	#N/A	#N/A	#N/A
ZNF593	ENSG00000142684.7	ZNF593	ENSG00000142684.7	1	26496362	26498551	0.368421	0.466667	-0.0982456	-0.490738	0.294247	0.820381	1	#N/A	#N/A	#N/A	#N/A	#N/A	#N/A	#N/A
CNKSR1	ENSG00000142675.13	CNKSR1	ENSG00000142675.13	1	26503894	26516377	0.368421	0.466667	-0.0982456	-0.490738	0.294247	0.820381	1	#N/A	#N/A	#N/A	#N/A	#N/A	#N/A	#N/A
CATSPER4	ENSG00000188782.3	CATSPER4	ENSG00000188782.3	1	26517052	26529459	0.368421	0.466667	-0.0982456	-0.490738	0.294247	0.820381	1	#N/A	#N/A	#N/A	#N/A	#N/A	#N/A	#N/A
CEP85	ENSG00000130695.9	CEP85	ENSG00000130695.9	1	26560691	26605299	0.368421	0.466667	-0.0982456	-0.490738	0.294247	0.820381	1	#N/A	#N/A	#N/A	#N/A	#N/A	#N/A	#N/A
SH3BGRL3	ENSG00000142669.9	SH3BGRL3	ENSG00000142669.9	1	26605667	26608007	0.368421	0.466667	-0.0982456	-0.490738	0.294247	0.820381	1	#N/A	#N/A	#N/A	#N/A	#N/A	#N/A	#N/A
UBXN11	ENSG00000158062.16	UBXN11	ENSG00000158062.16	1	26607819	26644854	0.368421	0.466667	-0.0982456	-0.490738	0.294247	0.820381	1	#N/A	#N/A	#N/A	#N/A	#N/A	#N/A	#N/A
CD52	ENSG00000169442.4	CD52	ENSG00000169442.4	1	26644448	26647014	0.368421	0.466667	-0.0982456	-0.490738	0.294247	0.820381	1	#N/A	#N/A	#N/A	#N/A	#N/A	#N/A	#N/A
AIM1L	ENSG00000176092.9	AIM1L	ENSG00000176092.9	1	26648350	26680621	0.368421	0.533333	-0.164912	-0.557405	0.22758	0.539358	1	#N/A	#N/A	#N/A	#N/A	#N/A	#N/A	#N/A
ZNF683	ENSG00000176083.13	ZNF683	ENSG00000176083.13	1	26688125	26701013	0.368421	0.533333	-0.164912	-0.557405	0.22758	0.539358	1	#N/A	#N/A	#N/A	#N/A	#N/A	#N/A	#N/A
LIN28A	ENSG00000131914.6	LIN28A	ENSG00000131914.6	1	26737269	26756213	0.368421	0.533333	-0.164912	-0.557405	0.22758	0.539358	1	#N/A	#N/A	#N/A	#N/A	#N/A	#N/A	#N/A
DHDDS	ENSG00000117682.12	DHDDS	ENSG00000117682.12	1	26758773	26797785	0.368421	0.533333	-0.164912	-0.557405	0.22758	0.539358	1	#N/A	#N/A	#N/A	#N/A	#N/A	#N/A	#N/A
HMGN2	ENSG00000198830.6	HMGN2	ENSG00000198830.6	1	26798941	26802463	0.368421	0.533333	-0.164912	-0.557405	0.22758	0.539358	1	#N/A	#N/A	#N/A	#N/A	#N/A	#N/A	#N/A
RPS6KA1	ENSG00000117676.9	RPS6KA1	ENSG00000117676.9	1	26856252	26901521	0.368421	0.533333	-0.164912	-0.557405	0.22758	0.539358	1	#N/A	#N/A	#N/A	#N/A	#N/A	#N/A	#N/A
ARID1A	ENSG00000117713.13	ARID1A	ENSG00000117713.13	1	27022524	27108595	0.368421	0.533333	-0.164912	-0.557405	0.22758	0.539358	1	#N/A	#N/A	#N/A	#N/A	#N/A	#N/A	#N/A
PIGV	ENSG00000060642.6	PIGV	ENSG00000060642.6	1	27113963	27124889	0.368421	0.533333	-0.164912	-0.557405	0.22758	0.539358	1	#N/A	#N/A	#N/A	#N/A	#N/A	#N/A	#N/A
ZDHHC18	ENSG00000204160.7	ZDHHC18	ENSG00000204160.7	1	27153201	27184093	0.368421	0.533333	-0.164912	-0.557405	0.22758	0.539358	1	#N/A	#N/A	#N/A	#N/A	#N/A	#N/A	#N/A
SFN	ENSG00000175793.10	SFN	ENSG00000175793.10	1	27189633	27190947	0.368421	0.533333	-0.164912	-0.557405	0.22758	0.539358	1	#N/A	#N/A	#N/A	#N/A	#N/A	#N/A	#N/A
GPN2	ENSG00000142751.10	GPN2	ENSG00000142751.10	1	27202624	27216788	0.368421	0.533333	-0.164912	-0.557405	0.22758	0.539358	1	#N/A	#N/A	#N/A	#N/A	#N/A	#N/A	#N/A
GPATCH3	ENSG00000198746.8	GPATCH3	ENSG00000198746.8	1	27216979	27226957	0.368421	0.533333	-0.164912	-0.557405	0.22758	0.539358	1	#N/A	#N/A	#N/A	#N/A	#N/A	#N/A	#N/A
NUDC	ENSG00000090273.9	NUDC	ENSG00000090273.9	1	27226729	27273353	0.368421	0.533333	-0.164912	-0.557405	0.22758	0.539358	1	#N/A	#N/A	#N/A	#N/A	#N/A	#N/A	#N/A
NR0B2	ENSG00000131910.4	NR0B2	ENSG00000131910.4	1	27237980	27240457	0.368421	0.533333	-0.164912	-0.557405	0.22758	0.539358	1	#N/A	#N/A	#N/A	#N/A	#N/A	#N/A	#N/A
C1orf172	ENSG00000175707.7	C1orf172	ENSG00000175707.7	1	27276053	27286897	0.368421	0.533333	-0.164912	-0.557405	0.22758	0.539358	1	#N/A	#N/A	#N/A	#N/A	#N/A	#N/A	#N/A
TRNP1	ENSG00000253368.3	TRNP1	ENSG00000253368.3	1	27320198	27327389	0.421053	0.533333	-0.112281	-0.508122	0.283561	0.760146	1	#N/A	#N/A	#N/A	#N/A	#N/A	#N/A	#N/A
FAM46B	ENSG00000158246.7	FAM46B	ENSG00000158246.7	1	27331511	27339327	0.421053	0.533333	-0.112281	-0.508122	0.283561	0.760146	1	#N/A	#N/A	#N/A	#N/A	#N/A	#N/A	#N/A
SLC9A1	ENSG00000090020.6	SLC9A1	ENSG00000090020.6	1	27425306	27493472	0.421053	0.533333	-0.112281	-0.508122	0.283561	0.760146	1	#N/A	#N/A	#N/A	#N/A	#N/A	#N/A	#N/A
WDTC1	ENSG00000142784.11	WDTC1	ENSG00000142784.11	1	27561007	27635110	0.421053	0.533333	-0.112281	-0.508122	0.283561	0.760146	1	#N/A	#N/A	#N/A	#N/A	#N/A	#N/A	#N/A
TMEM222	ENSG00000186501.10	TMEM222	ENSG00000186501.10	1	27648651	27662891	0.421053	0.533333	-0.112281	-0.508122	0.283561	0.760146	1	#N/A	#N/A	#N/A	#N/A	#N/A	#N/A	#N/A
SYTL1	ENSG00000142765.13	SYTL1	ENSG00000142765.13	1	27668513	27680421	0.421053	0.533333	-0.112281	-0.508122	0.283561	0.760146	1	#N/A	#N/A	#N/A	#N/A	#N/A	#N/A	#N/A
MAP3K6	ENSG00000142733.10	MAP3K6	ENSG00000142733.10	1	27681675	27693383	0.421053	0.533333	-0.112281	-0.508122	0.283561	0.760146	1	#N/A	#N/A	#N/A	#N/A	#N/A	#N/A	#N/A
FCN3	ENSG00000142748.8	FCN3	ENSG00000142748.8	1	27695603	27701315	0.421053	0.533333	-0.112281	-0.508122	0.283561	0.760146	1	#N/A	#N/A	#N/A	#N/A	#N/A	#N/A	#N/A
CD164L2	ENSG00000174950.6	CD164L2	ENSG00000174950.6	1	27705666	27709870	0.421053	0.533333	-0.112281	-0.508122	0.283561	0.760146	1	#N/A	#N/A	#N/A	#N/A	#N/A	#N/A	#N/A
GPR3	ENSG00000181773.6	GPR3	ENSG00000181773.6	1	27719148	27722318	0.421053	0.533333	-0.112281	-0.508122	0.283561	0.760146	1	#N/A	#N/A	#N/A	#N/A	#N/A	#N/A	#N/A
WASF2	ENSG00000158195.6	WASF2	ENSG00000158195.6	1	27730730	27816669	0.421053	0.466667	-0.045614	-0.42742	0.336192	1	1	#N/A	#N/A	#N/A	#N/A	#N/A	#N/A	#N/A
AHDC1	ENSG00000126705.9	AHDC1	ENSG00000126705.9	1	27860546	27930942	0.421053	0.466667	-0.045614	-0.42742	0.336192	1	1	#N/A	#N/A	#N/A	#N/A	#N/A	#N/A	#N/A
FGR	ENSG00000000938.8	FGR	ENSG00000000938.8	1	27938575	27961788	0.421053	0.466667	-0.045614	-0.42742	0.336192	1	1	#N/A	#N/A	#N/A	#N/A	#N/A	#N/A	#N/A
IFI6	ENSG00000126709.10	IFI6	ENSG00000126709.10	1	27992572	27998729	0.421053	0.466667	-0.045614	-0.42742	0.336192	1	1	#N/A	#N/A	#N/A	#N/A	#N/A	#N/A	#N/A
FAM76A	ENSG00000009780.11	FAM76A	ENSG00000009780.11	1	28052490	28089633	0.421053	0.466667	-0.045614	-0.42742	0.336192	1	1	#N/A	#N/A	#N/A	#N/A	#N/A	#N/A	#N/A
STX12	ENSG00000117758.9	STX12	ENSG00000117758.9	1	28099694	28150963	0.421053	0.466667	-0.045614	-0.42742	0.336192	1	1	#N/A	#N/A	#N/A	#N/A	#N/A	#N/A	#N/A
PPP1R8	ENSG00000117751.13	PPP1R8	ENSG00000117751.13	1	28157289	28178187	0.421053	0.466667	-0.045614	-0.42742	0.336192	1	1	#N/A	#N/A	#N/A	#N/A	#N/A	#N/A	#N/A
AL109927.1	ENSG00000268552.1	AL109927.1	ENSG00000268552.1	1	28177085	28177255	0.421053	0.466667	-0.045614	-0.42742	0.336192	1	1	#N/A	#N/A	#N/A	#N/A	#N/A	#N/A	#N/A
THEMIS2	ENSG00000130775.11	THEMIS2	ENSG00000130775.11	1	28199055	28213196	0.421053	0.466667	-0.045614	-0.42742	0.336192	1	1	#N/A	#N/A	#N/A	#N/A	#N/A	#N/A	#N/A
RPA2	ENSG00000117748.5	RPA2	ENSG00000117748.5	1	28218035	28241257	0.421053	0.466667	-0.045614	-0.42742	0.336192	1	1	#N/A	#N/A	#N/A	#N/A	#N/A	#N/A	#N/A
SMPDL3B	ENSG00000130768.10	SMPDL3B	ENSG00000130768.10	1	28261504	28285668	0.421053	0.466667	-0.045614	-0.42742	0.336192	1	1	#N/A	#N/A	#N/A	#N/A	#N/A	#N/A	#N/A
XKR8	ENSG00000158156.7	XKR8	ENSG00000158156.7	1	28285973	28294607	0.421053	0.466667	-0.045614	-0.42742	0.336192	1	1	#N/A	#N/A	#N/A	#N/A	#N/A	#N/A	#N/A
EYA3	ENSG00000158161.11	EYA3	ENSG00000158161.11	1	28296855	28415207	0.421053	0.466667	-0.045614	-0.42742	0.336192	1	1	#N/A	#N/A	#N/A	#N/A	#N/A	#N/A	#N/A
PTAFR	ENSG00000169403.7	PTAFR	ENSG00000169403.7	1	28473677	28520447	0.368421	0.466667	-0.0982456	-0.490738	0.294247	0.820381	1	#N/A	#N/A	#N/A	#N/A	#N/A	#N/A	#N/A
DNAJC8	ENSG00000126698.6	DNAJC8	ENSG00000126698.6	1	28525967	28559536	0.421053	0.466667	-0.045614	-0.42742	0.336192	1	1	#N/A	#N/A	#N/A	#N/A	#N/A	#N/A	#N/A
AL353354.1	ENSG00000215902.1	AL353354.1	ENSG00000215902.1	1	28527013	28527152	0.421053	0.466667	-0.045614	-0.42742	0.336192	1	1	#N/A	#N/A	#N/A	#N/A	#N/A	#N/A	#N/A
AL353354.2	ENSG00000269804.1	AL353354.2	ENSG00000269804.1	1	28527070	28527419	0.421053	0.466667	-0.045614	-0.42742	0.336192	1	1	#N/A	#N/A	#N/A	#N/A	#N/A	#N/A	#N/A
ATPIF1	ENSG00000130770.13	ATPIF1	ENSG00000130770.13	1	28562620	28573417	0.421053	0.466667	-0.045614	-0.42742	0.336192	1	1	#N/A	#N/A	#N/A	#N/A	#N/A	#N/A	#N/A
SESN2	ENSG00000130766.4	SESN2	ENSG00000130766.4	1	28586038	28609002	0.421053	0.466667	-0.045614	-0.42742	0.336192	1	1	#N/A	#N/A	#N/A	#N/A	#N/A	#N/A	#N/A
MED18	ENSG00000130772.9	MED18	ENSG00000130772.9	1	28655513	28662476	0.421053	0.466667	-0.045614	-0.42742	0.336192	1	1	#N/A	#N/A	#N/A	#N/A	#N/A	#N/A	#N/A
PHACTR4	ENSG00000204138.8	PHACTR4	ENSG00000204138.8	1	28696114	28826881	0.421053	0.466667	-0.045614	-0.42742	0.336192	1	1	#N/A	#N/A	#N/A	#N/A	#N/A	#N/A	#N/A
RCC1	ENSG00000180198.11	RCC1	ENSG00000180198.11	1	28832455	28865812	0.421053	0.466667	-0.045614	-0.42742	0.336192	1	1	#N/A	#N/A	#N/A	#N/A	#N/A	#N/A	#N/A
TRNAU1AP	ENSG00000180098.5	TRNAU1AP	ENSG00000180098.5	1	28879597	28905051	0.421053	0.466667	-0.045614	-0.42742	0.336192	1	1	#N/A	#N/A	#N/A	#N/A	#N/A	#N/A	#N/A
TAF12	ENSG00000120656.7	TAF12	ENSG00000120656.7	1	28915835	28969597	0.421053	0.466667	-0.045614	-0.42742	0.336192	1	1	#N/A	#N/A	#N/A	#N/A	#N/A	#N/A	#N/A
RAB42	ENSG00000188060.6	RAB42	ENSG00000188060.6	1	28918712	28921955	0.421053	0.466667	-0.045614	-0.42742	0.336192	1	1	#N/A	#N/A	#N/A	#N/A	#N/A	#N/A	#N/A
GMEB1	ENSG00000162419.8	GMEB1	ENSG00000162419.8	1	28995244	29045865	0.421053	0.4	0.0210526	-0.332789	0.374895	1	1	#N/A	#N/A	#N/A	#N/A	#N/A	#N/A	#N/A
YTHDF2	ENSG00000198492.10	YTHDF2	ENSG00000198492.10	1	29063133	29096287	0.421053	0.4	0.0210526	-0.332789	0.374895	1	1	#N/A	#N/A	#N/A	#N/A	#N/A	#N/A	#N/A
OPRD1	ENSG00000116329.6	OPRD1	ENSG00000116329.6	1	29138654	29190208	0.421053	0.4	0.0210526	-0.332789	0.374895	1	1	#N/A	#N/A	#N/A	#N/A	#N/A	#N/A	#N/A
EPB41	ENSG00000159023.14	EPB41	ENSG00000159023.14	1	29213603	29446553	0.421053	0.4	0.0210526	-0.332789	0.374895	1	1	#N/A	#N/A	#N/A	#N/A	#N/A	#N/A	#N/A
TMEM200B	ENSG00000253304.1	TMEM200B	ENSG00000253304.1	1	29445940	29450447	0.368421	0.4	-0.0315789	-0.392564	0.329406	1	1	#N/A	#N/A	#N/A	#N/A	#N/A	#N/A	#N/A
SRSF4	ENSG00000116350.11	SRSF4	ENSG00000116350.11	1	29474255	29508499	0.368421	0.4	-0.0315789	-0.392564	0.329406	1	1	#N/A	#N/A	#N/A	#N/A	#N/A	#N/A	#N/A
MECR	ENSG00000116353.11	MECR	ENSG00000116353.11	1	29519385	29557454	0.368421	0.4	-0.0315789	-0.392564	0.329406	1	1	#N/A	#N/A	#N/A	#N/A	#N/A	#N/A	#N/A
PTPRU	ENSG00000060656.15	PTPRU	ENSG00000060656.15	1	29563028	29653325	0.368421	0.4	-0.0315789	-0.392564	0.329406	1	1	#N/A	#N/A	#N/A	#N/A	#N/A	#N/A	#N/A
MATN1	ENSG00000162510.5	MATN1	ENSG00000162510.5	1	31184124	31196434	0.421053	0.2	0.221053	-0.139031	0.581136	0.317851	1	#N/A	#N/A	#N/A	#N/A	#N/A	#N/A	#N/A
LAPTM5	ENSG00000162511.7	LAPTM5	ENSG00000162511.7	1	31205316	31230667	0.421053	0.2	0.221053	-0.139031	0.581136	0.317851	1	#N/A	#N/A	#N/A	#N/A	#N/A	#N/A	#N/A
SDC3	ENSG00000162512.11	SDC3	ENSG00000162512.11	1	31342314	31381608	0.421053	0.2	0.221053	-0.139031	0.581136	0.317851	1	#N/A	#N/A	#N/A	#N/A	#N/A	#N/A	#N/A
PUM1	ENSG00000134644.11	PUM1	ENSG00000134644.11	1	31404353	31538838	0.421053	0.2	0.221053	-0.139031	0.581136	0.317851	1	#N/A	#N/A	#N/A	#N/A	#N/A	#N/A	#N/A
NKAIN1	ENSG00000084628.5	NKAIN1	ENSG00000084628.5	1	31652592	31712401	0.315789	0.2	0.115789	-0.234824	0.466403	0.712558	1	#N/A	#N/A	#N/A	#N/A	#N/A	#N/A	#N/A
SNRNP40	ENSG00000060688.8	SNRNP40	ENSG00000060688.8	1	31732417	31769662	0.315789	0.2	0.115789	-0.234824	0.466403	0.712558	1	#N/A	#N/A	#N/A	#N/A	#N/A	#N/A	#N/A
ZCCHC17	ENSG00000121766.10	ZCCHC17	ENSG00000121766.10	1	31769842	31837783	0.315789	0.2	0.115789	-0.234824	0.466403	0.712558	1	#N/A	#N/A	#N/A	#N/A	#N/A	#N/A	#N/A
FABP3	ENSG00000121769.3	FABP3	ENSG00000121769.3	1	31838472	31849697	0.315789	0.2	0.115789	-0.234824	0.466403	0.712558	1	#N/A	#N/A	#N/A	#N/A	#N/A	#N/A	#N/A
SERINC2	ENSG00000168528.7	SERINC2	ENSG00000168528.7	1	31882412	31907525	0.315789	0.2	0.115789	-0.234824	0.466403	0.712558	1	#N/A	#N/A	#N/A	#N/A	#N/A	#N/A	#N/A
AC114494.1	ENSG00000268950.1	AC114494.1	ENSG00000268950.1	1	31902192	31902614	0.315789	0.2	0.115789	-0.234824	0.466403	0.712558	1	#N/A	#N/A	#N/A	#N/A	#N/A	#N/A	#N/A
TINAGL1	ENSG00000142910.11	TINAGL1	ENSG00000142910.11	1	32042116	32053288	0.263158	0.266667	-0.00350877	-0.305824	0.298807	1	1	#N/A	#N/A	#N/A	#N/A	#N/A	#N/A	#N/A
HCRTR1	ENSG00000121764.7	HCRTR1	ENSG00000121764.7	1	32083287	32098119	0.210526	0.266667	-0.0561404	-0.401564	0.289283	1	1	#N/A	#N/A	#N/A	#N/A	#N/A	#N/A	#N/A
PEF1	ENSG00000162517.8	PEF1	ENSG00000162517.8	1	32095463	32110497	0.210526	0.266667	-0.0561404	-0.401564	0.289283	1	1	#N/A	#N/A	#N/A	#N/A	#N/A	#N/A	#N/A
COL16A1	ENSG00000084636.13	COL16A1	ENSG00000084636.13	1	32117848	32169920	0.210526	0.266667	-0.0561404	-0.401564	0.289283	1	1	#N/A	#N/A	#N/A	#N/A	#N/A	#N/A	#N/A
BAI2	ENSG00000121753.8	BAI2	ENSG00000121753.8	1	32192718	32230494	0.210526	0.266667	-0.0561404	-0.401564	0.289283	1	1	#N/A	#N/A	#N/A	#N/A	#N/A	#N/A	#N/A
SPOCD1	ENSG00000134668.8	SPOCD1	ENSG00000134668.8	1	32256023	32281652	0.210526	0.266667	-0.0561404	-0.401564	0.289283	1	1	#N/A	#N/A	#N/A	#N/A	#N/A	#N/A	#N/A
PTP4A2	ENSG00000184007.13	PTP4A2	ENSG00000184007.13	1	32372022	32410457	0.210526	0.266667	-0.0561404	-0.401564	0.289283	1	1	#N/A	#N/A	#N/A	#N/A	#N/A	#N/A	#N/A
AL136115.1	ENSG00000212673.1	AL136115.1	ENSG00000212673.1	1	32379174	32380745	0.210526	0.266667	-0.0561404	-0.401564	0.289283	1	1	#N/A	#N/A	#N/A	#N/A	#N/A	#N/A	#N/A
KHDRBS1	ENSG00000121774.13	KHDRBS1	ENSG00000121774.13	1	32479430	32526451	0.210526	0.266667	-0.0561404	-0.401564	0.289283	1	1	#N/A	#N/A	#N/A	#N/A	#N/A	#N/A	#N/A
TMEM39B	ENSG00000121775.13	TMEM39B	ENSG00000121775.13	1	32537632	32568467	0.210526	0.2	0.0105263	-0.273092	0.294145	1	1	#N/A	#N/A	#N/A	#N/A	#N/A	#N/A	#N/A
KPNA6	ENSG00000025800.9	KPNA6	ENSG00000025800.9	1	32573639	32642169	0.210526	0.2	0.0105263	-0.273092	0.294145	1	1	#N/A	#N/A	#N/A	#N/A	#N/A	#N/A	#N/A
TXLNA	ENSG00000084652.11	TXLNA	ENSG00000084652.11	1	32645287	32663886	0.210526	0.2	0.0105263	-0.273092	0.294145	1	1	#N/A	#N/A	#N/A	#N/A	#N/A	#N/A	#N/A
CCDC28B	ENSG00000160050.10	CCDC28B	ENSG00000160050.10	1	32665987	32670988	0.210526	0.2	0.0105263	-0.273092	0.294145	1	1	#N/A	#N/A	#N/A	#N/A	#N/A	#N/A	#N/A
IQCC	ENSG00000160051.7	IQCC	ENSG00000160051.7	1	32671236	32674288	0.210526	0.2	0.0105263	-0.273092	0.294145	1	1	#N/A	#N/A	#N/A	#N/A	#N/A	#N/A	#N/A
DCDC2B	ENSG00000222046.2	DCDC2B	ENSG00000222046.2	1	32674695	32681797	0.210526	0.2	0.0105263	-0.273092	0.294145	1	1	#N/A	#N/A	#N/A	#N/A	#N/A	#N/A	#N/A
TMEM234	ENSG00000160055.15	TMEM234	ENSG00000160055.15	1	32680073	32687972	0.210526	0.2	0.0105263	-0.273092	0.294145	1	1	#N/A	#N/A	#N/A	#N/A	#N/A	#N/A	#N/A
EIF3I	ENSG00000084623.7	EIF3I	ENSG00000084623.7	1	32687529	32697205	0.210526	0.2	0.0105263	-0.273092	0.294145	1	1	#N/A	#N/A	#N/A	#N/A	#N/A	#N/A	#N/A
FAM167B	ENSG00000183615.5	FAM167B	ENSG00000183615.5	1	32712834	32714457	0.210526	0.2	0.0105263	-0.273092	0.294145	1	1	#N/A	#N/A	#N/A	#N/A	#N/A	#N/A	#N/A
LCK	ENSG00000182866.12	LCK	ENSG00000182866.12	1	32716840	32751766	0.210526	0.2	0.0105263	-0.273092	0.294145	1	1	#N/A	#N/A	#N/A	#N/A	#N/A	#N/A	#N/A
HDAC1	ENSG00000116478.7	HDAC1	ENSG00000116478.7	1	32757687	32799236	0.210526	0.2	0.0105263	-0.273092	0.294145	1	1	#N/A	#N/A	#N/A	#N/A	#N/A	#N/A	#N/A
MARCKSL1	ENSG00000175130.6	MARCKSL1	ENSG00000175130.6	1	32799433	32801980	0.210526	0.2	0.0105263	-0.273092	0.294145	1	1	#N/A	#N/A	#N/A	#N/A	#N/A	#N/A	#N/A
TSSK3	ENSG00000162526.6	TSSK3	ENSG00000162526.6	1	32817122	32829913	0.210526	0.2	0.0105263	-0.273092	0.294145	1	1	#N/A	#N/A	#N/A	#N/A	#N/A	#N/A	#N/A
FAM229A	ENSG00000225828.1	FAM229A	ENSG00000225828.1	1	32826871	32829879	0.210526	0.2	0.0105263	-0.273092	0.294145	1	1	#N/A	#N/A	#N/A	#N/A	#N/A	#N/A	#N/A
BSDC1	ENSG00000160058.14	BSDC1	ENSG00000160058.14	1	32830704	32860332	0.210526	0.2	0.0105263	-0.273092	0.294145	1	1	#N/A	#N/A	#N/A	#N/A	#N/A	#N/A	#N/A
RP1-27O5.3	ENSG00000254553.1	RP1-27O5.3	ENSG00000254553.1	1	32930658	33066393	0.210526	0.2	0.0105263	-0.273092	0.294145	1	1	#N/A	#N/A	#N/A	#N/A	#N/A	#N/A	#N/A
ZBTB8B	ENSG00000273274.1	ZBTB8B	ENSG00000273274.1	1	32930670	32962287	0.210526	0.2	0.0105263	-0.273092	0.294145	1	1	#N/A	#N/A	#N/A	#N/A	#N/A	#N/A	#N/A
ZBTB8A	ENSG00000160062.10	ZBTB8A	ENSG00000160062.10	1	33005028	33071540	0.210526	0.2	0.0105263	-0.273092	0.294145	1	1	#N/A	#N/A	#N/A	#N/A	#N/A	#N/A	#N/A
ZBTB8OS	ENSG00000176261.11	ZBTB8OS	ENSG00000176261.11	1	33065773	33116504	0.210526	0.2	0.0105263	-0.273092	0.294145	1	1	#N/A	#N/A	#N/A	#N/A	#N/A	#N/A	#N/A
RBBP4	ENSG00000162521.14	RBBP4	ENSG00000162521.14	1	33116743	33151812	0.210526	0.2	0.0105263	-0.273092	0.294145	1	1	#N/A	#N/A	#N/A	#N/A	#N/A	#N/A	#N/A
SYNC	ENSG00000162520.10	SYNC	ENSG00000162520.10	1	33145507	33169197	0.210526	0.2	0.0105263	-0.273092	0.294145	1	1	#N/A	#N/A	#N/A	#N/A	#N/A	#N/A	#N/A
KIAA1522	ENSG00000162522.6	KIAA1522	ENSG00000162522.6	1	33207486	33240571	0.210526	0.2	0.0105263	-0.273092	0.294145	1	1	#N/A	#N/A	#N/A	#N/A	#N/A	#N/A	#N/A
YARS	ENSG00000134684.6	YARS	ENSG00000134684.6	1	33240840	33283754	0.210526	0.2	0.0105263	-0.273092	0.294145	1	1	#N/A	#N/A	#N/A	#N/A	#N/A	#N/A	#N/A
S100PBP	ENSG00000116497.13	S100PBP	ENSG00000116497.13	1	33282368	33324476	0.210526	0.2	0.0105263	-0.273092	0.294145	1	1	#N/A	#N/A	#N/A	#N/A	#N/A	#N/A	#N/A
FNDC5	ENSG00000160097.11	FNDC5	ENSG00000160097.11	1	33327869	33338083	0.210526	0.2	0.0105263	-0.273092	0.294145	1	1	#N/A	#N/A	#N/A	#N/A	#N/A	#N/A	#N/A
HPCA	ENSG00000121905.5	HPCA	ENSG00000121905.5	1	33351595	33364042	0.210526	0.2	0.0105263	-0.273092	0.294145	1	1	#N/A	#N/A	#N/A	#N/A	#N/A	#N/A	#N/A
TMEM54	ENSG00000121900.14	TMEM54	ENSG00000121900.14	1	33360195	33367039	0.210526	0.2	0.0105263	-0.273092	0.294145	1	1	#N/A	#N/A	#N/A	#N/A	#N/A	#N/A	#N/A
RNF19B	ENSG00000116514.12	RNF19B	ENSG00000116514.12	1	33402046	33430286	0.210526	0.2	0.0105263	-0.273092	0.294145	1	1	#N/A	#N/A	#N/A	#N/A	#N/A	#N/A	#N/A
FKSG48	ENSG00000267885.1	FKSG48	ENSG00000267885.1	1	33439268	33439642	0.210526	0.2	0.0105263	-0.273092	0.294145	1	1	#N/A	#N/A	#N/A	#N/A	#N/A	#N/A	#N/A
AK2	ENSG00000004455.12	AK2	ENSG00000004455.12	1	33473585	33546597	0.210526	0.2	0.0105263	-0.273092	0.294145	1	1	#N/A	#N/A	#N/A	#N/A	#N/A	#N/A	#N/A
ADC	ENSG00000142920.12	ADC	ENSG00000142920.12	1	33546705	33586131	0.210526	0.2	0.0105263	-0.273092	0.294145	1	1	#N/A	#N/A	#N/A	#N/A	#N/A	#N/A	#N/A
TRIM62	ENSG00000116525.9	TRIM62	ENSG00000116525.9	1	33611003	33647660	0.210526	0.2	0.0105263	-0.273092	0.294145	1	1	#N/A	#N/A	#N/A	#N/A	#N/A	#N/A	#N/A
ZNF362	ENSG00000160094.10	ZNF362	ENSG00000160094.10	1	33722146	33766320	0.210526	0.2	0.0105263	-0.273092	0.294145	1	1	#N/A	#N/A	#N/A	#N/A	#N/A	#N/A	#N/A
A3GALT2	ENSG00000184389.8	A3GALT2	ENSG00000184389.8	1	33772367	33786699	0.210526	0.2	0.0105263	-0.273092	0.294145	1	1	#N/A	#N/A	#N/A	#N/A	#N/A	#N/A	#N/A
PHC2	ENSG00000134686.12	PHC2	ENSG00000134686.12	1	33789224	33896653	0.210526	0.2	0.0105263	-0.273092	0.294145	1	1	#N/A	#N/A	#N/A	#N/A	#N/A	#N/A	#N/A
ZSCAN20	ENSG00000121903.10	ZSCAN20	ENSG00000121903.10	1	33938246	33962107	0.210526	0.2	0.0105263	-0.273092	0.294145	1	1	#N/A	#N/A	#N/A	#N/A	#N/A	#N/A	#N/A
CSMD2	ENSG00000121904.13	CSMD2	ENSG00000121904.13	1	33979609	34631443	0.210526	0.2	0.0105263	-0.273092	0.294145	1	1	#N/A	#N/A	#N/A	#N/A	#N/A	#N/A	#N/A
HMGB4	ENSG00000176256.6	HMGB4	ENSG00000176256.6	1	34326076	34330392	0.210526	0.2	0.0105263	-0.273092	0.294145	1	1	#N/A	#N/A	#N/A	#N/A	#N/A	#N/A	#N/A
C1orf94	ENSG00000142698.10	C1orf94	ENSG00000142698.10	1	34632484	34684732	0.210526	0.2	0.0105263	-0.273092	0.294145	1	1	#N/A	#N/A	#N/A	#N/A	#N/A	#N/A	#N/A
SMIM12	ENSG00000163866.8	SMIM12	ENSG00000163866.8	1	35178338	35325417	0.157895	0.2	-0.0421053	-0.344707	0.260497	1	1	#N/A	#N/A	#N/A	#N/A	#N/A	#N/A	#N/A
GJB5	ENSG00000189280.3	GJB5	ENSG00000189280.3	1	35220648	35224113	0.157895	0.2	-0.0421053	-0.344707	0.260497	1	1	#N/A	#N/A	#N/A	#N/A	#N/A	#N/A	#N/A
GJB4	ENSG00000189433.5	GJB4	ENSG00000189433.5	1	35225342	35229325	0.157895	0.133333	0.0245614	-0.237648	0.28677	1	1	#N/A	#N/A	#N/A	#N/A	#N/A	#N/A	#N/A
GJB3	ENSG00000188910.7	GJB3	ENSG00000188910.7	1	35246790	35251970	0.157895	0.133333	0.0245614	-0.237648	0.28677	1	1	#N/A	#N/A	#N/A	#N/A	#N/A	#N/A	#N/A
GJA4	ENSG00000187513.8	GJA4	ENSG00000187513.8	1	35258599	35261348	0.157895	0.133333	0.0245614	-0.237648	0.28677	1	1	#N/A	#N/A	#N/A	#N/A	#N/A	#N/A	#N/A
DLGAP3	ENSG00000116544.7	DLGAP3	ENSG00000116544.7	1	35331037	35395186	0.157895	0.133333	0.0245614	-0.237648	0.28677	1	1	#N/A	#N/A	#N/A	#N/A	#N/A	#N/A	#N/A
ZMYM6	ENSG00000271741.1	ZMYM6	ENSG00000271741.1	1	35447134	35497342	0.157895	0.133333	0.0245614	-0.237648	0.28677	1	1	#N/A	#N/A	#N/A	#N/A	#N/A	#N/A	#N/A
ZMYM6NB	ENSG00000243749.1	ZMYM6NB	ENSG00000243749.1	1	35447136	35450954	0.157895	0.133333	0.0245614	-0.237648	0.28677	1	1	#N/A	#N/A	#N/A	#N/A	#N/A	#N/A	#N/A
ZMYM6	ENSG00000163867.12	ZMYM6	ENSG00000163867.12	1	35449523	35497569	0.157895	0.133333	0.0245614	-0.237648	0.28677	1	1	#N/A	#N/A	#N/A	#N/A	#N/A	#N/A	#N/A
ZMYM1	ENSG00000197056.5	ZMYM1	ENSG00000197056.5	1	35525387	35581460	0.157895	0.133333	0.0245614	-0.237648	0.28677	1	1	#N/A	#N/A	#N/A	#N/A	#N/A	#N/A	#N/A
SFPQ	ENSG00000116560.6	SFPQ	ENSG00000116560.6	1	35641979	35658749	0.157895	0.133333	0.0245614	-0.237648	0.28677	1	1	#N/A	#N/A	#N/A	#N/A	#N/A	#N/A	#N/A
ZMYM4	ENSG00000146463.7	ZMYM4	ENSG00000146463.7	1	35734568	35887659	0.157895	0.133333	0.0245614	-0.237648	0.28677	1	1	#N/A	#N/A	#N/A	#N/A	#N/A	#N/A	#N/A
KIAA0319L	ENSG00000142687.13	KIAA0319L	ENSG00000142687.13	1	35899091	36023551	0.157895	0.133333	0.0245614	-0.237648	0.28677	1	1	#N/A	#N/A	#N/A	#N/A	#N/A	#N/A	#N/A
NCDN	ENSG00000020129.11	NCDN	ENSG00000020129.11	1	36023074	36032875	0.157895	0.133333	0.0245614	-0.237648	0.28677	1	1	#N/A	#N/A	#N/A	#N/A	#N/A	#N/A	#N/A
TFAP2E	ENSG00000116819.6	TFAP2E	ENSG00000116819.6	1	36038971	36060929	0.157895	0.133333	0.0245614	-0.237648	0.28677	1	1	#N/A	#N/A	#N/A	#N/A	#N/A	#N/A	#N/A
PSMB2	ENSG00000126067.7	PSMB2	ENSG00000126067.7	1	36067185	36107445	0.157895	0.133333	0.0245614	-0.237648	0.28677	1	1	#N/A	#N/A	#N/A	#N/A	#N/A	#N/A	#N/A
C1orf216	ENSG00000142686.7	C1orf216	ENSG00000142686.7	1	36179476	36185073	0.157895	0.133333	0.0245614	-0.237648	0.28677	1	1	#N/A	#N/A	#N/A	#N/A	#N/A	#N/A	#N/A
CLSPN	ENSG00000092853.9	CLSPN	ENSG00000092853.9	1	36185819	36235568	0.157895	0.133333	0.0245614	-0.237648	0.28677	1	1	#N/A	#N/A	#N/A	#N/A	#N/A	#N/A	#N/A
AGO4	ENSG00000134698.10	AGO4	ENSG00000134698.10	1	36273773	36323491	0.157895	0.2	-0.0421053	-0.344707	0.260497	1	1	#N/A	#N/A	#N/A	#N/A	#N/A	#N/A	#N/A
AGO1	ENSG00000092847.6	AGO1	ENSG00000092847.6	1	36335409	36395211	0.157895	0.2	-0.0421053	-0.344707	0.260497	1	1	#N/A	#N/A	#N/A	#N/A	#N/A	#N/A	#N/A
AGO3	ENSG00000126070.14	AGO3	ENSG00000126070.14	1	36396319	36538101	0.157895	0.2	-0.0421053	-0.344707	0.260497	1	1	#N/A	#N/A	#N/A	#N/A	#N/A	#N/A	#N/A
TEKT2	ENSG00000092850.7	TEKT2	ENSG00000092850.7	1	36549676	36553876	0.157895	0.2	-0.0421053	-0.344707	0.260497	1	1	#N/A	#N/A	#N/A	#N/A	#N/A	#N/A	#N/A
ADPRHL2	ENSG00000116863.10	ADPRHL2	ENSG00000116863.10	1	36554476	36559533	0.157895	0.2	-0.0421053	-0.344707	0.260497	1	1	#N/A	#N/A	#N/A	#N/A	#N/A	#N/A	#N/A
COL8A2	ENSG00000171812.6	COL8A2	ENSG00000171812.6	1	36560837	36590821	0.157895	0.2	-0.0421053	-0.344707	0.260497	1	1	#N/A	#N/A	#N/A	#N/A	#N/A	#N/A	#N/A
TRAPPC3	ENSG00000054116.7	TRAPPC3	ENSG00000054116.7	1	36602173	36615098	0.157895	0.2	-0.0421053	-0.344707	0.260497	1	1	#N/A	#N/A	#N/A	#N/A	#N/A	#N/A	#N/A
MAP7D1	ENSG00000116871.11	MAP7D1	ENSG00000116871.11	1	36621180	36646450	0.157895	0.2	-0.0421053	-0.344707	0.260497	1	1	#N/A	#N/A	#N/A	#N/A	#N/A	#N/A	#N/A
THRAP3	ENSG00000054118.9	THRAP3	ENSG00000054118.9	1	36690017	36770958	0.210526	0.2	0.0105263	-0.273092	0.294145	1	1	#N/A	#N/A	#N/A	#N/A	#N/A	#N/A	#N/A
SH3D21	ENSG00000214193.5	SH3D21	ENSG00000214193.5	1	36771988	36790484	0.210526	0.2	0.0105263	-0.273092	0.294145	1	1	#N/A	#N/A	#N/A	#N/A	#N/A	#N/A	#N/A
EVA1B	ENSG00000142694.6	EVA1B	ENSG00000142694.6	1	36787632	36789755	0.210526	0.2	0.0105263	-0.273092	0.294145	1	1	#N/A	#N/A	#N/A	#N/A	#N/A	#N/A	#N/A
RP11-268J15.5	ENSG00000116883.8	RP11-268J15.5	ENSG00000116883.8	1	36789335	36794822	0.210526	0.2	0.0105263	-0.273092	0.294145	1	1	#N/A	#N/A	#N/A	#N/A	#N/A	#N/A	#N/A
STK40	ENSG00000196182.6	STK40	ENSG00000196182.6	1	36805225	36851497	0.210526	0.2	0.0105263	-0.273092	0.294145	1	1	#N/A	#N/A	#N/A	#N/A	#N/A	#N/A	#N/A
LSM10	ENSG00000181817.5	LSM10	ENSG00000181817.5	1	36856839	36863493	0.210526	0.2	0.0105263	-0.273092	0.294145	1	1	#N/A	#N/A	#N/A	#N/A	#N/A	#N/A	#N/A
OSCP1	ENSG00000116885.14	OSCP1	ENSG00000116885.14	1	36881428	36916086	0.210526	0.2	0.0105263	-0.273092	0.294145	1	1	#N/A	#N/A	#N/A	#N/A	#N/A	#N/A	#N/A
MRPS15	ENSG00000116898.7	MRPS15	ENSG00000116898.7	1	36921319	36930038	0.210526	0.2	0.0105263	-0.273092	0.294145	1	1	#N/A	#N/A	#N/A	#N/A	#N/A	#N/A	#N/A
CSF3R	ENSG00000119535.13	CSF3R	ENSG00000119535.13	1	36931644	36948879	0.210526	0.2	0.0105263	-0.273092	0.294145	1	1	#N/A	#N/A	#N/A	#N/A	#N/A	#N/A	#N/A
GRIK3	ENSG00000163873.5	GRIK3	ENSG00000163873.5	1	37261128	37499730	0.210526	0.2	0.0105263	-0.273092	0.294145	1	1	#N/A	#N/A	#N/A	#N/A	#N/A	#N/A	#N/A
ZC3H12A	ENSG00000163874.8	ZC3H12A	ENSG00000163874.8	1	37940153	37949980	0.210526	0.133333	0.077193	-0.233847	0.388232	0.894004	1	#N/A	#N/A	#N/A	#N/A	#N/A	#N/A	#N/A
MEAF6	ENSG00000163875.11	MEAF6	ENSG00000163875.11	1	37958176	37980375	0.210526	0.133333	0.077193	-0.233847	0.388232	0.894004	1	#N/A	#N/A	#N/A	#N/A	#N/A	#N/A	#N/A
SNIP1	ENSG00000163877.9	SNIP1	ENSG00000163877.9	1	38000050	38019903	0.210526	0.133333	0.077193	-0.233847	0.388232	0.894004	1	#N/A	#N/A	#N/A	#N/A	#N/A	#N/A	#N/A
DNALI1	ENSG00000163879.9	DNALI1	ENSG00000163879.9	1	38022520	38032458	0.210526	0.133333	0.077193	-0.233847	0.388232	0.894004	1	#N/A	#N/A	#N/A	#N/A	#N/A	#N/A	#N/A
GNL2	ENSG00000134697.8	GNL2	ENSG00000134697.8	1	38032417	38061536	0.210526	0.133333	0.077193	-0.233847	0.388232	0.894004	1	#N/A	#N/A	#N/A	#N/A	#N/A	#N/A	#N/A
RSPO1	ENSG00000169218.9	RSPO1	ENSG00000169218.9	1	38076951	38100595	0.210526	0.133333	0.077193	-0.233847	0.388232	0.894004	1	#N/A	#N/A	#N/A	#N/A	#N/A	#N/A	#N/A
C1orf109	ENSG00000116922.10	C1orf109	ENSG00000116922.10	1	38147242	38157914	0.210526	0.133333	0.077193	-0.233847	0.388232	0.894004	1	#N/A	#N/A	#N/A	#N/A	#N/A	#N/A	#N/A
CDCA8	ENSG00000134690.6	CDCA8	ENSG00000134690.6	1	38158090	38175391	0.210526	0.133333	0.077193	-0.233847	0.388232	0.894004	1	#N/A	#N/A	#N/A	#N/A	#N/A	#N/A	#N/A
EPHA10	ENSG00000183317.12	EPHA10	ENSG00000183317.12	1	38179552	38230805	0.210526	0.133333	0.077193	-0.233847	0.388232	0.894004	1	#N/A	#N/A	#N/A	#N/A	#N/A	#N/A	#N/A
MANEAL	ENSG00000185090.10	MANEAL	ENSG00000185090.10	1	38259474	38266809	0.210526	0.133333	0.077193	-0.233847	0.388232	0.894004	1	#N/A	#N/A	#N/A	#N/A	#N/A	#N/A	#N/A
YRDC	ENSG00000196449.3	YRDC	ENSG00000196449.3	1	38268616	38273857	0.210526	0.133333	0.077193	-0.233847	0.388232	0.894004	1	#N/A	#N/A	#N/A	#N/A	#N/A	#N/A	#N/A
C1orf122	ENSG00000197982.12	C1orf122	ENSG00000197982.12	1	38272651	38275126	0.210526	0.133333	0.077193	-0.233847	0.388232	0.894004	1	#N/A	#N/A	#N/A	#N/A	#N/A	#N/A	#N/A
MTF1	ENSG00000188786.9	MTF1	ENSG00000188786.9	1	38275239	38325292	0.210526	0.133333	0.077193	-0.233847	0.388232	0.894004	1	#N/A	#N/A	#N/A	#N/A	#N/A	#N/A	#N/A
AL929472.1	ENSG00000230610.1	AL929472.1	ENSG00000230610.1	1	38292232	38293886	0.210526	0.133333	0.077193	-0.233847	0.388232	0.894004	1	#N/A	#N/A	#N/A	#N/A	#N/A	#N/A	#N/A
INPP5B	ENSG00000204084.8	INPP5B	ENSG00000204084.8	1	38326369	38412729	0.210526	0.133333	0.077193	-0.233847	0.388232	0.894004	1	#N/A	#N/A	#N/A	#N/A	#N/A	#N/A	#N/A
SF3A3	ENSG00000183431.7	SF3A3	ENSG00000183431.7	1	38422647	38456593	0.210526	0.133333	0.077193	-0.233847	0.388232	0.894004	1	#N/A	#N/A	#N/A	#N/A	#N/A	#N/A	#N/A
FHL3	ENSG00000183386.5	FHL3	ENSG00000183386.5	1	38462442	38471278	0.210526	0.133333	0.077193	-0.233847	0.388232	0.894004	1	#N/A	#N/A	#N/A	#N/A	#N/A	#N/A	#N/A
UTP11L	ENSG00000183520.7	UTP11L	ENSG00000183520.7	1	38474930	38490496	0.210526	0.133333	0.077193	-0.233847	0.388232	0.894004	1	#N/A	#N/A	#N/A	#N/A	#N/A	#N/A	#N/A
POU3F1	ENSG00000185668.5	POU3F1	ENSG00000185668.5	1	38509523	38512450	0.210526	0.133333	0.077193	-0.233847	0.388232	0.894004	1	#N/A	#N/A	#N/A	#N/A	#N/A	#N/A	#N/A
RRAGC	ENSG00000116954.7	RRAGC	ENSG00000116954.7	1	39303870	39325495	0.210526	0.133333	0.077193	-0.233847	0.388232	0.894004	1	#N/A	#N/A	#N/A	#N/A	#N/A	#N/A	#N/A
MYCBP	ENSG00000214114.4	MYCBP	ENSG00000214114.4	1	39328636	39347289	0.210526	0.133333	0.077193	-0.233847	0.388232	0.894004	1	#N/A	#N/A	#N/A	#N/A	#N/A	#N/A	#N/A
GJA9	ENSG00000131233.8	GJA9	ENSG00000131233.8	1	39330175	39347289	0.210526	0.133333	0.077193	-0.233847	0.388232	0.894004	1	#N/A	#N/A	#N/A	#N/A	#N/A	#N/A	#N/A
RHBDL2	ENSG00000158315.6	RHBDL2	ENSG00000158315.6	1	39351479	39407471	0.210526	0.133333	0.077193	-0.233847	0.388232	0.894004	1	#N/A	#N/A	#N/A	#N/A	#N/A	#N/A	#N/A
AKIRIN1	ENSG00000174574.11	AKIRIN1	ENSG00000174574.11	1	39456895	39471731	0.210526	0.133333	0.077193	-0.233847	0.388232	0.894004	1	#N/A	#N/A	#N/A	#N/A	#N/A	#N/A	#N/A
NDUFS5	ENSG00000168653.6	NDUFS5	ENSG00000168653.6	1	39491990	39500308	0.210526	0.133333	0.077193	-0.233847	0.388232	0.894004	1	#N/A	#N/A	#N/A	#N/A	#N/A	#N/A	#N/A
MACF1	ENSG00000127603.19	MACF1	ENSG00000127603.19	1	39546988	39952849	0.263158	0.133333	0.129825	-0.192118	0.451767	0.615332	1	#N/A	#N/A	#N/A	#N/A	#N/A	#N/A	#N/A
KIAA0754	ENSG00000255103.1	KIAA0754	ENSG00000255103.1	1	39876151	39882154	0.210526	0.133333	0.077193	-0.233847	0.388232	0.894004	1	#N/A	#N/A	#N/A	#N/A	#N/A	#N/A	#N/A
BMP8A	ENSG00000183682.7	BMP8A	ENSG00000183682.7	1	39957318	39991607	0.210526	0.133333	0.077193	-0.233847	0.388232	0.894004	1	#N/A	#N/A	#N/A	#N/A	#N/A	#N/A	#N/A
PABPC4	ENSG00000090621.9	PABPC4	ENSG00000090621.9	1	40026488	40042462	0.210526	0.133333	0.077193	-0.233847	0.388232	0.894004	1	#N/A	#N/A	#N/A	#N/A	#N/A	#N/A	#N/A
HEYL	ENSG00000163909.6	HEYL	ENSG00000163909.6	1	40089825	40105617	0.210526	0.133333	0.077193	-0.233847	0.388232	0.894004	1	#N/A	#N/A	#N/A	#N/A	#N/A	#N/A	#N/A
NT5C1A	ENSG00000116981.3	NT5C1A	ENSG00000116981.3	1	40124793	40137710	0.210526	0.133333	0.077193	-0.233847	0.388232	0.894004	1	#N/A	#N/A	#N/A	#N/A	#N/A	#N/A	#N/A
HPCAL4	ENSG00000116983.8	HPCAL4	ENSG00000116983.8	1	40144320	40157361	0.210526	0.133333	0.077193	-0.233847	0.388232	0.894004	1	#N/A	#N/A	#N/A	#N/A	#N/A	#N/A	#N/A
PPIE	ENSG00000084072.12	PPIE	ENSG00000084072.12	1	40157854	40229586	0.210526	0.133333	0.077193	-0.233847	0.388232	0.894004	1	#N/A	#N/A	#N/A	#N/A	#N/A	#N/A	#N/A
BMP8B	ENSG00000116985.6	BMP8B	ENSG00000116985.6	1	40222854	40254533	0.210526	0.133333	0.077193	-0.233847	0.388232	0.894004	1	#N/A	#N/A	#N/A	#N/A	#N/A	#N/A	#N/A
OXCT2	ENSG00000198754.5	OXCT2	ENSG00000198754.5	1	40235195	40237020	0.210526	0.133333	0.077193	-0.233847	0.388232	0.894004	1	#N/A	#N/A	#N/A	#N/A	#N/A	#N/A	#N/A
TRIT1	ENSG00000043514.11	TRIT1	ENSG00000043514.11	1	40306723	40349183	0.210526	0.133333	0.077193	-0.233847	0.388232	0.894004	1	#N/A	#N/A	#N/A	#N/A	#N/A	#N/A	#N/A
MYCL	ENSG00000116990.9	MYCL	ENSG00000116990.9	1	40361098	40367928	0.210526	0.133333	0.077193	-0.233847	0.388232	0.894004	1	#N/A	#N/A	#N/A	#N/A	#N/A	#N/A	#N/A
MFSD2A	ENSG00000168389.13	MFSD2A	ENSG00000168389.13	1	40420802	40435638	0.157895	0.133333	0.0245614	-0.237648	0.28677	1	1	#N/A	#N/A	#N/A	#N/A	#N/A	#N/A	#N/A
CAP1	ENSG00000131236.12	CAP1	ENSG00000131236.12	1	40505905	40538321	0.157895	0.133333	0.0245614	-0.237648	0.28677	1	1	#N/A	#N/A	#N/A	#N/A	#N/A	#N/A	#N/A
PPT1	ENSG00000131238.12	PPT1	ENSG00000131238.12	1	40538379	40563375	0.157895	0.133333	0.0245614	-0.237648	0.28677	1	1	#N/A	#N/A	#N/A	#N/A	#N/A	#N/A	#N/A
RLF	ENSG00000117000.8	RLF	ENSG00000117000.8	1	40627045	40706593	0.157895	0.133333	0.0245614	-0.237648	0.28677	1	1	#N/A	#N/A	#N/A	#N/A	#N/A	#N/A	#N/A
TMCO2	ENSG00000188800.5	TMCO2	ENSG00000188800.5	1	40711619	40717363	0.157895	0.133333	0.0245614	-0.237648	0.28677	1	1	#N/A	#N/A	#N/A	#N/A	#N/A	#N/A	#N/A
ZMPSTE24	ENSG00000084073.4	ZMPSTE24	ENSG00000084073.4	1	40723779	40759856	0.157895	0.133333	0.0245614	-0.237648	0.28677	1	1	#N/A	#N/A	#N/A	#N/A	#N/A	#N/A	#N/A
COL9A2	ENSG00000049089.9	COL9A2	ENSG00000049089.9	1	40766159	40783488	0.157895	0.133333	0.0245614	-0.237648	0.28677	1	1	#N/A	#N/A	#N/A	#N/A	#N/A	#N/A	#N/A
SMAP2	ENSG00000084070.7	SMAP2	ENSG00000084070.7	1	40810522	40888998	0.157895	0.133333	0.0245614	-0.237648	0.28677	1	1	#N/A	#N/A	#N/A	#N/A	#N/A	#N/A	#N/A
ZFP69B	ENSG00000187801.10	ZFP69B	ENSG00000187801.10	1	40915774	40929390	0.157895	0.133333	0.0245614	-0.237648	0.28677	1	1	#N/A	#N/A	#N/A	#N/A	#N/A	#N/A	#N/A
ZFP69	ENSG00000187815.5	ZFP69	ENSG00000187815.5	1	40942887	40962015	0.157895	0.133333	0.0245614	-0.237648	0.28677	1	1	#N/A	#N/A	#N/A	#N/A	#N/A	#N/A	#N/A
EXO5	ENSG00000164002.7	EXO5	ENSG00000164002.7	1	40974413	40982228	0.157895	0.133333	0.0245614	-0.237648	0.28677	1	1	#N/A	#N/A	#N/A	#N/A	#N/A	#N/A	#N/A
ZNF684	ENSG00000117010.11	ZNF684	ENSG00000117010.11	1	40997233	41013841	0.157895	0.133333	0.0245614	-0.237648	0.28677	1	1	#N/A	#N/A	#N/A	#N/A	#N/A	#N/A	#N/A
RIMS3	ENSG00000117016.5	RIMS3	ENSG00000117016.5	1	41086351	41131329	0.157895	0.133333	0.0245614	-0.237648	0.28677	1	1	#N/A	#N/A	#N/A	#N/A	#N/A	#N/A	#N/A
NFYC	ENSG00000066136.15	NFYC	ENSG00000066136.15	1	41157320	41237275	0.157895	0.133333	0.0245614	-0.237648	0.28677	1	1	#N/A	#N/A	#N/A	#N/A	#N/A	#N/A	#N/A
KCNQ4	ENSG00000117013.10	KCNQ4	ENSG00000117013.10	1	41249684	41306124	0.157895	0.133333	0.0245614	-0.237648	0.28677	1	1	#N/A	#N/A	#N/A	#N/A	#N/A	#N/A	#N/A
CITED4	ENSG00000179862.5	CITED4	ENSG00000179862.5	1	41326729	41328018	0.157895	0.133333	0.0245614	-0.237648	0.28677	1	1	#N/A	#N/A	#N/A	#N/A	#N/A	#N/A	#N/A
CTPS1	ENSG00000171793.9	CTPS1	ENSG00000171793.9	1	41445007	41478235	0.157895	0.133333	0.0245614	-0.237648	0.28677	1	1	#N/A	#N/A	#N/A	#N/A	#N/A	#N/A	#N/A
SLFNL1	ENSG00000171790.11	SLFNL1	ENSG00000171790.11	1	41481269	41488909	0.157895	0.133333	0.0245614	-0.237648	0.28677	1	1	#N/A	#N/A	#N/A	#N/A	#N/A	#N/A	#N/A
SCMH1	ENSG00000010803.12	SCMH1	ENSG00000010803.12	1	41492872	41707826	0.210526	0.133333	0.077193	-0.233847	0.388232	0.894004	1	#N/A	#N/A	#N/A	#N/A	#N/A	#N/A	#N/A
FOXO6	ENSG00000204060.4	FOXO6	ENSG00000204060.4	1	41827594	41849262	0.210526	0.133333	0.077193	-0.233847	0.388232	0.894004	1	#N/A	#N/A	#N/A	#N/A	#N/A	#N/A	#N/A
EDN2	ENSG00000127129.5	EDN2	ENSG00000127129.5	1	41944446	41950344	0.210526	0.133333	0.077193	-0.233847	0.388232	0.894004	1	#N/A	#N/A	#N/A	#N/A	#N/A	#N/A	#N/A
HIVEP3	ENSG00000127124.9	HIVEP3	ENSG00000127124.9	1	41972036	42501596	0.263158	0.133333	0.129825	-0.192118	0.451767	0.615332	1	#N/A	#N/A	#N/A	#N/A	#N/A	#N/A	#N/A
GUCA2B	ENSG00000044012.3	GUCA2B	ENSG00000044012.3	1	42619092	42621495	0.263158	0.133333	0.129825	-0.192118	0.451767	0.615332	1	#N/A	#N/A	#N/A	#N/A	#N/A	#N/A	#N/A
GUCA2A	ENSG00000197273.3	GUCA2A	ENSG00000197273.3	1	42628362	42630389	0.263158	0.133333	0.129825	-0.192118	0.451767	0.615332	1	#N/A	#N/A	#N/A	#N/A	#N/A	#N/A	#N/A
FOXJ3	ENSG00000198815.4	FOXJ3	ENSG00000198815.4	1	42642210	42801548	0.263158	0.133333	0.129825	-0.192118	0.451767	0.615332	1	#N/A	#N/A	#N/A	#N/A	#N/A	#N/A	#N/A
RIMKLA	ENSG00000177181.10	RIMKLA	ENSG00000177181.10	1	42846466	42888249	0.263158	0.133333	0.129825	-0.192118	0.451767	0.615332	1	#N/A	#N/A	#N/A	#N/A	#N/A	#N/A	#N/A
ZMYND12	ENSG00000066185.8	ZMYND12	ENSG00000066185.8	1	42896000	42921938	0.263158	0.133333	0.129825	-0.192118	0.451767	0.615332	1	#N/A	#N/A	#N/A	#N/A	#N/A	#N/A	#N/A
PPCS	ENSG00000127125.7	PPCS	ENSG00000127125.7	1	42921788	42939056	0.263158	0.133333	0.129825	-0.192118	0.451767	0.615332	1	#N/A	#N/A	#N/A	#N/A	#N/A	#N/A	#N/A
CCDC30	ENSG00000186409.10	CCDC30	ENSG00000186409.10	1	42929001	43120335	0.263158	0.133333	0.129825	-0.192118	0.451767	0.615332	1	#N/A	#N/A	#N/A	#N/A	#N/A	#N/A	#N/A
PPIH	ENSG00000171960.6	PPIH	ENSG00000171960.6	1	43124096	43142429	0.263158	0.133333	0.129825	-0.192118	0.451767	0.615332	1	#N/A	#N/A	#N/A	#N/A	#N/A	#N/A	#N/A
YBX1	ENSG00000065978.13	YBX1	ENSG00000065978.13	1	43148098	43168020	0.157895	0.133333	0.0245614	-0.237648	0.28677	1	1	#N/A	#N/A	#N/A	#N/A	#N/A	#N/A	#N/A
CLDN19	ENSG00000164007.6	CLDN19	ENSG00000164007.6	1	43198764	43205925	0.157895	0.133333	0.0245614	-0.237648	0.28677	1	1	#N/A	#N/A	#N/A	#N/A	#N/A	#N/A	#N/A
LEPRE1	ENSG00000117385.11	LEPRE1	ENSG00000117385.11	1	43212006	43232755	0.157895	0.133333	0.0245614	-0.237648	0.28677	1	1	#N/A	#N/A	#N/A	#N/A	#N/A	#N/A	#N/A
C1orf50	ENSG00000164008.9	C1orf50	ENSG00000164008.9	1	43232940	43263968	0.157895	0.133333	0.0245614	-0.237648	0.28677	1	1	#N/A	#N/A	#N/A	#N/A	#N/A	#N/A	#N/A
CCDC23	ENSG00000177868.7	CCDC23	ENSG00000177868.7	1	43272723	43282954	0.157895	0.133333	0.0245614	-0.237648	0.28677	1	1	#N/A	#N/A	#N/A	#N/A	#N/A	#N/A	#N/A
ERMAP	ENSG00000164010.9	ERMAP	ENSG00000164010.9	1	43282795	43310660	0.157895	0.133333	0.0245614	-0.237648	0.28677	1	1	#N/A	#N/A	#N/A	#N/A	#N/A	#N/A	#N/A
ZNF691	ENSG00000164011.13	ZNF691	ENSG00000164011.13	1	43312280	43318148	0.157895	0.133333	0.0245614	-0.237648	0.28677	1	1	#N/A	#N/A	#N/A	#N/A	#N/A	#N/A	#N/A
SLC2A1	ENSG00000117394.15	SLC2A1	ENSG00000117394.15	1	43391052	43424530	0.157895	0.133333	0.0245614	-0.237648	0.28677	1	1	#N/A	#N/A	#N/A	#N/A	#N/A	#N/A	#N/A
FAM183A	ENSG00000186973.6	FAM183A	ENSG00000186973.6	1	43610824	43622067	0.157895	0.133333	0.0245614	-0.237648	0.28677	1	1	#N/A	#N/A	#N/A	#N/A	#N/A	#N/A	#N/A
EBNA1BP2	ENSG00000117395.6	EBNA1BP2	ENSG00000117395.6	1	43629846	43736607	0.157895	0.133333	0.0245614	-0.237648	0.28677	1	1	#N/A	#N/A	#N/A	#N/A	#N/A	#N/A	#N/A
WDR65	ENSG00000243710.3	WDR65	ENSG00000243710.3	1	43637820	43720029	0.157895	0.133333	0.0245614	-0.237648	0.28677	1	1	#N/A	#N/A	#N/A	#N/A	#N/A	#N/A	#N/A
TMEM125	ENSG00000179178.6	TMEM125	ENSG00000179178.6	1	43735665	43739673	0.157895	0.133333	0.0245614	-0.237648	0.28677	1	1	#N/A	#N/A	#N/A	#N/A	#N/A	#N/A	#N/A
C1orf210	ENSG00000253313.1	C1orf210	ENSG00000253313.1	1	43747554	43751288	0.157895	0.133333	0.0245614	-0.237648	0.28677	1	1	#N/A	#N/A	#N/A	#N/A	#N/A	#N/A	#N/A
TIE1	ENSG00000066056.9	TIE1	ENSG00000066056.9	1	43766664	43788779	0.157895	0.133333	0.0245614	-0.237648	0.28677	1	1	#N/A	#N/A	#N/A	#N/A	#N/A	#N/A	#N/A
MPL	ENSG00000117400.10	MPL	ENSG00000117400.10	1	43803478	43818443	0.157895	0.133333	0.0245614	-0.237648	0.28677	1	1	#N/A	#N/A	#N/A	#N/A	#N/A	#N/A	#N/A
CDC20	ENSG00000117399.9	CDC20	ENSG00000117399.9	1	43824626	43828874	0.157895	0.133333	0.0245614	-0.237648	0.28677	1	1	#N/A	#N/A	#N/A	#N/A	#N/A	#N/A	#N/A
ELOVL1	ENSG00000066322.8	ELOVL1	ENSG00000066322.8	1	43829068	43833696	0.157895	0.133333	0.0245614	-0.237648	0.28677	1	1	#N/A	#N/A	#N/A	#N/A	#N/A	#N/A	#N/A
MED8	ENSG00000159479.12	MED8	ENSG00000159479.12	1	43849588	43855479	0.157895	0.133333	0.0245614	-0.237648	0.28677	1	1	#N/A	#N/A	#N/A	#N/A	#N/A	#N/A	#N/A
SZT2	ENSG00000198198.9	SZT2	ENSG00000198198.9	1	43855553	43918321	0.157895	0.133333	0.0245614	-0.237648	0.28677	1	1	#N/A	#N/A	#N/A	#N/A	#N/A	#N/A	#N/A
HYI	ENSG00000178922.12	HYI	ENSG00000178922.12	1	43916824	43919660	0.157895	0.133333	0.0245614	-0.237648	0.28677	1	1	#N/A	#N/A	#N/A	#N/A	#N/A	#N/A	#N/A
PTPRF	ENSG00000142949.12	PTPRF	ENSG00000142949.12	1	43990858	44089343	0.157895	0.133333	0.0245614	-0.237648	0.28677	1	1	#N/A	#N/A	#N/A	#N/A	#N/A	#N/A	#N/A
KDM4A	ENSG00000066135.8	KDM4A	ENSG00000066135.8	1	44115829	44171186	0.157895	0.133333	0.0245614	-0.237648	0.28677	1	1	#N/A	#N/A	#N/A	#N/A	#N/A	#N/A	#N/A
ST3GAL3	ENSG00000126091.15	ST3GAL3	ENSG00000126091.15	1	44171495	44396831	0.157895	0.133333	0.0245614	-0.237648	0.28677	1	1	#N/A	#N/A	#N/A	#N/A	#N/A	#N/A	#N/A
ARTN	ENSG00000117407.12	ARTN	ENSG00000117407.12	1	44398992	44402913	0.157895	0.133333	0.0245614	-0.237648	0.28677	1	1	#N/A	#N/A	#N/A	#N/A	#N/A	#N/A	#N/A
IPO13	ENSG00000117408.6	IPO13	ENSG00000117408.6	1	44412611	44433694	0.157895	0.133333	0.0245614	-0.237648	0.28677	1	1	#N/A	#N/A	#N/A	#N/A	#N/A	#N/A	#N/A
DPH2	ENSG00000132768.9	DPH2	ENSG00000132768.9	1	44435672	44439041	0.157895	0.133333	0.0245614	-0.237648	0.28677	1	1	#N/A	#N/A	#N/A	#N/A	#N/A	#N/A	#N/A
ATP6V0B	ENSG00000117410.9	ATP6V0B	ENSG00000117410.9	1	44440159	44443967	0.157895	0.133333	0.0245614	-0.237648	0.28677	1	1	#N/A	#N/A	#N/A	#N/A	#N/A	#N/A	#N/A
B4GALT2	ENSG00000117411.12	B4GALT2	ENSG00000117411.12	1	44444615	44456840	0.157895	0.133333	0.0245614	-0.237648	0.28677	1	1	#N/A	#N/A	#N/A	#N/A	#N/A	#N/A	#N/A
CCDC24	ENSG00000159214.8	CCDC24	ENSG00000159214.8	1	44457031	44462200	0.157895	0.133333	0.0245614	-0.237648	0.28677	1	1	#N/A	#N/A	#N/A	#N/A	#N/A	#N/A	#N/A
SLC6A9	ENSG00000196517.7	SLC6A9	ENSG00000196517.7	1	44457172	44497139	0.157895	0.133333	0.0245614	-0.237648	0.28677	1	1	#N/A	#N/A	#N/A	#N/A	#N/A	#N/A	#N/A
KLF17	ENSG00000171872.4	KLF17	ENSG00000171872.4	1	44584522	44600812	0.157895	0.133333	0.0245614	-0.237648	0.28677	1	1	#N/A	#N/A	#N/A	#N/A	#N/A	#N/A	#N/A
DMAP1	ENSG00000178028.9	DMAP1	ENSG00000178028.9	1	44679127	44686353	0.157895	0.133333	0.0245614	-0.237648	0.28677	1	1	#N/A	#N/A	#N/A	#N/A	#N/A	#N/A	#N/A
ERI3	ENSG00000117419.10	ERI3	ENSG00000117419.10	1	44686742	44820932	0.157895	0.133333	0.0245614	-0.237648	0.28677	1	1	#N/A	#N/A	#N/A	#N/A	#N/A	#N/A	#N/A
RNF220	ENSG00000187147.13	RNF220	ENSG00000187147.13	1	44870866	45117396	0.157895	0.133333	0.0245614	-0.237648	0.28677	1	1	#N/A	#N/A	#N/A	#N/A	#N/A	#N/A	#N/A
TMEM53	ENSG00000126106.9	TMEM53	ENSG00000126106.9	1	45100910	45140227	0.157895	0.133333	0.0245614	-0.237648	0.28677	1	1	#N/A	#N/A	#N/A	#N/A	#N/A	#N/A	#N/A
C1orf228	ENSG00000198520.6	C1orf228	ENSG00000198520.6	1	45140364	45191263	0.157895	0.0666667	0.0912281	-0.175346	0.357802	0.776585	1	#N/A	#N/A	#N/A	#N/A	#N/A	#N/A	#N/A
KIF2C	ENSG00000142945.8	KIF2C	ENSG00000142945.8	1	45205490	45233439	0.157895	0.0666667	0.0912281	-0.175346	0.357802	0.776585	1	#N/A	#N/A	#N/A	#N/A	#N/A	#N/A	#N/A
RPS8	ENSG00000142937.7	RPS8	ENSG00000142937.7	1	45240923	45244451	0.157895	0.0666667	0.0912281	-0.175346	0.357802	0.776585	1	#N/A	#N/A	#N/A	#N/A	#N/A	#N/A	#N/A
BEST4	ENSG00000142959.4	BEST4	ENSG00000142959.4	1	45249257	45253377	0.157895	0.0666667	0.0912281	-0.175346	0.357802	0.776585	1	#N/A	#N/A	#N/A	#N/A	#N/A	#N/A	#N/A
PLK3	ENSG00000173846.8	PLK3	ENSG00000173846.8	1	45265897	45271662	0.157895	0.0666667	0.0912281	-0.175346	0.357802	0.776585	1	#N/A	#N/A	#N/A	#N/A	#N/A	#N/A	#N/A
TCTEX1D4	ENSG00000188396.2	TCTEX1D4	ENSG00000188396.2	1	45271585	45272957	0.157895	0.0666667	0.0912281	-0.175346	0.357802	0.776585	1	#N/A	#N/A	#N/A	#N/A	#N/A	#N/A	#N/A
BTBD19	ENSG00000222009.4	BTBD19	ENSG00000222009.4	1	45274154	45281257	0.157895	0.0666667	0.0912281	-0.175346	0.357802	0.776585	1	#N/A	#N/A	#N/A	#N/A	#N/A	#N/A	#N/A
PTCH2	ENSG00000117425.9	PTCH2	ENSG00000117425.9	1	45285516	45308735	0.157895	0.0666667	0.0912281	-0.175346	0.357802	0.776585	1	#N/A	#N/A	#N/A	#N/A	#N/A	#N/A	#N/A
EIF2B3	ENSG00000070785.12	EIF2B3	ENSG00000070785.12	1	45316450	45452282	0.157895	0.0666667	0.0912281	-0.175346	0.357802	0.776585	1	#N/A	#N/A	#N/A	#N/A	#N/A	#N/A	#N/A
HECTD3	ENSG00000126107.10	HECTD3	ENSG00000126107.10	1	45468212	45477001	0.157895	0.0666667	0.0912281	-0.175346	0.357802	0.776585	1	#N/A	#N/A	#N/A	#N/A	#N/A	#N/A	#N/A
UROD	ENSG00000126088.8	UROD	ENSG00000126088.8	1	45477819	45481247	0.157895	0.0666667	0.0912281	-0.175346	0.357802	0.776585	1	#N/A	#N/A	#N/A	#N/A	#N/A	#N/A	#N/A
ZSWIM5	ENSG00000162415.6	ZSWIM5	ENSG00000162415.6	1	45482071	45771881	0.157895	0.0666667	0.0912281	-0.175346	0.357802	0.776585	1	#N/A	#N/A	#N/A	#N/A	#N/A	#N/A	#N/A
HPDL	ENSG00000186603.4	HPDL	ENSG00000186603.4	1	45792545	45794347	0.157895	0.0666667	0.0912281	-0.175346	0.357802	0.776585	1	#N/A	#N/A	#N/A	#N/A	#N/A	#N/A	#N/A
MUTYH	ENSG00000132781.13	MUTYH	ENSG00000132781.13	1	45794835	45806142	0.157895	0.0666667	0.0912281	-0.175346	0.357802	0.776585	1	#N/A	#N/A	#N/A	#N/A	#N/A	#N/A	#N/A
TOE1	ENSG00000132773.7	TOE1	ENSG00000132773.7	1	45805342	45809647	0.157895	0.0666667	0.0912281	-0.175346	0.357802	0.776585	1	#N/A	#N/A	#N/A	#N/A	#N/A	#N/A	#N/A
TESK2	ENSG00000070759.12	TESK2	ENSG00000070759.12	1	45809555	45956872	0.157895	0.0666667	0.0912281	-0.175346	0.357802	0.776585	1	#N/A	#N/A	#N/A	#N/A	#N/A	#N/A	#N/A
CCDC163P	ENSG00000236624.4	CCDC163P	ENSG00000236624.4	1	45959538	45965751	0.157895	0.0666667	0.0912281	-0.175346	0.357802	0.776585	1	#N/A	#N/A	#N/A	#N/A	#N/A	#N/A	#N/A
MMACHC	ENSG00000132763.10	MMACHC	ENSG00000132763.10	1	45965725	45976739	0.157895	0.0666667	0.0912281	-0.175346	0.357802	0.776585	1	#N/A	#N/A	#N/A	#N/A	#N/A	#N/A	#N/A
PRDX1	ENSG00000117450.9	PRDX1	ENSG00000117450.9	1	45976708	45988719	0.157895	0.0666667	0.0912281	-0.175346	0.357802	0.776585	1	#N/A	#N/A	#N/A	#N/A	#N/A	#N/A	#N/A
AKR1A1	ENSG00000117448.9	AKR1A1	ENSG00000117448.9	1	46016215	46035721	0.157895	0.0666667	0.0912281	-0.175346	0.357802	0.776585	1	#N/A	#N/A	#N/A	#N/A	#N/A	#N/A	#N/A
NASP	ENSG00000132780.12	NASP	ENSG00000132780.12	1	46049518	46084566	0.157895	0.0666667	0.0912281	-0.175346	0.357802	0.776585	1	#N/A	#N/A	#N/A	#N/A	#N/A	#N/A	#N/A
CCDC17	ENSG00000159588.10	CCDC17	ENSG00000159588.10	1	46085716	46089729	0.157895	0.0666667	0.0912281	-0.175346	0.357802	0.776585	1	#N/A	#N/A	#N/A	#N/A	#N/A	#N/A	#N/A
GPBP1L1	ENSG00000159592.6	GPBP1L1	ENSG00000159592.6	1	46092976	46153785	0.157895	0.0666667	0.0912281	-0.175346	0.357802	0.776585	1	#N/A	#N/A	#N/A	#N/A	#N/A	#N/A	#N/A
TMEM69	ENSG00000159596.6	TMEM69	ENSG00000159596.6	1	46152886	46160115	0.157895	0.0666667	0.0912281	-0.175346	0.357802	0.776585	1	#N/A	#N/A	#N/A	#N/A	#N/A	#N/A	#N/A
IPP	ENSG00000197429.6	IPP	ENSG00000197429.6	1	46159996	46216322	0.157895	0.0666667	0.0912281	-0.175346	0.357802	0.776585	1	#N/A	#N/A	#N/A	#N/A	#N/A	#N/A	#N/A
MAST2	ENSG00000086015.16	MAST2	ENSG00000086015.16	1	46252659	46501796	0.157895	0.0666667	0.0912281	-0.175346	0.357802	0.776585	1	#N/A	#N/A	#N/A	#N/A	#N/A	#N/A	#N/A
PIK3R3	ENSG00000117461.10	PIK3R3	ENSG00000117461.10	1	46505812	46642160	0.210526	0.0666667	0.14386	-0.138362	0.426081	0.491198	1	#N/A	#N/A	#N/A	#N/A	#N/A	#N/A	#N/A
TSPAN1	ENSG00000117472.5	TSPAN1	ENSG00000117472.5	1	46640745	46651630	0.210526	0.0666667	0.14386	-0.138362	0.426081	0.491198	1	#N/A	#N/A	#N/A	#N/A	#N/A	#N/A	#N/A
POMGNT1	ENSG00000085998.9	POMGNT1	ENSG00000085998.9	1	46654354	46685977	0.210526	0.0666667	0.14386	-0.138362	0.426081	0.491198	1	#N/A	#N/A	#N/A	#N/A	#N/A	#N/A	#N/A
LURAP1	ENSG00000171357.5	LURAP1	ENSG00000171357.5	1	46669006	46686933	0.210526	0.0666667	0.14386	-0.138362	0.426081	0.491198	1	#N/A	#N/A	#N/A	#N/A	#N/A	#N/A	#N/A
RAD54L	ENSG00000085999.7	RAD54L	ENSG00000085999.7	1	46713360	46744145	0.210526	0.0666667	0.14386	-0.138362	0.426081	0.491198	1	#N/A	#N/A	#N/A	#N/A	#N/A	#N/A	#N/A
LRRC41	ENSG00000132128.12	LRRC41	ENSG00000132128.12	1	46726868	46769280	0.210526	0.0666667	0.14386	-0.138362	0.426081	0.491198	1	#N/A	#N/A	#N/A	#N/A	#N/A	#N/A	#N/A
UQCRH	ENSG00000173660.7	UQCRH	ENSG00000173660.7	1	46769303	46782448	0.210526	0.0666667	0.14386	-0.138362	0.426081	0.491198	1	#N/A	#N/A	#N/A	#N/A	#N/A	#N/A	#N/A
NSUN4	ENSG00000117481.6	NSUN4	ENSG00000117481.6	1	46805849	46830824	0.210526	0.0666667	0.14386	-0.138362	0.426081	0.491198	1	#N/A	#N/A	#N/A	#N/A	#N/A	#N/A	#N/A
FAAH	ENSG00000117480.11	FAAH	ENSG00000117480.11	1	46859937	46879520	0.210526	0.0666667	0.14386	-0.138362	0.426081	0.491198	1	#N/A	#N/A	#N/A	#N/A	#N/A	#N/A	#N/A
DMBX1	ENSG00000197587.6	DMBX1	ENSG00000197587.6	1	46972668	46979898	0.210526	0.0666667	0.14386	-0.138362	0.426081	0.491198	1	#N/A	#N/A	#N/A	#N/A	#N/A	#N/A	#N/A
KNCN	ENSG00000162456.5	KNCN	ENSG00000162456.5	1	47011316	47017199	0.210526	0.0666667	0.14386	-0.138362	0.426081	0.491198	1	#N/A	#N/A	#N/A	#N/A	#N/A	#N/A	#N/A
MKNK1	ENSG00000079277.15	MKNK1	ENSG00000079277.15	1	47023090	47082515	0.210526	0.0666667	0.14386	-0.138362	0.426081	0.491198	1	#N/A	#N/A	#N/A	#N/A	#N/A	#N/A	#N/A
MOB3C	ENSG00000142961.10	MOB3C	ENSG00000142961.10	1	47073387	47082563	0.210526	0.0666667	0.14386	-0.138362	0.426081	0.491198	1	#N/A	#N/A	#N/A	#N/A	#N/A	#N/A	#N/A
ATPAF1	ENSG00000123472.8	ATPAF1	ENSG00000123472.8	1	47098409	47139539	0.210526	0.0666667	0.14386	-0.138362	0.426081	0.491198	1	#N/A	#N/A	#N/A	#N/A	#N/A	#N/A	#N/A
EFCAB14	ENSG00000159658.6	EFCAB14	ENSG00000159658.6	1	47124366	47184824	0.210526	0.0666667	0.14386	-0.138362	0.426081	0.491198	1	#N/A	#N/A	#N/A	#N/A	#N/A	#N/A	#N/A
TEX38	ENSG00000186118.7	TEX38	ENSG00000186118.7	1	47134527	47139266	0.210526	0.0666667	0.14386	-0.138362	0.426081	0.491198	1	#N/A	#N/A	#N/A	#N/A	#N/A	#N/A	#N/A
CYP4B1	ENSG00000142973.8	CYP4B1	ENSG00000142973.8	1	47223510	47285085	0.210526	0.0666667	0.14386	-0.138362	0.426081	0.491198	1	#N/A	#N/A	#N/A	#N/A	#N/A	#N/A	#N/A
CYP4A11	ENSG00000187048.8	CYP4A11	ENSG00000187048.8	1	47394849	47407156	0.210526	0.0666667	0.14386	-0.138362	0.426081	0.491198	1	#N/A	#N/A	#N/A	#N/A	#N/A	#N/A	#N/A
CYP4X1	ENSG00000186377.6	CYP4X1	ENSG00000186377.6	1	47427036	47516423	0.210526	0.0666667	0.14386	-0.138362	0.426081	0.491198	1	#N/A	#N/A	#N/A	#N/A	#N/A	#N/A	#N/A
CYP4Z1	ENSG00000186160.4	CYP4Z1	ENSG00000186160.4	1	47533160	47583991	0.210526	0.0666667	0.14386	-0.138362	0.426081	0.491198	1	#N/A	#N/A	#N/A	#N/A	#N/A	#N/A	#N/A
CYP4A22	ENSG00000162365.7	CYP4A22	ENSG00000162365.7	1	47603107	47615413	0.210526	0.0666667	0.14386	-0.138362	0.426081	0.491198	1	#N/A	#N/A	#N/A	#N/A	#N/A	#N/A	#N/A
PDZK1IP1	ENSG00000162366.3	PDZK1IP1	ENSG00000162366.3	1	47649265	47656716	0.210526	0.0666667	0.14386	-0.138362	0.426081	0.491198	1	#N/A	#N/A	#N/A	#N/A	#N/A	#N/A	#N/A
TAL1	ENSG00000162367.7	TAL1	ENSG00000162367.7	1	47681962	47697892	0.210526	0.0666667	0.14386	-0.138362	0.426081	0.491198	1	#N/A	#N/A	#N/A	#N/A	#N/A	#N/A	#N/A
STIL	ENSG00000123473.11	STIL	ENSG00000123473.11	1	47715811	47779819	0.210526	0.0666667	0.14386	-0.138362	0.426081	0.491198	1	#N/A	#N/A	#N/A	#N/A	#N/A	#N/A	#N/A
CMPK1	ENSG00000162368.9	CMPK1	ENSG00000162368.9	1	47799469	47844511	0.210526	0.0666667	0.14386	-0.138362	0.426081	0.491198	1	#N/A	#N/A	#N/A	#N/A	#N/A	#N/A	#N/A
FOXE3	ENSG00000186790.4	FOXE3	ENSG00000186790.4	1	47881744	47883723	0.210526	0.0666667	0.14386	-0.138362	0.426081	0.491198	1	#N/A	#N/A	#N/A	#N/A	#N/A	#N/A	#N/A
FOXD2	ENSG00000186564.5	FOXD2	ENSG00000186564.5	1	47901689	47906363	0.210526	0.0666667	0.14386	-0.138362	0.426081	0.491198	1	#N/A	#N/A	#N/A	#N/A	#N/A	#N/A	#N/A
TRABD2B	ENSG00000269113.3	TRABD2B	ENSG00000269113.3	1	48226200	48462567	0.157895	0.0666667	0.0912281	-0.175346	0.357802	0.776585	1	#N/A	#N/A	#N/A	#N/A	#N/A	#N/A	#N/A
FLJ00388	ENSG00000273395.1	FLJ00388	ENSG00000273395.1	1	48226979	48227290	0.157895	0.0666667	0.0912281	-0.175346	0.357802	0.776585	1	#N/A	#N/A	#N/A	#N/A	#N/A	#N/A	#N/A
AL109659.1	ENSG00000269709.1	AL109659.1	ENSG00000269709.1	1	48569306	48569878	0.157895	0.0666667	0.0912281	-0.175346	0.357802	0.776585	1	#N/A	#N/A	#N/A	#N/A	#N/A	#N/A	#N/A
SLC5A9	ENSG00000117834.8	SLC5A9	ENSG00000117834.8	1	48688357	48714316	0.157895	0.0666667	0.0912281	-0.175346	0.357802	0.776585	1	#N/A	#N/A	#N/A	#N/A	#N/A	#N/A	#N/A
SPATA6	ENSG00000132122.7	SPATA6	ENSG00000132122.7	1	48761044	48937845	0.157895	0.0666667	0.0912281	-0.175346	0.357802	0.776585	1	#N/A	#N/A	#N/A	#N/A	#N/A	#N/A	#N/A
AGBL4	ENSG00000186094.12	AGBL4	ENSG00000186094.12	1	48998527	50489585	0.157895	0.133333	0.0245614	-0.237648	0.28677	1	1	#N/A	#N/A	#N/A	#N/A	#N/A	#N/A	#N/A
BEND5	ENSG00000162373.8	BEND5	ENSG00000162373.8	1	49193195	49242641	0.157895	0.0666667	0.0912281	-0.175346	0.357802	0.776585	1	#N/A	#N/A	#N/A	#N/A	#N/A	#N/A	#N/A
AL645730.2	ENSG00000227839.1	AL645730.2	ENSG00000227839.1	1	50459990	50461874	0.157895	0.133333	0.0245614	-0.237648	0.28677	1	1	#N/A	#N/A	#N/A	#N/A	#N/A	#N/A	#N/A
ELAVL4	ENSG00000162374.12	ELAVL4	ENSG00000162374.12	1	50513686	50669458	0.157895	0.133333	0.0245614	-0.237648	0.28677	1	1	#N/A	#N/A	#N/A	#N/A	#N/A	#N/A	#N/A
DMRTA2	ENSG00000142700.7	DMRTA2	ENSG00000142700.7	1	50883222	50889172	0.157895	0.133333	0.0245614	-0.237648	0.28677	1	1	#N/A	#N/A	#N/A	#N/A	#N/A	#N/A	#N/A
FAF1	ENSG00000185104.15	FAF1	ENSG00000185104.15	1	50905150	51425935	0.157895	0.133333	0.0245614	-0.237648	0.28677	1	1	#N/A	#N/A	#N/A	#N/A	#N/A	#N/A	#N/A
CDKN2C	ENSG00000123080.6	CDKN2C	ENSG00000123080.6	1	51426417	51440305	0.157895	0.133333	0.0245614	-0.237648	0.28677	1	1	#N/A	#N/A	#N/A	#N/A	#N/A	#N/A	#N/A
C1orf185	ENSG00000204006.4	C1orf185	ENSG00000204006.4	1	51567906	51613752	0.157895	0.133333	0.0245614	-0.237648	0.28677	1	1	#N/A	#N/A	#N/A	#N/A	#N/A	#N/A	#N/A
RNF11	ENSG00000123091.4	RNF11	ENSG00000123091.4	1	51701943	51739127	0.105263	0.133333	-0.0280702	-0.276675	0.220535	1	1	#N/A	#N/A	#N/A	#N/A	#N/A	#N/A	#N/A
TTC39A	ENSG00000085831.11	TTC39A	ENSG00000085831.11	1	51752930	51810788	0.105263	0.0666667	0.0385965	-0.187021	0.264214	1	1	#N/A	#N/A	#N/A	#N/A	#N/A	#N/A	#N/A
EPS15	ENSG00000085832.12	EPS15	ENSG00000085832.12	1	51819935	51985000	0.157895	0.0666667	0.0912281	-0.175346	0.357802	0.776585	1	#N/A	#N/A	#N/A	#N/A	#N/A	#N/A	#N/A
OSBPL9	ENSG00000117859.14	OSBPL9	ENSG00000117859.14	1	52042851	52254889	0.157895	0.0666667	0.0912281	-0.175346	0.357802	0.776585	1	#N/A	#N/A	#N/A	#N/A	#N/A	#N/A	#N/A
NRD1	ENSG00000078618.15	NRD1	ENSG00000078618.15	1	52254863	52344477	0.157895	0.0666667	0.0912281	-0.175346	0.357802	0.776585	1	#N/A	#N/A	#N/A	#N/A	#N/A	#N/A	#N/A
RAB3B	ENSG00000169213.6	RAB3B	ENSG00000169213.6	1	52373628	52456436	0.210526	0.0666667	0.14386	-0.138362	0.426081	0.491198	1	#N/A	#N/A	#N/A	#N/A	#N/A	#N/A	#N/A
TXNDC12	ENSG00000117862.7	TXNDC12	ENSG00000117862.7	1	52485803	52521843	0.210526	0.0666667	0.14386	-0.138362	0.426081	0.491198	1	#N/A	#N/A	#N/A	#N/A	#N/A	#N/A	#N/A
KTI12	ENSG00000198841.3	KTI12	ENSG00000198841.3	1	52497775	52499488	0.210526	0.0666667	0.14386	-0.138362	0.426081	0.491198	1	#N/A	#N/A	#N/A	#N/A	#N/A	#N/A	#N/A
BTF3L4	ENSG00000134717.13	BTF3L4	ENSG00000134717.13	1	52521797	52556388	0.210526	0.0666667	0.14386	-0.138362	0.426081	0.491198	1	#N/A	#N/A	#N/A	#N/A	#N/A	#N/A	#N/A
ZFYVE9	ENSG00000157077.10	ZFYVE9	ENSG00000157077.10	1	52608046	52812358	0.210526	0.0666667	0.14386	-0.138362	0.426081	0.491198	1	#N/A	#N/A	#N/A	#N/A	#N/A	#N/A	#N/A
CC2D1B	ENSG00000154222.10	CC2D1B	ENSG00000154222.10	1	52811395	52831865	0.210526	0.0666667	0.14386	-0.138362	0.426081	0.491198	1	#N/A	#N/A	#N/A	#N/A	#N/A	#N/A	#N/A
ORC1	ENSG00000085840.8	ORC1	ENSG00000085840.8	1	52838501	52870131	0.157895	0.0666667	0.0912281	-0.175346	0.357802	0.776585	1	#N/A	#N/A	#N/A	#N/A	#N/A	#N/A	#N/A
PRPF38A	ENSG00000134748.12	PRPF38A	ENSG00000134748.12	1	52870236	52886511	0.157895	0.0666667	0.0912281	-0.175346	0.357802	0.776585	1	#N/A	#N/A	#N/A	#N/A	#N/A	#N/A	#N/A
ZCCHC11	ENSG00000134744.9	ZCCHC11	ENSG00000134744.9	1	52873954	53019159	0.157895	0.0666667	0.0912281	-0.175346	0.357802	0.776585	1	#N/A	#N/A	#N/A	#N/A	#N/A	#N/A	#N/A
GPX7	ENSG00000116157.5	GPX7	ENSG00000116157.5	1	53068044	53074723	0.157895	0.0666667	0.0912281	-0.175346	0.357802	0.776585	1	#N/A	#N/A	#N/A	#N/A	#N/A	#N/A	#N/A
FAM159A	ENSG00000182183.10	FAM159A	ENSG00000182183.10	1	53099016	53135355	0.157895	0.0666667	0.0912281	-0.175346	0.357802	0.776585	1	#N/A	#N/A	#N/A	#N/A	#N/A	#N/A	#N/A
SELRC1	ENSG00000162377.4	SELRC1	ENSG00000162377.4	1	53152508	53164038	0.157895	0.0666667	0.0912281	-0.175346	0.357802	0.776585	1	#N/A	#N/A	#N/A	#N/A	#N/A	#N/A	#N/A
ZYG11B	ENSG00000162378.8	ZYG11B	ENSG00000162378.8	1	53192126	53293014	0.157895	0.0666667	0.0912281	-0.175346	0.357802	0.776585	1	#N/A	#N/A	#N/A	#N/A	#N/A	#N/A	#N/A
ZYG11A	ENSG00000203995.5	ZYG11A	ENSG00000203995.5	1	53308183	53360670	0.210526	0.0666667	0.14386	-0.138362	0.426081	0.491198	1	#N/A	#N/A	#N/A	#N/A	#N/A	#N/A	#N/A
ECHDC2	ENSG00000121310.12	ECHDC2	ENSG00000121310.12	1	53361656	53392884	0.210526	0.0666667	0.14386	-0.138362	0.426081	0.491198	1	#N/A	#N/A	#N/A	#N/A	#N/A	#N/A	#N/A
SCP2	ENSG00000116171.12	SCP2	ENSG00000116171.12	1	53392901	53517375	0.210526	0.0666667	0.14386	-0.138362	0.426081	0.491198	1	#N/A	#N/A	#N/A	#N/A	#N/A	#N/A	#N/A
PODN	ENSG00000174348.9	PODN	ENSG00000174348.9	1	53527854	53551174	0.210526	0.0666667	0.14386	-0.138362	0.426081	0.491198	1	#N/A	#N/A	#N/A	#N/A	#N/A	#N/A	#N/A
SLC1A7	ENSG00000162383.7	SLC1A7	ENSG00000162383.7	1	53552855	53608289	0.210526	0.0666667	0.14386	-0.138362	0.426081	0.491198	1	#N/A	#N/A	#N/A	#N/A	#N/A	#N/A	#N/A
CPT2	ENSG00000157184.5	CPT2	ENSG00000157184.5	1	53662101	53679869	0.210526	0.0666667	0.14386	-0.138362	0.426081	0.491198	1	#N/A	#N/A	#N/A	#N/A	#N/A	#N/A	#N/A
C1orf123	ENSG00000162384.9	C1orf123	ENSG00000162384.9	1	53679771	53686289	0.210526	0.0666667	0.14386	-0.138362	0.426081	0.491198	1	#N/A	#N/A	#N/A	#N/A	#N/A	#N/A	#N/A
MAGOH	ENSG00000162385.6	MAGOH	ENSG00000162385.6	1	53692564	53704282	0.210526	0.0666667	0.14386	-0.138362	0.426081	0.491198	1	#N/A	#N/A	#N/A	#N/A	#N/A	#N/A	#N/A
LRP8	ENSG00000157193.10	LRP8	ENSG00000157193.10	1	53711217	53793742	0.210526	0.0666667	0.14386	-0.138362	0.426081	0.491198	1	#N/A	#N/A	#N/A	#N/A	#N/A	#N/A	#N/A
DMRTB1	ENSG00000143006.7	DMRTB1	ENSG00000143006.7	1	53925072	53933161	0.210526	0.133333	0.077193	-0.233847	0.388232	0.894004	1	#N/A	#N/A	#N/A	#N/A	#N/A	#N/A	#N/A
GLIS1	ENSG00000174332.3	GLIS1	ENSG00000174332.3	1	53971910	54199877	0.210526	0.133333	0.077193	-0.233847	0.388232	0.894004	1	#N/A	#N/A	#N/A	#N/A	#N/A	#N/A	#N/A
NDC1	ENSG00000058804.10	NDC1	ENSG00000058804.10	1	54231133	54304533	0.210526	0.133333	0.077193	-0.233847	0.388232	0.894004	1	#N/A	#N/A	#N/A	#N/A	#N/A	#N/A	#N/A
YIPF1	ENSG00000058799.9	YIPF1	ENSG00000058799.9	1	54317392	54356407	0.210526	0.133333	0.077193	-0.233847	0.388232	0.894004	1	#N/A	#N/A	#N/A	#N/A	#N/A	#N/A	#N/A
DIO1	ENSG00000211452.6	DIO1	ENSG00000211452.6	1	54356912	54376759	0.210526	0.133333	0.077193	-0.233847	0.388232	0.894004	1	#N/A	#N/A	#N/A	#N/A	#N/A	#N/A	#N/A
HSPB11	ENSG00000081870.7	HSPB11	ENSG00000081870.7	1	54382247	54411602	0.210526	0.133333	0.077193	-0.233847	0.388232	0.894004	1	#N/A	#N/A	#N/A	#N/A	#N/A	#N/A	#N/A
LRRC42	ENSG00000116212.10	LRRC42	ENSG00000116212.10	1	54411750	54433841	0.210526	0.133333	0.077193	-0.233847	0.388232	0.894004	1	#N/A	#N/A	#N/A	#N/A	#N/A	#N/A	#N/A
LDLRAD1	ENSG00000203985.6	LDLRAD1	ENSG00000203985.6	1	54474412	54483856	0.210526	0.133333	0.077193	-0.233847	0.388232	0.894004	1	#N/A	#N/A	#N/A	#N/A	#N/A	#N/A	#N/A
TMEM59	ENSG00000116209.7	TMEM59	ENSG00000116209.7	1	54497347	54519177	0.210526	0.133333	0.077193	-0.233847	0.388232	0.894004	1	#N/A	#N/A	#N/A	#N/A	#N/A	#N/A	#N/A
TCEANC2	ENSG00000116205.6	TCEANC2	ENSG00000116205.6	1	54519260	54578192	0.210526	0.133333	0.077193	-0.233847	0.388232	0.894004	1	#N/A	#N/A	#N/A	#N/A	#N/A	#N/A	#N/A
AL161915.1	ENSG00000212670.1	AL161915.1	ENSG00000212670.1	1	54569968	54571750	0.210526	0.133333	0.077193	-0.233847	0.388232	0.894004	1	#N/A	#N/A	#N/A	#N/A	#N/A	#N/A	#N/A
CDCP2	ENSG00000157211.10	CDCP2	ENSG00000157211.10	1	54598747	54619443	0.210526	0.133333	0.077193	-0.233847	0.388232	0.894004	1	#N/A	#N/A	#N/A	#N/A	#N/A	#N/A	#N/A
RP11-446E24.4	ENSG00000256407.1	RP11-446E24.4	ENSG00000256407.1	1	54606897	54665746	0.210526	0.133333	0.077193	-0.233847	0.388232	0.894004	1	#N/A	#N/A	#N/A	#N/A	#N/A	#N/A	#N/A
AL357673.1	ENSG00000248835.2	AL357673.1	ENSG00000248835.2	1	54635333	54637997	0.210526	0.133333	0.077193	-0.233847	0.388232	0.894004	1	#N/A	#N/A	#N/A	#N/A	#N/A	#N/A	#N/A
CYB5RL	ENSG00000215883.5	CYB5RL	ENSG00000215883.5	1	54638009	54665709	0.210526	0.133333	0.077193	-0.233847	0.388232	0.894004	1	#N/A	#N/A	#N/A	#N/A	#N/A	#N/A	#N/A
MRPL37	ENSG00000116221.11	MRPL37	ENSG00000116221.11	1	54649714	54691137	0.210526	0.133333	0.077193	-0.233847	0.388232	0.894004	1	#N/A	#N/A	#N/A	#N/A	#N/A	#N/A	#N/A
SSBP3	ENSG00000157216.11	SSBP3	ENSG00000157216.11	1	54691105	54879152	0.210526	0.133333	0.077193	-0.233847	0.388232	0.894004	1	#N/A	#N/A	#N/A	#N/A	#N/A	#N/A	#N/A
SSBP3-AS1	ENSG00000198711.4	SSBP3-AS1	ENSG00000198711.4	1	54703710	54704736	0.210526	0.133333	0.077193	-0.233847	0.388232	0.894004	1	#N/A	#N/A	#N/A	#N/A	#N/A	#N/A	#N/A
ACOT11	ENSG00000162390.13	ACOT11	ENSG00000162390.13	1	55007930	55104865	0.210526	0.133333	0.077193	-0.233847	0.388232	0.894004	1	#N/A	#N/A	#N/A	#N/A	#N/A	#N/A	#N/A
FAM151A	ENSG00000162391.7	FAM151A	ENSG00000162391.7	1	55074855	55089229	0.210526	0.133333	0.077193	-0.233847	0.388232	0.894004	1	#N/A	#N/A	#N/A	#N/A	#N/A	#N/A	#N/A
MROH7-TTC4	ENSG00000271723.1	MROH7-TTC4	ENSG00000271723.1	1	55107459	55207981	0.210526	0.133333	0.077193	-0.233847	0.388232	0.894004	1	#N/A	#N/A	#N/A	#N/A	#N/A	#N/A	#N/A
MROH7	ENSG00000184313.15	MROH7	ENSG00000184313.15	1	55107463	55175939	0.210526	0.133333	0.077193	-0.233847	0.388232	0.894004	1	#N/A	#N/A	#N/A	#N/A	#N/A	#N/A	#N/A
TTC4	ENSG00000243725.2	TTC4	ENSG00000243725.2	1	55181495	55208330	0.210526	0.133333	0.077193	-0.233847	0.388232	0.894004	1	#N/A	#N/A	#N/A	#N/A	#N/A	#N/A	#N/A
PARS2	ENSG00000162396.5	PARS2	ENSG00000162396.5	1	55222571	55230187	0.210526	0.133333	0.077193	-0.233847	0.388232	0.894004	1	#N/A	#N/A	#N/A	#N/A	#N/A	#N/A	#N/A
TTC22	ENSG00000006555.6	TTC22	ENSG00000006555.6	1	55245385	55266940	0.210526	0.133333	0.077193	-0.233847	0.388232	0.894004	1	#N/A	#N/A	#N/A	#N/A	#N/A	#N/A	#N/A
C1orf177	ENSG00000162398.7	C1orf177	ENSG00000162398.7	1	55271736	55307925	0.210526	0.133333	0.077193	-0.233847	0.388232	0.894004	1	#N/A	#N/A	#N/A	#N/A	#N/A	#N/A	#N/A
DHCR24	ENSG00000116133.7	DHCR24	ENSG00000116133.7	1	55315306	55352891	0.210526	0.133333	0.077193	-0.233847	0.388232	0.894004	1	#N/A	#N/A	#N/A	#N/A	#N/A	#N/A	#N/A
TMEM61	ENSG00000143001.4	TMEM61	ENSG00000143001.4	1	55446465	55457966	0.210526	0.133333	0.077193	-0.233847	0.388232	0.894004	1	#N/A	#N/A	#N/A	#N/A	#N/A	#N/A	#N/A
BSND	ENSG00000162399.6	BSND	ENSG00000162399.6	1	55464606	55476556	0.210526	0.133333	0.077193	-0.233847	0.388232	0.894004	1	#N/A	#N/A	#N/A	#N/A	#N/A	#N/A	#N/A
PCSK9	ENSG00000169174.9	PCSK9	ENSG00000169174.9	1	55505221	55530525	0.210526	0.133333	0.077193	-0.233847	0.388232	0.894004	1	#N/A	#N/A	#N/A	#N/A	#N/A	#N/A	#N/A
USP24	ENSG00000162402.8	USP24	ENSG00000162402.8	1	55532032	55680786	0.210526	0.133333	0.077193	-0.233847	0.388232	0.894004	1	#N/A	#N/A	#N/A	#N/A	#N/A	#N/A	#N/A
PPAP2B	ENSG00000162407.8	PPAP2B	ENSG00000162407.8	1	56960419	57110974	0.210526	0.133333	0.077193	-0.233847	0.388232	0.894004	1	#N/A	#N/A	#N/A	#N/A	#N/A	#N/A	#N/A
PRKAA2	ENSG00000162409.6	PRKAA2	ENSG00000162409.6	1	57110995	57181008	0.210526	0.133333	0.077193	-0.233847	0.388232	0.894004	1	#N/A	#N/A	#N/A	#N/A	#N/A	#N/A	#N/A
C1orf168	ENSG00000187889.8	C1orf168	ENSG00000187889.8	1	57184477	57285369	0.210526	0.133333	0.077193	-0.233847	0.388232	0.894004	1	#N/A	#N/A	#N/A	#N/A	#N/A	#N/A	#N/A
C8A	ENSG00000157131.10	C8A	ENSG00000157131.10	1	57320479	57383894	0.210526	0.133333	0.077193	-0.233847	0.388232	0.894004	1	#N/A	#N/A	#N/A	#N/A	#N/A	#N/A	#N/A
C8B	ENSG00000021852.8	C8B	ENSG00000021852.8	1	57394883	57431813	0.210526	0.133333	0.077193	-0.233847	0.388232	0.894004	1	#N/A	#N/A	#N/A	#N/A	#N/A	#N/A	#N/A
DAB1	ENSG00000173406.11	DAB1	ENSG00000173406.11	1	57460451	59012406	0.210526	0.133333	0.077193	-0.233847	0.388232	0.894004	1	#N/A	#N/A	#N/A	#N/A	#N/A	#N/A	#N/A
OMA1	ENSG00000162600.7	OMA1	ENSG00000162600.7	1	58881056	59012474	0.210526	0.133333	0.077193	-0.233847	0.388232	0.894004	1	#N/A	#N/A	#N/A	#N/A	#N/A	#N/A	#N/A
TACSTD2	ENSG00000184292.5	TACSTD2	ENSG00000184292.5	1	59041099	59043166	0.210526	0.133333	0.077193	-0.233847	0.388232	0.894004	1	#N/A	#N/A	#N/A	#N/A	#N/A	#N/A	#N/A
MYSM1	ENSG00000162601.5	MYSM1	ENSG00000162601.5	1	59120411	59165764	0.210526	0.133333	0.077193	-0.233847	0.388232	0.894004	1	#N/A	#N/A	#N/A	#N/A	#N/A	#N/A	#N/A
JUN	ENSG00000177606.5	JUN	ENSG00000177606.5	1	59246465	59249785	0.210526	0.133333	0.077193	-0.233847	0.388232	0.894004	1	#N/A	#N/A	#N/A	#N/A	#N/A	#N/A	#N/A
FGGY	ENSG00000172456.12	FGGY	ENSG00000172456.12	1	59762310	60233347	0.210526	0.133333	0.077193	-0.233847	0.388232	0.894004	1	#N/A	#N/A	#N/A	#N/A	#N/A	#N/A	#N/A
HOOK1	ENSG00000134709.6	HOOK1	ENSG00000134709.6	1	60280458	60342050	0.210526	0.133333	0.077193	-0.233847	0.388232	0.894004	1	#N/A	#N/A	#N/A	#N/A	#N/A	#N/A	#N/A
CYP2J2	ENSG00000134716.5	CYP2J2	ENSG00000134716.5	1	60358980	60392462	0.210526	0.133333	0.077193	-0.233847	0.388232	0.894004	1	#N/A	#N/A	#N/A	#N/A	#N/A	#N/A	#N/A
C1orf87	ENSG00000162598.9	C1orf87	ENSG00000162598.9	1	60452941	60539442	0.210526	0.133333	0.077193	-0.233847	0.388232	0.894004	1	#N/A	#N/A	#N/A	#N/A	#N/A	#N/A	#N/A
NFIA	ENSG00000162599.11	NFIA	ENSG00000162599.11	1	61330931	61928465	0.210526	0.133333	0.077193	-0.233847	0.388232	0.894004	1	#N/A	#N/A	#N/A	#N/A	#N/A	#N/A	#N/A
TM2D1	ENSG00000162604.8	TM2D1	ENSG00000162604.8	1	62146718	62191095	0.210526	0.133333	0.077193	-0.233847	0.388232	0.894004	1	#N/A	#N/A	#N/A	#N/A	#N/A	#N/A	#N/A
INADL	ENSG00000132849.14	INADL	ENSG00000132849.14	1	62208149	62629592	0.210526	0.133333	0.077193	-0.233847	0.388232	0.894004	1	#N/A	#N/A	#N/A	#N/A	#N/A	#N/A	#N/A
L1TD1	ENSG00000240563.1	L1TD1	ENSG00000240563.1	1	62660503	62678000	0.210526	0.133333	0.077193	-0.233847	0.388232	0.894004	1	#N/A	#N/A	#N/A	#N/A	#N/A	#N/A	#N/A
KANK4	ENSG00000132854.14	KANK4	ENSG00000132854.14	1	62702651	62785085	0.210526	0.133333	0.077193	-0.233847	0.388232	0.894004	1	#N/A	#N/A	#N/A	#N/A	#N/A	#N/A	#N/A
USP1	ENSG00000162607.8	USP1	ENSG00000162607.8	1	62901968	62917475	0.210526	0.133333	0.077193	-0.233847	0.388232	0.894004	1	#N/A	#N/A	#N/A	#N/A	#N/A	#N/A	#N/A
DOCK7	ENSG00000116641.11	DOCK7	ENSG00000116641.11	1	62920399	63153969	0.210526	0.133333	0.077193	-0.233847	0.388232	0.894004	1	#N/A	#N/A	#N/A	#N/A	#N/A	#N/A	#N/A
ANGPTL3	ENSG00000132855.4	ANGPTL3	ENSG00000132855.4	1	63063158	63071830	0.210526	0.133333	0.077193	-0.233847	0.388232	0.894004	1	#N/A	#N/A	#N/A	#N/A	#N/A	#N/A	#N/A
AL138847.1	ENSG00000269624.1	AL138847.1	ENSG00000269624.1	1	63073437	63075249	0.210526	0.133333	0.077193	-0.233847	0.388232	0.894004	1	#N/A	#N/A	#N/A	#N/A	#N/A	#N/A	#N/A
ATG4C	ENSG00000125703.10	ATG4C	ENSG00000125703.10	1	63249806	63331184	0.210526	0.133333	0.077193	-0.233847	0.388232	0.894004	1	#N/A	#N/A	#N/A	#N/A	#N/A	#N/A	#N/A
FOXD3	ENSG00000187140.4	FOXD3	ENSG00000187140.4	1	63788730	63790797	0.210526	0.133333	0.077193	-0.233847	0.388232	0.894004	1	#N/A	#N/A	#N/A	#N/A	#N/A	#N/A	#N/A
ALG6	ENSG00000088035.11	ALG6	ENSG00000088035.11	1	63833261	63904233	0.210526	0.133333	0.077193	-0.233847	0.388232	0.894004	1	#N/A	#N/A	#N/A	#N/A	#N/A	#N/A	#N/A
ITGB3BP	ENSG00000142856.12	ITGB3BP	ENSG00000142856.12	1	63906441	64059392	0.210526	0.133333	0.077193	-0.233847	0.388232	0.894004	1	#N/A	#N/A	#N/A	#N/A	#N/A	#N/A	#N/A
EFCAB7	ENSG00000203965.8	EFCAB7	ENSG00000203965.8	1	63989043	64038364	0.210526	0.133333	0.077193	-0.233847	0.388232	0.894004	1	#N/A	#N/A	#N/A	#N/A	#N/A	#N/A	#N/A
DLEU2L	ENSG00000116652.5	DLEU2L	ENSG00000116652.5	1	64014588	64015405	0.210526	0.133333	0.077193	-0.233847	0.388232	0.894004	1	#N/A	#N/A	#N/A	#N/A	#N/A	#N/A	#N/A
PGM1	ENSG00000079739.11	PGM1	ENSG00000079739.11	1	64058947	64125916	0.210526	0.133333	0.077193	-0.233847	0.388232	0.894004	1	#N/A	#N/A	#N/A	#N/A	#N/A	#N/A	#N/A
ROR1	ENSG00000185483.7	ROR1	ENSG00000185483.7	1	64239693	64647181	0.210526	0.133333	0.077193	-0.233847	0.388232	0.894004	1	#N/A	#N/A	#N/A	#N/A	#N/A	#N/A	#N/A
UBE2U	ENSG00000177414.9	UBE2U	ENSG00000177414.9	1	64669310	64733051	0.210526	0.133333	0.077193	-0.233847	0.388232	0.894004	1	#N/A	#N/A	#N/A	#N/A	#N/A	#N/A	#N/A
CACHD1	ENSG00000158966.9	CACHD1	ENSG00000158966.9	1	64936428	65158741	0.210526	0.133333	0.077193	-0.233847	0.388232	0.894004	1	#N/A	#N/A	#N/A	#N/A	#N/A	#N/A	#N/A
RAVER2	ENSG00000162437.10	RAVER2	ENSG00000162437.10	1	65210778	65298915	0.210526	0.133333	0.077193	-0.233847	0.388232	0.894004	1	#N/A	#N/A	#N/A	#N/A	#N/A	#N/A	#N/A
JAK1	ENSG00000162434.7	JAK1	ENSG00000162434.7	1	65298912	65432187	0.210526	0.133333	0.077193	-0.233847	0.388232	0.894004	1	#N/A	#N/A	#N/A	#N/A	#N/A	#N/A	#N/A
AK4	ENSG00000162433.10	AK4	ENSG00000162433.10	1	65613232	65697828	0.210526	0.133333	0.077193	-0.233847	0.388232	0.894004	1	#N/A	#N/A	#N/A	#N/A	#N/A	#N/A	#N/A
DNAJC6	ENSG00000116675.11	DNAJC6	ENSG00000116675.11	1	65713902	65881552	0.210526	0.133333	0.077193	-0.233847	0.388232	0.894004	1	#N/A	#N/A	#N/A	#N/A	#N/A	#N/A	#N/A
LEPR	ENSG00000116678.14	LEPR	ENSG00000116678.14	1	65886248	66107242	0.210526	0.133333	0.077193	-0.233847	0.388232	0.894004	1	#N/A	#N/A	#N/A	#N/A	#N/A	#N/A	#N/A
LEPROT	ENSG00000213625.4	LEPROT	ENSG00000213625.4	1	65886270	65901690	0.210526	0.133333	0.077193	-0.233847	0.388232	0.894004	1	#N/A	#N/A	#N/A	#N/A	#N/A	#N/A	#N/A
PDE4B	ENSG00000184588.13	PDE4B	ENSG00000184588.13	1	66258197	66840259	0.210526	0.133333	0.077193	-0.233847	0.388232	0.894004	1	#N/A	#N/A	#N/A	#N/A	#N/A	#N/A	#N/A
SGIP1	ENSG00000118473.17	SGIP1	ENSG00000118473.17	1	66999066	67213982	0.157895	0.133333	0.0245614	-0.237648	0.28677	1	1	#N/A	#N/A	#N/A	#N/A	#N/A	#N/A	#N/A
AL139147.1	ENSG00000248458.2	AL139147.1	ENSG00000248458.2	1	67131547	67142710	0.157895	0.133333	0.0245614	-0.237648	0.28677	1	1	#N/A	#N/A	#N/A	#N/A	#N/A	#N/A	#N/A
TCTEX1D1	ENSG00000152760.5	TCTEX1D1	ENSG00000152760.5	1	67218142	67244470	0.157895	0.133333	0.0245614	-0.237648	0.28677	1	1	#N/A	#N/A	#N/A	#N/A	#N/A	#N/A	#N/A
INSL5	ENSG00000172410.4	INSL5	ENSG00000172410.4	1	67263424	67266939	0.157895	0.0666667	0.0912281	-0.175346	0.357802	0.776585	1	#N/A	#N/A	#N/A	#N/A	#N/A	#N/A	#N/A
WDR78	ENSG00000152763.12	WDR78	ENSG00000152763.12	1	67278568	67390570	0.157895	0.0666667	0.0912281	-0.175346	0.357802	0.776585	1	#N/A	#N/A	#N/A	#N/A	#N/A	#N/A	#N/A
MIER1	ENSG00000198160.10	MIER1	ENSG00000198160.10	1	67390578	67454302	0.157895	0.0666667	0.0912281	-0.175346	0.357802	0.776585	1	#N/A	#N/A	#N/A	#N/A	#N/A	#N/A	#N/A
SLC35D1	ENSG00000116704.6	SLC35D1	ENSG00000116704.6	1	67465015	67519782	0.157895	0.0666667	0.0912281	-0.175346	0.357802	0.776585	1	#N/A	#N/A	#N/A	#N/A	#N/A	#N/A	#N/A
C1orf141	ENSG00000203963.7	C1orf141	ENSG00000203963.7	1	67557848	67697536	0.157895	0.0666667	0.0912281	-0.175346	0.357802	0.776585	1	#N/A	#N/A	#N/A	#N/A	#N/A	#N/A	#N/A
IL23R	ENSG00000162594.10	IL23R	ENSG00000162594.10	1	67632083	67725662	0.157895	0.0666667	0.0912281	-0.175346	0.357802	0.776585	1	#N/A	#N/A	#N/A	#N/A	#N/A	#N/A	#N/A
IL12RB2	ENSG00000081985.6	IL12RB2	ENSG00000081985.6	1	67773047	67862583	0.157895	0.0666667	0.0912281	-0.175346	0.357802	0.776585	1	#N/A	#N/A	#N/A	#N/A	#N/A	#N/A	#N/A
SERBP1	ENSG00000142864.10	SERBP1	ENSG00000142864.10	1	67873493	67896098	0.157895	0.0666667	0.0912281	-0.175346	0.357802	0.776585	1	#N/A	#N/A	#N/A	#N/A	#N/A	#N/A	#N/A
GADD45A	ENSG00000116717.7	GADD45A	ENSG00000116717.7	1	68150744	68154021	0.157895	0.0666667	0.0912281	-0.175346	0.357802	0.776585	1	#N/A	#N/A	#N/A	#N/A	#N/A	#N/A	#N/A
GNG12	ENSG00000172380.5	GNG12	ENSG00000172380.5	1	68167149	68299150	0.157895	0.0666667	0.0912281	-0.175346	0.357802	0.776585	1	#N/A	#N/A	#N/A	#N/A	#N/A	#N/A	#N/A
DIRAS3	ENSG00000162595.4	DIRAS3	ENSG00000162595.4	1	68511645	68517314	0.157895	0.0666667	0.0912281	-0.175346	0.357802	0.776585	1	#N/A	#N/A	#N/A	#N/A	#N/A	#N/A	#N/A
WLS	ENSG00000116729.9	WLS	ENSG00000116729.9	1	68564142	68698803	0.157895	0.0666667	0.0912281	-0.175346	0.357802	0.776585	1	#N/A	#N/A	#N/A	#N/A	#N/A	#N/A	#N/A
RPE65	ENSG00000116745.6	RPE65	ENSG00000116745.6	1	68894505	68915642	0.157895	0.0666667	0.0912281	-0.175346	0.357802	0.776585	1	#N/A	#N/A	#N/A	#N/A	#N/A	#N/A	#N/A
DEPDC1	ENSG00000024526.12	DEPDC1	ENSG00000024526.12	1	68939835	68962904	0.157895	0.0666667	0.0912281	-0.175346	0.357802	0.776585	1	#N/A	#N/A	#N/A	#N/A	#N/A	#N/A	#N/A
LRRC7	ENSG00000033122.14	LRRC7	ENSG00000033122.14	1	70034081	70617628	0.157895	0.0666667	0.0912281	-0.175346	0.357802	0.776585	1	#N/A	#N/A	#N/A	#N/A	#N/A	#N/A	#N/A
LRRC40	ENSG00000066557.5	LRRC40	ENSG00000066557.5	1	70610488	70671303	0.157895	0.0666667	0.0912281	-0.175346	0.357802	0.776585	1	#N/A	#N/A	#N/A	#N/A	#N/A	#N/A	#N/A
SRSF11	ENSG00000116754.9	SRSF11	ENSG00000116754.9	1	70671365	70718735	0.157895	0.0666667	0.0912281	-0.175346	0.357802	0.776585	1	#N/A	#N/A	#N/A	#N/A	#N/A	#N/A	#N/A
ANKRD13C	ENSG00000118454.8	ANKRD13C	ENSG00000118454.8	1	70726271	70820417	0.157895	0.0666667	0.0912281	-0.175346	0.357802	0.776585	1	#N/A	#N/A	#N/A	#N/A	#N/A	#N/A	#N/A
HHLA3	ENSG00000197568.9	HHLA3	ENSG00000197568.9	1	70820488	70851022	0.157895	0.0666667	0.0912281	-0.175346	0.357802	0.776585	1	#N/A	#N/A	#N/A	#N/A	#N/A	#N/A	#N/A
CTH	ENSG00000116761.7	CTH	ENSG00000116761.7	1	70876901	70905534	0.157895	0.0666667	0.0912281	-0.175346	0.357802	0.776585	1	#N/A	#N/A	#N/A	#N/A	#N/A	#N/A	#N/A
PTGER3	ENSG00000050628.16	PTGER3	ENSG00000050628.16	1	71318036	71513491	0.157895	0.0666667	0.0912281	-0.175346	0.357802	0.776585	1	#N/A	#N/A	#N/A	#N/A	#N/A	#N/A	#N/A
ZRANB2	ENSG00000132485.8	ZRANB2	ENSG00000132485.8	1	71528974	71546980	0.157895	0.0666667	0.0912281	-0.175346	0.357802	0.776585	1	#N/A	#N/A	#N/A	#N/A	#N/A	#N/A	#N/A
NEGR1	ENSG00000172260.9	NEGR1	ENSG00000172260.9	1	71861623	72748417	0.157895	0.0666667	0.0912281	-0.175346	0.357802	0.776585	1	#N/A	#N/A	#N/A	#N/A	#N/A	#N/A	#N/A
LRRIQ3	ENSG00000162620.11	LRRIQ3	ENSG00000162620.11	1	74491699	74663871	0.105263	0.0666667	0.0385965	-0.187021	0.264214	1	1	#N/A	#N/A	#N/A	#N/A	#N/A	#N/A	#N/A
FPGT	ENSG00000254685.2	FPGT	ENSG00000254685.2	1	74663896	74699770	0.105263	0.0666667	0.0385965	-0.187021	0.264214	1	1	#N/A	#N/A	#N/A	#N/A	#N/A	#N/A	#N/A
FPGT-TNNI3K	ENSG00000259030.2	FPGT-TNNI3K	ENSG00000259030.2	1	74663919	75009666	0.105263	0.0666667	0.0385965	-0.187021	0.264214	1	1	#N/A	#N/A	#N/A	#N/A	#N/A	#N/A	#N/A
TNNI3K	ENSG00000116783.10	TNNI3K	ENSG00000116783.10	1	74663947	75010112	0.105263	0.0666667	0.0385965	-0.187021	0.264214	1	1	#N/A	#N/A	#N/A	#N/A	#N/A	#N/A	#N/A
LRRC53	ENSG00000162621.5	LRRC53	ENSG00000162621.5	1	74935562	74978298	0.105263	0.0666667	0.0385965	-0.187021	0.264214	1	1	#N/A	#N/A	#N/A	#N/A	#N/A	#N/A	#N/A
C1orf173	ENSG00000178965.9	C1orf173	ENSG00000178965.9	1	75033795	75139422	0.105263	0.0666667	0.0385965	-0.187021	0.264214	1	1	#N/A	#N/A	#N/A	#N/A	#N/A	#N/A	#N/A
CRYZ	ENSG00000116791.9	CRYZ	ENSG00000116791.9	1	75171170	75199092	0.105263	0.0666667	0.0385965	-0.187021	0.264214	1	1	#N/A	#N/A	#N/A	#N/A	#N/A	#N/A	#N/A
TYW3	ENSG00000162623.11	TYW3	ENSG00000162623.11	1	75198836	75232362	0.105263	0.0666667	0.0385965	-0.187021	0.264214	1	1	#N/A	#N/A	#N/A	#N/A	#N/A	#N/A	#N/A
LHX8	ENSG00000162624.10	LHX8	ENSG00000162624.10	1	75594119	75627218	0.105263	0.0666667	0.0385965	-0.187021	0.264214	1	1	#N/A	#N/A	#N/A	#N/A	#N/A	#N/A	#N/A
SLC44A5	ENSG00000137968.12	SLC44A5	ENSG00000137968.12	1	75667816	76076801	0.105263	0.0666667	0.0385965	-0.187021	0.264214	1	1	#N/A	#N/A	#N/A	#N/A	#N/A	#N/A	#N/A
ACADM	ENSG00000117054.9	ACADM	ENSG00000117054.9	1	76190036	76253260	0.105263	0.0666667	0.0385965	-0.187021	0.264214	1	1	#N/A	#N/A	#N/A	#N/A	#N/A	#N/A	#N/A
RABGGTB	ENSG00000137955.11	RABGGTB	ENSG00000137955.11	1	76251879	76260764	0.105263	0.0666667	0.0385965	-0.187021	0.264214	1	1	#N/A	#N/A	#N/A	#N/A	#N/A	#N/A	#N/A
MSH4	ENSG00000057468.6	MSH4	ENSG00000057468.6	1	76262567	76378923	0.105263	0.0666667	0.0385965	-0.187021	0.264214	1	1	#N/A	#N/A	#N/A	#N/A	#N/A	#N/A	#N/A
ASB17	ENSG00000154007.6	ASB17	ENSG00000154007.6	1	76384558	76398116	0.105263	0.0666667	0.0385965	-0.187021	0.264214	1	1	#N/A	#N/A	#N/A	#N/A	#N/A	#N/A	#N/A
ST6GALNAC3	ENSG00000184005.9	ST6GALNAC3	ENSG00000184005.9	1	76540404	77100286	0.105263	0.0666667	0.0385965	-0.187021	0.264214	1	1	#N/A	#N/A	#N/A	#N/A	#N/A	#N/A	#N/A
ST6GALNAC5	ENSG00000117069.10	ST6GALNAC5	ENSG00000117069.10	1	77333126	77531396	0.105263	0.0666667	0.0385965	-0.187021	0.264214	1	1	#N/A	#N/A	#N/A	#N/A	#N/A	#N/A	#N/A
PIGK	ENSG00000142892.10	PIGK	ENSG00000142892.10	1	77554675	77685115	0.105263	0.0666667	0.0385965	-0.187021	0.264214	1	1	#N/A	#N/A	#N/A	#N/A	#N/A	#N/A	#N/A
AK5	ENSG00000154027.14	AK5	ENSG00000154027.14	1	77747736	78025651	0.105263	0.0666667	0.0385965	-0.187021	0.264214	1	1	#N/A	#N/A	#N/A	#N/A	#N/A	#N/A	#N/A
ZZZ3	ENSG00000036549.8	ZZZ3	ENSG00000036549.8	1	78028101	78149104	0.105263	0.0666667	0.0385965	-0.187021	0.264214	1	1	#N/A	#N/A	#N/A	#N/A	#N/A	#N/A	#N/A
USP33	ENSG00000077254.10	USP33	ENSG00000077254.10	1	78161672	78225537	0.105263	0.0666667	0.0385965	-0.187021	0.264214	1	1	#N/A	#N/A	#N/A	#N/A	#N/A	#N/A	#N/A
FAM73A	ENSG00000180488.10	FAM73A	ENSG00000180488.10	1	78245309	78344106	0.105263	0.0666667	0.0385965	-0.187021	0.264214	1	1	#N/A	#N/A	#N/A	#N/A	#N/A	#N/A	#N/A
NEXN	ENSG00000162614.14	NEXN	ENSG00000162614.14	1	78354198	78409580	0.105263	0.0666667	0.0385965	-0.187021	0.264214	1	1	#N/A	#N/A	#N/A	#N/A	#N/A	#N/A	#N/A
FUBP1	ENSG00000162613.12	FUBP1	ENSG00000162613.12	1	78409740	78444794	0.105263	0.0666667	0.0385965	-0.187021	0.264214	1	1	#N/A	#N/A	#N/A	#N/A	#N/A	#N/A	#N/A
DNAJB4	ENSG00000162616.8	DNAJB4	ENSG00000162616.8	1	78444859	78483648	0.105263	0.0666667	0.0385965	-0.187021	0.264214	1	1	#N/A	#N/A	#N/A	#N/A	#N/A	#N/A	#N/A
GIPC2	ENSG00000137960.5	GIPC2	ENSG00000137960.5	1	78445226	78604133	0.105263	0.0666667	0.0385965	-0.187021	0.264214	1	1	#N/A	#N/A	#N/A	#N/A	#N/A	#N/A	#N/A
PTGFR	ENSG00000122420.5	PTGFR	ENSG00000122420.5	1	78769568	79005434	0.157895	0.0666667	0.0912281	-0.175346	0.357802	0.776585	1	#N/A	#N/A	#N/A	#N/A	#N/A	#N/A	#N/A
IFI44L	ENSG00000137959.11	IFI44L	ENSG00000137959.11	1	79085607	79111830	0.157895	0.0666667	0.0912281	-0.175346	0.357802	0.776585	1	#N/A	#N/A	#N/A	#N/A	#N/A	#N/A	#N/A
IFI44	ENSG00000137965.6	IFI44	ENSG00000137965.6	1	79115481	79129763	0.157895	0.0666667	0.0912281	-0.175346	0.357802	0.776585	1	#N/A	#N/A	#N/A	#N/A	#N/A	#N/A	#N/A
ELTD1	ENSG00000162618.8	ELTD1	ENSG00000162618.8	1	79355449	79472403	0.157895	0.0666667	0.0912281	-0.175346	0.357802	0.776585	1	#N/A	#N/A	#N/A	#N/A	#N/A	#N/A	#N/A
LPHN2	ENSG00000117114.15	LPHN2	ENSG00000117114.15	1	81771845	82458120	0.210526	0.133333	0.077193	-0.233847	0.388232	0.894004	1	#N/A	#N/A	#N/A	#N/A	#N/A	#N/A	#N/A
TTLL7	ENSG00000137941.12	TTLL7	ENSG00000137941.12	1	84330711	84464833	0.157895	0.133333	0.0245614	-0.237648	0.28677	1	1	#N/A	#N/A	#N/A	#N/A	#N/A	#N/A	#N/A
PRKACB	ENSG00000142875.15	PRKACB	ENSG00000142875.15	1	84543745	84704181	0.157895	0.133333	0.0245614	-0.237648	0.28677	1	1	#N/A	#N/A	#N/A	#N/A	#N/A	#N/A	#N/A
SAMD13	ENSG00000203943.4	SAMD13	ENSG00000203943.4	1	84764049	84855640	0.157895	0.133333	0.0245614	-0.237648	0.28677	1	1	#N/A	#N/A	#N/A	#N/A	#N/A	#N/A	#N/A
DNASE2B	ENSG00000137976.7	DNASE2B	ENSG00000137976.7	1	84864215	84880701	0.157895	0.133333	0.0245614	-0.237648	0.28677	1	1	#N/A	#N/A	#N/A	#N/A	#N/A	#N/A	#N/A
RPF1	ENSG00000117133.6	RPF1	ENSG00000117133.6	1	84944942	84963473	0.157895	0.133333	0.0245614	-0.237648	0.28677	1	1	#N/A	#N/A	#N/A	#N/A	#N/A	#N/A	#N/A
GNG5	ENSG00000174021.6	GNG5	ENSG00000174021.6	1	84964008	84972248	0.157895	0.133333	0.0245614	-0.237648	0.28677	1	1	#N/A	#N/A	#N/A	#N/A	#N/A	#N/A	#N/A
CTBS	ENSG00000117151.8	CTBS	ENSG00000117151.8	1	85015289	85040163	0.157895	0.133333	0.0245614	-0.237648	0.28677	1	1	#N/A	#N/A	#N/A	#N/A	#N/A	#N/A	#N/A
C1orf180	ENSG00000180869.3	C1orf180	ENSG00000180869.3	1	85093913	85100703	0.157895	0.133333	0.0245614	-0.237648	0.28677	1	1	#N/A	#N/A	#N/A	#N/A	#N/A	#N/A	#N/A
SSX2IP	ENSG00000117155.12	SSX2IP	ENSG00000117155.12	1	85109390	85156486	0.157895	0.133333	0.0245614	-0.237648	0.28677	1	1	#N/A	#N/A	#N/A	#N/A	#N/A	#N/A	#N/A
LPAR3	ENSG00000171517.5	LPAR3	ENSG00000171517.5	1	85277285	85358896	0.157895	0.133333	0.0245614	-0.237648	0.28677	1	1	#N/A	#N/A	#N/A	#N/A	#N/A	#N/A	#N/A
MCOLN2	ENSG00000153898.8	MCOLN2	ENSG00000153898.8	1	85391268	85462796	0.157895	0.133333	0.0245614	-0.237648	0.28677	1	1	#N/A	#N/A	#N/A	#N/A	#N/A	#N/A	#N/A
WDR63	ENSG00000162643.8	WDR63	ENSG00000162643.8	1	85464830	85598821	0.157895	0.133333	0.0245614	-0.237648	0.28677	1	1	#N/A	#N/A	#N/A	#N/A	#N/A	#N/A	#N/A
MCOLN3	ENSG00000055732.8	MCOLN3	ENSG00000055732.8	1	85483765	85514182	0.157895	0.133333	0.0245614	-0.237648	0.28677	1	1	#N/A	#N/A	#N/A	#N/A	#N/A	#N/A	#N/A
SYDE2	ENSG00000097096.8	SYDE2	ENSG00000097096.8	1	85622556	85666729	0.157895	0.133333	0.0245614	-0.237648	0.28677	1	1	#N/A	#N/A	#N/A	#N/A	#N/A	#N/A	#N/A
C1orf52	ENSG00000162642.9	C1orf52	ENSG00000162642.9	1	85715639	85725355	0.157895	0.133333	0.0245614	-0.237648	0.28677	1	1	#N/A	#N/A	#N/A	#N/A	#N/A	#N/A	#N/A
BCL10	ENSG00000142867.8	BCL10	ENSG00000142867.8	1	85731931	85742773	0.157895	0.133333	0.0245614	-0.237648	0.28677	1	1	#N/A	#N/A	#N/A	#N/A	#N/A	#N/A	#N/A
DDAH1	ENSG00000153904.14	DDAH1	ENSG00000153904.14	1	85784164	86043933	0.157895	0.133333	0.0245614	-0.237648	0.28677	1	1	#N/A	#N/A	#N/A	#N/A	#N/A	#N/A	#N/A
CYR61	ENSG00000142871.11	CYR61	ENSG00000142871.11	1	86046444	86049645	0.157895	0.133333	0.0245614	-0.237648	0.28677	1	1	#N/A	#N/A	#N/A	#N/A	#N/A	#N/A	#N/A
ZNHIT6	ENSG00000117174.6	ZNHIT6	ENSG00000117174.6	1	86115106	86174116	0.157895	0.133333	0.0245614	-0.237648	0.28677	1	1	#N/A	#N/A	#N/A	#N/A	#N/A	#N/A	#N/A
COL24A1	ENSG00000171502.10	COL24A1	ENSG00000171502.10	1	86194916	86622626	0.157895	0.133333	0.0245614	-0.237648	0.28677	1	1	#N/A	#N/A	#N/A	#N/A	#N/A	#N/A	#N/A
ODF2L	ENSG00000122417.11	ODF2L	ENSG00000122417.11	1	86814344	86862023	0.105263	0.133333	-0.0280702	-0.276675	0.220535	1	1	#N/A	#N/A	#N/A	#N/A	#N/A	#N/A	#N/A
CLCA2	ENSG00000137975.7	CLCA2	ENSG00000137975.7	1	86889769	86922241	0.105263	0.133333	-0.0280702	-0.276675	0.220535	1	1	#N/A	#N/A	#N/A	#N/A	#N/A	#N/A	#N/A
CLCA1	ENSG00000016490.11	CLCA1	ENSG00000016490.11	1	86934051	86965972	0.105263	0.0666667	0.0385965	-0.187021	0.264214	1	1	#N/A	#N/A	#N/A	#N/A	#N/A	#N/A	#N/A
CLCA4	ENSG00000016602.8	CLCA4	ENSG00000016602.8	1	87012761	87046437	0.105263	0.0666667	0.0385965	-0.187021	0.264214	1	1	#N/A	#N/A	#N/A	#N/A	#N/A	#N/A	#N/A
SH3GLB1	ENSG00000097033.10	SH3GLB1	ENSG00000097033.10	1	87170259	87213867	0.105263	0.0666667	0.0385965	-0.187021	0.264214	1	1	#N/A	#N/A	#N/A	#N/A	#N/A	#N/A	#N/A
2019-09-15	ENSG00000183291.11	2019-09-15	ENSG00000183291.11	1	87328132	87380107	0.105263	0.0666667	0.0385965	-0.187021	0.264214	1	1	#N/A	#N/A	#N/A	#N/A	#N/A	#N/A	#N/A
HS2ST1	ENSG00000153936.12	HS2ST1	ENSG00000153936.12	1	87380331	87602334	0.105263	0.133333	-0.0280702	-0.276675	0.220535	1	1	#N/A	#N/A	#N/A	#N/A	#N/A	#N/A	#N/A
RP5-1052I5.2	ENSG00000267561.1	RP5-1052I5.2	ENSG00000267561.1	1	87458692	87634884	0.105263	0.133333	-0.0280702	-0.276675	0.220535	1	1	#N/A	#N/A	#N/A	#N/A	#N/A	#N/A	#N/A
LMO4	ENSG00000143013.8	LMO4	ENSG00000143013.8	1	87794151	87814606	0.105263	0.133333	-0.0280702	-0.276675	0.220535	1	1	#N/A	#N/A	#N/A	#N/A	#N/A	#N/A	#N/A
PKN2	ENSG00000065243.14	PKN2	ENSG00000065243.14	1	89149905	89301938	0.105263	0.133333	-0.0280702	-0.276675	0.220535	1	1	#N/A	#N/A	#N/A	#N/A	#N/A	#N/A	#N/A
GTF2B	ENSG00000137947.7	GTF2B	ENSG00000137947.7	1	89318615	89357627	0.105263	0.133333	-0.0280702	-0.276675	0.220535	1	1	#N/A	#N/A	#N/A	#N/A	#N/A	#N/A	#N/A
CCBL2	ENSG00000137944.12	CCBL2	ENSG00000137944.12	1	89401456	89458636	0.105263	0.133333	-0.0280702	-0.276675	0.220535	1	1	#N/A	#N/A	#N/A	#N/A	#N/A	#N/A	#N/A
RBMXL1	ENSG00000213516.5	RBMXL1	ENSG00000213516.5	1	89445139	89458643	0.105263	0.133333	-0.0280702	-0.276675	0.220535	1	1	#N/A	#N/A	#N/A	#N/A	#N/A	#N/A	#N/A
GBP3	ENSG00000117226.7	GBP3	ENSG00000117226.7	1	89472349	89488577	0.105263	0.133333	-0.0280702	-0.276675	0.220535	1	1	#N/A	#N/A	#N/A	#N/A	#N/A	#N/A	#N/A
GBP1	ENSG00000117228.9	GBP1	ENSG00000117228.9	1	89518002	89531043	0.105263	0.133333	-0.0280702	-0.276675	0.220535	1	1	#N/A	#N/A	#N/A	#N/A	#N/A	#N/A	#N/A
GBP2	ENSG00000162645.8	GBP2	ENSG00000162645.8	1	89571815	89616139	0.105263	0.133333	-0.0280702	-0.276675	0.220535	1	1	#N/A	#N/A	#N/A	#N/A	#N/A	#N/A	#N/A
GBP7	ENSG00000213512.1	GBP7	ENSG00000213512.1	1	89597434	89641723	0.105263	0.133333	-0.0280702	-0.276675	0.220535	1	1	#N/A	#N/A	#N/A	#N/A	#N/A	#N/A	#N/A
GBP4	ENSG00000162654.8	GBP4	ENSG00000162654.8	1	89646831	89664615	0.105263	0.133333	-0.0280702	-0.276675	0.220535	1	1	#N/A	#N/A	#N/A	#N/A	#N/A	#N/A	#N/A
GBP5	ENSG00000154451.10	GBP5	ENSG00000154451.10	1	89724633	89738544	0.105263	0.133333	-0.0280702	-0.276675	0.220535	1	1	#N/A	#N/A	#N/A	#N/A	#N/A	#N/A	#N/A
GBP6	ENSG00000183347.13	GBP6	ENSG00000183347.13	1	89829617	89852020	0.105263	0.133333	-0.0280702	-0.276675	0.220535	1	1	#N/A	#N/A	#N/A	#N/A	#N/A	#N/A	#N/A
LRRC8B	ENSG00000197147.8	LRRC8B	ENSG00000197147.8	1	89990395	90063423	0.105263	0.133333	-0.0280702	-0.276675	0.220535	1	1	#N/A	#N/A	#N/A	#N/A	#N/A	#N/A	#N/A
LRRC8C	ENSG00000171488.10	LRRC8C	ENSG00000171488.10	1	90098631	90235462	0.105263	0.133333	-0.0280702	-0.276675	0.220535	1	1	#N/A	#N/A	#N/A	#N/A	#N/A	#N/A	#N/A
RP11-302M6.4	ENSG00000271949.1	RP11-302M6.4	ENSG00000271949.1	1	90098699	90398809	0.105263	0.133333	-0.0280702	-0.276675	0.220535	1	1	#N/A	#N/A	#N/A	#N/A	#N/A	#N/A	#N/A
LRRC8D	ENSG00000171492.10	LRRC8D	ENSG00000171492.10	1	90286573	90402170	0.105263	0.133333	-0.0280702	-0.276675	0.220535	1	1	#N/A	#N/A	#N/A	#N/A	#N/A	#N/A	#N/A
ZNF326	ENSG00000162664.12	ZNF326	ENSG00000162664.12	1	90460671	90501090	0.105263	0.133333	-0.0280702	-0.276675	0.220535	1	1	#N/A	#N/A	#N/A	#N/A	#N/A	#N/A	#N/A
BARHL2	ENSG00000143032.7	BARHL2	ENSG00000143032.7	1	91177096	91182794	0.105263	0.133333	-0.0280702	-0.276675	0.220535	1	1	#N/A	#N/A	#N/A	#N/A	#N/A	#N/A	#N/A
ZNF644	ENSG00000122482.16	ZNF644	ENSG00000122482.16	1	91380859	91487829	0.105263	0.133333	-0.0280702	-0.276675	0.220535	1	1	#N/A	#N/A	#N/A	#N/A	#N/A	#N/A	#N/A
HFM1	ENSG00000162669.11	HFM1	ENSG00000162669.11	1	91726323	91870426	0.105263	0.133333	-0.0280702	-0.276675	0.220535	1	1	#N/A	#N/A	#N/A	#N/A	#N/A	#N/A	#N/A
CDC7	ENSG00000097046.8	CDC7	ENSG00000097046.8	1	91966408	91991321	0.105263	0.133333	-0.0280702	-0.276675	0.220535	1	1	#N/A	#N/A	#N/A	#N/A	#N/A	#N/A	#N/A
TGFBR3	ENSG00000069702.6	TGFBR3	ENSG00000069702.6	1	92145902	92371892	0.105263	0.133333	-0.0280702	-0.276675	0.220535	1	1	#N/A	#N/A	#N/A	#N/A	#N/A	#N/A	#N/A
BRDT	ENSG00000137948.14	BRDT	ENSG00000137948.14	1	92414928	92479983	0.105263	0.133333	-0.0280702	-0.276675	0.220535	1	1	#N/A	#N/A	#N/A	#N/A	#N/A	#N/A	#N/A
EPHX4	ENSG00000172031.6	EPHX4	ENSG00000172031.6	1	92495539	92529093	0.105263	0.133333	-0.0280702	-0.276675	0.220535	1	1	#N/A	#N/A	#N/A	#N/A	#N/A	#N/A	#N/A
BTBD8	ENSG00000189195.5	BTBD8	ENSG00000189195.5	1	92545862	92613393	0.105263	0.133333	-0.0280702	-0.276675	0.220535	1	1	#N/A	#N/A	#N/A	#N/A	#N/A	#N/A	#N/A
KIAA1107	ENSG00000069712.9	KIAA1107	ENSG00000069712.9	1	92632542	92650280	0.105263	0.133333	-0.0280702	-0.276675	0.220535	1	1	#N/A	#N/A	#N/A	#N/A	#N/A	#N/A	#N/A
C1orf146	ENSG00000203910.4	C1orf146	ENSG00000203910.4	1	92683497	92711370	0.105263	0.133333	-0.0280702	-0.276675	0.220535	1	1	#N/A	#N/A	#N/A	#N/A	#N/A	#N/A	#N/A
GLMN	ENSG00000174842.12	GLMN	ENSG00000174842.12	1	92711959	92764544	0.105263	0.133333	-0.0280702	-0.276675	0.220535	1	1	#N/A	#N/A	#N/A	#N/A	#N/A	#N/A	#N/A
RPAP2	ENSG00000122484.8	RPAP2	ENSG00000122484.8	1	92764522	92867613	0.105263	0.133333	-0.0280702	-0.276675	0.220535	1	1	#N/A	#N/A	#N/A	#N/A	#N/A	#N/A	#N/A
GFI1	ENSG00000162676.7	GFI1	ENSG00000162676.7	1	92940319	92952433	0.105263	0.133333	-0.0280702	-0.276675	0.220535	1	1	#N/A	#N/A	#N/A	#N/A	#N/A	#N/A	#N/A
EVI5	ENSG00000067208.10	EVI5	ENSG00000067208.10	1	92974253	93257961	0.105263	0.133333	-0.0280702	-0.276675	0.220535	1	1	#N/A	#N/A	#N/A	#N/A	#N/A	#N/A	#N/A
RPL5	ENSG00000122406.8	RPL5	ENSG00000122406.8	1	93297582	93307481	0.105263	0.133333	-0.0280702	-0.276675	0.220535	1	1	#N/A	#N/A	#N/A	#N/A	#N/A	#N/A	#N/A
FAM69A	ENSG00000154511.7	FAM69A	ENSG00000154511.7	1	93307724	93427057	0.105263	0.133333	-0.0280702	-0.276675	0.220535	1	1	#N/A	#N/A	#N/A	#N/A	#N/A	#N/A	#N/A
MTF2	ENSG00000143033.13	MTF2	ENSG00000143033.13	1	93544792	93604638	0.105263	0.0666667	0.0385965	-0.187021	0.264214	1	1	#N/A	#N/A	#N/A	#N/A	#N/A	#N/A	#N/A
TMED5	ENSG00000117500.8	TMED5	ENSG00000117500.8	1	93615299	93646285	0.105263	0.0666667	0.0385965	-0.187021	0.264214	1	1	#N/A	#N/A	#N/A	#N/A	#N/A	#N/A	#N/A
CCDC18	ENSG00000122483.13	CCDC18	ENSG00000122483.13	1	93645476	93744287	0.105263	0.0666667	0.0385965	-0.187021	0.264214	1	1	#N/A	#N/A	#N/A	#N/A	#N/A	#N/A	#N/A
DR1	ENSG00000117505.8	DR1	ENSG00000117505.8	1	93811445	93835055	0.105263	0.0666667	0.0385965	-0.187021	0.264214	1	1	#N/A	#N/A	#N/A	#N/A	#N/A	#N/A	#N/A
FNBP1L	ENSG00000137942.12	FNBP1L	ENSG00000137942.12	1	93913688	94020218	0.105263	0.0666667	0.0385965	-0.187021	0.264214	1	1	#N/A	#N/A	#N/A	#N/A	#N/A	#N/A	#N/A
BCAR3	ENSG00000137936.12	BCAR3	ENSG00000137936.12	1	94027347	94312706	0.105263	0.0666667	0.0385965	-0.187021	0.264214	1	1	#N/A	#N/A	#N/A	#N/A	#N/A	#N/A	#N/A
DNTTIP2	ENSG00000067334.9	DNTTIP2	ENSG00000067334.9	1	94333373	94345474	0.105263	0.0666667	0.0385965	-0.187021	0.264214	1	1	#N/A	#N/A	#N/A	#N/A	#N/A	#N/A	#N/A
GCLM	ENSG00000023909.5	GCLM	ENSG00000023909.5	1	94350761	94374966	0.105263	0.0666667	0.0385965	-0.187021	0.264214	1	1	#N/A	#N/A	#N/A	#N/A	#N/A	#N/A	#N/A
ABCA4	ENSG00000198691.7	ABCA4	ENSG00000198691.7	1	94458393	94586688	0.105263	0.0666667	0.0385965	-0.187021	0.264214	1	1	#N/A	#N/A	#N/A	#N/A	#N/A	#N/A	#N/A
ARHGAP29	ENSG00000137962.8	ARHGAP29	ENSG00000137962.8	1	94614544	94740624	0.105263	0.0666667	0.0385965	-0.187021	0.264214	1	1	#N/A	#N/A	#N/A	#N/A	#N/A	#N/A	#N/A
ABCD3	ENSG00000117528.7	ABCD3	ENSG00000117528.7	1	94883933	94984222	0.105263	0.0666667	0.0385965	-0.187021	0.264214	1	1	#N/A	#N/A	#N/A	#N/A	#N/A	#N/A	#N/A
F3	ENSG00000117525.9	F3	ENSG00000117525.9	1	94994781	95007356	0.105263	0.0666667	0.0385965	-0.187021	0.264214	1	1	#N/A	#N/A	#N/A	#N/A	#N/A	#N/A	#N/A
SLC44A3	ENSG00000143036.12	SLC44A3	ENSG00000143036.12	1	95285898	95360802	0.105263	0.0666667	0.0385965	-0.187021	0.264214	1	1	#N/A	#N/A	#N/A	#N/A	#N/A	#N/A	#N/A
CNN3	ENSG00000117519.11	CNN3	ENSG00000117519.11	1	95362507	95392834	0.105263	0.0666667	0.0385965	-0.187021	0.264214	1	1	#N/A	#N/A	#N/A	#N/A	#N/A	#N/A	#N/A
ALG14	ENSG00000172339.9	ALG14	ENSG00000172339.9	1	95439963	95538501	0.105263	0.0666667	0.0385965	-0.187021	0.264214	1	1	#N/A	#N/A	#N/A	#N/A	#N/A	#N/A	#N/A
[truncated: 18,512 more rows]

## Sheet: Bladder-TCC
Symbol	ID	Chromosome	Start	End	Male.Proportion	Female.Proportion	Proportion.Difference	Confidence.Interval.Low	Confidence.Interval.High	Prop.test.p.value	Prop.test.q.value	MLR.p.value	MLR.q.value	Extended.Model.MLR.p	Extended.Model.MLR.q
[truncated: 19,430 more rows]

[truncated: 21 more sheets: CNS-GBM, CNS-Medullo, CNS-Oligo, CNS-PiloAstro, ColoRect-AdenoCA, Eso-AdenoCA, Head-SCC, Kidney-ChRCC, Kidney-RCC, Liver-HCC, Lung-AdenoCA, Lung-SCC, Lymph-BNHL, Lymph-CLL, Myeloid-MPN, Panc-AdenoCA, Panc-Endocrine, Skin-Melanoma, SoftTissue-Osteosarc, Stomach-AdenoCA …]
