# Supplementary material for: Sex differences in oncogenic mutational processes
Source: Nat Commun. 2020 Aug 28;11:4330. doi: 10.1038/s41467-020-17359-2 (PMC7455744; doi:10.1038/s41467-020-17359-2)
Supplement: Supplementary file 10 — Supplementary Data 7 [file 41467_2020_17359_MOESM10_ESM.xlsx]

## Sheet: Pan-cancer
Symbol	ID	Chromosome	Start	End	Male.Proportion	Female.Proportion	Proportion.Difference	Confidence.Interval.Low	Confidence.Interval.High	Prop.test.p.value	Prop.test.q.value	MLR.p.value.	MLR.q.value	Tumour.Subtype.Down.Sampling.Median.P	Tumour.Subtype.Down.Sampling.Zero.within.95confint	Sex.Down.Sampling.Median.P	Sex.Down.Sampling.Zero.within.95confint	High.Confidence
OR4F5	ENSG00000186092.4	1	69091	70008	0.0619765	0.0609272	0.0010494	-0.0218667	0.0239655	1	1	#N/A	#N/A	#N/A	#N/A	#N/A	#N/A	FALSE
AL627309.1	ENSG00000237683.5	1	134901	139379	0.0619765	0.0622517	-0.000275106	-0.0225516	0.0220014	1	1	#N/A	#N/A	#N/A	#N/A	#N/A	#N/A	FALSE
OR4F29	ENSG00000235249.1	1	367640	368634	0.0619765	0.0635762	-0.00159961	-0.0248155	0.0216162	0.963276	0.982079	#N/A	#N/A	#N/A	#N/A	#N/A	#N/A	FALSE
OR4F16	ENSG00000185097.2	1	621059	622053	0.0619765	0.0635762	-0.00159961	-0.0248155	0.0216162	0.963276	0.982079	#N/A	#N/A	#N/A	#N/A	#N/A	#N/A	FALSE
AL669831.1	ENSG00000269831.1	1	738532	739137	0.0636516	0.0649007	-0.00124907	-0.0247028	0.0222046	0.988229	1	#N/A	#N/A	#N/A	#N/A	#N/A	#N/A	FALSE
AL645608.2	ENSG00000269308.1	1	818043	819983	0.0695142	0.0688742	0.000640066	-0.0231171	0.0243972	1	1	#N/A	#N/A	#N/A	#N/A	#N/A	#N/A	FALSE
SAMD11	ENSG00000187634.6	1	860260	879955	0.0728643	0.0675497	0.00531465	-0.0189574	0.0295867	0.722609	0.777597	#N/A	#N/A	#N/A	#N/A	#N/A	#N/A	FALSE
AL645608.1	ENSG00000268179.1	1	861264	866445	0.0728643	0.0675497	0.00531465	-0.0189574	0.0295867	0.722609	0.777597	#N/A	#N/A	#N/A	#N/A	#N/A	#N/A	FALSE
NOC2L	ENSG00000188976.6	1	879584	894689	0.0728643	0.0675497	0.00531465	-0.0189574	0.0295867	0.722609	0.777597	#N/A	#N/A	#N/A	#N/A	#N/A	#N/A	FALSE
KLHL17	ENSG00000187961.9	1	895967	901095	0.0728643	0.0675497	0.00531465	-0.0189574	0.0295867	0.722609	0.777597	#N/A	#N/A	#N/A	#N/A	#N/A	#N/A	FALSE
PLEKHN1	ENSG00000187583.6	1	901877	911245	0.0728643	0.0675497	0.00531465	-0.0189574	0.0295867	0.722609	0.777597	#N/A	#N/A	#N/A	#N/A	#N/A	#N/A	FALSE
C1orf170	ENSG00000187642.5	1	910579	917497	0.0728643	0.0675497	0.00531465	-0.0189574	0.0295867	0.722609	0.777597	#N/A	#N/A	#N/A	#N/A	#N/A	#N/A	FALSE
HES4	ENSG00000188290.6	1	934342	935552	0.0728643	0.0675497	0.00531465	-0.0189574	0.0295867	0.722609	0.777597	#N/A	#N/A	#N/A	#N/A	#N/A	#N/A	FALSE
ISG15	ENSG00000187608.5	1	948803	949920	0.0728643	0.0675497	0.00531465	-0.0189574	0.0295867	0.722609	0.777597	#N/A	#N/A	#N/A	#N/A	#N/A	#N/A	FALSE
AGRN	ENSG00000188157.9	1	955503	991496	0.0737018	0.0675497	0.00615217	-0.0181694	0.0304737	0.671725	0.732907	#N/A	#N/A	#N/A	#N/A	#N/A	#N/A	FALSE
RNF223	ENSG00000237330.2	1	1006346	1009687	0.0745394	0.0675497	0.00698969	-0.0173812	0.0313606	0.62262	0.688571	#N/A	#N/A	#N/A	#N/A	#N/A	#N/A	FALSE
C1orf159	ENSG00000131591.13	1	1017198	1051741	0.0753769	0.0675497	0.00782722	-0.0165928	0.0322472	0.575441	0.645357	#N/A	#N/A	#N/A	#N/A	#N/A	#N/A	FALSE
TTLL10	ENSG00000162571.9	1	1109264	1133315	0.0753769	0.0701987	0.00517821	-0.0194895	0.0298459	0.735407	0.788552	#N/A	#N/A	#N/A	#N/A	#N/A	#N/A	FALSE
TNFRSF18	ENSG00000186891.9	1	1138888	1142071	0.0737018	0.0701987	0.00350317	-0.0210671	0.0280734	0.840634	0.87947	#N/A	#N/A	#N/A	#N/A	#N/A	#N/A	FALSE
TNFRSF4	ENSG00000186827.6	1	1146706	1149518	0.0737018	0.0701987	0.00350317	-0.0210671	0.0280734	0.840634	0.87947	#N/A	#N/A	#N/A	#N/A	#N/A	#N/A	FALSE
SDF4	ENSG00000078808.12	1	1152288	1167411	0.0745394	0.0701987	0.00434069	-0.0202784	0.0289597	0.787366	0.834025	#N/A	#N/A	#N/A	#N/A	#N/A	#N/A	FALSE
B3GALT6	ENSG00000176022.3	1	1167629	1170421	0.0745394	0.0701987	0.00434069	-0.0202784	0.0289597	0.787366	0.834025	#N/A	#N/A	#N/A	#N/A	#N/A	#N/A	FALSE
FAM132A	ENSG00000184163.3	1	1177826	1182102	0.0745394	0.0701987	0.00434069	-0.0202784	0.0289597	0.787366	0.834025	#N/A	#N/A	#N/A	#N/A	#N/A	#N/A	FALSE
UBE2J2	ENSG00000160087.16	1	1189289	1209265	0.0753769	0.0701987	0.00517821	-0.0194895	0.0298459	0.735407	0.788552	#N/A	#N/A	#N/A	#N/A	#N/A	#N/A	FALSE
SCNN1D	ENSG00000162572.15	1	1215816	1227409	0.0753769	0.0701987	0.00517821	-0.0194895	0.0298459	0.735407	0.788552	#N/A	#N/A	#N/A	#N/A	#N/A	#N/A	FALSE
ACAP3	ENSG00000131584.14	1	1227756	1244989	0.0753769	0.0701987	0.00517821	-0.0194895	0.0298459	0.735407	0.788552	#N/A	#N/A	#N/A	#N/A	#N/A	#N/A	FALSE
PUSL1	ENSG00000169972.7	1	1243947	1247057	0.0745394	0.0701987	0.00434069	-0.0202784	0.0289597	0.787366	0.834025	#N/A	#N/A	#N/A	#N/A	#N/A	#N/A	FALSE
CPSF3L	ENSG00000127054.14	1	1246965	1260071	0.0762144	0.0701987	0.00601573	-0.0187003	0.0307318	0.68495	0.745453	#N/A	#N/A	#N/A	#N/A	#N/A	#N/A	FALSE
GLTPD1	ENSG00000224051.2	1	1260136	1264277	0.0762144	0.0701987	0.00601573	-0.0187003	0.0307318	0.68495	0.745453	#N/A	#N/A	#N/A	#N/A	#N/A	#N/A	FALSE
TAS1R3	ENSG00000169962.4	1	1266694	1270686	0.0762144	0.0701987	0.00601573	-0.0187003	0.0307318	0.68495	0.745453	#N/A	#N/A	#N/A	#N/A	#N/A	#N/A	FALSE
DVL1	ENSG00000107404.13	1	1270656	1284730	0.0762144	0.0701987	0.00601573	-0.0187003	0.0307318	0.68495	0.745453	#N/A	#N/A	#N/A	#N/A	#N/A	#N/A	FALSE
MXRA8	ENSG00000162576.12	1	1288069	1297157	0.0778894	0.0701987	0.00769077	-0.0171215	0.0325031	0.589198	0.658581	#N/A	#N/A	#N/A	#N/A	#N/A	#N/A	FALSE
AURKAIP1	ENSG00000175756.9	1	1309110	1310875	0.0778894	0.0701987	0.00769077	-0.0171215	0.0325031	0.589198	0.658581	#N/A	#N/A	#N/A	#N/A	#N/A	#N/A	FALSE
CCNL2	ENSG00000221978.7	1	1321091	1334708	0.0778894	0.0701987	0.00769077	-0.0171215	0.0325031	0.589198	0.658581	#N/A	#N/A	#N/A	#N/A	#N/A	#N/A	FALSE
RP4-758J18.2	ENSG00000224870.3	1	1334902	1337426	0.0778894	0.0701987	0.00769077	-0.0171215	0.0325031	0.589198	0.658581	#N/A	#N/A	#N/A	#N/A	#N/A	#N/A	FALSE
MRPL20	ENSG00000242485.1	1	1337288	1342693	0.0778894	0.0701987	0.00769077	-0.0171215	0.0325031	0.589198	0.658581	#N/A	#N/A	#N/A	#N/A	#N/A	#N/A	FALSE
ANKRD65	ENSG00000235098.4	1	1353800	1357149	0.0778894	0.0701987	0.00769077	-0.0171215	0.0325031	0.589198	0.658581	#N/A	#N/A	#N/A	#N/A	#N/A	#N/A	FALSE
TMEM88B	ENSG00000205116.3	1	1361508	1363167	0.0778894	0.0701987	0.00769077	-0.0171215	0.0325031	0.589198	0.658581	#N/A	#N/A	#N/A	#N/A	#N/A	#N/A	FALSE
VWA1	ENSG00000179403.10	1	1370241	1378262	0.0778894	0.0701987	0.00769077	-0.0171215	0.0325031	0.589198	0.658581	#N/A	#N/A	#N/A	#N/A	#N/A	#N/A	FALSE
ATAD3C	ENSG00000215915.5	1	1385069	1405538	0.0778894	0.0701987	0.00769077	-0.0171215	0.0325031	0.589198	0.658581	#N/A	#N/A	#N/A	#N/A	#N/A	#N/A	FALSE
ATAD3B	ENSG00000160072.15	1	1407143	1433228	0.0778894	0.0715232	0.00636627	-0.0185676	0.0313001	0.666876	0.729419	#N/A	#N/A	#N/A	#N/A	#N/A	#N/A	FALSE
ATAD3A	ENSG00000197785.9	1	1447531	1470067	0.0778894	0.0715232	0.00636627	-0.0185676	0.0313001	0.666876	0.729419	#N/A	#N/A	#N/A	#N/A	#N/A	#N/A	FALSE
TMEM240	ENSG00000205090.4	1	1470554	1475833	0.0778894	0.0715232	0.00636627	-0.0185676	0.0313001	0.666876	0.729419	#N/A	#N/A	#N/A	#N/A	#N/A	#N/A	FALSE
SSU72	ENSG00000160075.10	1	1477053	1510249	0.0770519	0.0701987	0.00685325	-0.017911	0.0316175	0.636165	0.701594	#N/A	#N/A	#N/A	#N/A	#N/A	#N/A	FALSE
AL645728.1	ENSG00000215014.3	1	1510355	1511373	0.0762144	0.0701987	0.00601573	-0.0187003	0.0307318	0.68495	0.745453	#N/A	#N/A	#N/A	#N/A	#N/A	#N/A	FALSE
C1orf233	ENSG00000228594.1	1	1533392	1535476	0.0770519	0.0715232	0.00552875	-0.0193573	0.0304148	0.71633	0.773239	#N/A	#N/A	#N/A	#N/A	#N/A	#N/A	FALSE
MIB2	ENSG00000197530.8	1	1550795	1565990	0.0770519	0.0701987	0.00685325	-0.017911	0.0316175	0.636165	0.701594	#N/A	#N/A	#N/A	#N/A	#N/A	#N/A	FALSE
MMP23B	ENSG00000189409.8	1	1567474	1570639	0.0770519	0.0701987	0.00685325	-0.017911	0.0316175	0.636165	0.701594	#N/A	#N/A	#N/A	#N/A	#N/A	#N/A	FALSE
CDK11B	ENSG00000248333.3	1	1570603	1590473	0.0770519	0.0701987	0.00685325	-0.017911	0.0316175	0.636165	0.701594	#N/A	#N/A	#N/A	#N/A	#N/A	#N/A	FALSE
SLC35E2B	ENSG00000189339.7	1	1592939	1624167	0.0753769	0.0701987	0.00517821	-0.0194895	0.0298459	0.735407	0.788552	#N/A	#N/A	#N/A	#N/A	#N/A	#N/A	FALSE
CDK11A	ENSG00000008128.18	1	1634169	1655766	0.0745394	0.0688742	0.00566519	-0.0188303	0.0301607	0.703522	0.761105	#N/A	#N/A	#N/A	#N/A	#N/A	#N/A	FALSE
SLC35E2	ENSG00000215790.2	1	1656277	1677431	0.0745394	0.0675497	0.00698969	-0.0173812	0.0313606	0.62262	0.688571	#N/A	#N/A	#N/A	#N/A	#N/A	#N/A	FALSE
NADK	ENSG00000008130.11	1	1682671	1711896	0.0762144	0.0662252	0.00998924	-0.0143546	0.034333	0.459577	0.539617	#N/A	#N/A	#N/A	#N/A	#N/A	#N/A	FALSE
GNB1	ENSG00000078369.13	1	1716729	1822495	0.078727	0.0662252	0.0125018	-0.0119884	0.036992	0.347739	0.432393	#N/A	#N/A	#N/A	#N/A	#N/A	#N/A	FALSE
CALML6	ENSG00000169885.5	1	1846266	1848735	0.0778894	0.0662252	0.0116643	-0.0127773	0.0361059	0.382707	0.466616	#N/A	#N/A	#N/A	#N/A	#N/A	#N/A	FALSE
TMEM52	ENSG00000178821.8	1	1849029	1850712	0.0778894	0.0662252	0.0116643	-0.0127773	0.0361059	0.382707	0.466616	#N/A	#N/A	#N/A	#N/A	#N/A	#N/A	FALSE
C1orf222	ENSG00000142609.13	1	1853396	1935276	0.0778894	0.0662252	0.0116643	-0.0127773	0.0361059	0.382707	0.466616	#N/A	#N/A	#N/A	#N/A	#N/A	#N/A	FALSE
GABRD	ENSG00000187730.6	1	1950780	1962192	0.0762144	0.0662252	0.00998924	-0.0143546	0.034333	0.459577	0.539617	#N/A	#N/A	#N/A	#N/A	#N/A	#N/A	FALSE
PRKCZ	ENSG00000067606.11	1	1981909	2116834	0.0762144	0.0688742	0.00734023	-0.0172528	0.0319332	0.605667	0.673464	#N/A	#N/A	#N/A	#N/A	#N/A	#N/A	FALSE
C1orf86	ENSG00000162585.12	1	2115903	2144159	0.0753769	0.0688742	0.00650271	-0.0180416	0.0310471	0.653694	0.717222	#N/A	#N/A	#N/A	#N/A	#N/A	#N/A	FALSE
AL590822.2	ENSG00000269554.1	1	2121237	2123179	0.0753769	0.0688742	0.00650271	-0.0180416	0.0310471	0.653694	0.717222	#N/A	#N/A	#N/A	#N/A	#N/A	#N/A	FALSE
AL590822.1	ENSG00000203301.2	1	2143360	2145620	0.0753769	0.0688742	0.00650271	-0.0180416	0.0310471	0.653694	0.717222	#N/A	#N/A	#N/A	#N/A	#N/A	#N/A	FALSE
SKI	ENSG00000157933.9	1	2160134	2241558	0.0762144	0.0701987	0.00601573	-0.0187003	0.0307318	0.68495	0.745453	#N/A	#N/A	#N/A	#N/A	#N/A	#N/A	FALSE
MORN1	ENSG00000116151.9	1	2252692	2323146	0.0770519	0.0688742	0.00817775	-0.0164637	0.0328192	0.559575	0.632382	#N/A	#N/A	#N/A	#N/A	#N/A	#N/A	FALSE
AL589739.1	ENSG00000269753.1	1	2258581	2259042	0.0762144	0.0688742	0.00734023	-0.0172528	0.0319332	0.605667	0.673464	#N/A	#N/A	#N/A	#N/A	#N/A	#N/A	FALSE
RER1	ENSG00000157916.14	1	2323267	2336883	0.0770519	0.0688742	0.00817775	-0.0164637	0.0328192	0.559575	0.632382	#N/A	#N/A	#N/A	#N/A	#N/A	#N/A	FALSE
PEX10	ENSG00000157911.5	1	2336236	2345236	0.0762144	0.0688742	0.00734023	-0.0172528	0.0319332	0.605667	0.673464	#N/A	#N/A	#N/A	#N/A	#N/A	#N/A	FALSE
PLCH2	ENSG00000149527.13	1	2357419	2436969	0.0762144	0.0688742	0.00734023	-0.0172528	0.0319332	0.605667	0.673464	#N/A	#N/A	#N/A	#N/A	#N/A	#N/A	FALSE
PANK4	ENSG00000157881.9	1	2439972	2458039	0.0753769	0.0688742	0.00650271	-0.0180416	0.0310471	0.653694	0.717222	#N/A	#N/A	#N/A	#N/A	#N/A	#N/A	FALSE
HES5	ENSG00000197921.5	1	2460184	2461684	0.0745394	0.0688742	0.00566519	-0.0188303	0.0301607	0.703522	0.761105	#N/A	#N/A	#N/A	#N/A	#N/A	#N/A	FALSE
TNFRSF14	ENSG00000157873.13	1	2487078	2496821	0.0737018	0.0688742	0.00482767	-0.0196188	0.0292741	0.754993	0.806194	#N/A	#N/A	#N/A	#N/A	#N/A	#N/A	FALSE
FAM213B	ENSG00000157870.10	1	2517930	2522908	0.0737018	0.0688742	0.00482767	-0.0196188	0.0292741	0.754993	0.806194	#N/A	#N/A	#N/A	#N/A	#N/A	#N/A	FALSE
MMEL1	ENSG00000142606.11	1	2522078	2564481	0.0737018	0.0688742	0.00482767	-0.0196188	0.0292741	0.754993	0.806194	#N/A	#N/A	#N/A	#N/A	#N/A	#N/A	FALSE
TTC34	ENSG00000215912.7	1	2567415	2718286	0.0745394	0.0675497	0.00698969	-0.0173812	0.0313606	0.62262	0.688571	#N/A	#N/A	#N/A	#N/A	#N/A	#N/A	FALSE
ACTRT2	ENSG00000169717.5	1	2938046	2939465	0.0728643	0.0701987	0.00266565	-0.0218556	0.0271869	0.894996	0.925536	#N/A	#N/A	#N/A	#N/A	#N/A	#N/A	FALSE
PRDM16	ENSG00000142611.12	1	2985732	3355185	0.0753769	0.0688742	0.00650271	-0.0180416	0.0310471	0.653694	0.717222	#N/A	#N/A	#N/A	#N/A	#N/A	#N/A	FALSE
ARHGEF16	ENSG00000130762.10	1	3370990	3397677	0.0703518	0.0675497	0.00280209	-0.0213201	0.0269243	0.884095	0.91567	#N/A	#N/A	#N/A	#N/A	#N/A	#N/A	FALSE
MEGF6	ENSG00000162591.11	1	3406484	3528059	0.0703518	0.0688742	0.00147759	-0.0227706	0.0257258	0.973295	0.990681	#N/A	#N/A	#N/A	#N/A	#N/A	#N/A	FALSE
TPRG1L	ENSG00000158109.10	1	3541566	3546691	0.0686767	0.0662252	0.00245155	-0.0214422	0.0263453	0.90662	0.935723	#N/A	#N/A	#N/A	#N/A	#N/A	#N/A	FALSE
WRAP73	ENSG00000116213.11	1	3547331	3569325	0.0695142	0.0662252	0.00328907	-0.0206555	0.0272336	0.850622	0.887387	#N/A	#N/A	#N/A	#N/A	#N/A	#N/A	FALSE
TP73	ENSG00000078900.10	1	3569084	3652765	0.0695142	0.0662252	0.00328907	-0.0206555	0.0272336	0.850622	0.887387	#N/A	#N/A	#N/A	#N/A	#N/A	#N/A	FALSE
CCDC27	ENSG00000162592.4	1	3668962	3688209	0.0703518	0.0649007	0.0054511	-0.018416	0.0293182	0.709354	0.766773	#N/A	#N/A	#N/A	#N/A	#N/A	#N/A	FALSE
SMIM1	ENSG00000235169.3	1	3689352	3692546	0.0711893	0.0649007	0.00628862	-0.0176291	0.0302064	0.658042	0.721422	#N/A	#N/A	#N/A	#N/A	#N/A	#N/A	FALSE
LRRC47	ENSG00000130764.5	1	3696784	3713068	0.0711893	0.0649007	0.00628862	-0.0176291	0.0302064	0.658042	0.721422	#N/A	#N/A	#N/A	#N/A	#N/A	#N/A	FALSE
CEP104	ENSG00000116198.8	1	3728645	3773778	0.0703518	0.0649007	0.0054511	-0.018416	0.0293182	0.709354	0.766773	#N/A	#N/A	#N/A	#N/A	#N/A	#N/A	FALSE
DFFB	ENSG00000169598.11	1	3773845	3801993	0.0703518	0.0649007	0.0054511	-0.018416	0.0293182	0.709354	0.766773	#N/A	#N/A	#N/A	#N/A	#N/A	#N/A	FALSE
C1orf174	ENSG00000198912.6	1	3805689	3816857	0.0686767	0.0649007	0.00377605	-0.019989	0.0275411	0.816941	0.858845	#N/A	#N/A	#N/A	#N/A	#N/A	#N/A	FALSE
AJAP1	ENSG00000196581.6	1	4714792	4852594	0.0670017	0.0596026	0.00739903	-0.0157343	0.0305324	0.579155	0.648924	#N/A	#N/A	#N/A	#N/A	#N/A	#N/A	FALSE
NPHP4	ENSG00000131697.13	1	5922871	6052533	0.0661642	0.0622517	0.0039125	-0.0194352	0.0272602	0.804414	0.84751	#N/A	#N/A	#N/A	#N/A	#N/A	#N/A	FALSE
KCNAB2	ENSG00000069424.10	1	6051526	6161253	0.0670017	0.0649007	0.00210101	-0.0215611	0.0257631	0.929688	0.953283	#N/A	#N/A	#N/A	#N/A	#N/A	#N/A	FALSE
AL035406.1	ENSG00000268332.1	1	6100630	6101399	0.0653266	0.0622517	0.00307498	-0.0202201	0.0263701	0.86105	0.896005	#N/A	#N/A	#N/A	#N/A	#N/A	#N/A	FALSE
CHD5	ENSG00000116254.13	1	6161853	6240183	0.0661642	0.0662252	-6.10115e-05	-0.0227809	0.0226589	1	1	#N/A	#N/A	#N/A	#N/A	#N/A	#N/A	FALSE
RPL22	ENSG00000116251.5	1	6241329	6269449	0.0653266	0.0675497	-0.00222304	-0.02604	0.0215939	0.921303	0.946099	#N/A	#N/A	#N/A	#N/A	#N/A	#N/A	FALSE
RNF207	ENSG00000158286.8	1	6265535	6281359	0.0653266	0.0662252	-0.000898532	-0.0244043	0.0226072	1	1	#N/A	#N/A	#N/A	#N/A	#N/A	#N/A	FALSE
ICMT	ENSG00000116237.11	1	6281253	6296032	0.0653266	0.0662252	-0.000898532	-0.0244043	0.0226072	1	1	#N/A	#N/A	#N/A	#N/A	#N/A	#N/A	FALSE
HES3	ENSG00000173673.7	1	6304252	6305638	0.0644891	0.0662252	-0.00173605	-0.0253724	0.0219002	0.954482	0.974853	#N/A	#N/A	#N/A	#N/A	#N/A	#N/A	FALSE
GPR153	ENSG00000158292.6	1	6307406	6321035	0.0644891	0.0662252	-0.00173605	-0.0253724	0.0219002	0.954482	0.974853	#N/A	#N/A	#N/A	#N/A	#N/A	#N/A	FALSE
ACOT7	ENSG00000097021.15	1	6324329	6454451	0.0661642	0.0649007	0.00126349	-0.0223468	0.0248738	0.98736	1	#N/A	#N/A	#N/A	#N/A	#N/A	#N/A	FALSE
HES2	ENSG00000069812.7	1	6472478	6484730	0.0653266	0.0635762	0.00175047	-0.0216768	0.0251778	0.95331	0.973911	#N/A	#N/A	#N/A	#N/A	#N/A	#N/A	FALSE
ESPN	ENSG00000187017.10	1	6484848	6521430	0.0653266	0.0635762	0.00175047	-0.0216768	0.0251778	0.95331	0.973911	#N/A	#N/A	#N/A	#N/A	#N/A	#N/A	FALSE
TNFRSF25	ENSG00000215788.5	1	6521211	6526255	0.0644891	0.0635762	0.000912953	-0.0222938	0.0241197	1	1	#N/A	#N/A	#N/A	#N/A	#N/A	#N/A	FALSE
PLEKHG5	ENSG00000171680.16	1	6526152	6580121	0.0644891	0.0635762	0.000912953	-0.0222938	0.0241197	1	1	#N/A	#N/A	#N/A	#N/A	#N/A	#N/A	FALSE
NOL9	ENSG00000162408.10	1	6581407	6614595	0.0644891	0.0635762	0.000912953	-0.0222938	0.0241197	1	1	#N/A	#N/A	#N/A	#N/A	#N/A	#N/A	FALSE
TAS1R1	ENSG00000173662.15	1	6615241	6639817	0.0661642	0.0635762	0.002588	-0.0208916	0.0260676	0.895526	0.925536	#N/A	#N/A	#N/A	#N/A	#N/A	#N/A	FALSE
ZBTB48	ENSG00000204859.7	1	6640061	6649340	0.0661642	0.0635762	0.002588	-0.0208916	0.0260676	0.895526	0.925536	#N/A	#N/A	#N/A	#N/A	#N/A	#N/A	FALSE
KLHL21	ENSG00000162413.12	1	6650784	6674667	0.0661642	0.0635762	0.002588	-0.0208916	0.0260676	0.895526	0.925536	#N/A	#N/A	#N/A	#N/A	#N/A	#N/A	FALSE
PHF13	ENSG00000116273.5	1	6673745	6684093	0.0653266	0.0635762	0.00175047	-0.0216768	0.0251778	0.95331	0.973911	#N/A	#N/A	#N/A	#N/A	#N/A	#N/A	FALSE
THAP3	ENSG00000041988.11	1	6684926	6695646	0.0653266	0.0635762	0.00175047	-0.0216768	0.0251778	0.95331	0.973911	#N/A	#N/A	#N/A	#N/A	#N/A	#N/A	FALSE
DNAJC11	ENSG00000007923.11	1	6694228	6761984	0.0653266	0.0635762	0.00175047	-0.0216768	0.0251778	0.95331	0.973911	#N/A	#N/A	#N/A	#N/A	#N/A	#N/A	FALSE
CAMTA1	ENSG00000171735.14	1	6845384	7829766	0.0686767	0.0675497	0.00112705	-0.0228943	0.0251484	0.996867	1	#N/A	#N/A	#N/A	#N/A	#N/A	#N/A	FALSE
VAMP3	ENSG00000049245.8	1	7831329	7841492	0.0661642	0.0662252	-6.10115e-05	-0.0227809	0.0226589	1	1	#N/A	#N/A	#N/A	#N/A	#N/A	#N/A	FALSE
PER3	ENSG00000049246.10	1	7844380	7905237	0.0661642	0.0649007	0.00126349	-0.0223468	0.0248738	0.98736	1	#N/A	#N/A	#N/A	#N/A	#N/A	#N/A	FALSE
UTS2	ENSG00000049247.9	1	7903143	7913572	0.0661642	0.0649007	0.00126349	-0.0223468	0.0248738	0.98736	1	#N/A	#N/A	#N/A	#N/A	#N/A	#N/A	FALSE
TNFRSF9	ENSG00000049249.4	1	7979907	8000926	0.0644891	0.0662252	-0.00173605	-0.0253724	0.0219002	0.954482	0.974853	#N/A	#N/A	#N/A	#N/A	#N/A	#N/A	FALSE
PARK7	ENSG00000116288.8	1	8014351	8045565	0.0644891	0.0662252	-0.00173605	-0.0253724	0.0219002	0.954482	0.974853	#N/A	#N/A	#N/A	#N/A	#N/A	#N/A	FALSE
ERRFI1	ENSG00000116285.8	1	8064464	8086368	0.0653266	0.0662252	-0.000898532	-0.0244043	0.0226072	1	1	#N/A	#N/A	#N/A	#N/A	#N/A	#N/A	FALSE
SLC45A1	ENSG00000162426.10	1	8377886	8404227	0.0670017	0.0675497	-0.000547994	-0.0239345	0.0228386	1	1	#N/A	#N/A	#N/A	#N/A	#N/A	#N/A	FALSE
RERE	ENSG00000142599.13	1	8412457	8877702	0.0703518	0.0701987	0.000153083	-0.023292	0.0235982	1	1	#N/A	#N/A	#N/A	#N/A	#N/A	#N/A	FALSE
ENO1	ENSG00000074800.9	1	8921061	8939308	0.0644891	0.0662252	-0.00173605	-0.0253724	0.0219002	0.954482	0.974853	#N/A	#N/A	#N/A	#N/A	#N/A	#N/A	FALSE
CA6	ENSG00000131686.10	1	9005926	9035151	0.0636516	0.0649007	-0.00124907	-0.0247028	0.0222046	0.988229	1	#N/A	#N/A	#N/A	#N/A	#N/A	#N/A	FALSE
SLC2A7	ENSG00000197241.3	1	9063359	9086404	0.0636516	0.0635762	7.54323e-05	-0.022241	0.0223919	1	1	#N/A	#N/A	#N/A	#N/A	#N/A	#N/A	FALSE
SLC2A5	ENSG00000142583.13	1	9095166	9148537	0.0628141	0.0635762	-0.000762089	-0.0237122	0.022188	1	1	#N/A	#N/A	#N/A	#N/A	#N/A	#N/A	FALSE
GPR157	ENSG00000180758.10	1	9160364	9189229	0.0628141	0.0635762	-0.000762089	-0.0237122	0.022188	1	1	#N/A	#N/A	#N/A	#N/A	#N/A	#N/A	FALSE
H6PD	ENSG00000049239.8	1	9294834	9331396	0.0636516	0.0622517	0.00139994	-0.0217893	0.0245891	0.977497	0.993865	#N/A	#N/A	#N/A	#N/A	#N/A	#N/A	FALSE
SPSB1	ENSG00000171621.9	1	9352939	9429591	0.0644891	0.0622517	0.00223746	-0.0210048	0.0254797	0.918838	0.943855	#N/A	#N/A	#N/A	#N/A	#N/A	#N/A	FALSE
SLC25A33	ENSG00000171612.6	1	9599541	9645237	0.0628141	0.0622517	0.000562415	-0.0220549	0.0231797	1	1	#N/A	#N/A	#N/A	#N/A	#N/A	#N/A	FALSE
TMEM201	ENSG00000188807.8	1	9648932	9674935	0.0628141	0.0622517	0.000562415	-0.0220549	0.0231797	1	1	#N/A	#N/A	#N/A	#N/A	#N/A	#N/A	FALSE
PIK3CD	ENSG00000171608.11	1	9711790	9789172	0.0636516	0.0635762	7.54323e-05	-0.022241	0.0223919	1	1	#N/A	#N/A	#N/A	#N/A	#N/A	#N/A	FALSE
C1orf200	ENSG00000179840.5	1	9712668	9714644	0.0628141	0.0635762	-0.000762089	-0.0237122	0.022188	1	1	#N/A	#N/A	#N/A	#N/A	#N/A	#N/A	FALSE
CLSTN1	ENSG00000171603.12	1	9789084	9884584	0.0636516	0.0635762	7.54323e-05	-0.022241	0.0223919	1	1	#N/A	#N/A	#N/A	#N/A	#N/A	#N/A	FALSE
CTNNBIP1	ENSG00000178585.10	1	9908334	9970394	0.0644891	0.0635762	0.000912953	-0.0222938	0.0241197	1	1	#N/A	#N/A	#N/A	#N/A	#N/A	#N/A	FALSE
LZIC	ENSG00000162441.7	1	9982173	10003465	0.0644891	0.0649007	-0.00041155	-0.0232482	0.0224251	1	1	#N/A	#N/A	#N/A	#N/A	#N/A	#N/A	FALSE
NMNAT1	ENSG00000173614.9	1	10003486	10045559	0.0644891	0.0649007	-0.00041155	-0.0232482	0.0224251	1	1	#N/A	#N/A	#N/A	#N/A	#N/A	#N/A	FALSE
RBP7	ENSG00000162444.11	1	10057264	10076078	0.0636516	0.0649007	-0.00124907	-0.0247028	0.0222046	0.988229	1	#N/A	#N/A	#N/A	#N/A	#N/A	#N/A	FALSE
UBE4B	ENSG00000130939.14	1	10092890	10241297	0.0644891	0.0635762	0.000912953	-0.0222938	0.0241197	1	1	#N/A	#N/A	#N/A	#N/A	#N/A	#N/A	FALSE
KIF1B	ENSG00000054523.12	1	10270863	10441661	0.0644891	0.0635762	0.000912953	-0.0222938	0.0241197	1	1	#N/A	#N/A	#N/A	#N/A	#N/A	#N/A	FALSE
PGD	ENSG00000142657.16	1	10458649	10480201	0.0644891	0.0635762	0.000912953	-0.0222938	0.0241197	1	1	#N/A	#N/A	#N/A	#N/A	#N/A	#N/A	FALSE
APITD1	ENSG00000175279.17	1	10490159	10512210	0.0644891	0.0649007	-0.00041155	-0.0232482	0.0224251	1	1	#N/A	#N/A	#N/A	#N/A	#N/A	#N/A	FALSE
APITD1-CORT	ENSG00000251503.3	1	10490159	10512210	0.0644891	0.0649007	-0.00041155	-0.0232482	0.0224251	1	1	#N/A	#N/A	#N/A	#N/A	#N/A	#N/A	FALSE
CORT	ENSG00000241563.2	1	10509776	10511959	0.0644891	0.0649007	-0.00041155	-0.0232482	0.0224251	1	1	#N/A	#N/A	#N/A	#N/A	#N/A	#N/A	FALSE
DFFA	ENSG00000160049.7	1	10516579	10532583	0.0644891	0.0649007	-0.00041155	-0.0232482	0.0224251	1	1	#N/A	#N/A	#N/A	#N/A	#N/A	#N/A	FALSE
PEX14	ENSG00000142655.8	1	10532345	10690815	0.0670017	0.0649007	0.00210101	-0.0215611	0.0257631	0.929688	0.953283	#N/A	#N/A	#N/A	#N/A	#N/A	#N/A	FALSE
CASZ1	ENSG00000130940.10	1	10696661	10856707	0.0661642	0.0662252	-6.10115e-05	-0.0227809	0.0226589	1	1	#N/A	#N/A	#N/A	#N/A	#N/A	#N/A	FALSE
C1orf127	ENSG00000175262.10	1	11006528	11042094	0.0670017	0.0649007	0.00210101	-0.0215611	0.0257631	0.929688	0.953283	#N/A	#N/A	#N/A	#N/A	#N/A	#N/A	FALSE
TARDBP	ENSG00000120948.11	1	11072414	11085796	0.0644891	0.0649007	-0.00041155	-0.0232482	0.0224251	1	1	#N/A	#N/A	#N/A	#N/A	#N/A	#N/A	FALSE
MASP2	ENSG00000009724.12	1	11086580	11107290	0.0644891	0.0649007	-0.00041155	-0.0232482	0.0224251	1	1	#N/A	#N/A	#N/A	#N/A	#N/A	#N/A	FALSE
SRM	ENSG00000116649.5	1	11114641	11120081	0.0636516	0.0649007	-0.00124907	-0.0247028	0.0222046	0.988229	1	#N/A	#N/A	#N/A	#N/A	#N/A	#N/A	FALSE
EXOSC10	ENSG00000171824.9	1	11126675	11159938	0.0636516	0.0649007	-0.00124907	-0.0247028	0.0222046	0.988229	1	#N/A	#N/A	#N/A	#N/A	#N/A	#N/A	FALSE
MTOR	ENSG00000198793.8	1	11166592	11322564	0.0628141	0.0649007	-0.00208659	-0.0254876	0.0213144	0.929396	0.953283	#N/A	#N/A	#N/A	#N/A	#N/A	#N/A	FALSE
ANGPTL7	ENSG00000171819.4	1	11249398	11256038	0.0628141	0.0649007	-0.00208659	-0.0254876	0.0213144	0.929396	0.953283	#N/A	#N/A	#N/A	#N/A	#N/A	#N/A	FALSE
UBIAD1	ENSG00000120942.9	1	11333263	11356106	0.0628141	0.0649007	-0.00208659	-0.0254876	0.0213144	0.929396	0.953283	#N/A	#N/A	#N/A	#N/A	#N/A	#N/A	FALSE
PTCHD2	ENSG00000204624.6	1	11539223	11597641	0.0636516	0.0649007	-0.00124907	-0.0247028	0.0222046	0.988229	1	#N/A	#N/A	#N/A	#N/A	#N/A	#N/A	FALSE
FBXO2	ENSG00000116661.9	1	11708424	11715842	0.0636516	0.0649007	-0.00124907	-0.0247028	0.0222046	0.988229	1	#N/A	#N/A	#N/A	#N/A	#N/A	#N/A	FALSE
FBXO44	ENSG00000132879.9	1	11714432	11723384	0.0636516	0.0649007	-0.00124907	-0.0247028	0.0222046	0.988229	1	#N/A	#N/A	#N/A	#N/A	#N/A	#N/A	FALSE
FBXO6	ENSG00000116663.6	1	11724181	11734411	0.0636516	0.0635762	7.54323e-05	-0.022241	0.0223919	1	1	#N/A	#N/A	#N/A	#N/A	#N/A	#N/A	FALSE
MAD2L2	ENSG00000116670.10	1	11734537	11751707	0.0636516	0.0649007	-0.00124907	-0.0247028	0.0222046	0.988229	1	#N/A	#N/A	#N/A	#N/A	#N/A	#N/A	FALSE
DRAXIN	ENSG00000162490.6	1	11751786	11785914	0.0636516	0.0662252	-0.00257357	-0.0261577	0.0210106	0.896141	0.926024	#N/A	#N/A	#N/A	#N/A	#N/A	#N/A	FALSE
AGTRAP	ENSG00000177674.11	1	11796141	11814859	0.0636516	0.0675497	-0.00389808	-0.0276116	0.0198154	0.806091	0.849	#N/A	#N/A	#N/A	#N/A	#N/A	#N/A	FALSE
C1orf167	ENSG00000215910.3	1	11821844	11849642	0.0644891	0.0675497	-0.00306056	-0.0268259	0.0207048	0.863544	0.898119	#N/A	#N/A	#N/A	#N/A	#N/A	#N/A	FALSE
MTHFR	ENSG00000177000.6	1	11845780	11866977	0.0636516	0.0662252	-0.00257357	-0.0261577	0.0210106	0.896141	0.926024	#N/A	#N/A	#N/A	#N/A	#N/A	#N/A	FALSE
CLCN6	ENSG00000011021.17	1	11866207	11903201	0.0628141	0.0662252	-0.0034111	-0.0269429	0.0201207	0.837929	0.877254	#N/A	#N/A	#N/A	#N/A	#N/A	#N/A	FALSE
NPPA	ENSG00000175206.6	1	11905766	11908402	0.0628141	0.0662252	-0.0034111	-0.0269429	0.0201207	0.837929	0.877254	#N/A	#N/A	#N/A	#N/A	#N/A	#N/A	FALSE
NPPB	ENSG00000120937.8	1	11917521	11918988	0.0628141	0.0662252	-0.0034111	-0.0269429	0.0201207	0.837929	0.877254	#N/A	#N/A	#N/A	#N/A	#N/A	#N/A	FALSE
KIAA2013	ENSG00000116685.11	1	11979648	11986485	0.0619765	0.0662252	-0.00424862	-0.0277278	0.0192306	0.780163	0.827478	#N/A	#N/A	#N/A	#N/A	#N/A	#N/A	FALSE
PLOD1	ENSG00000083444.12	1	11994262	12035595	0.0628141	0.0662252	-0.0034111	-0.0269429	0.0201207	0.837929	0.877254	#N/A	#N/A	#N/A	#N/A	#N/A	#N/A	FALSE
MFN2	ENSG00000116688.12	1	12040238	12073571	0.0619765	0.0649007	-0.00292411	-0.0262722	0.020424	0.870507	0.904102	#N/A	#N/A	#N/A	#N/A	#N/A	#N/A	FALSE
MIIP	ENSG00000116691.6	1	12079523	12092102	0.0619765	0.0635762	-0.00159961	-0.0248155	0.0216162	0.963276	0.982079	#N/A	#N/A	#N/A	#N/A	#N/A	#N/A	FALSE
TNFRSF8	ENSG00000120949.10	1	12123434	12204264	0.0619765	0.0622517	-0.000275106	-0.0225516	0.0220014	1	1	#N/A	#N/A	#N/A	#N/A	#N/A	#N/A	FALSE
TNFRSF1B	ENSG00000028137.12	1	12227060	12269285	0.0619765	0.0635762	-0.00159961	-0.0248155	0.0216162	0.963276	0.982079	#N/A	#N/A	#N/A	#N/A	#N/A	#N/A	FALSE
VPS13D	ENSG00000048707.9	1	12290124	12572099	0.0628141	0.0635762	-0.000762089	-0.0237122	0.022188	1	1	#N/A	#N/A	#N/A	#N/A	#N/A	#N/A	FALSE
DHRS3	ENSG00000162496.4	1	12627939	12677737	0.0628141	0.0622517	0.000562415	-0.0220549	0.0231797	1	1	#N/A	#N/A	#N/A	#N/A	#N/A	#N/A	FALSE
AADACL4	ENSG00000204518.2	1	12704566	12727097	0.0619765	0.0622517	-0.000275106	-0.0225516	0.0220014	1	1	#N/A	#N/A	#N/A	#N/A	#N/A	#N/A	FALSE
AADACL3	ENSG00000188984.7	1	12776118	12788726	0.0619765	0.0622517	-0.000275106	-0.0225516	0.0220014	1	1	#N/A	#N/A	#N/A	#N/A	#N/A	#N/A	FALSE
C1orf158	ENSG00000157330.5	1	12806163	12823847	0.0628141	0.0596026	0.00321142	-0.0196545	0.0260773	0.848831	0.885851	#N/A	#N/A	#N/A	#N/A	#N/A	#N/A	FALSE
PRAMEF12	ENSG00000116726.4	1	12834984	12838049	0.0628141	0.0596026	0.00321142	-0.0196545	0.0260773	0.848831	0.885851	#N/A	#N/A	#N/A	#N/A	#N/A	#N/A	FALSE
PRAMEF1	ENSG00000116721.9	1	12851546	12856777	0.0619765	0.0582781	0.0036984	-0.0189761	0.0263729	0.81341	0.855688	#N/A	#N/A	#N/A	#N/A	#N/A	#N/A	FALSE
PRAMEF11	ENSG00000204513.5	1	12884468	12891264	0.0619765	0.0582781	0.0036984	-0.0189761	0.0263729	0.81341	0.855688	#N/A	#N/A	#N/A	#N/A	#N/A	#N/A	FALSE
HNRNPCL1	ENSG00000179172.7	1	12907261	12908578	0.0628141	0.0582781	0.00453592	-0.0181931	0.027265	0.756312	0.807027	#N/A	#N/A	#N/A	#N/A	#N/A	#N/A	FALSE
PRAMEF2	ENSG00000120952.4	1	12916941	12921764	0.0636516	0.0582781	0.00537345	-0.0174099	0.0281568	0.700941	0.758777	#N/A	#N/A	#N/A	#N/A	#N/A	#N/A	FALSE
PRAMEF4	ENSG00000243073.3	1	12939045	12946025	0.0628141	0.0582781	0.00453592	-0.0181931	0.027265	0.756312	0.807027	#N/A	#N/A	#N/A	#N/A	#N/A	#N/A	FALSE
PRAMEF10	ENSG00000187545.5	1	12952727	12958101	0.0619765	0.0596026	0.0023739	-0.0204378	0.0251856	0.90755	0.935723	#N/A	#N/A	#N/A	#N/A	#N/A	#N/A	FALSE
PRAMEF7	ENSG00000204510.1	1	12976450	12980569	0.061139	0.0609272	0.000211876	-0.0218126	0.0222363	1	1	#N/A	#N/A	#N/A	#N/A	#N/A	#N/A	FALSE
PRAMEF6	ENSG00000232423.3	1	12998181	13117751	0.0619765	0.0609272	0.0010494	-0.0218667	0.0239655	1	1	#N/A	#N/A	#N/A	#N/A	#N/A	#N/A	FALSE
PRAMEF22	ENSG00000204508.3	1	13035543	13038381	0.0619765	0.0609272	0.0010494	-0.0218667	0.0239655	1	1	#N/A	#N/A	#N/A	#N/A	#N/A	#N/A	FALSE
WI2-3308P17.2	ENSG00000239810.2	1	13052394	13052998	0.0619765	0.0609272	0.0010494	-0.0218667	0.0239655	1	1	#N/A	#N/A	#N/A	#N/A	#N/A	#N/A	FALSE
PRAMEF26	ENSG00000229571.2	1	13216356	13219581	0.0619765	0.0596026	0.0023739	-0.0204378	0.0251856	0.90755	0.935723	#N/A	#N/A	#N/A	#N/A	#N/A	#N/A	FALSE
PRAMEF3	ENSG00000204503.5	1	13328196	13331692	0.0619765	0.0596026	0.0023739	-0.0204378	0.0251856	0.90755	0.935723	#N/A	#N/A	#N/A	#N/A	#N/A	#N/A	FALSE
PRAMEF5	ENSG00000204502.2	1	13359819	13369057	0.0619765	0.0596026	0.0023739	-0.0204378	0.0251856	0.90755	0.935723	#N/A	#N/A	#N/A	#N/A	#N/A	#N/A	FALSE
PRAMEF8	ENSG00000182330.6	1	13386646	13390765	0.0619765	0.0596026	0.0023739	-0.0204378	0.0251856	0.90755	0.935723	#N/A	#N/A	#N/A	#N/A	#N/A	#N/A	FALSE
PRAMEF9	ENSG00000204501.2	1	13421176	13428191	0.0619765	0.0596026	0.0023739	-0.0204378	0.0251856	0.90755	0.935723	#N/A	#N/A	#N/A	#N/A	#N/A	#N/A	FALSE
PRAMEF13	ENSG00000204495.3	1	13447414	13452656	0.0619765	0.0596026	0.0023739	-0.0204378	0.0251856	0.90755	0.935723	#N/A	#N/A	#N/A	#N/A	#N/A	#N/A	FALSE
PRAMEF18	ENSG00000204491.2	1	13474689	13477522	0.0619765	0.0596026	0.0023739	-0.0204378	0.0251856	0.90755	0.935723	#N/A	#N/A	#N/A	#N/A	#N/A	#N/A	FALSE
PRAMEF16	ENSG00000204488.3	1	13495254	13498260	0.0619765	0.0596026	0.0023739	-0.0204378	0.0251856	0.90755	0.935723	#N/A	#N/A	#N/A	#N/A	#N/A	#N/A	FALSE
PRAMEF21	ENSG00000204486.3	1	13516066	13526943	0.0619765	0.0596026	0.0023739	-0.0204378	0.0251856	0.90755	0.935723	#N/A	#N/A	#N/A	#N/A	#N/A	#N/A	FALSE
PRAMEF15	ENSG00000157358.7	1	13641973	13648988	0.0619765	0.0596026	0.0023739	-0.0204378	0.0251856	0.90755	0.935723	#N/A	#N/A	#N/A	#N/A	#N/A	#N/A	FALSE
PRAMEF14	ENSG00000204481.6	1	13668269	13673511	0.0619765	0.0596026	0.0023739	-0.0204378	0.0251856	0.90755	0.935723	#N/A	#N/A	#N/A	#N/A	#N/A	#N/A	FALSE
PRAMEF19	ENSG00000204480.6	1	13694889	13698405	0.0619765	0.0596026	0.0023739	-0.0204378	0.0251856	0.90755	0.935723	#N/A	#N/A	#N/A	#N/A	#N/A	#N/A	FALSE
PRAMEF17	ENSG00000204479.4	1	13716092	13719089	0.0619765	0.0596026	0.0023739	-0.0204378	0.0251856	0.90755	0.935723	#N/A	#N/A	#N/A	#N/A	#N/A	#N/A	FALSE
PRAMEF20	ENSG00000204478.5	1	13736907	13747803	0.0619765	0.0596026	0.0023739	-0.0204378	0.0251856	0.90755	0.935723	#N/A	#N/A	#N/A	#N/A	#N/A	#N/A	FALSE
LRRC38	ENSG00000162494.5	1	13801445	13840543	0.0628141	0.0609272	0.00188692	-0.0211146	0.0248884	0.94274	0.965549	#N/A	#N/A	#N/A	#N/A	#N/A	#N/A	FALSE
PDPN	ENSG00000162493.12	1	13909960	13944452	0.0628141	0.0622517	0.000562415	-0.0220549	0.0231797	1	1	#N/A	#N/A	#N/A	#N/A	#N/A	#N/A	FALSE
PRDM2	ENSG00000116731.18	1	14026693	14151574	0.0644891	0.0609272	0.00356196	-0.0195466	0.0266705	0.826315	0.866309	#N/A	#N/A	#N/A	#N/A	#N/A	#N/A	FALSE
KAZN	ENSG00000189337.11	1	14925200	15444539	0.0686767	0.0609272	0.00774956	-0.0156225	0.0311216	0.562612	0.634449	#N/A	#N/A	#N/A	#N/A	#N/A	#N/A	FALSE
TMEM51	ENSG00000171729.9	1	15479028	15546976	0.0695142	0.0609272	0.00858709	-0.014837	0.0320112	0.516127	0.591468	#N/A	#N/A	#N/A	#N/A	#N/A	#N/A	FALSE
C1orf195	ENSG00000204464.3	1	15490840	15497813	0.0678392	0.0609272	0.00691204	-0.0164078	0.0302319	0.611382	0.679158	#N/A	#N/A	#N/A	#N/A	#N/A	#N/A	FALSE
FHAD1	ENSG00000142621.15	1	15573768	15726779	0.0695142	0.0609272	0.00858709	-0.014837	0.0320112	0.516127	0.591468	#N/A	#N/A	#N/A	#N/A	#N/A	#N/A	FALSE
EFHD2	ENSG00000142634.8	1	15736391	15756839	0.0661642	0.0596026	0.00656151	-0.0165188	0.0296418	0.629165	0.694821	#N/A	#N/A	#N/A	#N/A	#N/A	#N/A	FALSE
CTRC	ENSG00000162438.7	1	15764935	15775737	0.0661642	0.0596026	0.00656151	-0.0165188	0.0296418	0.629165	0.694821	#N/A	#N/A	#N/A	#N/A	#N/A	#N/A	FALSE
CELA2A	ENSG00000142615.7	1	15783223	15798586	0.0653266	0.0596026	0.00572398	-0.0173031	0.0287511	0.681327	0.742009	#N/A	#N/A	#N/A	#N/A	#N/A	#N/A	FALSE
CELA2B	ENSG00000215704.5	1	15792404	15817895	0.0653266	0.0609272	0.00439948	-0.0187622	0.0275612	0.769981	0.819811	#N/A	#N/A	#N/A	#N/A	#N/A	#N/A	FALSE
CASP9	ENSG00000132906.13	1	15817327	15853029	0.0653266	0.0609272	0.00439948	-0.0187622	0.0275612	0.769981	0.819811	#N/A	#N/A	#N/A	#N/A	#N/A	#N/A	FALSE
DNAJC16	ENSG00000116138.8	1	15853308	15918874	0.0661642	0.0622517	0.0039125	-0.0194352	0.0272602	0.804414	0.84751	#N/A	#N/A	#N/A	#N/A	#N/A	#N/A	FALSE
AGMAT	ENSG00000116771.5	1	15898848	15911605	0.0661642	0.0622517	0.0039125	-0.0194352	0.0272602	0.804414	0.84751	#N/A	#N/A	#N/A	#N/A	#N/A	#N/A	FALSE
DDI2	ENSG00000197312.7	1	15943995	15995539	0.0670017	0.0622517	0.00475002	-0.0186501	0.0281501	0.749189	0.801142	#N/A	#N/A	#N/A	#N/A	#N/A	#N/A	FALSE
RSC1A1	ENSG00000215695.1	1	15986364	15988217	0.0670017	0.0609272	0.00607452	-0.0171928	0.0293419	0.66231	0.725201	#N/A	#N/A	#N/A	#N/A	#N/A	#N/A	FALSE
PLEKHM2	ENSG00000116786.7	1	16010827	16061264	0.0670017	0.0596026	0.00739903	-0.0157343	0.0305324	0.579155	0.648924	#N/A	#N/A	#N/A	#N/A	#N/A	#N/A	FALSE
SLC25A34	ENSG00000162461.7	1	16062900	16067891	0.0670017	0.0596026	0.00739903	-0.0157343	0.0305324	0.579155	0.648924	#N/A	#N/A	#N/A	#N/A	#N/A	#N/A	FALSE
TMEM82	ENSG00000162460.6	1	16068917	16074477	0.0670017	0.0596026	0.00739903	-0.0157343	0.0305324	0.579155	0.648924	#N/A	#N/A	#N/A	#N/A	#N/A	#N/A	FALSE
FBLIM1	ENSG00000162458.8	1	16083102	16113089	0.0678392	0.0582781	0.00956105	-0.0134902	0.0326123	0.456629	0.537161	#N/A	#N/A	#N/A	#N/A	#N/A	#N/A	FALSE
SPEN	ENSG00000065526.6	1	16174359	16266955	0.0670017	0.0582781	0.00872353	-0.0142746	0.0317217	0.50069	0.578499	#N/A	#N/A	#N/A	#N/A	#N/A	#N/A	FALSE
ZBTB17	ENSG00000116809.7	1	16268364	16302627	0.0661642	0.0582781	0.00788601	-0.0150588	0.0308308	0.547257	0.620174	#N/A	#N/A	#N/A	#N/A	#N/A	#N/A	FALSE
C1orf64	ENSG00000183888.4	1	16330731	16335302	0.0661642	0.0582781	0.00788601	-0.0150588	0.0308308	0.547257	0.620174	#N/A	#N/A	#N/A	#N/A	#N/A	#N/A	FALSE
HSPB7	ENSG00000173641.13	1	16340523	16346089	0.0661642	0.0582781	0.00788601	-0.0150588	0.0308308	0.547257	0.620174	#N/A	#N/A	#N/A	#N/A	#N/A	#N/A	FALSE
CLCNKA	ENSG00000186510.7	1	16345370	16360545	0.0661642	0.0582781	0.00788601	-0.0150588	0.0308308	0.547257	0.620174	#N/A	#N/A	#N/A	#N/A	#N/A	#N/A	FALSE
CLCNKB	ENSG00000184908.13	1	16370272	16383803	0.0661642	0.0582781	0.00788601	-0.0150588	0.0308308	0.547257	0.620174	#N/A	#N/A	#N/A	#N/A	#N/A	#N/A	FALSE
FAM131C	ENSG00000185519.8	1	16384264	16400127	0.0661642	0.0582781	0.00788601	-0.0150588	0.0308308	0.547257	0.620174	#N/A	#N/A	#N/A	#N/A	#N/A	#N/A	FALSE
EPHA2	ENSG00000142627.9	1	16450832	16482582	0.0644891	0.0596026	0.00488646	-0.0180871	0.0278601	0.735468	0.788552	#N/A	#N/A	#N/A	#N/A	#N/A	#N/A	FALSE
ARHGEF19	ENSG00000142632.12	1	16524349	16539104	0.0653266	0.0582781	0.00704849	-0.0158427	0.0299397	0.596241	0.665	#N/A	#N/A	#N/A	#N/A	#N/A	#N/A	FALSE
C1orf134	ENSG00000204377.3	1	16555368	16556038	0.0653266	0.0596026	0.00572398	-0.0173031	0.0287511	0.681327	0.742009	#N/A	#N/A	#N/A	#N/A	#N/A	#N/A	FALSE
RSG1	ENSG00000132881.7	1	16558195	16563657	0.0653266	0.0596026	0.00572398	-0.0173031	0.0287511	0.681327	0.742009	#N/A	#N/A	#N/A	#N/A	#N/A	#N/A	FALSE
FBXO42	ENSG00000037637.6	1	16573334	16678949	0.0653266	0.0596026	0.00572398	-0.0173031	0.0287511	0.681327	0.742009	#N/A	#N/A	#N/A	#N/A	#N/A	#N/A	FALSE
SZRD1	ENSG00000055070.12	1	16679070	16724640	0.0653266	0.0582781	0.00704849	-0.0158427	0.0299397	0.596241	0.665	#N/A	#N/A	#N/A	#N/A	#N/A	#N/A	FALSE
SPATA21	ENSG00000187144.7	1	16713612	16763919	0.0653266	0.0569536	0.00837299	-0.0143811	0.0311271	0.515757	0.591468	#N/A	#N/A	#N/A	#N/A	#N/A	#N/A	FALSE
NECAP2	ENSG00000157191.15	1	16767167	16786573	0.0653266	0.0569536	0.00837299	-0.0143811	0.0311271	0.515757	0.591468	#N/A	#N/A	#N/A	#N/A	#N/A	#N/A	FALSE
AL355149.2	ENSG00000268674.1	1	16865561	16866070	0.0619765	0.0556291	0.00634741	-0.0160488	0.0287436	0.632135	0.697585	#N/A	#N/A	#N/A	#N/A	#N/A	#N/A	FALSE
NBPF1	ENSG00000219481.6	1	16888814	16940057	0.0619765	0.0543046	0.00767191	-0.0145831	0.0299269	0.547468	0.620174	#N/A	#N/A	#N/A	#N/A	#N/A	#N/A	FALSE
AL137798.1	ENSG00000237847.2	1	16999498	17000007	0.059464	0.0529801	0.00648385	-0.0154591	0.0284268	0.616102	0.683463	#N/A	#N/A	#N/A	#N/A	#N/A	#N/A	FALSE
AL021920.2	ENSG00000268991.1	1	17060447	17060956	0.0603015	0.0516556	0.00864588	-0.0132091	0.0305009	0.482668	0.562042	#N/A	#N/A	#N/A	#N/A	#N/A	#N/A	FALSE
CROCC	ENSG00000058453.12	1	17066768	17299474	0.059464	0.0529801	0.00648385	-0.0154591	0.0284268	0.616102	0.683463	#N/A	#N/A	#N/A	#N/A	#N/A	#N/A	FALSE
MFAP2	ENSG00000117122.9	1	17300997	17307330	0.0586265	0.0529801	0.00564633	-0.0162396	0.0275322	0.670496	0.731814	#N/A	#N/A	#N/A	#N/A	#N/A	#N/A	FALSE
ATP13A2	ENSG00000159363.13	1	17312453	17338423	0.059464	0.0529801	0.00648385	-0.0154591	0.0284268	0.616102	0.683463	#N/A	#N/A	#N/A	#N/A	#N/A	#N/A	FALSE
SDHB	ENSG00000117118.5	1	17345217	17380665	0.059464	0.0529801	0.00648385	-0.0154591	0.0284268	0.616102	0.683463	#N/A	#N/A	#N/A	#N/A	#N/A	#N/A	FALSE
PADI2	ENSG00000117115.8	1	17393256	17445948	0.059464	0.0529801	0.00648385	-0.0154591	0.0284268	0.616102	0.683463	#N/A	#N/A	#N/A	#N/A	#N/A	#N/A	FALSE
PADI1	ENSG00000142623.8	1	17531621	17572500	0.0603015	0.0516556	0.00864588	-0.0132091	0.0305009	0.482668	0.562042	#N/A	#N/A	#N/A	#N/A	#N/A	#N/A	FALSE
PADI3	ENSG00000142619.4	1	17575593	17610728	0.0603015	0.0516556	0.00864588	-0.0132091	0.0305009	0.482668	0.562042	#N/A	#N/A	#N/A	#N/A	#N/A	#N/A	FALSE
PADI4	ENSG00000159339.9	1	17634690	17690499	0.059464	0.0516556	0.00780836	-0.0139895	0.0296062	0.530687	0.606045	#N/A	#N/A	#N/A	#N/A	#N/A	#N/A	FALSE
AC004824.2	ENSG00000269468.1	1	17655507	17676070	0.0586265	0.0516556	0.00697084	-0.0147695	0.0287112	0.581451	0.65097	#N/A	#N/A	#N/A	#N/A	#N/A	#N/A	FALSE
RCC2	ENSG00000179051.9	1	17733256	17766220	0.059464	0.0529801	0.00648385	-0.0154591	0.0284268	0.616102	0.683463	#N/A	#N/A	#N/A	#N/A	#N/A	#N/A	FALSE
ARHGEF10L	ENSG00000074964.12	1	17866330	18024369	0.0603015	0.0543046	0.00599687	-0.0161461	0.0281399	0.650994	0.715147	#N/A	#N/A	#N/A	#N/A	#N/A	#N/A	FALSE
ACTL8	ENSG00000117148.6	1	18081808	18153558	0.059464	0.0543046	0.00515935	-0.0169273	0.027246	0.706264	0.763688	#N/A	#N/A	#N/A	#N/A	#N/A	#N/A	FALSE
IGSF21	ENSG00000117154.7	1	18434240	18704977	0.0603015	0.0529801	0.00732138	-0.0146783	0.0293211	0.564162	0.635238	#N/A	#N/A	#N/A	#N/A	#N/A	#N/A	FALSE
KLHDC7A	ENSG00000179023.7	1	18807424	18812478	0.061139	0.0516556	0.0094834	-0.0124285	0.0313953	0.437476	0.518998	#N/A	#N/A	#N/A	#N/A	#N/A	#N/A	FALSE
PAX7	ENSG00000009709.7	1	18957500	19075360	0.061139	0.0503311	0.0108079	-0.0109582	0.032574	0.36671	0.451851	#N/A	#N/A	#N/A	#N/A	#N/A	#N/A	FALSE
TAS1R2	ENSG00000179002.5	1	19166093	19186176	0.059464	0.0516556	0.00780836	-0.0139895	0.0296062	0.530687	0.606045	#N/A	#N/A	#N/A	#N/A	#N/A	#N/A	FALSE
RP13-279N23.2	ENSG00000255275.3	1	19175767	19247615	0.0603015	0.0516556	0.00864588	-0.0132091	0.0305009	0.482668	0.562042	#N/A	#N/A	#N/A	#N/A	#N/A	#N/A	FALSE
ALDH4A1	ENSG00000159423.12	1	19197926	19229275	0.059464	0.0516556	0.00780836	-0.0139895	0.0296062	0.530687	0.606045	#N/A	#N/A	#N/A	#N/A	#N/A	#N/A	FALSE
IFFO2	ENSG00000169991.6	1	19230775	19283180	0.059464	0.0529801	0.00648385	-0.0154591	0.0284268	0.616102	0.683463	#N/A	#N/A	#N/A	#N/A	#N/A	#N/A	FALSE
UBR4	ENSG00000127481.10	1	19401000	19536770	0.059464	0.0490066	0.0104574	-0.0110458	0.0319605	0.378097	0.462797	#N/A	#N/A	#N/A	#N/A	#N/A	#N/A	FALSE
EMC1	ENSG00000127463.9	1	19542158	19578046	0.0569514	0.0450331	0.0119183	-0.00895174	0.0327884	0.295297	0.382202	#N/A	#N/A	#N/A	#N/A	#N/A	#N/A	FALSE
MRTO4	ENSG00000053372.4	1	19578033	19586622	0.0577889	0.0450331	0.0127558	-0.00817439	0.0336861	0.261748	0.348722	#N/A	#N/A	#N/A	#N/A	#N/A	#N/A	FALSE
AKR7A3	ENSG00000162482.4	1	19609052	19615744	0.0577889	0.0450331	0.0127558	-0.00817439	0.0336861	0.261748	0.348722	#N/A	#N/A	#N/A	#N/A	#N/A	#N/A	FALSE
AKR7A2	ENSG00000053371.8	1	19630459	19638640	0.0577889	0.0450331	0.0127558	-0.00817439	0.0336861	0.261748	0.348722	#N/A	#N/A	#N/A	#N/A	#N/A	#N/A	FALSE
PQLC2	ENSG00000040487.8	1	19638820	19655794	0.0577889	0.0450331	0.0127558	-0.00817439	0.0336861	0.261748	0.348722	#N/A	#N/A	#N/A	#N/A	#N/A	#N/A	FALSE
CAPZB	ENSG00000077549.13	1	19665267	19812066	0.0577889	0.0476821	0.0101068	-0.0111291	0.0313427	0.389904	0.473844	#N/A	#N/A	#N/A	#N/A	#N/A	#N/A	FALSE
MINOS1-NBL1	ENSG00000270136.1	1	19923473	19984549	0.0577889	0.0476821	0.0101068	-0.0111291	0.0313427	0.389904	0.473844	#N/A	#N/A	#N/A	#N/A	#N/A	#N/A	FALSE
MINOS1	ENSG00000173436.9	1	19923477	19956314	0.0577889	0.0476821	0.0101068	-0.0111291	0.0313427	0.389904	0.473844	#N/A	#N/A	#N/A	#N/A	#N/A	#N/A	FALSE
NBL1	ENSG00000158747.9	1	19967048	19984945	0.0577889	0.0476821	0.0101068	-0.0111291	0.0313427	0.389904	0.473844	#N/A	#N/A	#N/A	#N/A	#N/A	#N/A	FALSE
HTR6	ENSG00000158748.3	1	19991780	20006055	0.0577889	0.0463576	0.0114313	-0.00965255	0.0325152	0.321968	0.40752	#N/A	#N/A	#N/A	#N/A	#N/A	#N/A	FALSE
TMCO4	ENSG00000162542.9	1	20008706	20126438	0.0586265	0.0490066	0.00961984	-0.0118251	0.0310648	0.420127	0.502095	#N/A	#N/A	#N/A	#N/A	#N/A	#N/A	FALSE
RNF186	ENSG00000178828.5	1	20140523	20141771	0.0577889	0.0490066	0.00878232	-0.012604	0.0301687	0.465177	0.545014	#N/A	#N/A	#N/A	#N/A	#N/A	#N/A	FALSE
OTUD3	ENSG00000169914.5	1	20209006	20239438	0.0586265	0.0490066	0.00961984	-0.0118251	0.0310648	0.420127	0.502095	#N/A	#N/A	#N/A	#N/A	#N/A	#N/A	FALSE
PLA2G2E	ENSG00000188784.4	1	20246502	20250110	0.0577889	0.0490066	0.00878232	-0.012604	0.0301687	0.465177	0.545014	#N/A	#N/A	#N/A	#N/A	#N/A	#N/A	FALSE
PLA2G2A	ENSG00000188257.6	1	20301925	20306932	0.0577889	0.0476821	0.0101068	-0.0111291	0.0313427	0.389904	0.473844	#N/A	#N/A	#N/A	#N/A	#N/A	#N/A	FALSE
PLA2G5	ENSG00000127472.6	1	20354672	20417683	0.0577889	0.0490066	0.00878232	-0.012604	0.0301687	0.465177	0.545014	#N/A	#N/A	#N/A	#N/A	#N/A	#N/A	FALSE
PLA2G2D	ENSG00000117215.10	1	20438432	20446050	0.0569514	0.0476821	0.0092693	-0.0119073	0.030446	0.433311	0.515001	#N/A	#N/A	#N/A	#N/A	#N/A	#N/A	FALSE
PLA2G2F	ENSG00000158786.4	1	20465819	20476879	0.0569514	0.0476821	0.0092693	-0.0119073	0.030446	0.433311	0.515001	#N/A	#N/A	#N/A	#N/A	#N/A	#N/A	FALSE
PLA2G2C	ENSG00000187980.6	1	20487746	20503917	0.0569514	0.0476821	0.0092693	-0.0119073	0.030446	0.433311	0.515001	#N/A	#N/A	#N/A	#N/A	#N/A	#N/A	FALSE
UBXN10	ENSG00000162543.5	1	20512578	20522541	0.0569514	0.0476821	0.0092693	-0.0119073	0.030446	0.433311	0.515001	#N/A	#N/A	#N/A	#N/A	#N/A	#N/A	FALSE
VWA5B1	ENSG00000158816.11	1	20617412	20681387	0.0577889	0.0476821	0.0101068	-0.0111291	0.0313427	0.389904	0.473844	#N/A	#N/A	#N/A	#N/A	#N/A	#N/A	FALSE
CAMK2N1	ENSG00000162545.5	1	20808884	20812713	0.0569514	0.0463576	0.0105938	-0.0104304	0.031618	0.360486	0.445166	#N/A	#N/A	#N/A	#N/A	#N/A	#N/A	FALSE
MUL1	ENSG00000090432.5	1	20825943	20834654	0.0561139	0.0463576	0.00975629	-0.0112079	0.0307204	0.402153	0.48512	#N/A	#N/A	#N/A	#N/A	#N/A	#N/A	FALSE
FAM43B	ENSG00000183114.6	1	20878932	20881512	0.0561139	0.0450331	0.0110808	-0.00972878	0.0318904	0.331948	0.416785	#N/A	#N/A	#N/A	#N/A	#N/A	#N/A	FALSE
CDA	ENSG00000158825.5	1	20915441	20945401	0.0552764	0.0463576	0.00891877	-0.0119851	0.0298226	0.446995	0.52781	#N/A	#N/A	#N/A	#N/A	#N/A	#N/A	FALSE
PINK1	ENSG00000158828.5	1	20959948	20978004	0.0552764	0.0450331	0.0102433	-0.0105055	0.0309921	0.371787	0.456049	#N/A	#N/A	#N/A	#N/A	#N/A	#N/A	FALSE
DDOST	ENSG00000244038.5	1	20978270	20988000	0.0552764	0.0450331	0.0102433	-0.0105055	0.0309921	0.371787	0.456049	#N/A	#N/A	#N/A	#N/A	#N/A	#N/A	FALSE
KIF17	ENSG00000117245.8	1	20990507	21044510	0.0552764	0.0450331	0.0102433	-0.0105055	0.0309921	0.371787	0.456049	#N/A	#N/A	#N/A	#N/A	#N/A	#N/A	FALSE
SH2D5	ENSG00000189410.7	1	21046225	21059330	0.0552764	0.0450331	0.0102433	-0.0105055	0.0309921	0.371787	0.456049	#N/A	#N/A	#N/A	#N/A	#N/A	#N/A	FALSE
HP1BP3	ENSG00000127483.13	1	21069154	21113816	0.0552764	0.0450331	0.0102433	-0.0105055	0.0309921	0.371787	0.456049	#N/A	#N/A	#N/A	#N/A	#N/A	#N/A	FALSE
EIF4G3	ENSG00000075151.15	1	21132963	21503377	0.0569514	0.0463576	0.0105938	-0.0104304	0.031618	0.360486	0.445166	#N/A	#N/A	#N/A	#N/A	#N/A	#N/A	FALSE
ECE1	ENSG00000117298.10	1	21543740	21671997	0.0527638	0.0463576	0.0064062	-0.0143149	0.0271273	0.60022	0.668413	#N/A	#N/A	#N/A	#N/A	#N/A	#N/A	FALSE
NBPF3	ENSG00000142794.14	1	21766621	21811498	0.0510888	0.0450331	0.00605566	-0.0143846	0.026496	0.619293	0.685789	#N/A	#N/A	#N/A	#N/A	#N/A	#N/A	FALSE
ALPL	ENSG00000162551.9	1	21835858	21904905	0.0502513	0.0463576	0.00389364	-0.016642	0.0244293	0.778774	0.826186	#N/A	#N/A	#N/A	#N/A	#N/A	#N/A	FALSE
RAP1GAP	ENSG00000076864.15	1	21922708	21995801	0.0502513	0.0463576	0.00389364	-0.016642	0.0244293	0.778774	0.826186	#N/A	#N/A	#N/A	#N/A	#N/A	#N/A	FALSE
USP48	ENSG00000090686.11	1	22004791	22110099	0.0502513	0.0463576	0.00389364	-0.016642	0.0244293	0.778774	0.826186	#N/A	#N/A	#N/A	#N/A	#N/A	#N/A	FALSE
LDLRAD2	ENSG00000187942.7	1	22138758	22151714	0.0494137	0.0463576	0.00305612	-0.0174171	0.0235293	0.842841	0.880973	#N/A	#N/A	#N/A	#N/A	#N/A	#N/A	FALSE
HSPG2	ENSG00000142798.12	1	22148738	22263790	0.0502513	0.0463576	0.00389364	-0.016642	0.0244293	0.778774	0.826186	#N/A	#N/A	#N/A	#N/A	#N/A	#N/A	FALSE
CELA3B	ENSG00000219073.3	1	22303514	22325135	0.0510888	0.0463576	0.00473116	-0.0158666	0.025329	0.716785	0.773686	#N/A	#N/A	#N/A	#N/A	#N/A	#N/A	FALSE
CELA3A	ENSG00000142789.15	1	22328149	22339032	0.0510888	0.0450331	0.00605566	-0.0143846	0.026496	0.619293	0.685789	#N/A	#N/A	#N/A	#N/A	#N/A	#N/A	FALSE
CDC42	ENSG00000070831.11	1	22379120	22419437	0.0510888	0.0450331	0.00605566	-0.0143846	0.026496	0.619293	0.685789	#N/A	#N/A	#N/A	#N/A	#N/A	#N/A	FALSE
WNT4	ENSG00000162552.10	1	22443798	22470462	0.0502513	0.0450331	0.00521814	-0.0151595	0.0255958	0.677934	0.738811	#N/A	#N/A	#N/A	#N/A	#N/A	#N/A	FALSE
ZBTB40	ENSG00000184677.12	1	22778344	22857650	0.0519263	0.0476821	0.00424418	-0.0165707	0.0250591	0.755568	0.806587	#N/A	#N/A	#N/A	#N/A	#N/A	#N/A	FALSE
EPHA8	ENSG00000070886.6	1	22890057	22930087	0.0494137	0.0476821	0.00173162	-0.0188984	0.0223616	0.94819	0.970364	#N/A	#N/A	#N/A	#N/A	#N/A	#N/A	FALSE
C1QA	ENSG00000173372.12	1	22962999	22966101	0.0485762	0.0463576	0.0022186	-0.0181918	0.022629	0.908626	0.936132	#N/A	#N/A	#N/A	#N/A	#N/A	#N/A	FALSE
C1QC	ENSG00000159189.7	1	22970123	22974603	0.0485762	0.0463576	0.0022186	-0.0181918	0.022629	0.908626	0.936132	#N/A	#N/A	#N/A	#N/A	#N/A	#N/A	FALSE
C1QB	ENSG00000173369.11	1	22979255	22988031	0.0485762	0.0463576	0.0022186	-0.0181918	0.022629	0.908626	0.936132	#N/A	#N/A	#N/A	#N/A	#N/A	#N/A	FALSE
EPHB2	ENSG00000133216.12	1	23037332	23241818	0.0494137	0.0463576	0.00305612	-0.0174171	0.0235293	0.842841	0.880973	#N/A	#N/A	#N/A	#N/A	#N/A	#N/A	FALSE
LACTBL1	ENSG00000215906.4	1	23279536	23291831	0.0485762	0.0463576	0.0022186	-0.0181918	0.022629	0.908626	0.936132	#N/A	#N/A	#N/A	#N/A	#N/A	#N/A	FALSE
C1orf234	ENSG00000227868.2	1	23337327	23342343	0.0485762	0.0450331	0.0035431	-0.0167083	0.0237945	0.802834	0.846561	#N/A	#N/A	#N/A	#N/A	#N/A	#N/A	FALSE
KDM1A	ENSG00000004487.11	1	23345941	23410182	0.0494137	0.0450331	0.00438062	-0.0159341	0.0246953	0.73921	0.791996	#N/A	#N/A	#N/A	#N/A	#N/A	#N/A	FALSE
LUZP1	ENSG00000169641.9	1	23410516	23504301	0.0494137	0.0450331	0.00438062	-0.0159341	0.0246953	0.73921	0.791996	#N/A	#N/A	#N/A	#N/A	#N/A	#N/A	FALSE
HTR1D	ENSG00000179546.3	1	23516993	23521222	0.0494137	0.0450331	0.00438062	-0.0159341	0.0246953	0.73921	0.791996	#N/A	#N/A	#N/A	#N/A	#N/A	#N/A	FALSE
HNRNPR	ENSG00000125944.14	1	23630264	23670829	0.0477387	0.0463576	0.00138108	-0.0189663	0.0217284	0.975724	0.99253	#N/A	#N/A	#N/A	#N/A	#N/A	#N/A	FALSE
ZNF436	ENSG00000125945.10	1	23685941	23695935	0.0485762	0.0463576	0.0022186	-0.0181918	0.022629	0.908626	0.936132	#N/A	#N/A	#N/A	#N/A	#N/A	#N/A	FALSE
C1orf213	ENSG00000249087.3	1	23695490	23698332	0.0485762	0.0463576	0.0022186	-0.0181918	0.022629	0.908626	0.936132	#N/A	#N/A	#N/A	#N/A	#N/A	#N/A	FALSE
TCEA3	ENSG00000204219.5	1	23707554	23751233	0.0485762	0.0476821	0.000894095	-0.0194867	0.0212749	1	1	#N/A	#N/A	#N/A	#N/A	#N/A	#N/A	FALSE
ASAP3	ENSG00000088280.14	1	23755056	23811061	0.0494137	0.0490066	0.000407113	-0.0197041	0.0205183	1	1	#N/A	#N/A	#N/A	#N/A	#N/A	#N/A	FALSE
E2F2	ENSG00000007968.6	1	23832922	23857712	0.0494137	0.0490066	0.000407113	-0.0197041	0.0205183	1	1	#N/A	#N/A	#N/A	#N/A	#N/A	#N/A	FALSE
ID3	ENSG00000117318.8	1	23884409	23886285	0.0494137	0.0490066	0.000407113	-0.0197041	0.0205183	1	1	#N/A	#N/A	#N/A	#N/A	#N/A	#N/A	FALSE
MDS2	ENSG00000197880.4	1	23907985	23967058	0.0485762	0.0476821	0.000894095	-0.0194867	0.0212749	1	1	#N/A	#N/A	#N/A	#N/A	#N/A	#N/A	FALSE
RPL11	ENSG00000142676.8	1	24018269	24022915	0.0485762	0.0476821	0.000894095	-0.0194867	0.0212749	1	1	#N/A	#N/A	#N/A	#N/A	#N/A	#N/A	FALSE
TCEB3	ENSG00000011007.8	1	24069645	24088549	0.0494137	0.0476821	0.00173162	-0.0188984	0.0223616	0.94819	0.970364	#N/A	#N/A	#N/A	#N/A	#N/A	#N/A	FALSE
PITHD1	ENSG00000057757.5	1	24104895	24114722	0.0502513	0.0476821	0.00256914	-0.0181228	0.0232611	0.882427	0.914284	#N/A	#N/A	#N/A	#N/A	#N/A	#N/A	FALSE
LYPLA2	ENSG00000011009.6	1	24117460	24122029	0.0510888	0.0476821	0.00340666	-0.0173469	0.0241603	0.818095	0.859965	#N/A	#N/A	#N/A	#N/A	#N/A	#N/A	FALSE
GALE	ENSG00000117308.10	1	24122089	24127271	0.0519263	0.0476821	0.00424418	-0.0165707	0.0250591	0.755568	0.806587	#N/A	#N/A	#N/A	#N/A	#N/A	#N/A	FALSE
HMGCL	ENSG00000117305.10	1	24128375	24165110	0.0519263	0.0476821	0.00424418	-0.0165707	0.0250591	0.755568	0.806587	#N/A	#N/A	#N/A	#N/A	#N/A	#N/A	FALSE
FUCA1	ENSG00000179163.11	1	24171567	24194784	0.0519263	0.0463576	0.00556868	-0.0150909	0.0262283	0.657181	0.720559	#N/A	#N/A	#N/A	#N/A	#N/A	#N/A	FALSE
CNR2	ENSG00000188822.6	1	24197016	24285549	0.0552764	0.0463576	0.00891877	-0.0119851	0.0298226	0.446995	0.52781	#N/A	#N/A	#N/A	#N/A	#N/A	#N/A	FALSE
PNRC2	ENSG00000189266.7	1	24285599	24289952	0.0544389	0.0463576	0.00808125	-0.012762	0.0289245	0.494999	0.573686	#N/A	#N/A	#N/A	#N/A	#N/A	#N/A	FALSE
SRSF10	ENSG00000188529.10	1	24291294	24307417	0.0544389	0.0463576	0.00808125	-0.012762	0.0289245	0.494999	0.573686	#N/A	#N/A	#N/A	#N/A	#N/A	#N/A	FALSE
MYOM3	ENSG00000142661.14	1	24382525	24438665	0.0536013	0.0463576	0.00724372	-0.0135386	0.0280261	0.546109	0.620174	#N/A	#N/A	#N/A	#N/A	#N/A	#N/A	FALSE
IL22RA1	ENSG00000142677.3	1	24446261	24469611	0.0519263	0.0450331	0.00689319	-0.0136094	0.0273958	0.563517	0.635168	#N/A	#N/A	#N/A	#N/A	#N/A	#N/A	FALSE
IFNLR1	ENSG00000185436.7	1	24480647	24514449	0.0519263	0.0450331	0.00689319	-0.0136094	0.0273958	0.563517	0.635168	#N/A	#N/A	#N/A	#N/A	#N/A	#N/A	FALSE
GRHL3	ENSG00000158055.11	1	24645812	24690972	0.0519263	0.0450331	0.00689319	-0.0136094	0.0273958	0.563517	0.635168	#N/A	#N/A	#N/A	#N/A	#N/A	#N/A	FALSE
STPG1	ENSG00000001460.13	1	24683489	24743424	0.0519263	0.0463576	0.00556868	-0.0150909	0.0262283	0.657181	0.720559	#N/A	#N/A	#N/A	#N/A	#N/A	#N/A	FALSE
NIPAL3	ENSG00000001461.12	1	24742284	24799466	0.0510888	0.0476821	0.00340666	-0.0173469	0.0241603	0.818095	0.859965	#N/A	#N/A	#N/A	#N/A	#N/A	#N/A	FALSE
RCAN3	ENSG00000117602.7	1	24829387	24867530	0.0510888	0.0450331	0.00605566	-0.0143846	0.026496	0.619293	0.685789	#N/A	#N/A	#N/A	#N/A	#N/A	#N/A	FALSE
NCMAP	ENSG00000184454.6	1	24882602	24935819	0.0519263	0.0450331	0.00689319	-0.0136094	0.0273958	0.563517	0.635168	#N/A	#N/A	#N/A	#N/A	#N/A	#N/A	FALSE
SRRM1	ENSG00000133226.12	1	24958207	24999758	0.0519263	0.0463576	0.00556868	-0.0150909	0.0262283	0.657181	0.720559	#N/A	#N/A	#N/A	#N/A	#N/A	#N/A	FALSE
CLIC4	ENSG00000169504.10	1	25071848	25170815	0.0502513	0.0463576	0.00389364	-0.016642	0.0244293	0.778774	0.826186	#N/A	#N/A	#N/A	#N/A	#N/A	#N/A	FALSE
RUNX3	ENSG00000020633.14	1	25226002	25291612	0.0502513	0.0437086	0.00654265	-0.0136752	0.0267605	0.581614	0.651078	#N/A	#N/A	#N/A	#N/A	#N/A	#N/A	FALSE
SYF2	ENSG00000117614.5	1	25549170	25558993	0.0485762	0.0450331	0.0035431	-0.0167083	0.0237945	0.802834	0.846561	#N/A	#N/A	#N/A	#N/A	#N/A	#N/A	FALSE
C1orf63	ENSG00000117616.13	1	25568728	25664704	0.0485762	0.0463576	0.0022186	-0.0181918	0.022629	0.908626	0.936132	#N/A	#N/A	#N/A	#N/A	#N/A	#N/A	FALSE
RHD	ENSG00000187010.14	1	25598884	25656936	0.0485762	0.0463576	0.0022186	-0.0181918	0.022629	0.908626	0.936132	#N/A	#N/A	#N/A	#N/A	#N/A	#N/A	FALSE
TMEM50A	ENSG00000183726.6	1	25664408	25688852	0.0477387	0.0463576	0.00138108	-0.0189663	0.0217284	0.975724	0.99253	#N/A	#N/A	#N/A	#N/A	#N/A	#N/A	FALSE
RHCE	ENSG00000188672.12	1	25688740	25756683	0.0477387	0.0450331	0.00270558	-0.0174822	0.0228934	0.868467	0.902032	#N/A	#N/A	#N/A	#N/A	#N/A	#N/A	FALSE
TMEM57	ENSG00000204178.5	1	25757388	25826700	0.0485762	0.0450331	0.0035431	-0.0167083	0.0237945	0.802834	0.846561	#N/A	#N/A	#N/A	#N/A	#N/A	#N/A	FALSE
LDLRAP1	ENSG00000157978.7	1	25870071	25895377	0.0477387	0.0476821	5.65743e-05	-0.0194241	0.0195373	1	1	#N/A	#N/A	#N/A	#N/A	#N/A	#N/A	FALSE
MAN1C1	ENSG00000117643.10	1	25943959	26112698	0.0485762	0.0476821	0.000894095	-0.0194867	0.0212749	1	1	#N/A	#N/A	#N/A	#N/A	#N/A	#N/A	FALSE
SEPN1	ENSG00000162430.12	1	26126667	26144713	0.0485762	0.0450331	0.0035431	-0.0167083	0.0237945	0.802834	0.846561	#N/A	#N/A	#N/A	#N/A	#N/A	#N/A	FALSE
RP1-317E23.6	ENSG00000255054.3	1	26137961	26150235	0.0485762	0.0450331	0.0035431	-0.0167083	0.0237945	0.802834	0.846561	#N/A	#N/A	#N/A	#N/A	#N/A	#N/A	FALSE
MTFR1L	ENSG00000117640.13	1	26145131	26159432	0.0485762	0.0450331	0.0035431	-0.0167083	0.0237945	0.802834	0.846561	#N/A	#N/A	#N/A	#N/A	#N/A	#N/A	FALSE
AL020996.1	ENSG00000223474.2	1	26145212	26147288	0.0485762	0.0450331	0.0035431	-0.0167083	0.0237945	0.802834	0.846561	#N/A	#N/A	#N/A	#N/A	#N/A	#N/A	FALSE
AUNIP	ENSG00000127423.6	1	26158414	26185903	0.0485762	0.0450331	0.0035431	-0.0167083	0.0237945	0.802834	0.846561	#N/A	#N/A	#N/A	#N/A	#N/A	#N/A	FALSE
PAQR7	ENSG00000182749.5	1	26187701	26197744	0.0477387	0.0450331	0.00270558	-0.0174822	0.0228934	0.868467	0.902032	#N/A	#N/A	#N/A	#N/A	#N/A	#N/A	FALSE
STMN1	ENSG00000117632.16	1	26210672	26233482	0.0485762	0.0450331	0.0035431	-0.0167083	0.0237945	0.802834	0.846561	#N/A	#N/A	#N/A	#N/A	#N/A	#N/A	FALSE
PAFAH2	ENSG00000158006.9	1	26286258	26324648	0.0485762	0.0450331	0.0035431	-0.0167083	0.0237945	0.802834	0.846561	#N/A	#N/A	#N/A	#N/A	#N/A	#N/A	FALSE
EXTL1	ENSG00000158008.5	1	26346375	26362955	0.0485762	0.0450331	0.0035431	-0.0167083	0.0237945	0.802834	0.846561	#N/A	#N/A	#N/A	#N/A	#N/A	#N/A	FALSE
SLC30A2	ENSG00000158014.10	1	26363743	26372624	0.0485762	0.0437086	0.00486761	-0.015223	0.0249582	0.699497	0.757467	#N/A	#N/A	#N/A	#N/A	#N/A	#N/A	FALSE
TRIM63	ENSG00000158022.6	1	26377795	26394927	0.0485762	0.0450331	0.0035431	-0.0167083	0.0237945	0.802834	0.846561	#N/A	#N/A	#N/A	#N/A	#N/A	#N/A	FALSE
PDIK1L	ENSG00000175087.5	1	26437664	26452034	0.0485762	0.0463576	0.0022186	-0.0181918	0.022629	0.908626	0.936132	#N/A	#N/A	#N/A	#N/A	#N/A	#N/A	FALSE
FAM110D	ENSG00000197245.4	1	26485511	26489119	0.0494137	0.0450331	0.00438062	-0.0159341	0.0246953	0.73921	0.791996	#N/A	#N/A	#N/A	#N/A	#N/A	#N/A	FALSE
ZNF593	ENSG00000142684.7	1	26496362	26498551	0.0485762	0.0450331	0.0035431	-0.0167083	0.0237945	0.802834	0.846561	#N/A	#N/A	#N/A	#N/A	#N/A	#N/A	FALSE
CNKSR1	ENSG00000142675.13	1	26503894	26516377	0.0485762	0.0450331	0.0035431	-0.0167083	0.0237945	0.802834	0.846561	#N/A	#N/A	#N/A	#N/A	#N/A	#N/A	FALSE
CATSPER4	ENSG00000188782.3	1	26517052	26529459	0.0485762	0.0450331	0.0035431	-0.0167083	0.0237945	0.802834	0.846561	#N/A	#N/A	#N/A	#N/A	#N/A	#N/A	FALSE
CEP85	ENSG00000130695.9	1	26560691	26605299	0.0485762	0.0450331	0.0035431	-0.0167083	0.0237945	0.802834	0.846561	#N/A	#N/A	#N/A	#N/A	#N/A	#N/A	FALSE
SH3BGRL3	ENSG00000142669.9	1	26605667	26608007	0.0485762	0.0463576	0.0022186	-0.0181918	0.022629	0.908626	0.936132	#N/A	#N/A	#N/A	#N/A	#N/A	#N/A	FALSE
UBXN11	ENSG00000158062.16	1	26607819	26644854	0.0494137	0.0463576	0.00305612	-0.0174171	0.0235293	0.842841	0.880973	#N/A	#N/A	#N/A	#N/A	#N/A	#N/A	FALSE
CD52	ENSG00000169442.4	1	26644448	26647014	0.0494137	0.0463576	0.00305612	-0.0174171	0.0235293	0.842841	0.880973	#N/A	#N/A	#N/A	#N/A	#N/A	#N/A	FALSE
AIM1L	ENSG00000176092.9	1	26648350	26680621	0.0494137	0.0463576	0.00305612	-0.0174171	0.0235293	0.842841	0.880973	#N/A	#N/A	#N/A	#N/A	#N/A	#N/A	FALSE
ZNF683	ENSG00000176083.13	1	26688125	26701013	0.0494137	0.0463576	0.00305612	-0.0174171	0.0235293	0.842841	0.880973	#N/A	#N/A	#N/A	#N/A	#N/A	#N/A	FALSE
LIN28A	ENSG00000131914.6	1	26737269	26756213	0.0494137	0.0450331	0.00438062	-0.0159341	0.0246953	0.73921	0.791996	#N/A	#N/A	#N/A	#N/A	#N/A	#N/A	FALSE
DHDDS	ENSG00000117682.12	1	26758773	26797785	0.0485762	0.0463576	0.0022186	-0.0181918	0.022629	0.908626	0.936132	#N/A	#N/A	#N/A	#N/A	#N/A	#N/A	FALSE
HMGN2	ENSG00000198830.6	1	26798941	26802463	0.0477387	0.0463576	0.00138108	-0.0189663	0.0217284	0.975724	0.99253	#N/A	#N/A	#N/A	#N/A	#N/A	#N/A	FALSE
RPS6KA1	ENSG00000117676.9	1	26856252	26901521	0.0485762	0.0476821	0.000894095	-0.0194867	0.0212749	1	1	#N/A	#N/A	#N/A	#N/A	#N/A	#N/A	FALSE
ARID1A	ENSG00000117713.13	1	27022524	27108595	0.0477387	0.0450331	0.00270558	-0.0174822	0.0228934	0.868467	0.902032	#N/A	#N/A	#N/A	#N/A	#N/A	#N/A	FALSE
PIGV	ENSG00000060642.6	1	27113963	27124889	0.0485762	0.0423841	0.00619211	-0.0137358	0.02612	0.600444	0.668497	#N/A	#N/A	#N/A	#N/A	#N/A	#N/A	FALSE
ZDHHC18	ENSG00000204160.7	1	27153201	27184093	0.0485762	0.0437086	0.00486761	-0.015223	0.0249582	0.699497	0.757467	#N/A	#N/A	#N/A	#N/A	#N/A	#N/A	FALSE
SFN	ENSG00000175793.10	1	27189633	27190947	0.0477387	0.0450331	0.00270558	-0.0174822	0.0228934	0.868467	0.902032	#N/A	#N/A	#N/A	#N/A	#N/A	#N/A	FALSE
GPN2	ENSG00000142751.10	1	27202624	27216788	0.0477387	0.0450331	0.00270558	-0.0174822	0.0228934	0.868467	0.902032	#N/A	#N/A	#N/A	#N/A	#N/A	#N/A	FALSE
GPATCH3	ENSG00000198746.8	1	27216979	27226957	0.0477387	0.0450331	0.00270558	-0.0174822	0.0228934	0.868467	0.902032	#N/A	#N/A	#N/A	#N/A	#N/A	#N/A	FALSE
NUDC	ENSG00000090273.9	1	27226729	27273353	0.0485762	0.0437086	0.00486761	-0.015223	0.0249582	0.699497	0.757467	#N/A	#N/A	#N/A	#N/A	#N/A	#N/A	FALSE
NR0B2	ENSG00000131910.4	1	27237980	27240457	0.0485762	0.0423841	0.00619211	-0.0137358	0.02612	0.600444	0.668497	#N/A	#N/A	#N/A	#N/A	#N/A	#N/A	FALSE
C1orf172	ENSG00000175707.7	1	27276053	27286897	0.0485762	0.0423841	0.00619211	-0.0137358	0.02612	0.600444	0.668497	#N/A	#N/A	#N/A	#N/A	#N/A	#N/A	FALSE
TRNP1	ENSG00000253368.3	1	27320198	27327389	0.0485762	0.0410596	0.00751661	-0.0122467	0.0272799	0.507325	0.584658	#N/A	#N/A	#N/A	#N/A	#N/A	#N/A	FALSE
FAM46B	ENSG00000158246.7	1	27331511	27339327	0.0485762	0.0410596	0.00751661	-0.0122467	0.0272799	0.507325	0.584658	#N/A	#N/A	#N/A	#N/A	#N/A	#N/A	FALSE
SLC9A1	ENSG00000090020.6	1	27425306	27493472	0.0502513	0.0437086	0.00654265	-0.0136752	0.0267605	0.581614	0.651078	#N/A	#N/A	#N/A	#N/A	#N/A	#N/A	FALSE
WDTC1	ENSG00000142784.11	1	27561007	27635110	0.0519263	0.0423841	0.00954219	-0.0106411	0.0297255	0.395698	0.479476	#N/A	#N/A	#N/A	#N/A	#N/A	#N/A	FALSE
TMEM222	ENSG00000186501.10	1	27648651	27662891	0.0519263	0.0423841	0.00954219	-0.0106411	0.0297255	0.395698	0.479476	#N/A	#N/A	#N/A	#N/A	#N/A	#N/A	FALSE
SYTL1	ENSG00000142765.13	1	27668513	27680421	0.0519263	0.0423841	0.00954219	-0.0106411	0.0297255	0.395698	0.479476	#N/A	#N/A	#N/A	#N/A	#N/A	#N/A	FALSE
MAP3K6	ENSG00000142733.10	1	27681675	27693383	0.0519263	0.0423841	0.00954219	-0.0106411	0.0297255	0.395698	0.479476	#N/A	#N/A	#N/A	#N/A	#N/A	#N/A	FALSE
FCN3	ENSG00000142748.8	1	27695603	27701315	0.0519263	0.0423841	0.00954219	-0.0106411	0.0297255	0.395698	0.479476	#N/A	#N/A	#N/A	#N/A	#N/A	#N/A	FALSE
CD164L2	ENSG00000174950.6	1	27705666	27709870	0.0519263	0.0423841	0.00954219	-0.0106411	0.0297255	0.395698	0.479476	#N/A	#N/A	#N/A	#N/A	#N/A	#N/A	FALSE
GPR3	ENSG00000181773.6	1	27719148	27722318	0.0519263	0.0423841	0.00954219	-0.0106411	0.0297255	0.395698	0.479476	#N/A	#N/A	#N/A	#N/A	#N/A	#N/A	FALSE
WASF2	ENSG00000158195.6	1	27730730	27816669	0.0519263	0.0437086	0.00821769	-0.0121262	0.0285616	0.475976	0.554915	#N/A	#N/A	#N/A	#N/A	#N/A	#N/A	FALSE
AHDC1	ENSG00000126705.9	1	27860546	27930942	0.0536013	0.0437086	0.00989273	-0.0105759	0.0303613	0.383516	0.467338	#N/A	#N/A	#N/A	#N/A	#N/A	#N/A	FALSE
FGR	ENSG00000000938.8	1	27938575	27961788	0.0536013	0.0437086	0.00989273	-0.0105759	0.0303613	0.383516	0.467338	#N/A	#N/A	#N/A	#N/A	#N/A	#N/A	FALSE
IFI6	ENSG00000126709.10	1	27992572	27998729	0.0536013	0.0450331	0.00856823	-0.0120581	0.0291946	0.461207	0.540812	#N/A	#N/A	#N/A	#N/A	#N/A	#N/A	FALSE
FAM76A	ENSG00000009780.11	1	28052490	28089633	0.0527638	0.0463576	0.0064062	-0.0143149	0.0271273	0.60022	0.668413	#N/A	#N/A	#N/A	#N/A	#N/A	#N/A	FALSE
STX12	ENSG00000117758.9	1	28099694	28150963	0.0527638	0.0450331	0.00773071	-0.0128339	0.0282953	0.510781	0.587594	#N/A	#N/A	#N/A	#N/A	#N/A	#N/A	FALSE
PPP1R8	ENSG00000117751.13	1	28157289	28178187	0.0519263	0.0450331	0.00689319	-0.0136094	0.0273958	0.563517	0.635168	#N/A	#N/A	#N/A	#N/A	#N/A	#N/A	FALSE
AL109927.1	ENSG00000268552.1	1	28177085	28177255	0.0519263	0.0450331	0.00689319	-0.0136094	0.0273958	0.563517	0.635168	#N/A	#N/A	#N/A	#N/A	#N/A	#N/A	FALSE
THEMIS2	ENSG00000130775.11	1	28199055	28213196	0.0519263	0.0450331	0.00689319	-0.0136094	0.0273958	0.563517	0.635168	#N/A	#N/A	#N/A	#N/A	#N/A	#N/A	FALSE
RPA2	ENSG00000117748.5	1	28218035	28241257	0.0519263	0.0450331	0.00689319	-0.0136094	0.0273958	0.563517	0.635168	#N/A	#N/A	#N/A	#N/A	#N/A	#N/A	FALSE
SMPDL3B	ENSG00000130768.10	1	28261504	28285668	0.0510888	0.0450331	0.00605566	-0.0143846	0.026496	0.619293	0.685789	#N/A	#N/A	#N/A	#N/A	#N/A	#N/A	FALSE
XKR8	ENSG00000158156.7	1	28285973	28294607	0.0510888	0.0450331	0.00605566	-0.0143846	0.026496	0.619293	0.685789	#N/A	#N/A	#N/A	#N/A	#N/A	#N/A	FALSE
EYA3	ENSG00000158161.11	1	28296855	28415207	0.0502513	0.0463576	0.00389364	-0.016642	0.0244293	0.778774	0.826186	#N/A	#N/A	#N/A	#N/A	#N/A	#N/A	FALSE
PTAFR	ENSG00000169403.7	1	28473677	28520447	0.0502513	0.0463576	0.00389364	-0.016642	0.0244293	0.778774	0.826186	#N/A	#N/A	#N/A	#N/A	#N/A	#N/A	FALSE
DNAJC8	ENSG00000126698.6	1	28525967	28559536	0.0502513	0.0463576	0.00389364	-0.016642	0.0244293	0.778774	0.826186	#N/A	#N/A	#N/A	#N/A	#N/A	#N/A	FALSE
AL353354.1	ENSG00000215902.1	1	28527013	28527152	0.0502513	0.0463576	0.00389364	-0.016642	0.0244293	0.778774	0.826186	#N/A	#N/A	#N/A	#N/A	#N/A	#N/A	FALSE
AL353354.2	ENSG00000269804.1	1	28527070	28527419	0.0502513	0.0463576	0.00389364	-0.016642	0.0244293	0.778774	0.826186	#N/A	#N/A	#N/A	#N/A	#N/A	#N/A	FALSE
ATPIF1	ENSG00000130770.13	1	28562620	28573417	0.0502513	0.0463576	0.00389364	-0.016642	0.0244293	0.778774	0.826186	#N/A	#N/A	#N/A	#N/A	#N/A	#N/A	FALSE
SESN2	ENSG00000130766.4	1	28586038	28609002	0.0502513	0.0463576	0.00389364	-0.016642	0.0244293	0.778774	0.826186	#N/A	#N/A	#N/A	#N/A	#N/A	#N/A	FALSE
MED18	ENSG00000130772.9	1	28655513	28662476	0.0510888	0.0450331	0.00605566	-0.0143846	0.026496	0.619293	0.685789	#N/A	#N/A	#N/A	#N/A	#N/A	#N/A	FALSE
PHACTR4	ENSG00000204138.8	1	28696114	28826881	0.0510888	0.0450331	0.00605566	-0.0143846	0.026496	0.619293	0.685789	#N/A	#N/A	#N/A	#N/A	#N/A	#N/A	FALSE
RCC1	ENSG00000180198.11	1	28832455	28865812	0.0527638	0.0410596	0.0117042	-0.00838034	0.0317888	0.286264	0.373241	#N/A	#N/A	#N/A	#N/A	#N/A	#N/A	FALSE
TRNAU1AP	ENSG00000180098.5	1	28879597	28905051	0.0519263	0.0410596	0.0108667	-0.00915428	0.0308877	0.323503	0.408877	#N/A	#N/A	#N/A	#N/A	#N/A	#N/A	FALSE
TAF12	ENSG00000120656.7	1	28915835	28969597	0.0519263	0.0410596	0.0108667	-0.00915428	0.0308877	0.323503	0.408877	#N/A	#N/A	#N/A	#N/A	#N/A	#N/A	FALSE
RAB42	ENSG00000188060.6	1	28918712	28921955	0.0519263	0.0410596	0.0108667	-0.00915428	0.0308877	0.323503	0.408877	#N/A	#N/A	#N/A	#N/A	#N/A	#N/A	FALSE
GMEB1	ENSG00000162419.8	1	28995244	29045865	0.0519263	0.0410596	0.0108667	-0.00915428	0.0308877	0.323503	0.408877	#N/A	#N/A	#N/A	#N/A	#N/A	#N/A	FALSE
YTHDF2	ENSG00000198492.10	1	29063133	29096287	0.0502513	0.0423841	0.00786715	-0.0121891	0.0279234	0.491337	0.569577	#N/A	#N/A	#N/A	#N/A	#N/A	#N/A	FALSE
OPRD1	ENSG00000116329.6	1	29138654	29190208	0.0502513	0.0423841	0.00786715	-0.0121891	0.0279234	0.491337	0.569577	#N/A	#N/A	#N/A	#N/A	#N/A	#N/A	FALSE
EPB41	ENSG00000159023.14	1	29213603	29446553	0.0519263	0.0437086	0.00821769	-0.0121262	0.0285616	0.475976	0.554915	#N/A	#N/A	#N/A	#N/A	#N/A	#N/A	FALSE
TMEM200B	ENSG00000253304.1	1	29445940	29450447	0.0519263	0.0437086	0.00821769	-0.0121262	0.0285616	0.475976	0.554915	#N/A	#N/A	#N/A	#N/A	#N/A	#N/A	FALSE
SRSF4	ENSG00000116350.11	1	29474255	29508499	0.0519263	0.0437086	0.00821769	-0.0121262	0.0285616	0.475976	0.554915	#N/A	#N/A	#N/A	#N/A	#N/A	#N/A	FALSE
MECR	ENSG00000116353.11	1	29519385	29557454	0.0510888	0.0437086	0.00738017	-0.0129009	0.0276612	0.527186	0.602756	#N/A	#N/A	#N/A	#N/A	#N/A	#N/A	FALSE
PTPRU	ENSG00000060656.15	1	29563028	29653325	0.0510888	0.0437086	0.00738017	-0.0129009	0.0276612	0.527186	0.602756	#N/A	#N/A	#N/A	#N/A	#N/A	#N/A	FALSE
MATN1	ENSG00000162510.5	1	31184124	31196434	0.0536013	0.0476821	0.00591922	-0.0150175	0.0268559	0.637194	0.702689	#N/A	#N/A	#N/A	#N/A	#N/A	#N/A	FALSE
LAPTM5	ENSG00000162511.7	1	31205316	31230667	0.0552764	0.0490066	0.00626976	-0.0149393	0.0274788	0.617934	0.685026	#N/A	#N/A	#N/A	#N/A	#N/A	#N/A	FALSE
SDC3	ENSG00000162512.11	1	31342314	31381608	0.0561139	0.0529801	0.00313377	-0.0185794	0.024847	0.846322	0.883993	#N/A	#N/A	#N/A	#N/A	#N/A	#N/A	FALSE
PUM1	ENSG00000134644.11	1	31404353	31538838	0.0586265	0.0569536	0.00167282	-0.0206411	0.0239868	0.956568	0.976523	#N/A	#N/A	#N/A	#N/A	#N/A	#N/A	FALSE
NKAIN1	ENSG00000084628.5	1	31652592	31712401	0.0577889	0.0543046	0.00348431	-0.0184888	0.0254574	0.822776	0.86381	#N/A	#N/A	#N/A	#N/A	#N/A	#N/A	FALSE
SNRNP40	ENSG00000060688.8	1	31732417	31769662	0.0577889	0.0556291	0.00215981	-0.0199563	0.024276	0.920255	0.945161	#N/A	#N/A	#N/A	#N/A	#N/A	#N/A	FALSE
ZCCHC17	ENSG00000121766.10	1	31769842	31837783	0.0577889	0.0556291	0.00215981	-0.0199563	0.024276	0.920255	0.945161	#N/A	#N/A	#N/A	#N/A	#N/A	#N/A	FALSE
FABP3	ENSG00000121769.3	1	31838472	31849697	0.0569514	0.0543046	0.00264679	-0.0192691	0.0245627	0.883486	0.915186	#N/A	#N/A	#N/A	#N/A	#N/A	#N/A	FALSE
SERINC2	ENSG00000168528.7	1	31882412	31907525	0.0577889	0.0543046	0.00348431	-0.0184888	0.0254574	0.822776	0.86381	#N/A	#N/A	#N/A	#N/A	#N/A	#N/A	FALSE
AC114494.1	ENSG00000268950.1	1	31902192	31902614	0.0577889	0.0543046	0.00348431	-0.0184888	0.0254574	0.822776	0.86381	#N/A	#N/A	#N/A	#N/A	#N/A	#N/A	FALSE
TINAGL1	ENSG00000142910.11	1	32042116	32053288	0.0603015	0.0529801	0.00732138	-0.0146783	0.0293211	0.564162	0.635238	#N/A	#N/A	#N/A	#N/A	#N/A	#N/A	FALSE
HCRTR1	ENSG00000121764.7	1	32083287	32098119	0.059464	0.0529801	0.00648385	-0.0154591	0.0284268	0.616102	0.683463	#N/A	#N/A	#N/A	#N/A	#N/A	#N/A	FALSE
PEF1	ENSG00000162517.8	1	32095463	32110497	0.0603015	0.0529801	0.00732138	-0.0146783	0.0293211	0.564162	0.635238	#N/A	#N/A	#N/A	#N/A	#N/A	#N/A	FALSE
COL16A1	ENSG00000084636.13	1	32117848	32169920	0.0619765	0.0529801	0.00899642	-0.013116	0.0311089	0.4682	0.547624	#N/A	#N/A	#N/A	#N/A	#N/A	#N/A	FALSE
BAI2	ENSG00000121753.8	1	32192718	32230494	0.0619765	0.0529801	0.00899642	-0.013116	0.0311089	0.4682	0.547624	#N/A	#N/A	#N/A	#N/A	#N/A	#N/A	FALSE
SPOCD1	ENSG00000134668.8	1	32256023	32281652	0.0636516	0.0543046	0.00934696	-0.013019	0.0317129	0.454235	0.534831	#N/A	#N/A	#N/A	#N/A	#N/A	#N/A	FALSE
PTP4A2	ENSG00000184007.13	1	32372022	32410457	0.0644891	0.0529801	0.011509	-0.0107707	0.0337887	0.34511	0.429661	#N/A	#N/A	#N/A	#N/A	#N/A	#N/A	FALSE
AL136115.1	ENSG00000212673.1	1	32379174	32380745	0.0644891	0.0529801	0.011509	-0.0107707	0.0337887	0.34511	0.429661	#N/A	#N/A	#N/A	#N/A	#N/A	#N/A	FALSE
KHDRBS1	ENSG00000121774.13	1	32479430	32526451	0.0644891	0.0529801	0.011509	-0.0107707	0.0337887	0.34511	0.429661	#N/A	#N/A	#N/A	#N/A	#N/A	#N/A	FALSE
TMEM39B	ENSG00000121775.13	1	32537632	32568467	0.0628141	0.0529801	0.00983394	-0.0123345	0.0320024	0.424355	0.505316	#N/A	#N/A	#N/A	#N/A	#N/A	#N/A	FALSE
KPNA6	ENSG00000025800.9	1	32573639	32642169	0.0628141	0.0543046	0.00850943	-0.0138012	0.0308201	0.499514	0.577608	#N/A	#N/A	#N/A	#N/A	#N/A	#N/A	FALSE
TXLNA	ENSG00000084652.11	1	32645287	32663886	0.0619765	0.0543046	0.00767191	-0.0145831	0.0299269	0.547468	0.620174	#N/A	#N/A	#N/A	#N/A	#N/A	#N/A	FALSE
CCDC28B	ENSG00000160050.10	1	32665987	32670988	0.061139	0.0543046	0.00683439	-0.0153647	0.0290335	0.598005	0.666317	#N/A	#N/A	#N/A	#N/A	#N/A	#N/A	FALSE
IQCC	ENSG00000160051.7	1	32671236	32674288	0.061139	0.0543046	0.00683439	-0.0153647	0.0290335	0.598005	0.666317	#N/A	#N/A	#N/A	#N/A	#N/A	#N/A	FALSE
DCDC2B	ENSG00000222046.2	1	32674695	32681797	0.061139	0.0543046	0.00683439	-0.0153647	0.0290335	0.598005	0.666317	#N/A	#N/A	#N/A	#N/A	#N/A	#N/A	FALSE
TMEM234	ENSG00000160055.15	1	32680073	32687972	0.061139	0.0543046	0.00683439	-0.0153647	0.0290335	0.598005	0.666317	#N/A	#N/A	#N/A	#N/A	#N/A	#N/A	FALSE
EIF3I	ENSG00000084623.7	1	32687529	32697205	0.061139	0.0543046	0.00683439	-0.0153647	0.0290335	0.598005	0.666317	#N/A	#N/A	#N/A	#N/A	#N/A	#N/A	FALSE
FAM167B	ENSG00000183615.5	1	32712834	32714457	0.061139	0.0543046	0.00683439	-0.0153647	0.0290335	0.598005	0.666317	#N/A	#N/A	#N/A	#N/A	#N/A	#N/A	FALSE
LCK	ENSG00000182866.12	1	32716840	32751766	0.061139	0.0543046	0.00683439	-0.0153647	0.0290335	0.598005	0.666317	#N/A	#N/A	#N/A	#N/A	#N/A	#N/A	FALSE
HDAC1	ENSG00000116478.7	1	32757687	32799236	0.0619765	0.0543046	0.00767191	-0.0145831	0.0299269	0.547468	0.620174	#N/A	#N/A	#N/A	#N/A	#N/A	#N/A	FALSE
MARCKSL1	ENSG00000175130.6	1	32799433	32801980	0.0619765	0.0543046	0.00767191	-0.0145831	0.0299269	0.547468	0.620174	#N/A	#N/A	#N/A	#N/A	#N/A	#N/A	FALSE
TSSK3	ENSG00000162526.6	1	32817122	32829913	0.0628141	0.0543046	0.00850943	-0.0138012	0.0308201	0.499514	0.577608	#N/A	#N/A	#N/A	#N/A	#N/A	#N/A	FALSE
FAM229A	ENSG00000225828.1	1	32826871	32829879	0.0628141	0.0543046	0.00850943	-0.0138012	0.0308201	0.499514	0.577608	#N/A	#N/A	#N/A	#N/A	#N/A	#N/A	FALSE
BSDC1	ENSG00000160058.14	1	32830704	32860332	0.0628141	0.0543046	0.00850943	-0.0138012	0.0308201	0.499514	0.577608	#N/A	#N/A	#N/A	#N/A	#N/A	#N/A	FALSE
RP1-27O5.3	ENSG00000254553.1	1	32930658	33066393	0.0653266	0.0569536	0.00837299	-0.0143811	0.0311271	0.515757	0.591468	#N/A	#N/A	#N/A	#N/A	#N/A	#N/A	FALSE
ZBTB8B	ENSG00000273274.1	1	32930670	32962287	0.0636516	0.0529801	0.0106715	-0.0115527	0.0328957	0.383325	0.467164	#N/A	#N/A	#N/A	#N/A	#N/A	#N/A	FALSE
ZBTB8A	ENSG00000160062.10	1	33005028	33071540	0.0653266	0.0582781	0.00704849	-0.0158427	0.0299397	0.596241	0.665	#N/A	#N/A	#N/A	#N/A	#N/A	#N/A	FALSE
ZBTB8OS	ENSG00000176261.11	1	33065773	33116504	0.0661642	0.0582781	0.00788601	-0.0150588	0.0308308	0.547257	0.620174	#N/A	#N/A	#N/A	#N/A	#N/A	#N/A	FALSE
RBBP4	ENSG00000162521.14	1	33116743	33151812	0.0670017	0.0582781	0.00872353	-0.0142746	0.0317217	0.50069	0.578499	#N/A	#N/A	#N/A	#N/A	#N/A	#N/A	FALSE
SYNC	ENSG00000162520.10	1	33145507	33169197	0.0670017	0.0596026	0.00739903	-0.0157343	0.0305324	0.579155	0.648924	#N/A	#N/A	#N/A	#N/A	#N/A	#N/A	FALSE
KIAA1522	ENSG00000162522.6	1	33207486	33240571	0.0661642	0.0622517	0.0039125	-0.0194352	0.0272602	0.804414	0.84751	#N/A	#N/A	#N/A	#N/A	#N/A	#N/A	FALSE
YARS	ENSG00000134684.6	1	33240840	33283754	0.0661642	0.0622517	0.0039125	-0.0194352	0.0272602	0.804414	0.84751	#N/A	#N/A	#N/A	#N/A	#N/A	#N/A	FALSE
S100PBP	ENSG00000116497.13	1	33282368	33324476	0.0653266	0.0622517	0.00307498	-0.0202201	0.0263701	0.86105	0.896005	#N/A	#N/A	#N/A	#N/A	#N/A	#N/A	FALSE
FNDC5	ENSG00000160097.11	1	33327869	33338083	0.0653266	0.0622517	0.00307498	-0.0202201	0.0263701	0.86105	0.896005	#N/A	#N/A	#N/A	#N/A	#N/A	#N/A	FALSE
HPCA	ENSG00000121905.5	1	33351595	33364042	0.0653266	0.0622517	0.00307498	-0.0202201	0.0263701	0.86105	0.896005	#N/A	#N/A	#N/A	#N/A	#N/A	#N/A	FALSE
TMEM54	ENSG00000121900.14	1	33360195	33367039	0.0653266	0.0622517	0.00307498	-0.0202201	0.0263701	0.86105	0.896005	#N/A	#N/A	#N/A	#N/A	#N/A	#N/A	FALSE
RNF19B	ENSG00000116514.12	1	33402046	33430286	0.0653266	0.0635762	0.00175047	-0.0216768	0.0251778	0.95331	0.973911	#N/A	#N/A	#N/A	#N/A	#N/A	#N/A	FALSE
FKSG48	ENSG00000267885.1	1	33439268	33439642	0.0644891	0.0622517	0.00223746	-0.0210048	0.0254797	0.918838	0.943855	#N/A	#N/A	#N/A	#N/A	#N/A	#N/A	FALSE
AK2	ENSG00000004455.12	1	33473585	33546597	0.0636516	0.0622517	0.00139994	-0.0217893	0.0245891	0.977497	0.993865	#N/A	#N/A	#N/A	#N/A	#N/A	#N/A	FALSE
ADC	ENSG00000142920.12	1	33546705	33586131	0.0644891	0.0609272	0.00356196	-0.0195466	0.0266705	0.826315	0.866309	#N/A	#N/A	#N/A	#N/A	#N/A	#N/A	FALSE
TRIM62	ENSG00000116525.9	1	33611003	33647660	0.0644891	0.0596026	0.00488646	-0.0180871	0.0278601	0.735468	0.788552	#N/A	#N/A	#N/A	#N/A	#N/A	#N/A	FALSE
ZNF362	ENSG00000160094.10	1	33722146	33766320	0.0661642	0.0569536	0.00921051	-0.0135975	0.0320185	0.470439	0.549812	#N/A	#N/A	#N/A	#N/A	#N/A	#N/A	FALSE
A3GALT2	ENSG00000184389.8	1	33772367	33786699	0.0653266	0.0569536	0.00837299	-0.0143811	0.0311271	0.515757	0.591468	#N/A	#N/A	#N/A	#N/A	#N/A	#N/A	FALSE
PHC2	ENSG00000134686.12	1	33789224	33896653	0.0661642	0.0582781	0.00788601	-0.0150588	0.0308308	0.547257	0.620174	#N/A	#N/A	#N/A	#N/A	#N/A	#N/A	FALSE
ZSCAN20	ENSG00000121903.10	1	33938246	33962107	0.0661642	0.0609272	0.005237	-0.0179776	0.0284516	0.71524	0.772276	#N/A	#N/A	#N/A	#N/A	#N/A	#N/A	FALSE
CSMD2	ENSG00000121904.13	1	33979609	34631443	0.0678392	0.0635762	0.00426304	-0.0193205	0.0278466	0.783111	0.830242	#N/A	#N/A	#N/A	#N/A	#N/A	#N/A	FALSE
HMGB4	ENSG00000176256.6	1	34326076	34330392	0.0686767	0.0622517	0.00642506	-0.0170792	0.0299293	0.643868	0.70824	#N/A	#N/A	#N/A	#N/A	#N/A	#N/A	FALSE
C1orf94	ENSG00000142698.10	1	34632484	34684732	0.0670017	0.0635762	0.00342552	-0.0201062	0.0269572	0.838705	0.87783	#N/A	#N/A	#N/A	#N/A	#N/A	#N/A	FALSE
SMIM12	ENSG00000163866.8	1	35178338	35325417	0.0695142	0.0649007	0.00461358	-0.0192026	0.0284297	0.762387	0.812973	#N/A	#N/A	#N/A	#N/A	#N/A	#N/A	FALSE
GJB5	ENSG00000189280.3	1	35220648	35224113	0.0686767	0.0649007	0.00377605	-0.019989	0.0275411	0.816941	0.858845	#N/A	#N/A	#N/A	#N/A	#N/A	#N/A	FALSE
GJB4	ENSG00000189433.5	1	35225342	35229325	0.0686767	0.0649007	0.00377605	-0.019989	0.0275411	0.816941	0.858845	#N/A	#N/A	#N/A	#N/A	#N/A	#N/A	FALSE
GJB3	ENSG00000188910.7	1	35246790	35251970	0.0695142	0.0635762	0.00593808	-0.0177485	0.0296247	0.676547	0.737465	#N/A	#N/A	#N/A	#N/A	#N/A	#N/A	FALSE
GJA4	ENSG00000187513.8	1	35258599	35261348	0.0695142	0.0635762	0.00593808	-0.0177485	0.0296247	0.676547	0.737465	#N/A	#N/A	#N/A	#N/A	#N/A	#N/A	FALSE
DLGAP3	ENSG00000116544.7	1	35331037	35395186	0.0686767	0.0635762	0.00510056	-0.0185346	0.0287357	0.728987	0.782899	#N/A	#N/A	#N/A	#N/A	#N/A	#N/A	FALSE
ZMYM6	ENSG00000271741.1	1	35447134	35497342	0.0686767	0.0635762	0.00510056	-0.0185346	0.0287357	0.728987	0.782899	#N/A	#N/A	#N/A	#N/A	#N/A	#N/A	FALSE
ZMYM6NB	ENSG00000243749.1	1	35447136	35450954	0.0678392	0.0635762	0.00426304	-0.0193205	0.0278466	0.783111	0.830242	#N/A	#N/A	#N/A	#N/A	#N/A	#N/A	FALSE
ZMYM6	ENSG00000163867.12	1	35449523	35497569	0.0686767	0.0635762	0.00510056	-0.0185346	0.0287357	0.728987	0.782899	#N/A	#N/A	#N/A	#N/A	#N/A	#N/A	FALSE
ZMYM1	ENSG00000197056.5	1	35525387	35581460	0.0695142	0.0635762	0.00593808	-0.0177485	0.0296247	0.676547	0.737465	#N/A	#N/A	#N/A	#N/A	#N/A	#N/A	FALSE
SFPQ	ENSG00000116560.6	1	35641979	35658749	0.0695142	0.0622517	0.00726258	-0.0162934	0.0308185	0.594148	0.663046	#N/A	#N/A	#N/A	#N/A	#N/A	#N/A	FALSE
ZMYM4	ENSG00000146463.7	1	35734568	35887659	0.0678392	0.0649007	0.00293853	-0.0207751	0.0266522	0.872792	0.905382	#N/A	#N/A	#N/A	#N/A	#N/A	#N/A	FALSE
KIAA0319L	ENSG00000142687.13	1	35899091	36023551	0.0670017	0.0649007	0.00210101	-0.0215611	0.0257631	0.929688	0.953283	#N/A	#N/A	#N/A	#N/A	#N/A	#N/A	FALSE
NCDN	ENSG00000020129.11	1	36023074	36032875	0.0678392	0.0662252	0.00161403	-0.0222286	0.0254567	0.963484	0.982136	#N/A	#N/A	#N/A	#N/A	#N/A	#N/A	FALSE
TFAP2E	ENSG00000116819.6	1	36038971	36060929	0.0678392	0.0662252	0.00161403	-0.0222286	0.0254567	0.963484	0.982136	#N/A	#N/A	#N/A	#N/A	#N/A	#N/A	FALSE
PSMB2	ENSG00000126067.7	1	36067185	36107445	0.0678392	0.0662252	0.00161403	-0.0222286	0.0254567	0.963484	0.982136	#N/A	#N/A	#N/A	#N/A	#N/A	#N/A	FALSE
C1orf216	ENSG00000142686.7	1	36179476	36185073	0.0686767	0.0662252	0.00245155	-0.0214422	0.0263453	0.90662	0.935723	#N/A	#N/A	#N/A	#N/A	#N/A	#N/A	FALSE
CLSPN	ENSG00000092853.9	1	36185819	36235568	0.0686767	0.0662252	0.00245155	-0.0214422	0.0263453	0.90662	0.935723	#N/A	#N/A	#N/A	#N/A	#N/A	#N/A	FALSE
AGO4	ENSG00000134698.10	1	36273773	36323491	0.0695142	0.0662252	0.00328907	-0.0206555	0.0272336	0.850622	0.887387	#N/A	#N/A	#N/A	#N/A	#N/A	#N/A	FALSE
AGO1	ENSG00000092847.6	1	36335409	36395211	0.0695142	0.0688742	0.000640066	-0.0231171	0.0243972	1	1	#N/A	#N/A	#N/A	#N/A	#N/A	#N/A	FALSE
AGO3	ENSG00000126070.14	1	36396319	36538101	0.0703518	0.0715232	-0.00117142	-0.0256683	0.0233255	0.993952	1	#N/A	#N/A	#N/A	#N/A	#N/A	#N/A	FALSE
TEKT2	ENSG00000092850.7	1	36549676	36553876	0.0711893	0.0701987	0.000990604	-0.0233416	0.0253228	1	1	#N/A	#N/A	#N/A	#N/A	#N/A	#N/A	FALSE
ADPRHL2	ENSG00000116863.10	1	36554476	36559533	0.0711893	0.0701987	0.000990604	-0.0233416	0.0253228	1	1	#N/A	#N/A	#N/A	#N/A	#N/A	#N/A	FALSE
COL8A2	ENSG00000171812.6	1	36560837	36590821	0.0720268	0.0701987	0.00182813	-0.0226439	0.0263002	0.950217	0.972131	#N/A	#N/A	#N/A	#N/A	#N/A	#N/A	FALSE
TRAPPC3	ENSG00000054116.7	1	36602173	36615098	0.0720268	0.0701987	0.00182813	-0.0226439	0.0263002	0.950217	0.972131	#N/A	#N/A	#N/A	#N/A	#N/A	#N/A	FALSE
MAP7D1	ENSG00000116871.11	1	36621180	36646450	0.0720268	0.0701987	0.00182813	-0.0226439	0.0263002	0.950217	0.972131	#N/A	#N/A	#N/A	#N/A	#N/A	#N/A	FALSE
THRAP3	ENSG00000054118.9	1	36690017	36770958	0.0728643	0.0675497	0.00531465	-0.0189574	0.0295867	0.722609	0.777597	#N/A	#N/A	#N/A	#N/A	#N/A	#N/A	FALSE
SH3D21	ENSG00000214193.5	1	36771988	36790484	0.0728643	0.0675497	0.00531465	-0.0189574	0.0295867	0.722609	0.777597	#N/A	#N/A	#N/A	#N/A	#N/A	#N/A	FALSE
EVA1B	ENSG00000142694.6	1	36787632	36789755	0.0728643	0.0675497	0.00531465	-0.0189574	0.0295867	0.722609	0.777597	#N/A	#N/A	#N/A	#N/A	#N/A	#N/A	FALSE
RP11-268J15.5	ENSG00000116883.8	1	36789335	36794822	0.0728643	0.0675497	0.00531465	-0.0189574	0.0295867	0.722609	0.777597	#N/A	#N/A	#N/A	#N/A	#N/A	#N/A	FALSE
STK40	ENSG00000196182.6	1	36805225	36851497	0.0737018	0.0675497	0.00615217	-0.0181694	0.0304737	0.671725	0.732907	#N/A	#N/A	#N/A	#N/A	#N/A	#N/A	FALSE
LSM10	ENSG00000181817.5	1	36856839	36863493	0.0728643	0.0662252	0.00663916	-0.0175067	0.030785	0.640073	0.705583	#N/A	#N/A	#N/A	#N/A	#N/A	#N/A	FALSE
OSCP1	ENSG00000116885.14	1	36881428	36916086	0.0720268	0.0662252	0.00580164	-0.0182942	0.0298975	0.690272	0.74986	#N/A	#N/A	#N/A	#N/A	#N/A	#N/A	FALSE
MRPS15	ENSG00000116898.7	1	36921319	36930038	0.0720268	0.0662252	0.00580164	-0.0182942	0.0298975	0.690272	0.74986	#N/A	#N/A	#N/A	#N/A	#N/A	#N/A	FALSE
CSF3R	ENSG00000119535.13	1	36931644	36948879	0.0720268	0.0662252	0.00580164	-0.0182942	0.0298975	0.690272	0.74986	#N/A	#N/A	#N/A	#N/A	#N/A	#N/A	FALSE
GRIK3	ENSG00000163873.5	1	37261128	37499730	0.0737018	0.0635762	0.0101257	-0.0138148	0.0340662	0.445168	0.526039	#N/A	#N/A	#N/A	#N/A	#N/A	#N/A	FALSE
ZC3H12A	ENSG00000163874.8	1	37940153	37949980	0.0745394	0.0635762	0.0109632	-0.0130274	0.0349539	0.405763	0.488869	#N/A	#N/A	#N/A	#N/A	#N/A	#N/A	FALSE
MEAF6	ENSG00000163875.11	1	37958176	37980375	0.0745394	0.0649007	0.0096387	-0.0144798	0.0337572	0.473048	0.552031	#N/A	#N/A	#N/A	#N/A	#N/A	#N/A	FALSE
SNIP1	ENSG00000163877.9	1	38000050	38019903	0.0745394	0.0662252	0.0083142	-0.015931	0.0325594	0.545541	0.61973	#N/A	#N/A	#N/A	#N/A	#N/A	#N/A	FALSE
DNALI1	ENSG00000163879.9	1	38022520	38032458	0.0745394	0.0662252	0.0083142	-0.015931	0.0325594	0.545541	0.61973	#N/A	#N/A	#N/A	#N/A	#N/A	#N/A	FALSE
GNL2	ENSG00000134697.8	1	38032417	38061536	0.0745394	0.0675497	0.00698969	-0.0173812	0.0313606	0.62262	0.688571	#N/A	#N/A	#N/A	#N/A	#N/A	#N/A	FALSE
RSPO1	ENSG00000169218.9	1	38076951	38100595	0.0745394	0.0675497	0.00698969	-0.0173812	0.0313606	0.62262	0.688571	#N/A	#N/A	#N/A	#N/A	#N/A	#N/A	FALSE
C1orf109	ENSG00000116922.10	1	38147242	38157914	0.0745394	0.0675497	0.00698969	-0.0173812	0.0313606	0.62262	0.688571	#N/A	#N/A	#N/A	#N/A	#N/A	#N/A	FALSE
CDCA8	ENSG00000134690.6	1	38158090	38175391	0.0745394	0.0675497	0.00698969	-0.0173812	0.0313606	0.62262	0.688571	#N/A	#N/A	#N/A	#N/A	#N/A	#N/A	FALSE
EPHA10	ENSG00000183317.12	1	38179552	38230805	0.0745394	0.0675497	0.00698969	-0.0173812	0.0313606	0.62262	0.688571	#N/A	#N/A	#N/A	#N/A	#N/A	#N/A	FALSE
MANEAL	ENSG00000185090.10	1	38259474	38266809	0.0737018	0.0662252	0.00747668	-0.0167189	0.0316723	0.591785	0.661016	#N/A	#N/A	#N/A	#N/A	#N/A	#N/A	FALSE
YRDC	ENSG00000196449.3	1	38268616	38273857	0.0737018	0.0662252	0.00747668	-0.0167189	0.0316723	0.591785	0.661016	#N/A	#N/A	#N/A	#N/A	#N/A	#N/A	FALSE
C1orf122	ENSG00000197982.12	1	38272651	38275126	0.0737018	0.0662252	0.00747668	-0.0167189	0.0316723	0.591785	0.661016	#N/A	#N/A	#N/A	#N/A	#N/A	#N/A	FALSE
MTF1	ENSG00000188786.9	1	38275239	38325292	0.0745394	0.0675497	0.00698969	-0.0173812	0.0313606	0.62262	0.688571	#N/A	#N/A	#N/A	#N/A	#N/A	#N/A	FALSE
AL929472.1	ENSG00000230610.1	1	38292232	38293886	0.0745394	0.0662252	0.0083142	-0.015931	0.0325594	0.545541	0.61973	#N/A	#N/A	#N/A	#N/A	#N/A	#N/A	FALSE
INPP5B	ENSG00000204084.8	1	38326369	38412729	0.0745394	0.0675497	0.00698969	-0.0173812	0.0313606	0.62262	0.688571	#N/A	#N/A	#N/A	#N/A	#N/A	#N/A	FALSE
SF3A3	ENSG00000183431.7	1	38422647	38456593	0.0745394	0.0675497	0.00698969	-0.0173812	0.0313606	0.62262	0.688571	#N/A	#N/A	#N/A	#N/A	#N/A	#N/A	FALSE
FHL3	ENSG00000183386.5	1	38462442	38471278	0.0745394	0.0675497	0.00698969	-0.0173812	0.0313606	0.62262	0.688571	#N/A	#N/A	#N/A	#N/A	#N/A	#N/A	FALSE
UTP11L	ENSG00000183520.7	1	38474930	38490496	0.0745394	0.0675497	0.00698969	-0.0173812	0.0313606	0.62262	0.688571	#N/A	#N/A	#N/A	#N/A	#N/A	#N/A	FALSE
POU3F1	ENSG00000185668.5	1	38509523	38512450	0.0745394	0.0675497	0.00698969	-0.0173812	0.0313606	0.62262	0.688571	#N/A	#N/A	#N/A	#N/A	#N/A	#N/A	FALSE
RRAGC	ENSG00000116954.7	1	39303870	39325495	0.0762144	0.0688742	0.00734023	-0.0172528	0.0319332	0.605667	0.673464	#N/A	#N/A	#N/A	#N/A	#N/A	#N/A	FALSE
MYCBP	ENSG00000214114.4	1	39328636	39347289	0.0745394	0.0688742	0.00566519	-0.0188303	0.0301607	0.703522	0.761105	#N/A	#N/A	#N/A	#N/A	#N/A	#N/A	FALSE
GJA9	ENSG00000131233.8	1	39330175	39347289	0.0745394	0.0688742	0.00566519	-0.0188303	0.0301607	0.703522	0.761105	#N/A	#N/A	#N/A	#N/A	#N/A	#N/A	FALSE
RHBDL2	ENSG00000158315.6	1	39351479	39407471	0.0753769	0.0688742	0.00650271	-0.0180416	0.0310471	0.653694	0.717222	#N/A	#N/A	#N/A	#N/A	#N/A	#N/A	FALSE
AKIRIN1	ENSG00000174574.11	1	39456895	39471731	0.0762144	0.0688742	0.00734023	-0.0172528	0.0319332	0.605667	0.673464	#N/A	#N/A	#N/A	#N/A	#N/A	#N/A	FALSE
NDUFS5	ENSG00000168653.6	1	39491990	39500308	0.0762144	0.0688742	0.00734023	-0.0172528	0.0319332	0.605667	0.673464	#N/A	#N/A	#N/A	#N/A	#N/A	#N/A	FALSE
MACF1	ENSG00000127603.19	1	39546988	39952849	0.0820771	0.0781457	0.00393136	-0.0218261	0.0296889	0.821787	0.862912	#N/A	#N/A	#N/A	#N/A	#N/A	#N/A	FALSE
KIAA0754	ENSG00000255103.1	1	39876151	39882154	0.0770519	0.0701987	0.00685325	-0.017911	0.0316175	0.636165	0.701594	#N/A	#N/A	#N/A	#N/A	#N/A	#N/A	FALSE
BMP8A	ENSG00000183682.7	1	39957318	39991607	0.0778894	0.0754967	0.00239276	-0.0228999	0.0276854	0.915705	0.941234	#N/A	#N/A	#N/A	#N/A	#N/A	#N/A	FALSE
PABPC4	ENSG00000090621.9	1	40026488	40042462	0.0795645	0.0754967	0.0040678	-0.0213184	0.029454	0.810682	0.853372	#N/A	#N/A	#N/A	#N/A	#N/A	#N/A	FALSE
HEYL	ENSG00000163909.6	1	40089825	40105617	0.0795645	0.0741722	0.0053923	-0.0198758	0.0306604	0.728726	0.782835	#N/A	#N/A	#N/A	#N/A	#N/A	#N/A	FALSE
NT5C1A	ENSG00000116981.3	1	40124793	40137710	0.0795645	0.0741722	0.0053923	-0.0198758	0.0306604	0.728726	0.782835	#N/A	#N/A	#N/A	#N/A	#N/A	#N/A	FALSE
HPCAL4	ENSG00000116983.8	1	40144320	40157361	0.0795645	0.0741722	0.0053923	-0.0198758	0.0306604	0.728726	0.782835	#N/A	#N/A	#N/A	#N/A	#N/A	#N/A	FALSE
PPIE	ENSG00000084072.12	1	40157854	40229586	0.0795645	0.0741722	0.0053923	-0.0198758	0.0306604	0.728726	0.782835	#N/A	#N/A	#N/A	#N/A	#N/A	#N/A	FALSE
BMP8B	ENSG00000116985.6	1	40222854	40254533	0.078727	0.0728477	0.00587929	-0.0192225	0.0309811	0.697748	0.756147	#N/A	#N/A	#N/A	#N/A	#N/A	#N/A	FALSE
OXCT2	ENSG00000198754.5	1	40235195	40237020	0.078727	0.0728477	0.00587929	-0.0192225	0.0309811	0.697748	0.756147	#N/A	#N/A	#N/A	#N/A	#N/A	#N/A	FALSE
TRIT1	ENSG00000043514.11	1	40306723	40349183	0.078727	0.0728477	0.00587929	-0.0192225	0.0309811	0.697748	0.756147	#N/A	#N/A	#N/A	#N/A	#N/A	#N/A	FALSE
MYCL	ENSG00000116990.9	1	40361098	40367928	0.0778894	0.0741722	0.00371726	-0.0214568	0.0288913	0.831036	0.870977	#N/A	#N/A	#N/A	#N/A	#N/A	#N/A	FALSE
MFSD2A	ENSG00000168389.13	1	40420802	40435638	0.0778894	0.0754967	0.00239276	-0.0228999	0.0276854	0.915705	0.941234	#N/A	#N/A	#N/A	#N/A	#N/A	#N/A	FALSE
CAP1	ENSG00000131236.12	1	40505905	40538321	0.0778894	0.0728477	0.00504177	-0.0200127	0.0300962	0.747781	0.799812	#N/A	#N/A	#N/A	#N/A	#N/A	#N/A	FALSE
PPT1	ENSG00000131238.12	1	40538379	40563375	0.0770519	0.0728477	0.00420424	-0.0208027	0.0292111	0.799217	0.844415	#N/A	#N/A	#N/A	#N/A	#N/A	#N/A	FALSE
RLF	ENSG00000117000.8	1	40627045	40706593	0.078727	0.0728477	0.00587929	-0.0192225	0.0309811	0.697748	0.756147	#N/A	#N/A	#N/A	#N/A	#N/A	#N/A	FALSE
TMCO2	ENSG00000188800.5	1	40711619	40717363	0.078727	0.0715232	0.00720379	-0.0177777	0.0321852	0.61912	0.685789	#N/A	#N/A	#N/A	#N/A	#N/A	#N/A	FALSE
ZMPSTE24	ENSG00000084073.4	1	40723779	40759856	0.078727	0.0728477	0.00587929	-0.0192225	0.0309811	0.697748	0.756147	#N/A	#N/A	#N/A	#N/A	#N/A	#N/A	FALSE
COL9A2	ENSG00000049089.9	1	40766159	40783488	0.078727	0.0728477	0.00587929	-0.0192225	0.0309811	0.697748	0.756147	#N/A	#N/A	#N/A	#N/A	#N/A	#N/A	FALSE
SMAP2	ENSG00000084070.7	1	40810522	40888998	0.078727	0.0728477	0.00587929	-0.0192225	0.0309811	0.697748	0.756147	#N/A	#N/A	#N/A	#N/A	#N/A	#N/A	FALSE
ZFP69B	ENSG00000187801.10	1	40915774	40929390	0.078727	0.0728477	0.00587929	-0.0192225	0.0309811	0.697748	0.756147	#N/A	#N/A	#N/A	#N/A	#N/A	#N/A	FALSE
ZFP69	ENSG00000187815.5	1	40942887	40962015	0.0795645	0.0728477	0.00671681	-0.0184321	0.0318658	0.649287	0.713313	#N/A	#N/A	#N/A	#N/A	#N/A	#N/A	FALSE
EXO5	ENSG00000164002.7	1	40974413	40982228	0.0795645	0.0741722	0.0053923	-0.0198758	0.0306604	0.728726	0.782835	#N/A	#N/A	#N/A	#N/A	#N/A	#N/A	FALSE
ZNF684	ENSG00000117010.11	1	40997233	41013841	0.0795645	0.0715232	0.00804131	-0.0169876	0.0330702	0.573195	0.64408	#N/A	#N/A	#N/A	#N/A	#N/A	#N/A	FALSE
RIMS3	ENSG00000117016.5	1	41086351	41131329	0.0795645	0.0715232	0.00804131	-0.0169876	0.0330702	0.573195	0.64408	#N/A	#N/A	#N/A	#N/A	#N/A	#N/A	FALSE
NFYC	ENSG00000066136.15	1	41157320	41237275	0.0795645	0.0741722	0.0053923	-0.0198758	0.0306604	0.728726	0.782835	#N/A	#N/A	#N/A	#N/A	#N/A	#N/A	FALSE
KCNQ4	ENSG00000117013.10	1	41249684	41306124	0.0795645	0.0754967	0.0040678	-0.0213184	0.029454	0.810682	0.853372	#N/A	#N/A	#N/A	#N/A	#N/A	#N/A	FALSE
CITED4	ENSG00000179862.5	1	41326729	41328018	0.0795645	0.0728477	0.00671681	-0.0184321	0.0318658	0.649287	0.713313	#N/A	#N/A	#N/A	#N/A	#N/A	#N/A	FALSE
CTPS1	ENSG00000171793.9	1	41445007	41478235	0.078727	0.0741722	0.00455478	-0.0206664	0.0297759	0.779248	0.826598	#N/A	#N/A	#N/A	#N/A	#N/A	#N/A	FALSE
SLFNL1	ENSG00000171790.11	1	41481269	41488909	0.0778894	0.0728477	0.00504177	-0.0200127	0.0300962	0.747781	0.799812	#N/A	#N/A	#N/A	#N/A	#N/A	#N/A	FALSE
SCMH1	ENSG00000010803.12	1	41492872	41707826	0.0795645	0.0741722	0.0053923	-0.0198758	0.0306604	0.728726	0.782835	#N/A	#N/A	#N/A	#N/A	#N/A	#N/A	FALSE
FOXO6	ENSG00000204060.4	1	41827594	41849262	0.078727	0.0754967	0.00323028	-0.0221093	0.0285698	0.862732	0.897371	#N/A	#N/A	#N/A	#N/A	#N/A	#N/A	FALSE
EDN2	ENSG00000127129.5	1	41944446	41950344	0.078727	0.0754967	0.00323028	-0.0221093	0.0285698	0.862732	0.897371	#N/A	#N/A	#N/A	#N/A	#N/A	#N/A	FALSE
HIVEP3	ENSG00000127124.9	1	41972036	42501596	0.0820771	0.0781457	0.00393136	-0.0218261	0.0296889	0.821787	0.862912	#N/A	#N/A	#N/A	#N/A	#N/A	#N/A	FALSE
GUCA2B	ENSG00000044012.3	1	42619092	42621495	0.0820771	0.0728477	0.00922937	-0.01606	0.0345187	0.514687	0.591283	#N/A	#N/A	#N/A	#N/A	#N/A	#N/A	FALSE
GUCA2A	ENSG00000197273.3	1	42628362	42630389	0.0820771	0.0728477	0.00922937	-0.01606	0.0345187	0.514687	0.591283	#N/A	#N/A	#N/A	#N/A	#N/A	#N/A	FALSE
FOXJ3	ENSG00000198815.4	1	42642210	42801548	0.0820771	0.0715232	0.0105539	-0.0146161	0.0357238	0.447408	0.528009	#N/A	#N/A	#N/A	#N/A	#N/A	#N/A	FALSE
RIMKLA	ENSG00000177181.10	1	42846466	42888249	0.0829146	0.0728477	0.0100669	-0.0152689	0.0354026	0.473751	0.552519	#N/A	#N/A	#N/A	#N/A	#N/A	#N/A	FALSE
ZMYND12	ENSG00000066185.8	1	42896000	42921938	0.0829146	0.0715232	0.0113914	-0.0138252	0.036608	0.409691	0.493203	#N/A	#N/A	#N/A	#N/A	#N/A	#N/A	FALSE
PPCS	ENSG00000127125.7	1	42921788	42939056	0.0829146	0.0715232	0.0113914	-0.0138252	0.036608	0.409691	0.493203	#N/A	#N/A	#N/A	#N/A	#N/A	#N/A	FALSE
CCDC30	ENSG00000186409.10	1	42929001	43120335	0.0845896	0.0741722	0.0104174	-0.0151284	0.0359633	0.460632	0.54017	#N/A	#N/A	#N/A	#N/A	#N/A	#N/A	FALSE
PPIH	ENSG00000171960.6	1	43124096	43142429	0.0837521	0.0741722	0.00957991	-0.0159201	0.0350799	0.500576	0.578499	#N/A	#N/A	#N/A	#N/A	#N/A	#N/A	FALSE
YBX1	ENSG00000065978.13	1	43148098	43168020	0.0829146	0.0728477	0.0100669	-0.0152689	0.0354026	0.473751	0.552519	#N/A	#N/A	#N/A	#N/A	#N/A	#N/A	FALSE
CLDN19	ENSG00000164007.6	1	43198764	43205925	0.0829146	0.0728477	0.0100669	-0.0152689	0.0354026	0.473751	0.552519	#N/A	#N/A	#N/A	#N/A	#N/A	#N/A	FALSE
LEPRE1	ENSG00000117385.11	1	43212006	43232755	0.0820771	0.0728477	0.00922937	-0.01606	0.0345187	0.514687	0.591283	#N/A	#N/A	#N/A	#N/A	#N/A	#N/A	FALSE
C1orf50	ENSG00000164008.9	1	43232940	43263968	0.080402	0.0728477	0.00755433	-0.0176416	0.0327503	0.602544	0.670452	#N/A	#N/A	#N/A	#N/A	#N/A	#N/A	FALSE
CCDC23	ENSG00000177868.7	1	43272723	43282954	0.080402	0.0728477	0.00755433	-0.0176416	0.0327503	0.602544	0.670452	#N/A	#N/A	#N/A	#N/A	#N/A	#N/A	FALSE
ERMAP	ENSG00000164010.9	1	43282795	43310660	0.080402	0.0728477	0.00755433	-0.0176416	0.0327503	0.602544	0.670452	#N/A	#N/A	#N/A	#N/A	#N/A	#N/A	FALSE
ZNF691	ENSG00000164011.13	1	43312280	43318148	0.080402	0.0728477	0.00755433	-0.0176416	0.0327503	0.602544	0.670452	#N/A	#N/A	#N/A	#N/A	#N/A	#N/A	FALSE
SLC2A1	ENSG00000117394.15	1	43391052	43424530	0.0820771	0.0728477	0.00922937	-0.01606	0.0345187	0.514687	0.591283	#N/A	#N/A	#N/A	#N/A	#N/A	#N/A	FALSE
FAM183A	ENSG00000186973.6	1	43610824	43622067	0.0845896	0.0741722	0.0104174	-0.0151284	0.0359633	0.460632	0.54017	#N/A	#N/A	#N/A	#N/A	#N/A	#N/A	FALSE
EBNA1BP2	ENSG00000117395.6	1	43629846	43736607	0.0845896	0.0728477	0.0117419	-0.0136861	0.03717	0.398147	0.482354	#N/A	#N/A	#N/A	#N/A	#N/A	#N/A	FALSE
WDR65	ENSG00000243710.3	1	43637820	43720029	0.0845896	0.0728477	0.0117419	-0.0136861	0.03717	0.398147	0.482354	#N/A	#N/A	#N/A	#N/A	#N/A	#N/A	FALSE
TMEM125	ENSG00000179178.6	1	43735665	43739673	0.0837521	0.0728477	0.0109044	-0.0144776	0.0362864	0.434892	0.516722	#N/A	#N/A	#N/A	#N/A	#N/A	#N/A	FALSE
C1orf210	ENSG00000253313.1	1	43747554	43751288	0.0837521	0.0715232	0.0122289	-0.0130342	0.037492	0.374135	0.458668	#N/A	#N/A	#N/A	#N/A	#N/A	#N/A	FALSE
TIE1	ENSG00000066056.9	1	43766664	43788779	0.0820771	0.0715232	0.0105539	-0.0146161	0.0357238	0.447408	0.528009	#N/A	#N/A	#N/A	#N/A	#N/A	#N/A	FALSE
MPL	ENSG00000117400.10	1	43803478	43818443	0.0820771	0.0701987	0.0118784	-0.0131712	0.036928	0.38507	0.469174	#N/A	#N/A	#N/A	#N/A	#N/A	#N/A	FALSE
CDC20	ENSG00000117399.9	1	43824626	43828874	0.0820771	0.0701987	0.0118784	-0.0131712	0.036928	0.38507	0.469174	#N/A	#N/A	#N/A	#N/A	#N/A	#N/A	FALSE
ELOVL1	ENSG00000066322.8	1	43829068	43833696	0.0820771	0.0688742	0.0132029	-0.0117254	0.0381311	0.328017	0.412404	#N/A	#N/A	#N/A	#N/A	#N/A	#N/A	FALSE
MED8	ENSG00000159479.12	1	43849588	43855479	0.0820771	0.0688742	0.0132029	-0.0117254	0.0381311	0.328017	0.412404	#N/A	#N/A	#N/A	#N/A	#N/A	#N/A	FALSE
SZT2	ENSG00000198198.9	1	43855553	43918321	0.0820771	0.0688742	0.0132029	-0.0117254	0.0381311	0.328017	0.412404	#N/A	#N/A	#N/A	#N/A	#N/A	#N/A	FALSE
HYI	ENSG00000178922.12	1	43916824	43919660	0.080402	0.0662252	0.0141768	-0.0104099	0.0387636	0.284667	0.371513	#N/A	#N/A	#N/A	#N/A	#N/A	#N/A	FALSE
PTPRF	ENSG00000142949.12	1	43990858	44089343	0.080402	0.0715232	0.00887883	-0.0161972	0.0339549	0.529214	0.604611	#N/A	#N/A	#N/A	#N/A	#N/A	#N/A	FALSE
KDM4A	ENSG00000066135.8	1	44115829	44171186	0.078727	0.0701987	0.00852829	-0.0163319	0.0333884	0.544171	0.618608	#N/A	#N/A	#N/A	#N/A	#N/A	#N/A	FALSE
ST3GAL3	ENSG00000126091.15	1	44171495	44396831	0.0795645	0.0728477	0.00671681	-0.0184321	0.0318658	0.649287	0.713313	#N/A	#N/A	#N/A	#N/A	#N/A	#N/A	FALSE
ARTN	ENSG00000117407.12	1	44398992	44402913	0.078727	0.0728477	0.00587929	-0.0192225	0.0309811	0.697748	0.756147	#N/A	#N/A	#N/A	#N/A	#N/A	#N/A	FALSE
IPO13	ENSG00000117408.6	1	44412611	44433694	0.0778894	0.0715232	0.00636627	-0.0185676	0.0313001	0.666876	0.729419	#N/A	#N/A	#N/A	#N/A	#N/A	#N/A	FALSE
DPH2	ENSG00000132768.9	1	44435672	44439041	0.0778894	0.0715232	0.00636627	-0.0185676	0.0313001	0.666876	0.729419	#N/A	#N/A	#N/A	#N/A	#N/A	#N/A	FALSE
ATP6V0B	ENSG00000117410.9	1	44440159	44443967	0.0778894	0.0715232	0.00636627	-0.0185676	0.0313001	0.666876	0.729419	#N/A	#N/A	#N/A	#N/A	#N/A	#N/A	FALSE
B4GALT2	ENSG00000117411.12	1	44444615	44456840	0.0778894	0.0715232	0.00636627	-0.0185676	0.0313001	0.666876	0.729419	#N/A	#N/A	#N/A	#N/A	#N/A	#N/A	FALSE
CCDC24	ENSG00000159214.8	1	44457031	44462200	0.0770519	0.0715232	0.00552875	-0.0193573	0.0304148	0.71633	0.773239	#N/A	#N/A	#N/A	#N/A	#N/A	#N/A	FALSE
SLC6A9	ENSG00000196517.7	1	44457172	44497139	0.0770519	0.0715232	0.00552875	-0.0193573	0.0304148	0.71633	0.773239	#N/A	#N/A	#N/A	#N/A	#N/A	#N/A	FALSE
KLF17	ENSG00000171872.4	1	44584522	44600812	0.0762144	0.0715232	0.00469123	-0.0201469	0.0295293	0.767323	0.817609	#N/A	#N/A	#N/A	#N/A	#N/A	#N/A	FALSE
DMAP1	ENSG00000178028.9	1	44679127	44686353	0.0770519	0.0728477	0.00420424	-0.0208027	0.0292111	0.799217	0.844415	#N/A	#N/A	#N/A	#N/A	#N/A	#N/A	FALSE
ERI3	ENSG00000117419.10	1	44686742	44820932	0.0778894	0.0728477	0.00504177	-0.0200127	0.0300962	0.747781	0.799812	#N/A	#N/A	#N/A	#N/A	#N/A	#N/A	FALSE
RNF220	ENSG00000187147.13	1	44870866	45117396	0.0795645	0.0741722	0.0053923	-0.0198758	0.0306604	0.728726	0.782835	#N/A	#N/A	#N/A	#N/A	#N/A	#N/A	FALSE
TMEM53	ENSG00000126106.9	1	45100910	45140227	0.0795645	0.0741722	0.0053923	-0.0198758	0.0306604	0.728726	0.782835	#N/A	#N/A	#N/A	#N/A	#N/A	#N/A	FALSE
C1orf228	ENSG00000198520.6	1	45140364	45191263	0.078727	0.0754967	0.00323028	-0.0221093	0.0285698	0.862732	0.897371	#N/A	#N/A	#N/A	#N/A	#N/A	#N/A	FALSE
KIF2C	ENSG00000142945.8	1	45205490	45233439	0.0778894	0.0741722	0.00371726	-0.0214568	0.0288913	0.831036	0.870977	#N/A	#N/A	#N/A	#N/A	#N/A	#N/A	FALSE
RPS8	ENSG00000142937.7	1	45240923	45244451	0.0778894	0.0741722	0.00371726	-0.0214568	0.0288913	0.831036	0.870977	#N/A	#N/A	#N/A	#N/A	#N/A	#N/A	FALSE
BEST4	ENSG00000142959.4	1	45249257	45253377	0.0778894	0.0741722	0.00371726	-0.0214568	0.0288913	0.831036	0.870977	#N/A	#N/A	#N/A	#N/A	#N/A	#N/A	FALSE
PLK3	ENSG00000173846.8	1	45265897	45271662	0.0795645	0.0741722	0.0053923	-0.0198758	0.0306604	0.728726	0.782835	#N/A	#N/A	#N/A	#N/A	#N/A	#N/A	FALSE
TCTEX1D4	ENSG00000188396.2	1	45271585	45272957	0.0795645	0.0741722	0.0053923	-0.0198758	0.0306604	0.728726	0.782835	#N/A	#N/A	#N/A	#N/A	#N/A	#N/A	FALSE
BTBD19	ENSG00000222009.4	1	45274154	45281257	0.0795645	0.0741722	0.0053923	-0.0198758	0.0306604	0.728726	0.782835	#N/A	#N/A	#N/A	#N/A	#N/A	#N/A	FALSE
PTCH2	ENSG00000117425.9	1	45285516	45308735	0.0795645	0.0741722	0.0053923	-0.0198758	0.0306604	0.728726	0.782835	#N/A	#N/A	#N/A	#N/A	#N/A	#N/A	FALSE
EIF2B3	ENSG00000070785.12	1	45316450	45452282	0.0795645	0.0728477	0.00671681	-0.0184321	0.0318658	0.649287	0.713313	#N/A	#N/A	#N/A	#N/A	#N/A	#N/A	FALSE
HECTD3	ENSG00000126107.10	1	45468212	45477001	0.0795645	0.0728477	0.00671681	-0.0184321	0.0318658	0.649287	0.713313	#N/A	#N/A	#N/A	#N/A	#N/A	#N/A	FALSE
UROD	ENSG00000126088.8	1	45477819	45481247	0.0795645	0.0728477	0.00671681	-0.0184321	0.0318658	0.649287	0.713313	#N/A	#N/A	#N/A	#N/A	#N/A	#N/A	FALSE
ZSWIM5	ENSG00000162415.6	1	45482071	45771881	0.0820771	0.0741722	0.00790487	-0.0175029	0.0333126	0.586424	0.656009	#N/A	#N/A	#N/A	#N/A	#N/A	#N/A	FALSE
HPDL	ENSG00000186603.4	1	45792545	45794347	0.080402	0.0715232	0.00887883	-0.0161972	0.0339549	0.529214	0.604611	#N/A	#N/A	#N/A	#N/A	#N/A	#N/A	FALSE
MUTYH	ENSG00000132781.13	1	45794835	45806142	0.080402	0.0715232	0.00887883	-0.0161972	0.0339549	0.529214	0.604611	#N/A	#N/A	#N/A	#N/A	#N/A	#N/A	FALSE
TOE1	ENSG00000132773.7	1	45805342	45809647	0.080402	0.0715232	0.00887883	-0.0161972	0.0339549	0.529214	0.604611	#N/A	#N/A	#N/A	#N/A	#N/A	#N/A	FALSE
TESK2	ENSG00000070759.12	1	45809555	45956872	0.080402	0.0715232	0.00887883	-0.0161972	0.0339549	0.529214	0.604611	#N/A	#N/A	#N/A	#N/A	#N/A	#N/A	FALSE
CCDC163P	ENSG00000236624.4	1	45959538	45965751	0.0795645	0.0715232	0.00804131	-0.0169876	0.0330702	0.573195	0.64408	#N/A	#N/A	#N/A	#N/A	#N/A	#N/A	FALSE
MMACHC	ENSG00000132763.10	1	45965725	45976739	0.080402	0.0701987	0.0102033	-0.0147519	0.0351586	0.460307	0.54017	#N/A	#N/A	#N/A	#N/A	#N/A	#N/A	FALSE
PRDX1	ENSG00000117450.9	1	45976708	45988719	0.0812395	0.0701987	0.0110409	-0.0139617	0.0360434	0.421593	0.503414	#N/A	#N/A	#N/A	#N/A	#N/A	#N/A	FALSE
AKR1A1	ENSG00000117448.9	1	46016215	46035721	0.0812395	0.0701987	0.0110409	-0.0139617	0.0360434	0.421593	0.503414	#N/A	#N/A	#N/A	#N/A	#N/A	#N/A	FALSE
NASP	ENSG00000132780.12	1	46049518	46084566	0.080402	0.0701987	0.0102033	-0.0147519	0.0351586	0.460307	0.54017	#N/A	#N/A	#N/A	#N/A	#N/A	#N/A	FALSE
CCDC17	ENSG00000159588.10	1	46085716	46089729	0.080402	0.0701987	0.0102033	-0.0147519	0.0351586	0.460307	0.54017	#N/A	#N/A	#N/A	#N/A	#N/A	#N/A	FALSE
GPBP1L1	ENSG00000159592.6	1	46092976	46153785	0.080402	0.0728477	0.00755433	-0.0176416	0.0327503	0.602544	0.670452	#N/A	#N/A	#N/A	#N/A	#N/A	#N/A	FALSE
TMEM69	ENSG00000159596.6	1	46152886	46160115	0.0795645	0.0728477	0.00671681	-0.0184321	0.0318658	0.649287	0.713313	#N/A	#N/A	#N/A	#N/A	#N/A	#N/A	FALSE
IPP	ENSG00000197429.6	1	46159996	46216322	0.0795645	0.0741722	0.0053923	-0.0198758	0.0306604	0.728726	0.782835	#N/A	#N/A	#N/A	#N/A	#N/A	#N/A	FALSE
MAST2	ENSG00000086015.16	1	46252659	46501796	0.078727	0.0741722	0.00455478	-0.0206664	0.0297759	0.779248	0.826598	#N/A	#N/A	#N/A	#N/A	#N/A	#N/A	FALSE
PIK3R3	ENSG00000117461.10	1	46505812	46642160	0.078727	0.0715232	0.00720379	-0.0177777	0.0321852	0.61912	0.685789	#N/A	#N/A	#N/A	#N/A	#N/A	#N/A	FALSE
TSPAN1	ENSG00000117472.5	1	46640745	46651630	0.0778894	0.0688742	0.00901528	-0.0156745	0.033705	0.515525	0.591468	#N/A	#N/A	#N/A	#N/A	#N/A	#N/A	FALSE
POMGNT1	ENSG00000085998.9	1	46654354	46685977	0.0778894	0.0688742	0.00901528	-0.0156745	0.033705	0.515525	0.591468	#N/A	#N/A	#N/A	#N/A	#N/A	#N/A	FALSE
LURAP1	ENSG00000171357.5	1	46669006	46686933	0.0778894	0.0688742	0.00901528	-0.0156745	0.033705	0.515525	0.591468	#N/A	#N/A	#N/A	#N/A	#N/A	#N/A	FALSE
RAD54L	ENSG00000085999.7	1	46713360	46744145	0.0770519	0.0688742	0.00817775	-0.0164637	0.0328192	0.559575	0.632382	#N/A	#N/A	#N/A	#N/A	#N/A	#N/A	FALSE
LRRC41	ENSG00000132128.12	1	46726868	46769280	0.0762144	0.0701987	0.00601573	-0.0187003	0.0307318	0.68495	0.745453	#N/A	#N/A	#N/A	#N/A	#N/A	#N/A	FALSE
UQCRH	ENSG00000173660.7	1	46769303	46782448	0.0762144	0.0701987	0.00601573	-0.0187003	0.0307318	0.68495	0.745453	#N/A	#N/A	#N/A	#N/A	#N/A	#N/A	FALSE
NSUN4	ENSG00000117481.6	1	46805849	46830824	0.0770519	0.0701987	0.00685325	-0.017911	0.0316175	0.636165	0.701594	#N/A	#N/A	#N/A	#N/A	#N/A	#N/A	FALSE
FAAH	ENSG00000117480.11	1	46859937	46879520	0.0762144	0.0701987	0.00601573	-0.0187003	0.0307318	0.68495	0.745453	#N/A	#N/A	#N/A	#N/A	#N/A	#N/A	FALSE
DMBX1	ENSG00000197587.6	1	46972668	46979898	0.0770519	0.0675497	0.00950226	-0.0150154	0.0340199	0.48731	0.565516	#N/A	#N/A	#N/A	#N/A	#N/A	#N/A	FALSE
KNCN	ENSG00000162456.5	1	47011316	47017199	0.0770519	0.0662252	0.0108268	-0.013566	0.0352195	0.419988	0.501991	#N/A	#N/A	#N/A	#N/A	#N/A	#N/A	FALSE
MKNK1	ENSG00000079277.15	1	47023090	47082515	0.0778894	0.0662252	0.0116643	-0.0127773	0.0361059	0.382707	0.466616	#N/A	#N/A	#N/A	#N/A	#N/A	#N/A	FALSE
MOB3C	ENSG00000142961.10	1	47073387	47082563	0.0778894	0.0662252	0.0116643	-0.0127773	0.0361059	0.382707	0.466616	#N/A	#N/A	#N/A	#N/A	#N/A	#N/A	FALSE
ATPAF1	ENSG00000123472.8	1	47098409	47139539	0.0778894	0.0662252	0.0116643	-0.0127773	0.0361059	0.382707	0.466616	#N/A	#N/A	#N/A	#N/A	#N/A	#N/A	FALSE
EFCAB14	ENSG00000159658.6	1	47124366	47184824	0.0753769	0.0662252	0.00915172	-0.0151429	0.0334463	0.501445	0.578499	#N/A	#N/A	#N/A	#N/A	#N/A	#N/A	FALSE
TEX38	ENSG00000186118.7	1	47134527	47139266	0.0762144	0.0662252	0.00998924	-0.0143546	0.034333	0.459577	0.539617	#N/A	#N/A	#N/A	#N/A	#N/A	#N/A	FALSE
CYP4B1	ENSG00000142973.8	1	47223510	47285085	0.0753769	0.0675497	0.00782722	-0.0165928	0.0322472	0.575441	0.645357	#N/A	#N/A	#N/A	#N/A	#N/A	#N/A	FALSE
CYP4A11	ENSG00000187048.8	1	47394849	47407156	0.0753769	0.0649007	0.0104762	-0.0136919	0.0346444	0.432378	0.51408	#N/A	#N/A	#N/A	#N/A	#N/A	#N/A	FALSE
CYP4X1	ENSG00000186377.6	1	47427036	47516423	0.0770519	0.0662252	0.0108268	-0.013566	0.0352195	0.419988	0.501991	#N/A	#N/A	#N/A	#N/A	#N/A	#N/A	FALSE
CYP4Z1	ENSG00000186160.4	1	47533160	47583991	0.0770519	0.0649007	0.0121513	-0.0121156	0.0364181	0.358079	0.442954	#N/A	#N/A	#N/A	#N/A	#N/A	#N/A	FALSE
CYP4A22	ENSG00000162365.7	1	47603107	47615413	0.0770519	0.0662252	0.0108268	-0.013566	0.0352195	0.419988	0.501991	#N/A	#N/A	#N/A	#N/A	#N/A	#N/A	FALSE
PDZK1IP1	ENSG00000162366.3	1	47649265	47656716	0.0770519	0.0662252	0.0108268	-0.013566	0.0352195	0.419988	0.501991	#N/A	#N/A	#N/A	#N/A	#N/A	#N/A	FALSE
TAL1	ENSG00000162367.7	1	47681962	47697892	0.0778894	0.0649007	0.0129888	-0.0113271	0.0373047	0.324454	0.408988	#N/A	#N/A	#N/A	#N/A	#N/A	#N/A	FALSE
STIL	ENSG00000123473.11	1	47715811	47779819	0.0778894	0.0649007	0.0129888	-0.0113271	0.0373047	0.324454	0.408988	#N/A	#N/A	#N/A	#N/A	#N/A	#N/A	FALSE
CMPK1	ENSG00000162368.9	1	47799469	47844511	0.0762144	0.0649007	0.0113137	-0.0129039	0.0355313	0.394051	0.477898	#N/A	#N/A	#N/A	#N/A	#N/A	#N/A	FALSE
FOXE3	ENSG00000186790.4	1	47881744	47883723	0.0762144	0.0662252	0.00998924	-0.0143546	0.034333	0.459577	0.539617	#N/A	#N/A	#N/A	#N/A	#N/A	#N/A	FALSE
FOXD2	ENSG00000186564.5	1	47901689	47906363	0.0762144	0.0675497	0.00866474	-0.0158042	0.0331337	0.530306	0.605716	#N/A	#N/A	#N/A	#N/A	#N/A	#N/A	FALSE
TRABD2B	ENSG00000269113.3	1	48226200	48462567	0.0753769	0.0675497	0.00782722	-0.0165928	0.0322472	0.575441	0.645357	#N/A	#N/A	#N/A	#N/A	#N/A	#N/A	FALSE
FLJ00388	ENSG00000273395.1	1	48226979	48227290	0.0745394	0.0662252	0.0083142	-0.015931	0.0325594	0.545541	0.61973	#N/A	#N/A	#N/A	#N/A	#N/A	#N/A	FALSE
AL109659.1	ENSG00000269709.1	1	48569306	48569878	0.0762144	0.0675497	0.00866474	-0.0158042	0.0331337	0.530306	0.605716	#N/A	#N/A	#N/A	#N/A	#N/A	#N/A	FALSE
SLC5A9	ENSG00000117834.8	1	48688357	48714316	0.0753769	0.0675497	0.00782722	-0.0165928	0.0322472	0.575441	0.645357	#N/A	#N/A	#N/A	#N/A	#N/A	#N/A	FALSE
SPATA6	ENSG00000132122.7	1	48761044	48937845	0.0770519	0.0675497	0.00950226	-0.0150154	0.0340199	0.48731	0.565516	#N/A	#N/A	#N/A	#N/A	#N/A	#N/A	FALSE
AGBL4	ENSG00000186094.12	1	48998527	50489585	0.0778894	0.0701987	0.00769077	-0.0171215	0.0325031	0.589198	0.658581	#N/A	#N/A	#N/A	#N/A	#N/A	#N/A	FALSE
BEND5	ENSG00000162373.8	1	49193195	49242641	0.0745394	0.0675497	0.00698969	-0.0173812	0.0313606	0.62262	0.688571	#N/A	#N/A	#N/A	#N/A	#N/A	#N/A	FALSE
AL645730.2	ENSG00000227839.1	1	50459990	50461874	0.0737018	0.0635762	0.0101257	-0.0138148	0.0340662	0.445168	0.526039	#N/A	#N/A	#N/A	#N/A	#N/A	#N/A	FALSE
ELAVL4	ENSG00000162374.12	1	50513686	50669458	0.0745394	0.0635762	0.0109632	-0.0130274	0.0349539	0.405763	0.488869	#N/A	#N/A	#N/A	#N/A	#N/A	#N/A	FALSE
DMRTA2	ENSG00000142700.7	1	50883222	50889172	0.0737018	0.0622517	0.0114502	-0.0123611	0.0352615	0.379784	0.463984	#N/A	#N/A	#N/A	#N/A	#N/A	#N/A	FALSE
FAF1	ENSG00000185104.15	1	50905150	51425935	0.0753769	0.0622517	0.0131252	-0.0107867	0.0370372	0.310936	0.396944	#N/A	#N/A	#N/A	#N/A	#N/A	#N/A	FALSE
CDKN2C	ENSG00000123080.6	1	51426417	51440305	0.0737018	0.0622517	0.0114502	-0.0123611	0.0352615	0.379784	0.463984	#N/A	#N/A	#N/A	#N/A	#N/A	#N/A	FALSE
C1orf185	ENSG00000204006.4	1	51567906	51613752	0.0762144	0.0649007	0.0113137	-0.0129039	0.0355313	0.394051	0.477898	#N/A	#N/A	#N/A	#N/A	#N/A	#N/A	FALSE
RNF11	ENSG00000123091.4	1	51701943	51739127	0.0778894	0.0609272	0.0169623	-0.00697012	0.0408947	0.184459	0.269154	#N/A	#N/A	#N/A	#N/A	#N/A	#N/A	FALSE
TTC39A	ENSG00000085831.11	1	51752930	51810788	0.078727	0.0622517	0.0164753	-0.00763543	0.0405861	0.201247	0.288238	#N/A	#N/A	#N/A	#N/A	#N/A	#N/A	FALSE
EPS15	ENSG00000085832.12	1	51819935	51985000	0.0812395	0.0622517	0.0189879	-0.00526983	0.0432456	0.140954	0.222498	#N/A	#N/A	#N/A	#N/A	#N/A	#N/A	FALSE
OSBPL9	ENSG00000117859.14	1	52042851	52254889	0.080402	0.0622517	0.0181504	-0.00605856	0.0423593	0.159161	0.242663	#N/A	#N/A	#N/A	#N/A	#N/A	#N/A	FALSE
NRD1	ENSG00000078618.15	1	52254863	52344477	0.0795645	0.0609272	0.0186373	-0.00539422	0.0426689	0.14498	0.227175	#N/A	#N/A	#N/A	#N/A	#N/A	#N/A	FALSE
RAB3B	ENSG00000169213.6	1	52373628	52456436	0.0778894	0.0596026	0.0182868	-0.00551557	0.0420892	0.149123	0.231333	#N/A	#N/A	#N/A	#N/A	#N/A	#N/A	FALSE
TXNDC12	ENSG00000117862.7	1	52485803	52521843	0.0778894	0.0609272	0.0169623	-0.00697012	0.0408947	0.184459	0.269154	#N/A	#N/A	#N/A	#N/A	#N/A	#N/A	FALSE
KTI12	ENSG00000198841.3	1	52497775	52499488	0.0778894	0.0596026	0.0182868	-0.00551557	0.0420892	0.149123	0.231333	#N/A	#N/A	#N/A	#N/A	#N/A	#N/A	FALSE
BTF3L4	ENSG00000134717.13	1	52521797	52556388	0.0778894	0.0609272	0.0169623	-0.00697012	0.0408947	0.184459	0.269154	#N/A	#N/A	#N/A	#N/A	#N/A	#N/A	FALSE
ZFYVE9	ENSG00000157077.10	1	52608046	52812358	0.0778894	0.0622517	0.0156378	-0.00842356	0.0396991	0.22534	0.312581	#N/A	#N/A	#N/A	#N/A	#N/A	#N/A	FALSE
CC2D1B	ENSG00000154222.10	1	52811395	52831865	0.0770519	0.0609272	0.0161248	-0.00775777	0.0400073	0.207179	0.293917	#N/A	#N/A	#N/A	#N/A	#N/A	#N/A	FALSE
ORC1	ENSG00000085840.8	1	52838501	52870131	0.0762144	0.0609272	0.0152873	-0.0085452	0.0391197	0.23203	0.318896	#N/A	#N/A	#N/A	#N/A	#N/A	#N/A	FALSE
PRPF38A	ENSG00000134748.12	1	52870236	52886511	0.0762144	0.0609272	0.0152873	-0.0085452	0.0391197	0.23203	0.318896	#N/A	#N/A	#N/A	#N/A	#N/A	#N/A	FALSE
ZCCHC11	ENSG00000134744.9	1	52873954	53019159	0.0778894	0.0622517	0.0156378	-0.00842356	0.0396991	0.22534	0.312581	#N/A	#N/A	#N/A	#N/A	#N/A	#N/A	FALSE
GPX7	ENSG00000116157.5	1	53068044	53074723	0.078727	0.0609272	0.0177998	-0.00618227	0.0417819	0.163763	0.247172	#N/A	#N/A	#N/A	#N/A	#N/A	#N/A	FALSE
FAM159A	ENSG00000182183.10	1	53099016	53135355	0.078727	0.0609272	0.0177998	-0.00618227	0.0417819	0.163763	0.247172	#N/A	#N/A	#N/A	#N/A	#N/A	#N/A	FALSE
SELRC1	ENSG00000162377.4	1	53152508	53164038	0.078727	0.0609272	0.0177998	-0.00618227	0.0417819	0.163763	0.247172	#N/A	#N/A	#N/A	#N/A	#N/A	#N/A	FALSE
ZYG11B	ENSG00000162378.8	1	53192126	53293014	0.0795645	0.0609272	0.0186373	-0.00539422	0.0426689	0.14498	0.227175	#N/A	#N/A	#N/A	#N/A	#N/A	#N/A	FALSE
ZYG11A	ENSG00000203995.5	1	53308183	53360670	0.0795645	0.0622517	0.0173128	-0.00684709	0.0414728	0.179222	0.263864	#N/A	#N/A	#N/A	#N/A	#N/A	#N/A	FALSE
ECHDC2	ENSG00000121310.12	1	53361656	53392884	0.0795645	0.0622517	0.0173128	-0.00684709	0.0414728	0.179222	0.263864	#N/A	#N/A	#N/A	#N/A	#N/A	#N/A	FALSE
SCP2	ENSG00000116171.12	1	53392901	53517375	0.0778894	0.0662252	0.0116643	-0.0127773	0.0361059	0.382707	0.466616	#N/A	#N/A	#N/A	#N/A	#N/A	#N/A	FALSE
PODN	ENSG00000174348.9	1	53527854	53551174	0.0770519	0.0662252	0.0108268	-0.013566	0.0352195	0.419988	0.501991	#N/A	#N/A	#N/A	#N/A	#N/A	#N/A	FALSE
SLC1A7	ENSG00000162383.7	1	53552855	53608289	0.0770519	0.0662252	0.0108268	-0.013566	0.0352195	0.419988	0.501991	#N/A	#N/A	#N/A	#N/A	#N/A	#N/A	FALSE
CPT2	ENSG00000157184.5	1	53662101	53679869	0.0778894	0.0649007	0.0129888	-0.0113271	0.0373047	0.324454	0.408988	#N/A	#N/A	#N/A	#N/A	#N/A	#N/A	FALSE
C1orf123	ENSG00000162384.9	1	53679771	53686289	0.0778894	0.0635762	0.0143133	-0.00987588	0.0385025	0.271978	0.35937	#N/A	#N/A	#N/A	#N/A	#N/A	#N/A	FALSE
MAGOH	ENSG00000162385.6	1	53692564	53704282	0.0778894	0.0635762	0.0143133	-0.00987588	0.0385025	0.271978	0.35937	#N/A	#N/A	#N/A	#N/A	#N/A	#N/A	FALSE
LRP8	ENSG00000157193.10	1	53711217	53793742	0.080402	0.0635762	0.0168259	-0.00751007	0.0411618	0.195495	0.281764	#N/A	#N/A	#N/A	#N/A	#N/A	#N/A	FALSE
DMRTB1	ENSG00000143006.7	1	53925072	53933161	0.078727	0.0622517	0.0164753	-0.00763543	0.0405861	0.201247	0.288238	#N/A	#N/A	#N/A	#N/A	#N/A	#N/A	FALSE
GLIS1	ENSG00000174332.3	1	53971910	54199877	0.0795645	0.0622517	0.0173128	-0.00684709	0.0414728	0.179222	0.263864	#N/A	#N/A	#N/A	#N/A	#N/A	#N/A	FALSE
NDC1	ENSG00000058804.10	1	54231133	54304533	0.0795645	0.0622517	0.0173128	-0.00684709	0.0414728	0.179222	0.263864	#N/A	#N/A	#N/A	#N/A	#N/A	#N/A	FALSE
YIPF1	ENSG00000058799.9	1	54317392	54356407	0.0795645	0.0649007	0.0146638	-0.00974958	0.0390772	0.264106	0.351238	#N/A	#N/A	#N/A	#N/A	#N/A	#N/A	FALSE
DIO1	ENSG00000211452.6	1	54356912	54376759	0.0795645	0.0635762	0.0159883	-0.00829888	0.0402755	0.218857	0.30561	#N/A	#N/A	#N/A	#N/A	#N/A	#N/A	FALSE
HSPB11	ENSG00000081870.7	1	54382247	54411602	0.0795645	0.0649007	0.0146638	-0.00974958	0.0390772	0.264106	0.351238	#N/A	#N/A	#N/A	#N/A	#N/A	#N/A	FALSE
LRRC42	ENSG00000116212.10	1	54411750	54433841	0.0795645	0.0635762	0.0159883	-0.00829888	0.0402755	0.218857	0.30561	#N/A	#N/A	#N/A	#N/A	#N/A	#N/A	FALSE
LDLRAD1	ENSG00000203985.6	1	54474412	54483856	0.080402	0.0635762	0.0168259	-0.00751007	0.0411618	0.195495	0.281764	#N/A	#N/A	#N/A	#N/A	#N/A	#N/A	FALSE
TMEM59	ENSG00000116209.7	1	54497347	54519177	0.080402	0.0649007	0.0155013	-0.00896052	0.0399632	0.237274	0.324755	#N/A	#N/A	#N/A	#N/A	#N/A	#N/A	FALSE
TCEANC2	ENSG00000116205.6	1	54519260	54578192	0.078727	0.0635762	0.0151508	-0.00908748	0.0393891	0.244323	0.331253	#N/A	#N/A	#N/A	#N/A	#N/A	#N/A	FALSE
AL161915.1	ENSG00000212670.1	1	54569968	54571750	0.078727	0.0622517	0.0164753	-0.00763543	0.0405861	0.201247	0.288238	#N/A	#N/A	#N/A	#N/A	#N/A	#N/A	FALSE
CDCP2	ENSG00000157211.10	1	54598747	54619443	0.0778894	0.0635762	0.0143133	-0.00987588	0.0385025	0.271978	0.35937	#N/A	#N/A	#N/A	#N/A	#N/A	#N/A	FALSE
RP11-446E24.4	ENSG00000256407.1	1	54606897	54665746	0.078727	0.0635762	0.0151508	-0.00908748	0.0393891	0.244323	0.331253	#N/A	#N/A	#N/A	#N/A	#N/A	#N/A	FALSE
AL357673.1	ENSG00000248835.2	1	54635333	54637997	0.0778894	0.0635762	0.0143133	-0.00987588	0.0385025	0.271978	0.35937	#N/A	#N/A	#N/A	#N/A	#N/A	#N/A	FALSE
CYB5RL	ENSG00000215883.5	1	54638009	54665709	0.0778894	0.0635762	0.0143133	-0.00987588	0.0385025	0.271978	0.35937	#N/A	#N/A	#N/A	#N/A	#N/A	#N/A	FALSE
MRPL37	ENSG00000116221.11	1	54649714	54691137	0.078727	0.0609272	0.0177998	-0.00618227	0.0417819	0.163763	0.247172	#N/A	#N/A	#N/A	#N/A	#N/A	#N/A	FALSE
SSBP3	ENSG00000157216.11	1	54691105	54879152	0.078727	0.0635762	0.0151508	-0.00908748	0.0393891	0.244323	0.331253	#N/A	#N/A	#N/A	#N/A	#N/A	#N/A	FALSE
SSBP3-AS1	ENSG00000198711.4	1	54703710	54704736	0.078727	0.0609272	0.0177998	-0.00618227	0.0417819	0.163763	0.247172	#N/A	#N/A	#N/A	#N/A	#N/A	#N/A	FALSE
ACOT11	ENSG00000162390.13	1	55007930	55104865	0.0778894	0.0622517	0.0156378	-0.00842356	0.0396991	0.22534	0.312581	#N/A	#N/A	#N/A	#N/A	#N/A	#N/A	FALSE
FAM151A	ENSG00000162391.7	1	55074855	55089229	0.0778894	0.0622517	0.0156378	-0.00842356	0.0396991	0.22534	0.312581	#N/A	#N/A	#N/A	#N/A	#N/A	#N/A	FALSE
MROH7-TTC4	ENSG00000271723.1	1	55107459	55207981	0.0778894	0.0635762	0.0143133	-0.00987588	0.0385025	0.271978	0.35937	#N/A	#N/A	#N/A	#N/A	#N/A	#N/A	FALSE
MROH7	ENSG00000184313.15	1	55107463	55175939	0.0778894	0.0635762	0.0143133	-0.00987588	0.0385025	0.271978	0.35937	#N/A	#N/A	#N/A	#N/A	#N/A	#N/A	FALSE
TTC4	ENSG00000243725.2	1	55181495	55208330	0.0770519	0.0635762	0.0134758	-0.0106641	0.0376156	0.301898	0.388778	#N/A	#N/A	#N/A	#N/A	#N/A	#N/A	FALSE
PARS2	ENSG00000162396.5	1	55222571	55230187	0.0770519	0.0635762	0.0134758	-0.0106641	0.0376156	0.301898	0.388778	#N/A	#N/A	#N/A	#N/A	#N/A	#N/A	FALSE
TTC22	ENSG00000006555.6	1	55245385	55266940	0.0770519	0.0635762	0.0134758	-0.0106641	0.0376156	0.301898	0.388778	#N/A	#N/A	#N/A	#N/A	#N/A	#N/A	FALSE
C1orf177	ENSG00000162398.7	1	55271736	55307925	0.0770519	0.0635762	0.0134758	-0.0106641	0.0376156	0.301898	0.388778	#N/A	#N/A	#N/A	#N/A	#N/A	#N/A	FALSE
DHCR24	ENSG00000116133.7	1	55315306	55352891	0.0770519	0.0649007	0.0121513	-0.0121156	0.0364181	0.358079	0.442954	#N/A	#N/A	#N/A	#N/A	#N/A	#N/A	FALSE
TMEM61	ENSG00000143001.4	1	55446465	55457966	0.0762144	0.0622517	0.0139627	-0.0099992	0.0379247	0.280105	0.367651	#N/A	#N/A	#N/A	#N/A	#N/A	#N/A	FALSE
BSND	ENSG00000162399.6	1	55464606	55476556	0.0753769	0.0622517	0.0131252	-0.0107867	0.0370372	0.310936	0.396944	#N/A	#N/A	#N/A	#N/A	#N/A	#N/A	FALSE
PCSK9	ENSG00000169174.9	1	55505221	55530525	0.0753769	0.0622517	0.0131252	-0.0107867	0.0370372	0.310936	0.396944	#N/A	#N/A	#N/A	#N/A	#N/A	#N/A	FALSE
USP24	ENSG00000162402.8	1	55532032	55680786	0.0762144	0.0622517	0.0139627	-0.0099992	0.0379247	0.280105	0.367651	#N/A	#N/A	#N/A	#N/A	#N/A	#N/A	FALSE
PPAP2B	ENSG00000162407.8	1	56960419	57110974	0.0745394	0.0662252	0.0083142	-0.015931	0.0325594	0.545541	0.61973	#N/A	#N/A	#N/A	#N/A	#N/A	#N/A	FALSE
PRKAA2	ENSG00000162409.6	1	57110995	57181008	0.0737018	0.0635762	0.0101257	-0.0138148	0.0340662	0.445168	0.526039	#N/A	#N/A	#N/A	#N/A	#N/A	#N/A	FALSE
C1orf168	ENSG00000187889.8	1	57184477	57285369	0.0728643	0.0635762	0.00928816	-0.014602	0.0331783	0.486951	0.565302	#N/A	#N/A	#N/A	#N/A	#N/A	#N/A	FALSE
C8A	ENSG00000157131.10	1	57320479	57383894	0.0737018	0.0622517	0.0114502	-0.0123611	0.0352615	0.379784	0.463984	#N/A	#N/A	#N/A	#N/A	#N/A	#N/A	FALSE
C8B	ENSG00000021852.8	1	57394883	57431813	0.0737018	0.0622517	0.0114502	-0.0123611	0.0352615	0.379784	0.463984	#N/A	#N/A	#N/A	#N/A	#N/A	#N/A	FALSE
DAB1	ENSG00000173406.11	1	57460451	59012406	0.0753769	0.0701987	0.00517821	-0.0194895	0.0298459	0.735407	0.788552	#N/A	#N/A	#N/A	#N/A	#N/A	#N/A	FALSE
OMA1	ENSG00000162600.7	1	58881056	59012474	0.0728643	0.0635762	0.00928816	-0.014602	0.0331783	0.486951	0.565302	#N/A	#N/A	#N/A	#N/A	#N/A	#N/A	FALSE
TACSTD2	ENSG00000184292.5	1	59041099	59043166	0.0728643	0.0622517	0.0106127	-0.013148	0.0343733	0.417861	0.500279	#N/A	#N/A	#N/A	#N/A	#N/A	#N/A	FALSE
MYSM1	ENSG00000162601.5	1	59120411	59165764	0.0728643	0.0622517	0.0106127	-0.013148	0.0343733	0.417861	0.500279	#N/A	#N/A	#N/A	#N/A	#N/A	#N/A	FALSE
JUN	ENSG00000177606.5	1	59246465	59249785	0.0737018	0.0635762	0.0101257	-0.0138148	0.0340662	0.445168	0.526039	#N/A	#N/A	#N/A	#N/A	#N/A	#N/A	FALSE
FGGY	ENSG00000172456.12	1	59762310	60233347	0.0762144	0.0609272	0.0152873	-0.0085452	0.0391197	0.23203	0.318896	#N/A	#N/A	#N/A	#N/A	#N/A	#N/A	FALSE
HOOK1	ENSG00000134709.6	1	60280458	60342050	0.0737018	0.0609272	0.0127747	-0.0109062	0.0364556	0.320272	0.405585	#N/A	#N/A	#N/A	#N/A	#N/A	#N/A	FALSE
CYP2J2	ENSG00000134716.5	1	60358980	60392462	0.0728643	0.0622517	0.0106127	-0.013148	0.0343733	0.417861	0.500279	#N/A	#N/A	#N/A	#N/A	#N/A	#N/A	FALSE
C1orf87	ENSG00000162598.9	1	60452941	60539442	0.0737018	0.0609272	0.0127747	-0.0109062	0.0364556	0.320272	0.405585	#N/A	#N/A	#N/A	#N/A	#N/A	#N/A	FALSE
NFIA	ENSG00000162599.11	1	61330931	61928465	0.078727	0.0662252	0.0125018	-0.0119884	0.036992	0.347739	0.432393	#N/A	#N/A	#N/A	#N/A	#N/A	#N/A	FALSE
TM2D1	ENSG00000162604.8	1	62146718	62191095	0.0770519	0.0622517	0.0148003	-0.00921148	0.038812	0.251598	0.339035	#N/A	#N/A	#N/A	#N/A	#N/A	#N/A	FALSE
INADL	ENSG00000132849.14	1	62208149	62629592	0.0778894	0.0635762	0.0143133	-0.00987588	0.0385025	0.271978	0.35937	#N/A	#N/A	#N/A	#N/A	#N/A	#N/A	FALSE
L1TD1	ENSG00000240563.1	1	62660503	62678000	0.0762144	0.0622517	0.0139627	-0.0099992	0.0379247	0.280105	0.367651	#N/A	#N/A	#N/A	#N/A	#N/A	#N/A	FALSE
KANK4	ENSG00000132854.14	1	62702651	62785085	0.0762144	0.0622517	0.0139627	-0.0099992	0.0379247	0.280105	0.367651	#N/A	#N/A	#N/A	#N/A	#N/A	#N/A	FALSE
USP1	ENSG00000162607.8	1	62901968	62917475	0.0770519	0.0635762	0.0134758	-0.0106641	0.0376156	0.301898	0.388778	#N/A	#N/A	#N/A	#N/A	#N/A	#N/A	FALSE
DOCK7	ENSG00000116641.11	1	62920399	63153969	0.0778894	0.0635762	0.0143133	-0.00987588	0.0385025	0.271978	0.35937	#N/A	#N/A	#N/A	#N/A	#N/A	#N/A	FALSE
ANGPTL3	ENSG00000132855.4	1	63063158	63071830	0.0753769	0.0622517	0.0131252	-0.0107867	0.0370372	0.310936	0.396944	#N/A	#N/A	#N/A	#N/A	#N/A	#N/A	FALSE
AL138847.1	ENSG00000269624.1	1	63073437	63075249	0.0753769	0.0622517	0.0131252	-0.0107867	0.0370372	0.310936	0.396944	#N/A	#N/A	#N/A	#N/A	#N/A	#N/A	FALSE
ATG4C	ENSG00000125703.10	1	63249806	63331184	0.0762144	0.0635762	0.0126382	-0.0114521	0.0367286	0.334143	0.418729	#N/A	#N/A	#N/A	#N/A	#N/A	#N/A	FALSE
FOXD3	ENSG00000187140.4	1	63788730	63790797	0.0720268	0.0662252	0.00580164	-0.0182942	0.0298975	0.690272	0.74986	#N/A	#N/A	#N/A	#N/A	#N/A	#N/A	FALSE
ALG6	ENSG00000088035.11	1	63833261	63904233	0.0728643	0.0662252	0.00663916	-0.0175067	0.030785	0.640073	0.705583	#N/A	#N/A	#N/A	#N/A	#N/A	#N/A	FALSE
ITGB3BP	ENSG00000142856.12	1	63906441	64059392	0.0745394	0.0649007	0.0096387	-0.0144798	0.0337572	0.473048	0.552031	#N/A	#N/A	#N/A	#N/A	#N/A	#N/A	FALSE
EFCAB7	ENSG00000203965.8	1	63989043	64038364	0.0745394	0.0649007	0.0096387	-0.0144798	0.0337572	0.473048	0.552031	#N/A	#N/A	#N/A	#N/A	#N/A	#N/A	FALSE
DLEU2L	ENSG00000116652.5	1	64014588	64015405	0.0737018	0.0649007	0.00880118	-0.0152674	0.0328698	0.516025	0.591468	#N/A	#N/A	#N/A	#N/A	#N/A	#N/A	FALSE
PGM1	ENSG00000079739.11	1	64058947	64125916	0.0753769	0.0649007	0.0104762	-0.0136919	0.0346444	0.432378	0.51408	#N/A	#N/A	#N/A	#N/A	#N/A	#N/A	FALSE
ROR1	ENSG00000185483.7	1	64239693	64647181	0.078727	0.0662252	0.0125018	-0.0119884	0.036992	0.347739	0.432393	#N/A	#N/A	#N/A	#N/A	#N/A	#N/A	FALSE
UBE2U	ENSG00000177414.9	1	64669310	64733051	0.0770519	0.0649007	0.0121513	-0.0121156	0.0364181	0.358079	0.442954	#N/A	#N/A	#N/A	#N/A	#N/A	#N/A	FALSE
CACHD1	ENSG00000158966.9	1	64936428	65158741	0.078727	0.0675497	0.0111773	-0.0134372	0.0357918	0.407983	0.491268	#N/A	#N/A	#N/A	#N/A	#N/A	#N/A	FALSE
RAVER2	ENSG00000162437.10	1	65210778	65298915	0.0770519	0.0675497	0.00950226	-0.0150154	0.0340199	0.48731	0.565516	#N/A	#N/A	#N/A	#N/A	#N/A	#N/A	FALSE
JAK1	ENSG00000162434.7	1	65298912	65432187	0.0762144	0.0675497	0.00866474	-0.0158042	0.0331337	0.530306	0.605716	#N/A	#N/A	#N/A	#N/A	#N/A	#N/A	FALSE
AK4	ENSG00000162433.10	1	65613232	65697828	0.0762144	0.0649007	0.0113137	-0.0129039	0.0355313	0.394051	0.477898	#N/A	#N/A	#N/A	#N/A	#N/A	#N/A	FALSE
DNAJC6	ENSG00000116675.11	1	65713902	65881552	0.0778894	0.0649007	0.0129888	-0.0113271	0.0373047	0.324454	0.408988	#N/A	#N/A	#N/A	#N/A	#N/A	#N/A	FALSE
LEPR	ENSG00000116678.14	1	65886248	66107242	0.0762144	0.0635762	0.0126382	-0.0114521	0.0367286	0.334143	0.418729	#N/A	#N/A	#N/A	#N/A	#N/A	#N/A	FALSE
LEPROT	ENSG00000213625.4	1	65886270	65901690	0.0762144	0.0635762	0.0126382	-0.0114521	0.0367286	0.334143	0.418729	#N/A	#N/A	#N/A	#N/A	#N/A	#N/A	FALSE
PDE4B	ENSG00000184588.13	1	66258197	66840259	0.0762144	0.0622517	0.0139627	-0.0099992	0.0379247	0.280105	0.367651	#N/A	#N/A	#N/A	#N/A	#N/A	#N/A	FALSE
SGIP1	ENSG00000118473.17	1	66999066	67213982	0.0737018	0.0622517	0.0114502	-0.0123611	0.0352615	0.379784	0.463984	#N/A	#N/A	#N/A	#N/A	#N/A	#N/A	FALSE
AL139147.1	ENSG00000248458.2	1	67131547	67142710	0.0728643	0.0622517	0.0106127	-0.013148	0.0343733	0.417861	0.500279	#N/A	#N/A	#N/A	#N/A	#N/A	#N/A	FALSE
TCTEX1D1	ENSG00000152760.5	1	67218142	67244470	0.0737018	0.0622517	0.0114502	-0.0123611	0.0352615	0.379784	0.463984	#N/A	#N/A	#N/A	#N/A	#N/A	#N/A	FALSE
INSL5	ENSG00000172410.4	1	67263424	67266939	0.0728643	0.0622517	0.0106127	-0.013148	0.0343733	0.417861	0.500279	#N/A	#N/A	#N/A	#N/A	#N/A	#N/A	FALSE
WDR78	ENSG00000152763.12	1	67278568	67390570	0.0728643	0.0622517	0.0106127	-0.013148	0.0343733	0.417861	0.500279	#N/A	#N/A	#N/A	#N/A	#N/A	#N/A	FALSE
MIER1	ENSG00000198160.10	1	67390578	67454302	0.0720268	0.0622517	0.00977515	-0.0139346	0.0334849	0.458377	0.539064	#N/A	#N/A	#N/A	#N/A	#N/A	#N/A	FALSE
SLC35D1	ENSG00000116704.6	1	67465015	67519782	0.0720268	0.0622517	0.00977515	-0.0139346	0.0334849	0.458377	0.539064	#N/A	#N/A	#N/A	#N/A	#N/A	#N/A	FALSE
C1orf141	ENSG00000203963.7	1	67557848	67697536	0.0745394	0.0635762	0.0109632	-0.0130274	0.0349539	0.405763	0.488869	#N/A	#N/A	#N/A	#N/A	#N/A	#N/A	FALSE
IL23R	ENSG00000162594.10	1	67632083	67725662	0.0737018	0.0635762	0.0101257	-0.0138148	0.0340662	0.445168	0.526039	#N/A	#N/A	#N/A	#N/A	#N/A	#N/A	FALSE
IL12RB2	ENSG00000081985.6	1	67773047	67862583	0.0737018	0.0635762	0.0101257	-0.0138148	0.0340662	0.445168	0.526039	#N/A	#N/A	#N/A	#N/A	#N/A	#N/A	FALSE
SERBP1	ENSG00000142864.10	1	67873493	67896098	0.0728643	0.0635762	0.00928816	-0.014602	0.0331783	0.486951	0.565302	#N/A	#N/A	#N/A	#N/A	#N/A	#N/A	FALSE
GADD45A	ENSG00000116717.7	1	68150744	68154021	0.0737018	0.0635762	0.0101257	-0.0138148	0.0340662	0.445168	0.526039	#N/A	#N/A	#N/A	#N/A	#N/A	#N/A	FALSE
GNG12	ENSG00000172380.5	1	68167149	68299150	0.0737018	0.0649007	0.00880118	-0.0152674	0.0328698	0.516025	0.591468	#N/A	#N/A	#N/A	#N/A	#N/A	#N/A	FALSE
DIRAS3	ENSG00000162595.4	1	68511645	68517314	0.0720268	0.0622517	0.00977515	-0.0139346	0.0334849	0.458377	0.539064	#N/A	#N/A	#N/A	#N/A	#N/A	#N/A	FALSE
WLS	ENSG00000116729.9	1	68564142	68698803	0.0737018	0.0649007	0.00880118	-0.0152674	0.0328698	0.516025	0.591468	#N/A	#N/A	#N/A	#N/A	#N/A	#N/A	FALSE
RPE65	ENSG00000116745.6	1	68894505	68915642	0.0737018	0.0635762	0.0101257	-0.0138148	0.0340662	0.445168	0.526039	#N/A	#N/A	#N/A	#N/A	#N/A	#N/A	FALSE
DEPDC1	ENSG00000024526.12	1	68939835	68962904	0.0745394	0.0635762	0.0109632	-0.0130274	0.0349539	0.405763	0.488869	#N/A	#N/A	#N/A	#N/A	#N/A	#N/A	FALSE
LRRC7	ENSG00000033122.14	1	70034081	70617628	0.0770519	0.0622517	0.0148003	-0.00921148	0.038812	0.251598	0.339035	#N/A	#N/A	#N/A	#N/A	#N/A	#N/A	FALSE
LRRC40	ENSG00000066557.5	1	70610488	70671303	0.0745394	0.0622517	0.0122877	-0.011574	0.0361494	0.344149	0.42911	#N/A	#N/A	#N/A	#N/A	#N/A	#N/A	FALSE
SRSF11	ENSG00000116754.9	1	70671365	70718735	0.0753769	0.0609272	0.0144497	-0.00933243	0.0382319	0.259107	0.346177	#N/A	#N/A	#N/A	#N/A	#N/A	#N/A	FALSE
ANKRD13C	ENSG00000118454.8	1	70726271	70820417	0.0753769	0.0609272	0.0144497	-0.00933243	0.0382319	0.259107	0.346177	#N/A	#N/A	#N/A	#N/A	#N/A	#N/A	FALSE
HHLA3	ENSG00000197568.9	1	70820488	70851022	0.0753769	0.0609272	0.0144497	-0.00933243	0.0382319	0.259107	0.346177	#N/A	#N/A	#N/A	#N/A	#N/A	#N/A	FALSE
CTH	ENSG00000116761.7	1	70876901	70905534	0.0753769	0.0622517	0.0131252	-0.0107867	0.0370372	0.310936	0.396944	#N/A	#N/A	#N/A	#N/A	#N/A	#N/A	FALSE
PTGER3	ENSG00000050628.16	1	71318036	71513491	0.0762144	0.0622517	0.0139627	-0.0099992	0.0379247	0.280105	0.367651	#N/A	#N/A	#N/A	#N/A	#N/A	#N/A	FALSE
ZRANB2	ENSG00000132485.8	1	71528974	71546980	0.0745394	0.0635762	0.0109632	-0.0130274	0.0349539	0.405763	0.488869	#N/A	#N/A	#N/A	#N/A	#N/A	#N/A	FALSE
NEGR1	ENSG00000172260.9	1	71861623	72748417	0.0812395	0.0675497	0.0136899	-0.0110685	0.0384482	0.305981	0.392123	#N/A	#N/A	#N/A	#N/A	#N/A	#N/A	FALSE
LRRIQ3	ENSG00000162620.11	1	74491699	74663871	0.0762144	0.0662252	0.00998924	-0.0143546	0.034333	0.459577	0.539617	#N/A	#N/A	#N/A	#N/A	#N/A	#N/A	FALSE
FPGT	ENSG00000254685.2	1	74663896	74699770	0.0753769	0.0662252	0.00915172	-0.0151429	0.0334463	0.501445	0.578499	#N/A	#N/A	#N/A	#N/A	#N/A	#N/A	FALSE
FPGT-TNNI3K	ENSG00000259030.2	1	74663919	75009666	0.0770519	0.0662252	0.0108268	-0.013566	0.0352195	0.419988	0.501991	#N/A	#N/A	#N/A	#N/A	#N/A	#N/A	FALSE
TNNI3K	ENSG00000116783.10	1	74663947	75010112	0.0770519	0.0662252	0.0108268	-0.013566	0.0352195	0.419988	0.501991	#N/A	#N/A	#N/A	#N/A	#N/A	#N/A	FALSE
LRRC53	ENSG00000162621.5	1	74935562	74978298	0.0745394	0.0662252	0.0083142	-0.015931	0.0325594	0.545541	0.61973	#N/A	#N/A	#N/A	#N/A	#N/A	#N/A	FALSE
C1orf173	ENSG00000178965.9	1	75033795	75139422	0.0753769	0.0662252	0.00915172	-0.0151429	0.0334463	0.501445	0.578499	#N/A	#N/A	#N/A	#N/A	#N/A	#N/A	FALSE
CRYZ	ENSG00000116791.9	1	75171170	75199092	0.0753769	0.0662252	0.00915172	-0.0151429	0.0334463	0.501445	0.578499	#N/A	#N/A	#N/A	#N/A	#N/A	#N/A	FALSE
TYW3	ENSG00000162623.11	1	75198836	75232362	0.0753769	0.0662252	0.00915172	-0.0151429	0.0334463	0.501445	0.578499	#N/A	#N/A	#N/A	#N/A	#N/A	#N/A	FALSE
LHX8	ENSG00000162624.10	1	75594119	75627218	0.0770519	0.0675497	0.00950226	-0.0150154	0.0340199	0.48731	0.565516	#N/A	#N/A	#N/A	#N/A	#N/A	#N/A	FALSE
SLC44A5	ENSG00000137968.12	1	75667816	76076801	0.0770519	0.0715232	0.00552875	-0.0193573	0.0304148	0.71633	0.773239	#N/A	#N/A	#N/A	#N/A	#N/A	#N/A	FALSE
ACADM	ENSG00000117054.9	1	76190036	76253260	0.0770519	0.0701987	0.00685325	-0.017911	0.0316175	0.636165	0.701594	#N/A	#N/A	#N/A	#N/A	#N/A	#N/A	FALSE
RABGGTB	ENSG00000137955.11	1	76251879	76260764	0.0770519	0.0688742	0.00817775	-0.0164637	0.0328192	0.559575	0.632382	#N/A	#N/A	#N/A	#N/A	#N/A	#N/A	FALSE
MSH4	ENSG00000057468.6	1	76262567	76378923	0.0770519	0.0688742	0.00817775	-0.0164637	0.0328192	0.559575	0.632382	#N/A	#N/A	#N/A	#N/A	#N/A	#N/A	FALSE
ASB17	ENSG00000154007.6	1	76384558	76398116	0.0753769	0.0688742	0.00650271	-0.0180416	0.0310471	0.653694	0.717222	#N/A	#N/A	#N/A	#N/A	#N/A	#N/A	FALSE
ST6GALNAC3	ENSG00000184005.9	1	76540404	77100286	0.0728643	0.0675497	0.00531465	-0.0189574	0.0295867	0.722609	0.777597	#N/A	#N/A	#N/A	#N/A	#N/A	#N/A	FALSE
ST6GALNAC5	ENSG00000117069.10	1	77333126	77531396	0.0737018	0.0701987	0.00350317	-0.0210671	0.0280734	0.840634	0.87947	#N/A	#N/A	#N/A	#N/A	#N/A	#N/A	FALSE
PIGK	ENSG00000142892.10	1	77554675	77685115	0.0737018	0.0701987	0.00350317	-0.0210671	0.0280734	0.840634	0.87947	#N/A	#N/A	#N/A	#N/A	#N/A	#N/A	FALSE
AK5	ENSG00000154027.14	1	77747736	78025651	0.0737018	0.0701987	0.00350317	-0.0210671	0.0280734	0.840634	0.87947	#N/A	#N/A	#N/A	#N/A	#N/A	#N/A	FALSE
ZZZ3	ENSG00000036549.8	1	78028101	78149104	0.0728643	0.0701987	0.00266565	-0.0218556	0.0271869	0.894996	0.925536	#N/A	#N/A	#N/A	#N/A	#N/A	#N/A	FALSE
USP33	ENSG00000077254.10	1	78161672	78225537	0.0737018	0.0701987	0.00350317	-0.0210671	0.0280734	0.840634	0.87947	#N/A	#N/A	#N/A	#N/A	#N/A	#N/A	FALSE
FAM73A	ENSG00000180488.10	1	78245309	78344106	0.0737018	0.0701987	0.00350317	-0.0210671	0.0280734	0.840634	0.87947	#N/A	#N/A	#N/A	#N/A	#N/A	#N/A	FALSE
NEXN	ENSG00000162614.14	1	78354198	78409580	0.0720268	0.0701987	0.00182813	-0.0226439	0.0263002	0.950217	0.972131	#N/A	#N/A	#N/A	#N/A	#N/A	#N/A	FALSE
FUBP1	ENSG00000162613.12	1	78409740	78444794	0.0703518	0.0701987	0.000153083	-0.023292	0.0235982	1	1	#N/A	#N/A	#N/A	#N/A	#N/A	#N/A	FALSE
DNAJB4	ENSG00000162616.8	1	78444859	78483648	0.0703518	0.0701987	0.000153083	-0.023292	0.0235982	1	1	#N/A	#N/A	#N/A	#N/A	#N/A	#N/A	FALSE
GIPC2	ENSG00000137960.5	1	78445226	78604133	0.0720268	0.0701987	0.00182813	-0.0226439	0.0263002	0.950217	0.972131	#N/A	#N/A	#N/A	#N/A	#N/A	#N/A	FALSE
PTGFR	ENSG00000122420.5	1	78769568	79005434	0.0728643	0.0715232	0.00134114	-0.0233032	0.0259854	0.982771	0.998235	#N/A	#N/A	#N/A	#N/A	#N/A	#N/A	FALSE
IFI44L	ENSG00000137959.11	1	79085607	79111830	0.0737018	0.0715232	0.00217866	-0.0225144	0.0268717	0.927629	0.951628	#N/A	#N/A	#N/A	#N/A	#N/A	#N/A	FALSE
IFI44	ENSG00000137965.6	1	79115481	79129763	0.0728643	0.0715232	0.00134114	-0.0233032	0.0259854	0.982771	0.998235	#N/A	#N/A	#N/A	#N/A	#N/A	#N/A	FALSE
ELTD1	ENSG00000162618.8	1	79355449	79472403	0.0728643	0.0728477	1.66395e-05	-0.0236853	0.0237186	1	1	#N/A	#N/A	#N/A	#N/A	#N/A	#N/A	FALSE
LPHN2	ENSG00000117114.15	1	81771845	82458120	0.0728643	0.0701987	0.00266565	-0.0218556	0.0271869	0.894996	0.925536	#N/A	#N/A	#N/A	#N/A	#N/A	#N/A	FALSE
TTLL7	ENSG00000137941.12	1	84330711	84464833	0.0728643	0.0662252	0.00663916	-0.0175067	0.030785	0.640073	0.705583	#N/A	#N/A	#N/A	#N/A	#N/A	#N/A	FALSE
PRKACB	ENSG00000142875.15	1	84543745	84704181	0.0728643	0.0649007	0.00796366	-0.0160549	0.0319822	0.561247	0.634087	#N/A	#N/A	#N/A	#N/A	#N/A	#N/A	FALSE
SAMD13	ENSG00000203943.4	1	84764049	84855640	0.0728643	0.0635762	0.00928816	-0.014602	0.0331783	0.486951	0.565302	#N/A	#N/A	#N/A	#N/A	#N/A	#N/A	FALSE
DNASE2B	ENSG00000137976.7	1	84864215	84880701	0.0728643	0.0635762	0.00928816	-0.014602	0.0331783	0.486951	0.565302	#N/A	#N/A	#N/A	#N/A	#N/A	#N/A	FALSE
RPF1	ENSG00000117133.6	1	84944942	84963473	0.0737018	0.0635762	0.0101257	-0.0138148	0.0340662	0.445168	0.526039	#N/A	#N/A	#N/A	#N/A	#N/A	#N/A	FALSE
GNG5	ENSG00000174021.6	1	84964008	84972248	0.0737018	0.0635762	0.0101257	-0.0138148	0.0340662	0.445168	0.526039	#N/A	#N/A	#N/A	#N/A	#N/A	#N/A	FALSE
CTBS	ENSG00000117151.8	1	85015289	85040163	0.0753769	0.0635762	0.0118007	-0.0122399	0.0358413	0.368756	0.453477	#N/A	#N/A	#N/A	#N/A	#N/A	#N/A	FALSE
C1orf180	ENSG00000180869.3	1	85093913	85100703	0.0745394	0.0635762	0.0109632	-0.0130274	0.0349539	0.405763	0.488869	#N/A	#N/A	#N/A	#N/A	#N/A	#N/A	FALSE
SSX2IP	ENSG00000117155.12	1	85109390	85156486	0.0745394	0.0635762	0.0109632	-0.0130274	0.0349539	0.405763	0.488869	#N/A	#N/A	#N/A	#N/A	#N/A	#N/A	FALSE
LPAR3	ENSG00000171517.5	1	85277285	85358896	0.0737018	0.0649007	0.00880118	-0.0152674	0.0328698	0.516025	0.591468	#N/A	#N/A	#N/A	#N/A	#N/A	#N/A	FALSE
MCOLN2	ENSG00000153898.8	1	85391268	85462796	0.0745394	0.0662252	0.0083142	-0.015931	0.0325594	0.545541	0.61973	#N/A	#N/A	#N/A	#N/A	#N/A	#N/A	FALSE
WDR63	ENSG00000162643.8	1	85464830	85598821	0.0745394	0.0662252	0.0083142	-0.015931	0.0325594	0.545541	0.61973	#N/A	#N/A	#N/A	#N/A	#N/A	#N/A	FALSE
MCOLN3	ENSG00000055732.8	1	85483765	85514182	0.0745394	0.0662252	0.0083142	-0.015931	0.0325594	0.545541	0.61973	#N/A	#N/A	#N/A	#N/A	#N/A	#N/A	FALSE
SYDE2	ENSG00000097096.8	1	85622556	85666729	0.0737018	0.0635762	0.0101257	-0.0138148	0.0340662	0.445168	0.526039	#N/A	#N/A	#N/A	#N/A	#N/A	#N/A	FALSE
C1orf52	ENSG00000162642.9	1	85715639	85725355	0.0737018	0.0622517	0.0114502	-0.0123611	0.0352615	0.379784	0.463984	#N/A	#N/A	#N/A	#N/A	#N/A	#N/A	FALSE
BCL10	ENSG00000142867.8	1	85731931	85742773	0.0737018	0.0622517	0.0114502	-0.0123611	0.0352615	0.379784	0.463984	#N/A	#N/A	#N/A	#N/A	#N/A	#N/A	FALSE
DDAH1	ENSG00000153904.14	1	85784164	86043933	0.0737018	0.0622517	0.0114502	-0.0123611	0.0352615	0.379784	0.463984	#N/A	#N/A	#N/A	#N/A	#N/A	#N/A	FALSE
CYR61	ENSG00000142871.11	1	86046444	86049645	0.0737018	0.0622517	0.0114502	-0.0123611	0.0352615	0.379784	0.463984	#N/A	#N/A	#N/A	#N/A	#N/A	#N/A	FALSE
ZNHIT6	ENSG00000117174.6	1	86115106	86174116	0.0737018	0.0622517	0.0114502	-0.0123611	0.0352615	0.379784	0.463984	#N/A	#N/A	#N/A	#N/A	#N/A	#N/A	FALSE
COL24A1	ENSG00000171502.10	1	86194916	86622626	0.0737018	0.0635762	0.0101257	-0.0138148	0.0340662	0.445168	0.526039	#N/A	#N/A	#N/A	#N/A	#N/A	#N/A	FALSE
ODF2L	ENSG00000122417.11	1	86814344	86862023	0.0745394	0.0662252	0.0083142	-0.015931	0.0325594	0.545541	0.61973	#N/A	#N/A	#N/A	#N/A	#N/A	#N/A	FALSE
CLCA2	ENSG00000137975.7	1	86889769	86922241	0.0737018	0.0662252	0.00747668	-0.0167189	0.0316723	0.591785	0.661016	#N/A	#N/A	#N/A	#N/A	#N/A	#N/A	FALSE
CLCA1	ENSG00000016490.11	1	86934051	86965972	0.0737018	0.0675497	0.00615217	-0.0181694	0.0304737	0.671725	0.732907	#N/A	#N/A	#N/A	#N/A	#N/A	#N/A	FALSE
CLCA4	ENSG00000016602.8	1	87012761	87046437	0.0745394	0.0675497	0.00698969	-0.0173812	0.0313606	0.62262	0.688571	#N/A	#N/A	#N/A	#N/A	#N/A	#N/A	FALSE
SH3GLB1	ENSG00000097033.10	1	87170259	87213867	0.0737018	0.0662252	0.00747668	-0.0167189	0.0316723	0.591785	0.661016	#N/A	#N/A	#N/A	#N/A	#N/A	#N/A	FALSE
2019-09-15	ENSG00000183291.11	1	87328132	87380107	0.0737018	0.0662252	0.00747668	-0.0167189	0.0316723	0.591785	0.661016	#N/A	#N/A	#N/A	#N/A	#N/A	#N/A	FALSE
HS2ST1	ENSG00000153936.12	1	87380331	87602334	0.0737018	0.0675497	0.00615217	-0.0181694	0.0304737	0.671725	0.732907	#N/A	#N/A	#N/A	#N/A	#N/A	#N/A	FALSE
RP5-1052I5.2	ENSG00000267561.1	1	87458692	87634884	0.0737018	0.0675497	0.00615217	-0.0181694	0.0304737	0.671725	0.732907	#N/A	#N/A	#N/A	#N/A	#N/A	#N/A	FALSE
LMO4	ENSG00000143013.8	1	87794151	87814606	0.0737018	0.0662252	0.00747668	-0.0167189	0.0316723	0.591785	0.661016	#N/A	#N/A	#N/A	#N/A	#N/A	#N/A	FALSE
PKN2	ENSG00000065243.14	1	89149905	89301938	0.0686767	0.0649007	0.00377605	-0.019989	0.0275411	0.816941	0.858845	#N/A	#N/A	#N/A	#N/A	#N/A	#N/A	FALSE
GTF2B	ENSG00000137947.7	1	89318615	89357627	0.0678392	0.0649007	0.00293853	-0.0207751	0.0266522	0.872792	0.905382	#N/A	#N/A	#N/A	#N/A	#N/A	#N/A	FALSE
CCBL2	ENSG00000137944.12	1	89401456	89458636	0.0678392	0.0649007	0.00293853	-0.0207751	0.0266522	0.872792	0.905382	#N/A	#N/A	#N/A	#N/A	#N/A	#N/A	FALSE
RBMXL1	ENSG00000213516.5	1	89445139	89458643	0.0678392	0.0649007	0.00293853	-0.0207751	0.0266522	0.872792	0.905382	#N/A	#N/A	#N/A	#N/A	#N/A	#N/A	FALSE
GBP3	ENSG00000117226.7	1	89472349	89488577	0.0678392	0.0649007	0.00293853	-0.0207751	0.0266522	0.872792	0.905382	#N/A	#N/A	#N/A	#N/A	#N/A	#N/A	FALSE
GBP1	ENSG00000117228.9	1	89518002	89531043	0.0686767	0.0649007	0.00377605	-0.019989	0.0275411	0.816941	0.858845	#N/A	#N/A	#N/A	#N/A	#N/A	#N/A	FALSE
GBP2	ENSG00000162645.8	1	89571815	89616139	0.0686767	0.0649007	0.00377605	-0.019989	0.0275411	0.816941	0.858845	#N/A	#N/A	#N/A	#N/A	#N/A	#N/A	FALSE
GBP7	ENSG00000213512.1	1	89597434	89641723	0.0686767	0.0649007	0.00377605	-0.019989	0.0275411	0.816941	0.858845	#N/A	#N/A	#N/A	#N/A	#N/A	#N/A	FALSE
GBP4	ENSG00000162654.8	1	89646831	89664615	0.0686767	0.0649007	0.00377605	-0.019989	0.0275411	0.816941	0.858845	#N/A	#N/A	#N/A	#N/A	#N/A	#N/A	FALSE
GBP5	ENSG00000154451.10	1	89724633	89738544	0.0695142	0.0649007	0.00461358	-0.0192026	0.0284297	0.762387	0.812973	#N/A	#N/A	#N/A	#N/A	#N/A	#N/A	FALSE
GBP6	ENSG00000183347.13	1	89829617	89852020	0.0695142	0.0649007	0.00461358	-0.0192026	0.0284297	0.762387	0.812973	#N/A	#N/A	#N/A	#N/A	#N/A	#N/A	FALSE
LRRC8B	ENSG00000197147.8	1	89990395	90063423	0.0686767	0.0635762	0.00510056	-0.0185346	0.0287357	0.728987	0.782899	#N/A	#N/A	#N/A	#N/A	#N/A	#N/A	FALSE
LRRC8C	ENSG00000171488.10	1	90098631	90235462	0.0678392	0.0622517	0.00558754	-0.0178647	0.0290398	0.695606	0.754641	#N/A	#N/A	#N/A	#N/A	#N/A	#N/A	FALSE
RP11-302M6.4	ENSG00000271949.1	1	90098699	90398809	0.0686767	0.0622517	0.00642506	-0.0170792	0.0299293	0.643868	0.70824	#N/A	#N/A	#N/A	#N/A	#N/A	#N/A	FALSE
LRRC8D	ENSG00000171492.10	1	90286573	90402170	0.0686767	0.0622517	0.00642506	-0.0170792	0.0299293	0.643868	0.70824	#N/A	#N/A	#N/A	#N/A	#N/A	#N/A	FALSE
ZNF326	ENSG00000162664.12	1	90460671	90501090	0.0686767	0.0622517	0.00642506	-0.0170792	0.0299293	0.643868	0.70824	#N/A	#N/A	#N/A	#N/A	#N/A	#N/A	FALSE
BARHL2	ENSG00000143032.7	1	91177096	91182794	0.0695142	0.0622517	0.00726258	-0.0162934	0.0308185	0.594148	0.663046	#N/A	#N/A	#N/A	#N/A	#N/A	#N/A	FALSE
ZNF644	ENSG00000122482.16	1	91380859	91487829	0.0695142	0.0622517	0.00726258	-0.0162934	0.0308185	0.594148	0.663046	#N/A	#N/A	#N/A	#N/A	#N/A	#N/A	FALSE
HFM1	ENSG00000162669.11	1	91726323	91870426	0.0686767	0.0609272	0.00774956	-0.0156225	0.0311216	0.562612	0.634449	#N/A	#N/A	#N/A	#N/A	#N/A	#N/A	FALSE
CDC7	ENSG00000097046.8	1	91966408	91991321	0.0695142	0.0609272	0.00858709	-0.014837	0.0320112	0.516127	0.591468	#N/A	#N/A	#N/A	#N/A	#N/A	#N/A	FALSE
TGFBR3	ENSG00000069702.6	1	92145902	92371892	0.0686767	0.0609272	0.00774956	-0.0156225	0.0311216	0.562612	0.634449	#N/A	#N/A	#N/A	#N/A	#N/A	#N/A	FALSE
BRDT	ENSG00000137948.14	1	92414928	92479983	0.0686767	0.0609272	0.00774956	-0.0156225	0.0311216	0.562612	0.634449	#N/A	#N/A	#N/A	#N/A	#N/A	#N/A	FALSE
EPHX4	ENSG00000172031.6	1	92495539	92529093	0.0686767	0.0609272	0.00774956	-0.0156225	0.0311216	0.562612	0.634449	#N/A	#N/A	#N/A	#N/A	#N/A	#N/A	FALSE
BTBD8	ENSG00000189195.5	1	92545862	92613393	0.0686767	0.0609272	0.00774956	-0.0156225	0.0311216	0.562612	0.634449	#N/A	#N/A	#N/A	#N/A	#N/A	#N/A	FALSE
KIAA1107	ENSG00000069712.9	1	92632542	92650280	0.0678392	0.0609272	0.00691204	-0.0164078	0.0302319	0.611382	0.679158	#N/A	#N/A	#N/A	#N/A	#N/A	#N/A	FALSE
C1orf146	ENSG00000203910.4	1	92683497	92711370	0.0686767	0.0609272	0.00774956	-0.0156225	0.0311216	0.562612	0.634449	#N/A	#N/A	#N/A	#N/A	#N/A	#N/A	FALSE
GLMN	ENSG00000174842.12	1	92711959	92764544	0.0686767	0.0609272	0.00774956	-0.0156225	0.0311216	0.562612	0.634449	#N/A	#N/A	#N/A	#N/A	#N/A	#N/A	FALSE
RPAP2	ENSG00000122484.8	1	92764522	92867613	0.0695142	0.0609272	0.00858709	-0.014837	0.0320112	0.516127	0.591468	#N/A	#N/A	#N/A	#N/A	#N/A	#N/A	FALSE
GFI1	ENSG00000162676.7	1	92940319	92952433	0.0686767	0.0609272	0.00774956	-0.0156225	0.0311216	0.562612	0.634449	#N/A	#N/A	#N/A	#N/A	#N/A	#N/A	FALSE
EVI5	ENSG00000067208.10	1	92974253	93257961	0.0695142	0.0609272	0.00858709	-0.014837	0.0320112	0.516127	0.591468	#N/A	#N/A	#N/A	#N/A	#N/A	#N/A	FALSE
RPL5	ENSG00000122406.8	1	93297582	93307481	0.0686767	0.0609272	0.00774956	-0.0156225	0.0311216	0.562612	0.634449	#N/A	#N/A	#N/A	#N/A	#N/A	#N/A	FALSE
FAM69A	ENSG00000154511.7	1	93307724	93427057	0.0686767	0.0609272	0.00774956	-0.0156225	0.0311216	0.562612	0.634449	#N/A	#N/A	#N/A	#N/A	#N/A	#N/A	FALSE
MTF2	ENSG00000143033.13	1	93544792	93604638	0.0695142	0.0609272	0.00858709	-0.014837	0.0320112	0.516127	0.591468	#N/A	#N/A	#N/A	#N/A	#N/A	#N/A	FALSE
TMED5	ENSG00000117500.8	1	93615299	93646285	0.0695142	0.0609272	0.00858709	-0.014837	0.0320112	0.516127	0.591468	#N/A	#N/A	#N/A	#N/A	#N/A	#N/A	FALSE
CCDC18	ENSG00000122483.13	1	93645476	93744287	0.0711893	0.0609272	0.0102621	-0.0132654	0.0337896	0.430359	0.512181	#N/A	#N/A	#N/A	#N/A	#N/A	#N/A	FALSE
DR1	ENSG00000117505.8	1	93811445	93835055	0.0703518	0.0596026	0.0107491	-0.0125941	0.0340923	0.402954	0.485845	#N/A	#N/A	#N/A	#N/A	#N/A	#N/A	FALSE
FNBP1L	ENSG00000137942.12	1	93913688	94020218	0.0711893	0.0609272	0.0102621	-0.0132654	0.0337896	0.430359	0.512181	#N/A	#N/A	#N/A	#N/A	#N/A	#N/A	FALSE
BCAR3	ENSG00000137936.12	1	94027347	94312706	0.0728643	0.0622517	0.0106127	-0.013148	0.0343733	0.417861	0.500279	#N/A	#N/A	#N/A	#N/A	#N/A	#N/A	FALSE
DNTTIP2	ENSG00000067334.9	1	94333373	94345474	0.0703518	0.0609272	0.00942461	-0.0140513	0.0329005	0.472021	0.551097	#N/A	#N/A	#N/A	#N/A	#N/A	#N/A	FALSE
GCLM	ENSG00000023909.5	1	94350761	94374966	0.0703518	0.0609272	0.00942461	-0.0140513	0.0329005	0.472021	0.551097	#N/A	#N/A	#N/A	#N/A	#N/A	#N/A	FALSE
ABCA4	ENSG00000198691.7	1	94458393	94586688	0.0711893	0.0622517	0.00893762	-0.0147211	0.0325963	0.501305	0.578499	#N/A	#N/A	#N/A	#N/A	#N/A	#N/A	FALSE
ARHGAP29	ENSG00000137962.8	1	94614544	94740624	0.0720268	0.0649007	0.00712614	-0.0168421	0.0310944	0.608625	0.676366	#N/A	#N/A	#N/A	#N/A	#N/A	#N/A	FALSE
ABCD3	ENSG00000117528.7	1	94883933	94984222	0.0737018	0.0649007	0.00880118	-0.0152674	0.0328698	0.516025	0.591468	#N/A	#N/A	#N/A	#N/A	#N/A	#N/A	FALSE
F3	ENSG00000117525.9	1	94994781	95007356	0.0728643	0.0635762	0.00928816	-0.014602	0.0331783	0.486951	0.565302	#N/A	#N/A	#N/A	#N/A	#N/A	#N/A	FALSE
SLC44A3	ENSG00000143036.12	1	95285898	95360802	0.0711893	0.0635762	0.00761312	-0.0161757	0.0314019	0.577443	0.647342	#N/A	#N/A	#N/A	#N/A	#N/A	#N/A	FALSE
CNN3	ENSG00000117519.11	1	95362507	95392834	0.0711893	0.0635762	0.00761312	-0.0161757	0.0314019	0.577443	0.647342	#N/A	#N/A	#N/A	#N/A	#N/A	#N/A	FALSE
ALG14	ENSG00000172339.9	1	95439963	95538501	0.0711893	0.0635762	0.00761312	-0.0161757	0.0314019	0.577443	0.647342	#N/A	#N/A	#N/A	#N/A	#N/A	#N/A	FALSE
TMEM56	ENSG00000152078.5	1	95582894	95663163	0.0703518	0.0622517	0.0081001	-0.0155073	0.0317075	0.546589	0.620174	#N/A	#N/A	#N/A	#N/A	#N/A	#N/A	FALSE
RP11-57H12.6	ENSG00000271092.1	1	95583479	95712781	0.0703518	0.0622517	0.0081001	-0.0155073	0.0317075	0.546589	0.620174	#N/A	#N/A	#N/A	#N/A	#N/A	#N/A	FALSE
RWDD3	ENSG00000122481.12	1	95699711	95712781	0.0703518	0.0622517	0.0081001	-0.0155073	0.0317075	0.546589	0.620174	#N/A	#N/A	#N/A	#N/A	#N/A	#N/A	FALSE
RP11-147C23.1	ENSG00000237435.4	1	96403457	96488436	0.0711893	0.0622517	0.00893762	-0.0147211	0.0325963	0.501305	0.578499	#N/A	#N/A	#N/A	#N/A	#N/A	#N/A	FALSE
PTBP2	ENSG00000117569.14	1	97187221	97289294	0.0711893	0.0622517	0.00893762	-0.0147211	0.0325963	0.501305	0.578499	#N/A	#N/A	#N/A	#N/A	#N/A	#N/A	FALSE
DPYD	ENSG00000188641.8	1	97543299	98386605	0.0728643	0.0635762	0.00928816	-0.014602	0.0331783	0.486951	0.565302	#N/A	#N/A	#N/A	#N/A	#N/A	#N/A	FALSE
SNX7	ENSG00000162627.12	1	99127236	99226056	0.0695142	0.0609272	0.00858709	-0.014837	0.0320112	0.516127	0.591468	#N/A	#N/A	#N/A	#N/A	#N/A	#N/A	FALSE
LPPR5	ENSG00000117598.7	1	99355806	99470588	0.0686767	0.0609272	0.00774956	-0.0156225	0.0311216	0.562612	0.634449	#N/A	#N/A	#N/A	#N/A	#N/A	#N/A	FALSE
LPPR4	ENSG00000117600.8	1	99729509	99775146	0.0678392	0.0609272	0.00691204	-0.0164078	0.0302319	0.611382	0.679158	#N/A	#N/A	#N/A	#N/A	#N/A	#N/A	FALSE
PALMD	ENSG00000099260.6	1	100111499	100160097	0.0670017	0.0609272	0.00607452	-0.0171928	0.0293419	0.66231	0.725201	#N/A	#N/A	#N/A	#N/A	#N/A	#N/A	FALSE
FRRS1	ENSG00000156869.8	1	100174259	100232187	0.0661642	0.0609272	0.005237	-0.0179776	0.0284516	0.71524	0.772276	#N/A	#N/A	#N/A	#N/A	#N/A	#N/A	FALSE
AGL	ENSG00000162688.11	1	100315640	100389579	0.0670017	0.0609272	0.00607452	-0.0171928	0.0293419	0.66231	0.725201	#N/A	#N/A	#N/A	#N/A	#N/A	#N/A	FALSE
SLC35A3	ENSG00000117620.8	1	100435345	100492535	0.0661642	0.0609272	0.005237	-0.0179776	0.0284516	0.71524	0.772276	#N/A	#N/A	#N/A	#N/A	#N/A	#N/A	FALSE
HIAT1	ENSG00000156875.9	1	100503653	100548933	0.0653266	0.0609272	0.00439948	-0.0187622	0.0275612	0.769981	0.819811	#N/A	#N/A	#N/A	#N/A	#N/A	#N/A	FALSE
SASS6	ENSG00000156876.8	1	100549119	100598511	0.0653266	0.0609272	0.00439948	-0.0187622	0.0275612	0.769981	0.819811	#N/A	#N/A	#N/A	#N/A	#N/A	#N/A	FALSE
TRMT13	ENSG00000122435.5	1	100598706	100616053	0.0653266	0.0609272	0.00439948	-0.0187622	0.0275612	0.769981	0.819811	#N/A	#N/A	#N/A	#N/A	#N/A	#N/A	FALSE
LRRC39	ENSG00000122477.8	1	100614409	100643771	0.0661642	0.0609272	0.005237	-0.0179776	0.0284516	0.71524	0.772276	#N/A	#N/A	#N/A	#N/A	#N/A	#N/A	FALSE
DBT	ENSG00000137992.10	1	100652475	100715390	0.0661642	0.0596026	0.00656151	-0.0165188	0.0296418	0.629165	0.694821	#N/A	#N/A	#N/A	#N/A	#N/A	#N/A	FALSE
RTCA	ENSG00000137996.8	1	100731763	100758325	0.0661642	0.0596026	0.00656151	-0.0165188	0.0296418	0.629165	0.694821	#N/A	#N/A	#N/A	#N/A	#N/A	#N/A	FALSE
CDC14A	ENSG00000079335.13	1	100810584	100985833	0.0686767	0.0596026	0.00907407	-0.0141647	0.0323128	0.486119	0.564767	#N/A	#N/A	#N/A	#N/A	#N/A	#N/A	FALSE
GPR88	ENSG00000181656.6	1	101003693	101007574	0.0695142	0.0596026	0.00991159	-0.0133795	0.0332026	0.443275	0.524757	#N/A	#N/A	#N/A	#N/A	#N/A	#N/A	FALSE
VCAM1	ENSG00000162692.6	1	101185298	101204601	0.0678392	0.0596026	0.00823655	-0.0149496	0.0314227	0.531437	0.606367	#N/A	#N/A	#N/A	#N/A	#N/A	#N/A	FALSE
EXTL2	ENSG00000162694.9	1	101337943	101361554	0.0644891	0.0596026	0.00488646	-0.0180871	0.0278601	0.735468	0.788552	#N/A	#N/A	#N/A	#N/A	#N/A	#N/A	FALSE
SLC30A7	ENSG00000162695.7	1	101361632	101447309	0.0644891	0.0596026	0.00488646	-0.0180871	0.0278601	0.735468	0.788552	#N/A	#N/A	#N/A	#N/A	#N/A	#N/A	FALSE
DPH5	ENSG00000117543.15	1	101455179	101491644	0.0644891	0.0596026	0.00488646	-0.0180871	0.0278601	0.735468	0.788552	#N/A	#N/A	#N/A	#N/A	#N/A	#N/A	FALSE
AC093157.1	ENSG00000269175.1	1	101455761	101457653	0.0644891	0.0596026	0.00488646	-0.0180871	0.0278601	0.735468	0.788552	#N/A	#N/A	#N/A	#N/A	#N/A	#N/A	FALSE
S1PR1	ENSG00000170989.8	1	101702444	101707074	0.0644891	0.0596026	0.00488646	-0.0180871	0.0278601	0.735468	0.788552	#N/A	#N/A	#N/A	#N/A	#N/A	#N/A	FALSE
OLFM3	ENSG00000118733.12	1	102268130	102462586	0.0661642	0.0556291	0.010535	-0.0121349	0.033205	0.399458	0.4834	#N/A	#N/A	#N/A	#N/A	#N/A	#N/A	FALSE
COL11A1	ENSG00000060718.14	1	103342023	103574052	0.0678392	0.0556291	0.0122101	-0.0105677	0.0349878	0.324958	0.40957	#N/A	#N/A	#N/A	#N/A	#N/A	#N/A	FALSE
RNPC3	ENSG00000185946.11	1	104068313	104097861	0.0653266	0.0556291	0.00969749	-0.0129182	0.0323132	0.440749	0.522212	#N/A	#N/A	#N/A	#N/A	#N/A	#N/A	FALSE
AMY2B	ENSG00000240038.2	1	104096437	104122156	0.0661642	0.0569536	0.00921051	-0.0135975	0.0320185	0.470439	0.549812	#N/A	#N/A	#N/A	#N/A	#N/A	#N/A	FALSE
AMY2A	ENSG00000243480.3	1	104159999	104168402	0.0661642	0.0569536	0.00921051	-0.0135975	0.0320185	0.470439	0.549812	#N/A	#N/A	#N/A	#N/A	#N/A	#N/A	FALSE
AMY1A	ENSG00000237763.5	1	104197912	104207173	0.0661642	0.0569536	0.00921051	-0.0135975	0.0320185	0.470439	0.549812	#N/A	#N/A	#N/A	#N/A	#N/A	#N/A	FALSE
AMY1B	ENSG00000174876.12	1	104230037	104239302	0.0661642	0.0569536	0.00921051	-0.0135975	0.0320185	0.470439	0.549812	#N/A	#N/A	#N/A	#N/A	#N/A	#N/A	FALSE
AMY1C	ENSG00000187733.6	1	104293028	104301312	0.0661642	0.0582781	0.00788601	-0.0150588	0.0308308	0.547257	0.620174	#N/A	#N/A	#N/A	#N/A	#N/A	#N/A	FALSE
PRMT6	ENSG00000198890.6	1	107599267	107601916	0.0703518	0.0596026	0.0107491	-0.0125941	0.0340923	0.402954	0.485845	#N/A	#N/A	#N/A	#N/A	#N/A	#N/A	FALSE
NTNG1	ENSG00000162631.14	1	107682629	108026080	0.0703518	0.0609272	0.00942461	-0.0140513	0.0329005	0.472021	0.551097	#N/A	#N/A	#N/A	#N/A	#N/A	#N/A	FALSE
VAV3	ENSG00000134215.11	1	108113782	108507766	0.0678392	0.0622517	0.00558754	-0.0178647	0.0290398	0.695606	0.754641	#N/A	#N/A	#N/A	#N/A	#N/A	#N/A	FALSE
SLC25A24	ENSG00000085491.11	1	108676658	108743471	0.0670017	0.0622517	0.00475002	-0.0186501	0.0281501	0.749189	0.801142	#N/A	#N/A	#N/A	#N/A	#N/A	#N/A	FALSE
NBPF4	ENSG00000196427.9	1	108765963	108786689	0.0661642	0.0622517	0.0039125	-0.0194352	0.0272602	0.804414	0.84751	#N/A	#N/A	#N/A	#N/A	#N/A	#N/A	FALSE
NBPF6	ENSG00000186086.12	1	108918421	109013624	0.0670017	0.0622517	0.00475002	-0.0186501	0.0281501	0.749189	0.801142	#N/A	#N/A	#N/A	#N/A	#N/A	#N/A	FALSE
FAM102B	ENSG00000162636.11	1	109102711	109187522	0.0670017	0.0635762	0.00342552	-0.0201062	0.0269572	0.838705	0.87783	#N/A	#N/A	#N/A	#N/A	#N/A	#N/A	FALSE
HENMT1	ENSG00000162639.11	1	109190912	109204148	0.0661642	0.0635762	0.002588	-0.0208916	0.0260676	0.895526	0.925536	#N/A	#N/A	#N/A	#N/A	#N/A	#N/A	FALSE
PRPF38B	ENSG00000134186.7	1	109234945	109244425	0.0661642	0.0635762	0.002588	-0.0208916	0.0260676	0.895526	0.925536	#N/A	#N/A	#N/A	#N/A	#N/A	#N/A	FALSE
FNDC7	ENSG00000143107.4	1	109255279	109285365	0.0661642	0.0635762	0.002588	-0.0208916	0.0260676	0.895526	0.925536	#N/A	#N/A	#N/A	#N/A	#N/A	#N/A	FALSE
STXBP3	ENSG00000116266.6	1	109289296	109352148	0.0670017	0.0635762	0.00342552	-0.0201062	0.0269572	0.838705	0.87783	#N/A	#N/A	#N/A	#N/A	#N/A	#N/A	FALSE
AKNAD1	ENSG00000162641.14	1	109358520	109506106	0.0661642	0.0635762	0.002588	-0.0208916	0.0260676	0.895526	0.925536	#N/A	#N/A	#N/A	#N/A	#N/A	#N/A	FALSE
GPSM2	ENSG00000121957.8	1	109417972	109477167	0.0661642	0.0622517	0.0039125	-0.0194352	0.0272602	0.804414	0.84751	#N/A	#N/A	#N/A	#N/A	#N/A	#N/A	FALSE
CLCC1	ENSG00000121940.11	1	109472130	109506111	0.0661642	0.0622517	0.0039125	-0.0194352	0.0272602	0.804414	0.84751	#N/A	#N/A	#N/A	#N/A	#N/A	#N/A	FALSE
WDR47	ENSG00000085433.11	1	109512836	109584850	0.0670017	0.0635762	0.00342552	-0.0201062	0.0269572	0.838705	0.87783	#N/A	#N/A	#N/A	#N/A	#N/A	#N/A	FALSE
TAF13	ENSG00000197780.5	1	109605108	109618624	0.0678392	0.0635762	0.00426304	-0.0193205	0.0278466	0.783111	0.830242	#N/A	#N/A	#N/A	#N/A	#N/A	#N/A	FALSE
TMEM167B	ENSG00000215717.5	1	109632425	109639556	0.0695142	0.0635762	0.00593808	-0.0177485	0.0296247	0.676547	0.737465	#N/A	#N/A	#N/A	#N/A	#N/A	#N/A	FALSE
C1orf194	ENSG00000179902.8	1	109648573	109656479	0.0695142	0.0635762	0.00593808	-0.0177485	0.0296247	0.676547	0.737465	#N/A	#N/A	#N/A	#N/A	#N/A	#N/A	FALSE
KIAA1324	ENSG00000116299.12	1	109656301	109749401	0.0695142	0.0622517	0.00726258	-0.0162934	0.0308185	0.594148	0.663046	#N/A	#N/A	#N/A	#N/A	#N/A	#N/A	FALSE
SARS	ENSG00000031698.8	1	109756540	109780791	0.0686767	0.0635762	0.00510056	-0.0185346	0.0287357	0.728987	0.782899	#N/A	#N/A	#N/A	#N/A	#N/A	#N/A	FALSE
CELSR2	ENSG00000143126.7	1	109792641	109818372	0.0678392	0.0622517	0.00558754	-0.0178647	0.0290398	0.695606	0.754641	#N/A	#N/A	#N/A	#N/A	#N/A	#N/A	FALSE
PSRC1	ENSG00000134222.12	1	109822178	109825808	0.0678392	0.0622517	0.00558754	-0.0178647	0.0290398	0.695606	0.754641	#N/A	#N/A	#N/A	#N/A	#N/A	#N/A	FALSE
MYBPHL	ENSG00000221986.2	1	109834987	109849663	0.0678392	0.0609272	0.00691204	-0.0164078	0.0302319	0.611382	0.679158	#N/A	#N/A	#N/A	#N/A	#N/A	#N/A	FALSE
SORT1	ENSG00000134243.7	1	109852192	109940573	0.0686767	0.0609272	0.00774956	-0.0156225	0.0311216	0.562612	0.634449	#N/A	#N/A	#N/A	#N/A	#N/A	#N/A	FALSE
PSMA5	ENSG00000143106.8	1	109941653	109969062	0.0686767	0.0609272	0.00774956	-0.0156225	0.0311216	0.562612	0.634449	#N/A	#N/A	#N/A	#N/A	#N/A	#N/A	FALSE
SYPL2	ENSG00000143028.7	1	110009180	110024759	0.0686767	0.0609272	0.00774956	-0.0156225	0.0311216	0.562612	0.634449	#N/A	#N/A	#N/A	#N/A	#N/A	#N/A	FALSE
ATXN7L2	ENSG00000162650.11	1	110026101	110035426	0.0686767	0.0609272	0.00774956	-0.0156225	0.0311216	0.562612	0.634449	#N/A	#N/A	#N/A	#N/A	#N/A	#N/A	FALSE
CYB561D1	ENSG00000174151.10	1	110036674	110045554	0.0686767	0.0609272	0.00774956	-0.0156225	0.0311216	0.562612	0.634449	#N/A	#N/A	#N/A	#N/A	#N/A	#N/A	FALSE
AMIGO1	ENSG00000181754.6	1	110046797	110052360	0.0686767	0.0609272	0.00774956	-0.0156225	0.0311216	0.562612	0.634449	#N/A	#N/A	#N/A	#N/A	#N/A	#N/A	FALSE
GPR61	ENSG00000156097.8	1	110082494	110091028	0.0686767	0.0622517	0.00642506	-0.0170792	0.0299293	0.643868	0.70824	#N/A	#N/A	#N/A	#N/A	#N/A	#N/A	FALSE
GNAI3	ENSG00000065135.7	1	110091233	110136975	0.0686767	0.0609272	0.00774956	-0.0156225	0.0311216	0.562612	0.634449	#N/A	#N/A	#N/A	#N/A	#N/A	#N/A	FALSE
GNAT2	ENSG00000134183.7	1	110145889	110155679	0.0686767	0.0609272	0.00774956	-0.0156225	0.0311216	0.562612	0.634449	#N/A	#N/A	#N/A	#N/A	#N/A	#N/A	FALSE
AMPD2	ENSG00000116337.11	1	110158726	110174673	0.0686767	0.0609272	0.00774956	-0.0156225	0.0311216	0.562612	0.634449	#N/A	#N/A	#N/A	#N/A	#N/A	#N/A	FALSE
GSTM4	ENSG00000168765.11	1	110198703	110208118	0.0678392	0.0622517	0.00558754	-0.0178647	0.0290398	0.695606	0.754641	#N/A	#N/A	#N/A	#N/A	#N/A	#N/A	FALSE
GSTM2	ENSG00000213366.8	1	110210644	110252171	0.0695142	0.0609272	0.00858709	-0.014837	0.0320112	0.516127	0.591468	#N/A	#N/A	#N/A	#N/A	#N/A	#N/A	FALSE
GSTM1	ENSG00000134184.8	1	110230436	110251661	0.0695142	0.0609272	0.00858709	-0.014837	0.0320112	0.516127	0.591468	#N/A	#N/A	#N/A	#N/A	#N/A	#N/A	FALSE
GSTM5	ENSG00000134201.6	1	110254864	110318050	0.0695142	0.0635762	0.00593808	-0.0177485	0.0296247	0.676547	0.737465	#N/A	#N/A	#N/A	#N/A	#N/A	#N/A	FALSE
GSTM3	ENSG00000134202.6	1	110276554	110284384	0.0695142	0.0635762	0.00593808	-0.0177485	0.0296247	0.676547	0.737465	#N/A	#N/A	#N/A	#N/A	#N/A	#N/A	FALSE
EPS8L3	ENSG00000198758.6	1	110292702	110306649	0.0695142	0.0622517	0.00726258	-0.0162934	0.0308185	0.594148	0.663046	#N/A	#N/A	#N/A	#N/A	#N/A	#N/A	FALSE
CSF1	ENSG00000184371.9	1	110452864	110473614	0.0695142	0.0622517	0.00726258	-0.0162934	0.0308185	0.594148	0.663046	#N/A	#N/A	#N/A	#N/A	#N/A	#N/A	FALSE
AHCYL1	ENSG00000168710.13	1	110527308	110566357	0.0695142	0.0596026	0.00991159	-0.0133795	0.0332026	0.443275	0.524757	#N/A	#N/A	#N/A	#N/A	#N/A	#N/A	FALSE
STRIP1	ENSG00000143093.10	1	110574199	110617263	0.0695142	0.0596026	0.00991159	-0.0133795	0.0332026	0.443275	0.524757	#N/A	#N/A	#N/A	#N/A	#N/A	#N/A	FALSE
ALX3	ENSG00000156150.6	1	110602616	110613322	0.0695142	0.0596026	0.00991159	-0.0133795	0.0332026	0.443275	0.524757	#N/A	#N/A	#N/A	#N/A	#N/A	#N/A	FALSE
UBL4B	ENSG00000186150.3	1	110655062	110656569	0.0678392	0.0596026	0.00823655	-0.0149496	0.0314227	0.531437	0.606367	#N/A	#N/A	#N/A	#N/A	#N/A	#N/A	FALSE
SLC6A17	ENSG00000197106.6	1	110693108	110744824	0.0670017	0.0596026	0.00739903	-0.0157343	0.0305324	0.579155	0.648924	#N/A	#N/A	#N/A	#N/A	#N/A	#N/A	FALSE
KCNC4	ENSG00000116396.9	1	110753965	110825722	0.0670017	0.0609272	0.00607452	-0.0171928	0.0293419	0.66231	0.725201	#N/A	#N/A	#N/A	#N/A	#N/A	#N/A	FALSE
RBM15	ENSG00000162775.10	1	110881128	110889299	0.0678392	0.0609272	0.00691204	-0.0164078	0.0302319	0.611382	0.679158	#N/A	#N/A	#N/A	#N/A	#N/A	#N/A	FALSE
SLC16A4	ENSG00000168679.13	1	110905470	110933704	0.0678392	0.0622517	0.00558754	-0.0178647	0.0290398	0.695606	0.754641	#N/A	#N/A	#N/A	#N/A	#N/A	#N/A	FALSE
LAMTOR5	ENSG00000134248.9	1	110943871	110950564	0.0678392	0.0622517	0.00558754	-0.0178647	0.0290398	0.695606	0.754641	#N/A	#N/A	#N/A	#N/A	#N/A	#N/A	FALSE
PROK1	ENSG00000143125.5	1	110993822	110999976	0.0678392	0.0622517	0.00558754	-0.0178647	0.0290398	0.695606	0.754641	#N/A	#N/A	#N/A	#N/A	#N/A	#N/A	FALSE
KCNA10	ENSG00000143105.5	1	111059839	111061797	0.0678392	0.0622517	0.00558754	-0.0178647	0.0290398	0.695606	0.754641	#N/A	#N/A	#N/A	#N/A	#N/A	#N/A	FALSE
KCNA2	ENSG00000177301.9	1	111136202	111174096	0.0686767	0.0622517	0.00642506	-0.0170792	0.0299293	0.643868	0.70824	#N/A	#N/A	#N/A	#N/A	#N/A	#N/A	FALSE
KCNA3	ENSG00000177272.7	1	111214310	111217655	0.0686767	0.0609272	0.00774956	-0.0156225	0.0311216	0.562612	0.634449	#N/A	#N/A	#N/A	#N/A	#N/A	#N/A	FALSE
CD53	ENSG00000143119.8	1	111415775	111442550	0.0695142	0.0609272	0.00858709	-0.014837	0.0320112	0.516127	0.591468	#N/A	#N/A	#N/A	#N/A	#N/A	#N/A	FALSE
LRIF1	ENSG00000121931.11	1	111489807	111506701	0.0695142	0.0622517	0.00726258	-0.0162934	0.0308185	0.594148	0.663046	#N/A	#N/A	#N/A	#N/A	#N/A	#N/A	FALSE
DRAM2	ENSG00000156171.10	1	111659955	111682838	0.0686767	0.0609272	0.00774956	-0.0156225	0.0311216	0.562612	0.634449	#N/A	#N/A	#N/A	#N/A	#N/A	#N/A	FALSE
CEPT1	ENSG00000134255.9	1	111682249	111727724	0.0686767	0.0609272	0.00774956	-0.0156225	0.0311216	0.562612	0.634449	#N/A	#N/A	#N/A	#N/A	#N/A	#N/A	FALSE
DENND2D	ENSG00000162777.12	1	111729796	111747157	0.0686767	0.0609272	0.00774956	-0.0156225	0.0311216	0.562612	0.634449	#N/A	#N/A	#N/A	#N/A	#N/A	#N/A	FALSE
CHI3L2	ENSG00000064886.9	1	111743393	111786062	0.0695142	0.0622517	0.00726258	-0.0162934	0.0308185	0.594148	0.663046	#N/A	#N/A	#N/A	#N/A	#N/A	#N/A	FALSE
CHIA	ENSG00000134216.14	1	111833484	111863188	0.0686767	0.0609272	0.00774956	-0.0156225	0.0311216	0.562612	0.634449	#N/A	#N/A	#N/A	#N/A	#N/A	#N/A	FALSE
PIFO	ENSG00000173947.9	1	111888910	111895635	0.0678392	0.0596026	0.00823655	-0.0149496	0.0314227	0.531437	0.606367	#N/A	#N/A	#N/A	#N/A	#N/A	#N/A	FALSE
OVGP1	ENSG00000085465.11	1	111956936	111970399	0.0661642	0.0596026	0.00656151	-0.0165188	0.0296418	0.629165	0.694821	#N/A	#N/A	#N/A	#N/A	#N/A	#N/A	FALSE
WDR77	ENSG00000116455.9	1	111982512	111991998	0.0661642	0.0596026	0.00656151	-0.0165188	0.0296418	0.629165	0.694821	#N/A	#N/A	#N/A	#N/A	#N/A	#N/A	FALSE
ATP5F1	ENSG00000116459.6	1	111991486	112005395	0.0661642	0.0596026	0.00656151	-0.0165188	0.0296418	0.629165	0.694821	#N/A	#N/A	#N/A	#N/A	#N/A	#N/A	FALSE
C1orf162	ENSG00000143110.7	1	112016414	112021134	0.0661642	0.0596026	0.00656151	-0.0165188	0.0296418	0.629165	0.694821	#N/A	#N/A	#N/A	#N/A	#N/A	#N/A	FALSE
ADORA3	ENSG00000121933.13	1	112025970	112106584	0.0678392	0.0596026	0.00823655	-0.0149496	0.0314227	0.531437	0.606367	#N/A	#N/A	#N/A	#N/A	#N/A	#N/A	FALSE
RAP1A	ENSG00000116473.10	1	112084840	112259313	0.0678392	0.0596026	0.00823655	-0.0149496	0.0314227	0.531437	0.606367	#N/A	#N/A	#N/A	#N/A	#N/A	#N/A	FALSE
FAM212B	ENSG00000197852.8	1	112223252	112298446	0.0670017	0.0596026	0.00739903	-0.0157343	0.0305324	0.579155	0.648924	#N/A	#N/A	#N/A	#N/A	#N/A	#N/A	FALSE
DDX20	ENSG00000064703.7	1	112297867	112310638	0.0661642	0.0596026	0.00656151	-0.0165188	0.0296418	0.629165	0.694821	#N/A	#N/A	#N/A	#N/A	#N/A	#N/A	FALSE
KCND3	ENSG00000171385.5	1	112313284	112531777	0.0670017	0.0609272	0.00607452	-0.0171928	0.0293419	0.66231	0.725201	#N/A	#N/A	#N/A	#N/A	#N/A	#N/A	FALSE
CTTNBP2NL	ENSG00000143079.10	1	112938803	113006078	0.0653266	0.0622517	0.00307498	-0.0202201	0.0263701	0.86105	0.896005	#N/A	#N/A	#N/A	#N/A	#N/A	#N/A	FALSE
WNT2B	ENSG00000134245.13	1	113009163	113072787	0.0644891	0.0622517	0.00223746	-0.0210048	0.0254797	0.918838	0.943855	#N/A	#N/A	#N/A	#N/A	#N/A	#N/A	FALSE
ST7L	ENSG00000007341.14	1	113066140	113163447	0.0644891	0.0609272	0.00356196	-0.0195466	0.0266705	0.826315	0.866309	#N/A	#N/A	#N/A	#N/A	#N/A	#N/A	FALSE
CAPZA1	ENSG00000116489.8	1	113161795	113214241	0.0644891	0.0609272	0.00356196	-0.0195466	0.0266705	0.826315	0.866309	#N/A	#N/A	#N/A	#N/A	#N/A	#N/A	FALSE
MOV10	ENSG00000155363.14	1	113215763	113243368	0.0644891	0.0622517	0.00223746	-0.0210048	0.0254797	0.918838	0.943855	#N/A	#N/A	#N/A	#N/A	#N/A	#N/A	FALSE
RHOC	ENSG00000155366.12	1	113243728	113250056	0.0644891	0.0622517	0.00223746	-0.0210048	0.0254797	0.918838	0.943855	#N/A	#N/A	#N/A	#N/A	#N/A	#N/A	FALSE
RP11-426L16.10	ENSG00000271810.1	1	113245236	113254055	0.0644891	0.0622517	0.00223746	-0.0210048	0.0254797	0.918838	0.943855	#N/A	#N/A	#N/A	#N/A	#N/A	#N/A	FALSE
PPM1J	ENSG00000155367.11	1	113252616	113258099	0.0644891	0.0622517	0.00223746	-0.0210048	0.0254797	0.918838	0.943855	#N/A	#N/A	#N/A	#N/A	#N/A	#N/A	FALSE
FAM19A3	ENSG00000184599.9	1	113263041	113269857	0.0644891	0.0622517	0.00223746	-0.0210048	0.0254797	0.918838	0.943855	#N/A	#N/A	#N/A	#N/A	#N/A	#N/A	FALSE
SLC16A1	ENSG00000155380.7	1	113454469	113499635	0.0653266	0.0622517	0.00307498	-0.0202201	0.0263701	0.86105	0.896005	#N/A	#N/A	#N/A	#N/A	#N/A	#N/A	FALSE
LRIG2	ENSG00000198799.7	1	113615831	113674882	0.0644891	0.0622517	0.00223746	-0.0210048	0.0254797	0.918838	0.943855	#N/A	#N/A	#N/A	#N/A	#N/A	#N/A	FALSE
MAGI3	ENSG00000081026.14	1	113933371	114228545	0.0686767	0.0622517	0.00642506	-0.0170792	0.0299293	0.643868	0.70824	#N/A	#N/A	#N/A	#N/A	#N/A	#N/A	FALSE
PHTF1	ENSG00000116793.11	1	114239453	114302111	0.0670017	0.0635762	0.00342552	-0.0201062	0.0269572	0.838705	0.87783	#N/A	#N/A	#N/A	#N/A	#N/A	#N/A	FALSE
RSBN1	ENSG00000081019.9	1	114304454	114355098	0.0661642	0.0635762	0.002588	-0.0208916	0.0260676	0.895526	0.925536	#N/A	#N/A	#N/A	#N/A	#N/A	#N/A	FALSE
PTPN22	ENSG00000134242.11	1	114356433	114414381	0.0661642	0.0635762	0.002588	-0.0208916	0.0260676	0.895526	0.925536	#N/A	#N/A	#N/A	#N/A	#N/A	#N/A	FALSE
BCL2L15	ENSG00000188761.7	1	114420790	114430169	0.0661642	0.0635762	0.002588	-0.0208916	0.0260676	0.895526	0.925536	#N/A	#N/A	#N/A	#N/A	#N/A	#N/A	FALSE
AP4B1	ENSG00000134262.8	1	114437370	114447823	0.0661642	0.0635762	0.002588	-0.0208916	0.0260676	0.895526	0.925536	#N/A	#N/A	#N/A	#N/A	#N/A	#N/A	FALSE
DCLRE1B	ENSG00000118655.4	1	114447763	114456708	0.0661642	0.0635762	0.002588	-0.0208916	0.0260676	0.895526	0.925536	#N/A	#N/A	#N/A	#N/A	#N/A	#N/A	FALSE
HIPK1	ENSG00000163349.17	1	114471814	114520426	0.0661642	0.0635762	0.002588	-0.0208916	0.0260676	0.895526	0.925536	#N/A	#N/A	#N/A	#N/A	#N/A	#N/A	FALSE
OLFML3	ENSG00000116774.7	1	114522063	114524876	0.0653266	0.0635762	0.00175047	-0.0216768	0.0251778	0.95331	0.973911	#N/A	#N/A	#N/A	#N/A	#N/A	#N/A	FALSE
SYT6	ENSG00000134207.10	1	114631913	114696541	0.0644891	0.0635762	0.000912953	-0.0222938	0.0241197	1	1	#N/A	#N/A	#N/A	#N/A	#N/A	#N/A	FALSE
TRIM33	ENSG00000197323.6	1	114935399	115053781	0.0653266	0.0662252	-0.000898532	-0.0244043	0.0226072	1	1	#N/A	#N/A	#N/A	#N/A	#N/A	#N/A	FALSE
BCAS2	ENSG00000116752.5	1	115110178	115124260	0.0661642	0.0662252	-6.10115e-05	-0.0227809	0.0226589	1	1	#N/A	#N/A	#N/A	#N/A	#N/A	#N/A	FALSE
DENND2C	ENSG00000175984.10	1	115125469	115213043	0.0686767	0.0649007	0.00377605	-0.019989	0.0275411	0.816941	0.858845	#N/A	#N/A	#N/A	#N/A	#N/A	#N/A	FALSE
AMPD1	ENSG00000116748.15	1	115215719	115238239	0.0686767	0.0662252	0.00245155	-0.0214422	0.0263453	0.90662	0.935723	#N/A	#N/A	#N/A	#N/A	#N/A	#N/A	FALSE
NRAS	ENSG00000213281.4	1	115247090	115259515	0.0695142	0.0662252	0.00328907	-0.0206555	0.0272336	0.850622	0.887387	#N/A	#N/A	#N/A	#N/A	#N/A	#N/A	FALSE
CSDE1	ENSG00000009307.11	1	115259534	115301297	0.0695142	0.0662252	0.00328907	-0.0206555	0.0272336	0.850622	0.887387	#N/A	#N/A	#N/A	#N/A	#N/A	#N/A	FALSE
SIKE1	ENSG00000052723.7	1	115312100	115323306	0.0711893	0.0662252	0.00496411	-0.0190815	0.0290097	0.742225	0.794525	#N/A	#N/A	#N/A	#N/A	#N/A	#N/A	FALSE
SYCP1	ENSG00000198765.7	1	115397424	115537991	0.0711893	0.0688742	0.00231511	-0.0219829	0.0266131	0.91731	0.942735	#N/A	#N/A	#N/A	#N/A	#N/A	#N/A	FALSE
TSHB	ENSG00000134200.2	1	115572415	115576941	0.0695142	0.0688742	0.000640066	-0.0231171	0.0243972	1	1	#N/A	#N/A	#N/A	#N/A	#N/A	#N/A	FALSE
TSPAN2	ENSG00000134198.5	1	115590632	115632121	0.0695142	0.0688742	0.000640066	-0.0231171	0.0243972	1	1	#N/A	#N/A	#N/A	#N/A	#N/A	#N/A	FALSE
NGF	ENSG00000134259.3	1	115828539	115880857	0.0695142	0.0675497	0.00196457	-0.0221073	0.0260364	0.940137	0.962934	#N/A	#N/A	#N/A	#N/A	#N/A	#N/A	FALSE
VANGL1	ENSG00000173218.10	1	116184574	116240845	0.0670017	0.0649007	0.00210101	-0.0215611	0.0257631	0.929688	0.953283	#N/A	#N/A	#N/A	#N/A	#N/A	#N/A	FALSE
CASQ2	ENSG00000118729.10	1	116242628	116311402	0.0670017	0.0662252	0.000776509	-0.0227104	0.0242634	1	1	#N/A	#N/A	#N/A	#N/A	#N/A	#N/A	FALSE
NHLH2	ENSG00000177551.5	1	116378998	116386538	0.0661642	0.0675497	-0.00138551	-0.0252539	0.0224829	0.97906	0.994894	#N/A	#N/A	#N/A	#N/A	#N/A	#N/A	FALSE
SLC22A15	ENSG00000163393.8	1	116519119	116612675	0.0670017	0.0675497	-0.000547994	-0.0239345	0.0228386	1	1	#N/A	#N/A	#N/A	#N/A	#N/A	#N/A	FALSE
MAB21L3	ENSG00000173212.4	1	116654376	116677861	0.0670017	0.0675497	-0.000547994	-0.0239345	0.0228386	1	1	#N/A	#N/A	#N/A	#N/A	#N/A	#N/A	FALSE
ATP1A1	ENSG00000163399.11	1	116915290	116952883	0.0686767	0.0649007	0.00377605	-0.019989	0.0275411	0.816941	0.858845	#N/A	#N/A	#N/A	#N/A	#N/A	#N/A	FALSE
AL136376.1	ENSG00000269279.1	1	116915890	116926718	0.0686767	0.0649007	0.00377605	-0.019989	0.0275411	0.816941	0.858845	#N/A	#N/A	#N/A	#N/A	#N/A	#N/A	FALSE
CD58	ENSG00000116815.11	1	117057157	117113661	0.0686767	0.0649007	0.00377605	-0.019989	0.0275411	0.816941	0.858845	#N/A	#N/A	#N/A	#N/A	#N/A	#N/A	FALSE
IGSF3	ENSG00000143061.13	1	117117031	117210375	0.0703518	0.0662252	0.00412659	-0.0198686	0.0281218	0.795745	0.841897	#N/A	#N/A	#N/A	#N/A	#N/A	#N/A	FALSE
C1orf137	ENSG00000203864.1	1	117236734	117249225	0.0703518	0.0662252	0.00412659	-0.0198686	0.0281218	0.795745	0.841897	#N/A	#N/A	#N/A	#N/A	#N/A	#N/A	FALSE
CD2	ENSG00000116824.4	1	117297007	117311850	0.0695142	0.0662252	0.00328907	-0.0206555	0.0272336	0.850622	0.887387	#N/A	#N/A	#N/A	#N/A	#N/A	#N/A	FALSE
PTGFRN	ENSG00000134247.9	1	117452679	117532980	0.0686767	0.0675497	0.00112705	-0.0228943	0.0251484	0.996867	1	#N/A	#N/A	#N/A	#N/A	#N/A	#N/A	FALSE
CD101	ENSG00000134256.8	1	117544382	117579167	0.0711893	0.0675497	0.00363961	-0.0205327	0.027812	0.829003	0.86908	#N/A	#N/A	#N/A	#N/A	#N/A	#N/A	FALSE
TTF2	ENSG00000116830.7	1	117602925	117650075	0.0711893	0.0688742	0.00231511	-0.0219829	0.0266131	0.91731	0.942735	#N/A	#N/A	#N/A	#N/A	#N/A	#N/A	FALSE
TRIM45	ENSG00000134253.5	1	117653682	117665209	0.0703518	0.0688742	0.00147759	-0.0227706	0.0257258	0.973295	0.990681	#N/A	#N/A	#N/A	#N/A	#N/A	#N/A	FALSE
VTCN1	ENSG00000134258.12	1	117686209	117753556	0.0711893	0.0688742	0.00231511	-0.0219829	0.0266131	0.91731	0.942735	#N/A	#N/A	#N/A	#N/A	#N/A	#N/A	FALSE
MAN1A2	ENSG00000198162.8	1	117910071	118071494	0.0778894	0.0715232	0.00636627	-0.0185676	0.0313001	0.666876	0.729419	#N/A	#N/A	#N/A	#N/A	#N/A	#N/A	FALSE
FAM46C	ENSG00000183508.4	1	118148556	118170994	0.078727	0.0728477	0.00587929	-0.0192225	0.0309811	0.697748	0.756147	#N/A	#N/A	#N/A	#N/A	#N/A	#N/A	FALSE
GDAP2	ENSG00000196505.6	1	118406107	118472253	0.080402	0.0741722	0.00622982	-0.019085	0.0315446	0.679646	0.740636	#N/A	#N/A	#N/A	#N/A	#N/A	#N/A	FALSE
WDR3	ENSG00000065183.11	1	118472343	118509165	0.0820771	0.0741722	0.00790487	-0.0175029	0.0333126	0.586424	0.656009	#N/A	#N/A	#N/A	#N/A	#N/A	#N/A	FALSE
SPAG17	ENSG00000155761.9	1	118496484	118727846	0.0854271	0.0741722	0.011255	-0.0143365	0.0368464	0.422745	0.50448	#N/A	#N/A	#N/A	#N/A	#N/A	#N/A	FALSE
TBX15	ENSG00000092607.9	1	119425669	119532179	0.0845896	0.0794702	0.00511942	-0.0208883	0.0311272	0.752385	0.803718	#N/A	#N/A	#N/A	#N/A	#N/A	#N/A	FALSE
WARS2	ENSG00000116874.7	1	119573839	119683294	0.0837521	0.0821192	0.00163289	-0.0245559	0.0278217	0.965707	0.983989	#N/A	#N/A	#N/A	#N/A	#N/A	#N/A	FALSE
HAO2	ENSG00000116882.10	1	119911402	119936753	0.0820771	0.0860927	-0.00401566	-0.0304486	0.0224173	0.819659	0.860864	#N/A	#N/A	#N/A	#N/A	#N/A	#N/A	FALSE
HSD3B2	ENSG00000203859.5	1	119957554	119965658	0.0820771	0.0860927	-0.00401566	-0.0304486	0.0224173	0.819659	0.860864	#N/A	#N/A	#N/A	#N/A	#N/A	#N/A	FALSE
HSD3B1	ENSG00000203857.5	1	120049821	120057681	0.0845896	0.0834437	0.00114591	-0.025199	0.0274908	0.995989	1	#N/A	#N/A	#N/A	#N/A	#N/A	#N/A	FALSE
ZNF697	ENSG00000143067.4	1	120162045	120190396	0.0879397	0.0834437	0.00449599	-0.0220248	0.0310168	0.793562	0.83981	#N/A	#N/A	#N/A	#N/A	#N/A	#N/A	FALSE
PHGDH	ENSG00000092621.7	1	120202421	120286838	0.0912898	0.0834437	0.00784607	-0.018848	0.0345402	0.608011	0.675722	#N/A	#N/A	#N/A	#N/A	#N/A	#N/A	FALSE
HMGCS2	ENSG00000134240.7	1	120290619	120311528	0.0938023	0.0860927	0.00770963	-0.0193293	0.0347485	0.61981	0.686284	#N/A	#N/A	#N/A	#N/A	#N/A	#N/A	FALSE
REG4	ENSG00000134193.10	1	120336641	120354283	0.0929648	0.0874172	0.00554761	-0.0215563	0.0326515	0.738151	0.791124	#N/A	#N/A	#N/A	#N/A	#N/A	#N/A	FALSE
ADAM30	ENSG00000134249.6	1	120436156	120439118	0.0954774	0.0860927	0.00938467	-0.0177382	0.0365076	0.536341	0.611388	#N/A	#N/A	#N/A	#N/A	#N/A	#N/A	FALSE
NOTCH2	ENSG00000134250.13	1	120454176	120612240	0.0971524	0.0887417	0.00841071	-0.0190076	0.035829	0.588894	0.658581	#N/A	#N/A	#N/A	#N/A	#N/A	#N/A	FALSE
FAM72B	ENSG00000188610.8	1	120837756	120855681	0.0887772	0.0821192	0.00665801	-0.0197958	0.0331118	0.669116	0.731217	#N/A	#N/A	#N/A	#N/A	#N/A	#N/A	FALSE
FCGR1B	ENSG00000198019.8	1	120926979	120935937	0.0879397	0.0807947	0.007145	-0.0191535	0.0334435	0.640351	0.70573	#N/A	#N/A	#N/A	#N/A	#N/A	#N/A	FALSE
PPIAL4G	ENSG00000236334.1	1	143767144	143767881	0.171692	0.136424	0.035268	0.00167576	0.0688601	0.043838	0.0993206	0.494236	0.51556	#N/A	#N/A	#N/A	#N/A	FALSE
FAM72D	ENSG00000215784.4	1	143896452	143913143	0.177554	0.137748	0.0398061	0.00595097	0.0736612	0.0238442	0.0667859	0.390541	0.418218	#N/A	#N/A	#N/A	#N/A	FALSE
NBPF8	ENSG00000162825.12	1	144146808	144224481	0.178392	0.143046	0.0353456	0.0011698	0.0695214	0.046948	0.104111	#N/A	#N/A	#N/A	#N/A	#N/A	#N/A	FALSE
AL592284.1	ENSG00000231360.2	1	144339738	144521058	0.179229	0.143046	0.0361831	0.00198118	0.0703851	0.0420735	0.0972513	0.497296	0.518311	#N/A	#N/A	#N/A	#N/A	FALSE
PPIAL4B	ENSG00000255854.1	1	144363462	144364246	0.178392	0.143046	0.0353456	0.0011698	0.0695214	0.046948	0.104111	#N/A	#N/A	#N/A	#N/A	#N/A	#N/A	FALSE
NBPF9	ENSG00000168614.13	1	144811744	144830413	0.190955	0.156291	0.0346634	-0.000593259	0.06992	0.0587427	0.121435	#N/A	#N/A	#N/A	#N/A	#N/A	#N/A	FALSE
PDE4DIP	ENSG00000178104.15	1	144836157	145076186	0.247069	0.206623	0.0404462	0.00151572	0.0793766	0.0446995	0.100791	#N/A	#N/A	#N/A	#N/A	#N/A	#N/A	FALSE
AL590452.1	ENSG00000268172.1	1	144989309	144991365	0.240369	0.198675	0.041693	0.00322907	0.080157	0.0362417	0.0886471	0.65092	0.660853	#N/A	#N/A	#N/A	#N/A	FALSE
NOTCH2NL	ENSG00000213240.7	1	145209119	145291972	0.263819	0.233113	0.0307065	-0.00954658	0.0709596	0.142194	0.224104	#N/A	#N/A	#N/A	#N/A	#N/A	#N/A	FALSE
RP11-458D21.5	ENSG00000255168.1	1	145209145	145319796	0.263819	0.235762	0.0280575	-0.0122869	0.0684019	0.181995	0.267143	#N/A	#N/A	#N/A	#N/A	#N/A	#N/A	FALSE
NBPF10	ENSG00000163386.16	1	145289772	145370303	0.266332	0.235762	0.0305701	-0.00982263	0.0709628	0.145386	0.227718	#N/A	#N/A	#N/A	#N/A	#N/A	#N/A	FALSE
HFE2	ENSG00000168509.13	1	145413095	145417545	0.271357	0.238411	0.0329462	-0.00763128	0.0735237	0.117554	0.195487	#N/A	#N/A	#N/A	#N/A	#N/A	#N/A	FALSE
TXNIP	ENSG00000117289.7	1	145438469	145442635	0.273032	0.239735	0.0332967	-0.00735627	0.0739497	0.114269	0.191334	#N/A	#N/A	#N/A	#N/A	#N/A	#N/A	FALSE
POLR3GL	ENSG00000121851.8	1	145456236	145470388	0.273032	0.24106	0.0319722	-0.00872496	0.0726694	0.130179	0.210067	#N/A	#N/A	#N/A	#N/A	#N/A	#N/A	FALSE
ANKRD34A	ENSG00000181039.7	1	145470508	145475646	0.273032	0.24106	0.0319722	-0.00872496	0.0726694	0.130179	0.210067	#N/A	#N/A	#N/A	#N/A	#N/A	#N/A	FALSE
LIX1L	ENSG00000152022.7	1	145477085	145501669	0.273869	0.24106	0.0328097	-0.00790285	0.0735223	0.120318	0.198707	#N/A	#N/A	#N/A	#N/A	#N/A	#N/A	FALSE
RBM8A	ENSG00000131795.8	1	145507598	145513536	0.273869	0.24106	0.0328097	-0.00790285	0.0735223	0.120318	0.198707	#N/A	#N/A	#N/A	#N/A	#N/A	#N/A	FALSE
PEX11B	ENSG00000131779.6	1	145516252	145523730	0.273869	0.24106	0.0328097	-0.00790285	0.0735223	0.120318	0.198707	#N/A	#N/A	#N/A	#N/A	#N/A	#N/A	FALSE
ITGA10	ENSG00000143127.8	1	145524891	145543868	0.273869	0.24106	0.0328097	-0.00790285	0.0735223	0.120318	0.198707	#N/A	#N/A	#N/A	#N/A	#N/A	#N/A	FALSE
ANKRD35	ENSG00000198483.8	1	145549230	145568526	0.273869	0.242384	0.0314852	-0.00927124	0.0722417	0.136844	0.217655	#N/A	#N/A	#N/A	#N/A	#N/A	#N/A	FALSE
PIAS3	ENSG00000131788.11	1	145575233	145586546	0.273869	0.242384	0.0314852	-0.00927124	0.0722417	0.136844	0.217655	#N/A	#N/A	#N/A	#N/A	#N/A	#N/A	FALSE
NUDT17	ENSG00000186364.7	1	145586115	145589439	0.273869	0.242384	0.0314852	-0.00927124	0.0722417	0.136844	0.217655	#N/A	#N/A	#N/A	#N/A	#N/A	#N/A	FALSE
POLR3C	ENSG00000186141.4	1	145592605	145611025	0.273869	0.242384	0.0314852	-0.00927124	0.0722417	0.136844	0.217655	#N/A	#N/A	#N/A	#N/A	#N/A	#N/A	FALSE
RNF115	ENSG00000121848.9	1	145611036	145696218	0.275544	0.242384	0.0331603	-0.00762679	0.0739474	0.116968	0.19458	#N/A	#N/A	#N/A	#N/A	#N/A	#N/A	FALSE
CD160	ENSG00000117281.11	1	145695798	145715614	0.273869	0.242384	0.0314852	-0.00927124	0.0722417	0.136844	0.217655	#N/A	#N/A	#N/A	#N/A	#N/A	#N/A	FALSE
PDZK1	ENSG00000174827.9	1	145726918	145764074	0.277219	0.242384	0.0348353	-0.00598209	0.0756527	0.0994725	0.173487	#N/A	#N/A	#N/A	#N/A	#N/A	#N/A	FALSE
GPR89A	ENSG00000117262.14	1	145764411	145827103	0.278057	0.242384	0.0356728	-0.00515964	0.0765053	0.0915571	0.163522	#N/A	#N/A	#N/A	#N/A	#N/A	#N/A	FALSE
GPR89C	ENSG00000196644.8	1	145883868	145924373	0.278057	0.243709	0.0343483	-0.00652769	0.0752244	0.104883	0.179707	#N/A	#N/A	#N/A	#N/A	#N/A	#N/A	FALSE
NBPF11	ENSG00000152042.13	1	146032647	146082765	0.278057	0.243709	0.0343483	-0.00652769	0.0752244	0.104883	0.179707	#N/A	#N/A	#N/A	#N/A	#N/A	#N/A	FALSE
NBPF12	ENSG00000186275.7	1	146373546	146467744	0.284757	0.249007	0.0357505	-0.0054147	0.0769157	0.0934052	0.165872	#N/A	#N/A	#N/A	#N/A	#N/A	#N/A	FALSE
PRKAB2	ENSG00000131791.6	1	146626685	146644129	0.291457	0.246358	0.0450997	0.00390537	0.086294	0.0337868	0.0848435	0.782099	0.783194	#N/A	#N/A	#N/A	#N/A	FALSE
FMO5	ENSG00000131781.8	1	146646930	146714700	0.29062	0.246358	0.0442621	0.00308189	0.0854424	0.0372114	0.0903349	0.808087	0.808747	#N/A	#N/A	#N/A	#N/A	FALSE
CHD1L	ENSG00000131778.13	1	146714291	146767443	0.291457	0.246358	0.0450997	0.00390537	0.086294	0.0337868	0.0848435	0.76851	0.770395	#N/A	#N/A	#N/A	#N/A	FALSE
BCL9	ENSG00000116128.5	1	147013182	147098017	0.292295	0.245033	0.0472617	0.00609615	0.0884272	0.0259566	0.0707944	0.683982	0.690637	#N/A	#N/A	#N/A	#N/A	FALSE
ACP6	ENSG00000162836.7	1	147101453	147142618	0.291457	0.245033	0.0464242	0.00527262	0.0875757	0.0286877	0.0757339	0.705034	0.710247	#N/A	#N/A	#N/A	#N/A	FALSE
GJA5	ENSG00000143140.6	1	147228332	147245484	0.288945	0.246358	0.0425871	0.00143511	0.0837391	0.0449662	0.100891	#N/A	#N/A	#N/A	#N/A	#N/A	#N/A	FALSE
GJA8	ENSG00000121634.4	1	147374946	147381393	0.285595	0.245033	0.0405615	-0.000490357	0.0816134	0.055774	0.116866	#N/A	#N/A	#N/A	#N/A	#N/A	#N/A	FALSE
GPR89B	ENSG00000188092.10	1	147400506	147465753	0.284757	0.243709	0.0410485	5.42484e-05	0.0820428	0.0525353	0.112048	#N/A	#N/A	#N/A	#N/A	#N/A	#N/A	FALSE
NBPF24	ENSG00000203836.7	1	147574428	147634886	0.283082	0.243709	0.0393735	-0.00159161	0.0803385	0.0629252	0.127345	#N/A	#N/A	#N/A	#N/A	#N/A	#N/A	FALSE
BX842679.1	ENSG00000269647.1	1	147631967	147632428	0.283082	0.243709	0.0393735	-0.00159161	0.0803385	0.0629252	0.127345	#N/A	#N/A	#N/A	#N/A	#N/A	#N/A	FALSE
PPIAL4A	ENSG00000255963.1	1	147954635	147955419	0.279732	0.246358	0.0333744	-0.00761778	0.0743665	0.11635	0.193983	#N/A	#N/A	#N/A	#N/A	#N/A	#N/A	FALSE
NBPF14	ENSG00000122497.13	1	148003642	148025863	0.277219	0.245033	0.0321863	-0.00871793	0.0730906	0.129459	0.209144	#N/A	#N/A	#N/A	#N/A	#N/A	#N/A	FALSE
PPIAL4D	ENSG00000256374.1	1	148201752	148202536	0.275544	0.245033	0.0305113	-0.0103627	0.0713853	0.150895	0.23328	#N/A	#N/A	#N/A	#N/A	#N/A	#N/A	FALSE
NBPF20	ENSG00000203832.6	1	148250249	148347506	0.275544	0.245033	0.0305113	-0.0103627	0.0713853	0.150895	0.23328	#N/A	#N/A	#N/A	#N/A	#N/A	#N/A	FALSE
NBPF15	ENSG00000243452.3	1	148555979	148596267	0.275544	0.245033	0.0305113	-0.0103627	0.0713853	0.150895	0.23328	#N/A	#N/A	#N/A	#N/A	#N/A	#N/A	FALSE
NBPF16	ENSG00000203827.7	1	148739443	148758311	0.275544	0.243709	0.0318358	-0.00899488	0.0726664	0.133108	0.213619	#N/A	#N/A	#N/A	#N/A	#N/A	#N/A	FALSE
HIST2H3PS2	ENSG00000203818.6	1	149400131	149400542	0.276382	0.238411	0.0379713	-0.00269861	0.0786412	0.071074	0.13836	#N/A	#N/A	#N/A	#N/A	#N/A	#N/A	FALSE
FAM72C	ENSG00000203817.5	1	149438750	149459549	0.276382	0.237086	0.0392958	-0.00132944	0.0799211	0.0613455	0.125165	#N/A	#N/A	#N/A	#N/A	#N/A	#N/A	FALSE
PPIAL4C	ENSG00000198161.5	1	149553003	149553787	0.276382	0.237086	0.0392958	-0.00132944	0.0799211	0.0613455	0.125165	#N/A	#N/A	#N/A	#N/A	#N/A	#N/A	FALSE
AL358813.2	ENSG00000203815.2	1	149675978	149676609	0.28057	0.235762	0.0448079	0.00415213	0.0854637	0.0327222	0.082995	0.830122	0.830218	#N/A	#N/A	#N/A	#N/A	FALSE
FCGR1A	ENSG00000150337.9	1	149754227	149764074	0.301508	0.249007	0.0525009	0.0110586	0.0939433	0.0139006	0.0466073	0.603596	0.617113	#N/A	#N/A	#N/A	#N/A	FALSE
HIST2H2BF	ENSG00000203814.5	1	149754245	149783928	0.301508	0.25298	0.0485274	0.0069605	0.0900943	0.0234528	0.0658974	0.761941	0.764524	#N/A	#N/A	#N/A	#N/A	FALSE
HIST2H3D	ENSG00000183598.3	1	149784826	149785236	0.301508	0.25298	0.0485274	0.0069605	0.0900943	0.0234528	0.0658974	0.761941	0.764524	#N/A	#N/A	#N/A	#N/A	FALSE
HIST2H4A	ENSG00000183941.8	1	149804221	149811339	0.301508	0.251656	0.0498519	0.00832626	0.0913776	0.0197789	0.058734	0.717727	0.722271	#N/A	#N/A	#N/A	#N/A	FALSE
HIST2H3C	ENSG00000203811.1	1	149811110	149812765	0.301508	0.251656	0.0498519	0.00832626	0.0913776	0.0197789	0.058734	0.717727	0.722271	#N/A	#N/A	#N/A	#N/A	FALSE
HIST2H2AA3	ENSG00000183558.5	1	149813505	149814478	0.301508	0.251656	0.0498519	0.00832626	0.0913776	0.0197789	0.058734	0.717727	0.722271	#N/A	#N/A	#N/A	#N/A	FALSE
HIST2H2AA4	ENSG00000203812.2	1	149822643	149823191	0.303183	0.255629	0.0475534	0.00587858	0.0892283	0.0267862	0.0723358	0.813903	0.814188	#N/A	#N/A	#N/A	#N/A	FALSE
HIST2H3A	ENSG00000203852.3	1	149824181	149825836	0.303183	0.255629	0.0475534	0.00587858	0.0892283	0.0267862	0.0723358	0.813903	0.814188	#N/A	#N/A	#N/A	#N/A	FALSE
HIST2H4B	ENSG00000182217.7	1	149825607	149832714	0.303183	0.255629	0.0475534	0.00587858	0.0892283	0.0267862	0.0723358	0.813903	0.814188	#N/A	#N/A	#N/A	#N/A	FALSE
HIST2H2BE	ENSG00000184678.8	1	149856010	149858232	0.304858	0.256954	0.047904	0.00616269	0.0896453	0.0258995	0.0707872	0.771833	0.773636	#N/A	#N/A	#N/A	#N/A	FALSE
HIST2H2AC	ENSG00000184260.4	1	149858525	149858961	0.30402	0.256954	0.0470665	0.00533814	0.0887948	0.0285935	0.0755778	0.800375	0.801122	#N/A	#N/A	#N/A	#N/A	FALSE
HIST2H2AB	ENSG00000184270.3	1	149859019	149859466	0.30402	0.256954	0.0470665	0.00533814	0.0887948	0.0285935	0.0755778	0.800375	0.801122	#N/A	#N/A	#N/A	#N/A	FALSE
BOLA1	ENSG00000178096.8	1	149859440	149872351	0.304858	0.256954	0.047904	0.00616269	0.0896453	0.0258995	0.0707872	0.778547	0.780001	#N/A	#N/A	#N/A	#N/A	FALSE
SV2A	ENSG00000159164.5	1	149874870	149889434	0.304858	0.256954	0.047904	0.00616269	0.0896453	0.0258995	0.0707872	0.778547	0.780001	#N/A	#N/A	#N/A	#N/A	FALSE
SF3B4	ENSG00000143368.9	1	149895209	149900236	0.304858	0.256954	0.047904	0.00616269	0.0896453	0.0258995	0.0707872	0.778547	0.780001	#N/A	#N/A	#N/A	#N/A	FALSE
MTMR11	ENSG00000014914.15	1	149900543	149908791	0.304858	0.256954	0.047904	0.00616269	0.0896453	0.0258995	0.0707872	0.778547	0.780001	#N/A	#N/A	#N/A	#N/A	FALSE
OTUD7B	ENSG00000163113.10	1	149909705	149982625	0.306533	0.259603	0.04693	0.00508299	0.088777	0.0295005	0.0772655	0.811258	0.811825	#N/A	#N/A	#N/A	#N/A	FALSE
VPS45	ENSG00000136631.8	1	150039369	150117505	0.308208	0.264901	0.043307	0.00127775	0.0853363	0.0456691	0.10203	#N/A	#N/A	#N/A	#N/A	#N/A	#N/A	FALSE
PLEKHO1	ENSG00000023902.9	1	150121373	150136916	0.308208	0.262252	0.045956	0.00400465	0.0879075	0.0335017	0.0842857	0.817662	0.817853	#N/A	#N/A	#N/A	#N/A	FALSE
ANP32E	ENSG00000143401.10	1	150190717	150208504	0.308208	0.262252	0.045956	0.00400465	0.0879075	0.0335017	0.0842857	0.765756	0.767724	#N/A	#N/A	#N/A	#N/A	FALSE
CA14	ENSG00000118298.6	1	150229554	150237478	0.309883	0.260927	0.0489556	0.00701833	0.0908929	0.0233936	0.0658974	0.670756	0.678263	#N/A	#N/A	#N/A	#N/A	FALSE
APH1A	ENSG00000117362.8	1	150237804	150241980	0.309883	0.260927	0.0489556	0.00701833	0.0908929	0.0233936	0.0658974	0.670756	0.678263	#N/A	#N/A	#N/A	#N/A	FALSE
C1orf54	ENSG00000118292.4	1	150240600	150253327	0.309883	0.260927	0.0489556	0.00701833	0.0908929	0.0233936	0.0658974	0.670756	0.678263	#N/A	#N/A	#N/A	#N/A	FALSE
C1orf51	ENSG00000159208.11	1	150254953	150259505	0.309883	0.260927	0.0489556	0.00701833	0.0908929	0.0233936	0.0658974	0.670756	0.678263	#N/A	#N/A	#N/A	#N/A	FALSE
MRPS21	ENSG00000187145.10	1	150266289	150281414	0.309883	0.260927	0.0489556	0.00701833	0.0908929	0.0233936	0.0658974	0.670756	0.678263	#N/A	#N/A	#N/A	#N/A	FALSE
PRPF3	ENSG00000117360.8	1	150293925	150325671	0.31072	0.260927	0.0497931	0.00784334	0.0917429	0.0211438	0.061476	0.638148	0.649038	#N/A	#N/A	#N/A	#N/A	FALSE
RPRD2	ENSG00000163125.11	1	150335567	150449042	0.318258	0.266225	0.0520328	0.00981785	0.0942477	0.0165943	0.0525811	0.628282	0.640141	#N/A	#N/A	#N/A	#N/A	FALSE
TARS2	ENSG00000143374.10	1	150459887	150480078	0.318258	0.266225	0.0520328	0.00981785	0.0942477	0.0165943	0.0525811	0.615246	0.627529	#N/A	#N/A	#N/A	#N/A	FALSE
ECM1	ENSG00000143369.10	1	150480538	150486265	0.318258	0.266225	0.0520328	0.00981785	0.0942477	0.0165943	0.0525811	0.615246	0.627529	#N/A	#N/A	#N/A	#N/A	FALSE
ADAMTSL4	ENSG00000143382.9	1	150521884	150533413	0.319933	0.266225	0.0537078	0.0114692	0.0959465	0.0134401	0.0455543	0.543034	0.561347	#N/A	#N/A	#N/A	#N/A	FALSE
AL356356.1	ENSG00000225996.2	1	150521897	150524367	0.319933	0.266225	0.0537078	0.0114692	0.0959465	0.0134401	0.0455543	0.543034	0.561347	#N/A	#N/A	#N/A	#N/A	FALSE
ADAMTSL4-AS1	ENSG00000203804.3	1	150533480	150533969	0.319933	0.266225	0.0537078	0.0114692	0.0959465	0.0134401	0.0455543	0.543034	0.561347	#N/A	#N/A	#N/A	#N/A	FALSE
MCL1	ENSG00000143384.8	1	150547032	150552066	0.319933	0.266225	0.0537078	0.0114692	0.0959465	0.0134401	0.0455543	0.543034	0.561347	#N/A	#N/A	#N/A	#N/A	FALSE
ENSA	ENSG00000143420.13	1	150573327	150602088	0.319933	0.266225	0.0537078	0.0114692	0.0959465	0.0134401	0.0455543	0.550624	0.568439	#N/A	#N/A	#N/A	#N/A	FALSE
GOLPH3L	ENSG00000143457.6	1	150618701	150669630	0.319095	0.268874	0.0502213	0.00791842	0.0925242	0.0210551	0.0614266	0.731367	0.735136	#N/A	#N/A	#N/A	#N/A	FALSE
HORMAD1	ENSG00000143452.11	1	150670536	150693364	0.319933	0.266225	0.0537078	0.0114692	0.0959465	0.0134401	0.0455543	0.586244	0.600876	#N/A	#N/A	#N/A	#N/A	FALSE
CTSS	ENSG00000163131.6	1	150702672	150738433	0.318258	0.266225	0.0520328	0.00981785	0.0942477	0.0165943	0.0525811	0.647629	0.658134	#N/A	#N/A	#N/A	#N/A	FALSE
CTSK	ENSG00000143387.8	1	150768684	150780799	0.318258	0.263576	0.0546818	0.012544	0.0968196	0.0116482	0.0417508	0.529644	0.548722	#N/A	#N/A	#N/A	#N/A	FALSE
ARNT	ENSG00000143437.16	1	150782181	150849244	0.318258	0.263576	0.0546818	0.012544	0.0968196	0.0116482	0.0417508	0.529644	0.548722	#N/A	#N/A	#N/A	#N/A	FALSE
SETDB1	ENSG00000143379.8	1	150898739	150937213	0.31742	0.262252	0.0551688	0.0130819	0.0972557	0.0108313	0.0401963	0.554503	0.571963	#N/A	#N/A	#N/A	#N/A	FALSE
CERS2	ENSG00000143418.15	1	150933059	150947479	0.31742	0.262252	0.0551688	0.0130819	0.0972557	0.0108313	0.0401963	0.554503	0.571963	#N/A	#N/A	#N/A	#N/A	FALSE
ANXA9	ENSG00000143412.5	1	150954493	150968110	0.316583	0.264901	0.0516823	0.00952969	0.0938348	0.0171886	0.0536643	0.684039	0.690637	#N/A	#N/A	#N/A	#N/A	FALSE
FAM63A	ENSG00000143409.11	1	150969025	150980851	0.31742	0.264901	0.0525198	0.0103552	0.0946843	0.0154832	0.0500313	0.668543	0.676424	#N/A	#N/A	#N/A	#N/A	FALSE
PRUNE	ENSG00000143363.11	1	150980896	151008189	0.318258	0.263576	0.0546818	0.012544	0.0968196	0.0116482	0.0417508	0.568852	0.585286	#N/A	#N/A	#N/A	#N/A	FALSE
BNIPL	ENSG00000163141.14	1	151009046	151020076	0.318258	0.263576	0.0546818	0.012544	0.0968196	0.0116482	0.0417508	0.568852	0.585286	#N/A	#N/A	#N/A	#N/A	FALSE
C1orf56	ENSG00000143443.9	1	151020216	151024462	0.318258	0.263576	0.0546818	0.012544	0.0968196	0.0116482	0.0417508	0.568852	0.585286	#N/A	#N/A	#N/A	#N/A	FALSE
CDC42SE1	ENSG00000197622.8	1	151023447	151042801	0.318258	0.262252	0.0560063	0.0139074	0.0981052	0.00970253	0.0375622	0.525256	0.544806	#N/A	#N/A	#N/A	#N/A	FALSE
MLLT11	ENSG00000213190.2	1	151030234	151040970	0.318258	0.262252	0.0560063	0.0139074	0.0981052	0.00970253	0.0375622	0.525256	0.544806	#N/A	#N/A	#N/A	#N/A	FALSE
GABPB2	ENSG00000143458.7	1	151043054	151098018	0.318258	0.262252	0.0560063	0.0139074	0.0981052	0.00970253	0.0375622	0.525256	0.544806	#N/A	#N/A	#N/A	#N/A	FALSE
SEMA6C	ENSG00000143434.11	1	151104161	151119104	0.318258	0.260927	0.0573308	0.0152711	0.0993905	0.00805039	0.0338989	0.456889	0.48091	#N/A	#N/A	#N/A	#N/A	FALSE
TNFAIP8L2	ENSG00000163154.5	1	151129105	151132225	0.318258	0.262252	0.0560063	0.0139074	0.0981052	0.00970253	0.0375622	0.456889	0.48091	#N/A	#N/A	#N/A	#N/A	FALSE
SCNM1	ENSG00000163156.7	1	151129140	151142773	0.318258	0.262252	0.0560063	0.0139074	0.0981052	0.00970253	0.0375622	0.456889	0.48091	#N/A	#N/A	#N/A	#N/A	FALSE
LYSMD1	ENSG00000163155.7	1	151132224	151138424	0.318258	0.262252	0.0560063	0.0139074	0.0981052	0.00970253	0.0375622	0.456889	0.48091	#N/A	#N/A	#N/A	#N/A	FALSE
TMOD4	ENSG00000163157.10	1	151142462	151148760	0.318258	0.262252	0.0560063	0.0139074	0.0981052	0.00970253	0.0375622	0.456889	0.48091	#N/A	#N/A	#N/A	#N/A	FALSE
VPS72	ENSG00000163159.7	1	151142463	151167797	0.318258	0.262252	0.0560063	0.0139074	0.0981052	0.00970253	0.0375622	0.456889	0.48091	#N/A	#N/A	#N/A	#N/A	FALSE
PIP5K1A	ENSG00000143398.15	1	151170425	151222012	0.318258	0.262252	0.0560063	0.0139074	0.0981052	0.00970253	0.0375622	0.456889	0.48091	#N/A	#N/A	#N/A	#N/A	FALSE
PSMD4	ENSG00000159352.11	1	151227179	151239955	0.31742	0.263576	0.0538443	0.0117184	0.0959701	0.0129751	0.0446918	0.537054	0.556103	#N/A	#N/A	#N/A	#N/A	FALSE
RP11-126K1.2	ENSG00000232671.2	1	151252500	151254405	0.319095	0.263576	0.0555193	0.0133696	0.097669	0.0104441	0.0393348	0.473525	0.496308	#N/A	#N/A	#N/A	#N/A	FALSE
ZNF687	ENSG00000143373.13	1	151254094	151264656	0.319095	0.263576	0.0555193	0.0133696	0.097669	0.0104441	0.0393348	0.473525	0.496308	#N/A	#N/A	#N/A	#N/A	FALSE
PI4KB	ENSG00000143393.12	1	151264273	151300191	0.319095	0.263576	0.0555193	0.0133696	0.097669	0.0104441	0.0393348	0.473525	0.496308	#N/A	#N/A	#N/A	#N/A	FALSE
RFX5	ENSG00000143390.13	1	151313116	151319833	0.316583	0.264901	0.0516823	0.00952969	0.0938348	0.0171886	0.0536643	0.556974	0.574305	#N/A	#N/A	#N/A	#N/A	FALSE
SELENBP1	ENSG00000143416.16	1	151336778	151345209	0.31742	0.263576	0.0538443	0.0117184	0.0959701	0.0129751	0.0446918	0.460119	0.483971	#N/A	#N/A	#N/A	#N/A	FALSE
PSMB4	ENSG00000159377.6	1	151372010	151374420	0.319095	0.263576	0.0555193	0.0133696	0.097669	0.0104441	0.0393348	0.413384	0.439227	#N/A	#N/A	#N/A	#N/A	FALSE
POGZ	ENSG00000143442.17	1	151375200	151431941	0.319933	0.264901	0.0550323	0.0128321	0.0972326	0.0112335	0.0411747	0.424369	0.449674	#N/A	#N/A	#N/A	#N/A	FALSE
CGN	ENSG00000143375.10	1	151482986	151511168	0.319095	0.263576	0.0555193	0.0133696	0.097669	0.0104441	0.0393348	0.401448	0.428667	#N/A	#N/A	#N/A	#N/A	FALSE
TUFT1	ENSG00000143367.11	1	151512781	151556059	0.319095	0.263576	0.0555193	0.0133696	0.097669	0.0104441	0.0393348	0.401509	0.42868	#N/A	#N/A	#N/A	#N/A	FALSE
SNX27	ENSG00000143376.8	1	151584541	151671567	0.319095	0.264901	0.0541948	0.0120064	0.0963832	0.0125169	0.0438273	0.429675	0.454791	#N/A	#N/A	#N/A	#N/A	FALSE
CELF3	ENSG00000159409.10	1	151674880	151689290	0.31742	0.262252	0.0551688	0.0130819	0.0972557	0.0108313	0.0401963	0.410794	0.4368	#N/A	#N/A	#N/A	#N/A	FALSE
RIIAD1	ENSG00000178796.8	1	151682909	151702281	0.31742	0.262252	0.0551688	0.0130819	0.0972557	0.0108313	0.0401963	0.410794	0.4368	#N/A	#N/A	#N/A	#N/A	FALSE
AL589765.1	ENSG00000240510.2	1	151682909	151702070	0.31742	0.262252	0.0551688	0.0130819	0.0972557	0.0108313	0.0401963	0.410794	0.4368	#N/A	#N/A	#N/A	#N/A	FALSE
MRPL9	ENSG00000143436.6	1	151732119	151736040	0.31742	0.264901	0.0525198	0.0103552	0.0946843	0.0154832	0.0500313	0.49043	0.512088	#N/A	#N/A	#N/A	#N/A	FALSE
OAZ3	ENSG00000143450.10	1	151735445	151743808	0.31742	0.264901	0.0525198	0.0103552	0.0946843	0.0154832	0.0500313	0.49043	0.512088	#N/A	#N/A	#N/A	#N/A	FALSE
TDRKH	ENSG00000182134.11	1	151742583	151763892	0.318258	0.263576	0.0546818	0.012544	0.0968196	0.0116482	0.0417508	0.405911	0.432626	#N/A	#N/A	#N/A	#N/A	FALSE
LINGO4	ENSG00000213171.2	1	151772740	151778630	0.31742	0.263576	0.0538443	0.0117184	0.0959701	0.0129751	0.0446918	0.412386	0.43833	#N/A	#N/A	#N/A	#N/A	FALSE
RORC	ENSG00000143365.12	1	151778547	151804348	0.31742	0.264901	0.0525198	0.0103552	0.0946843	0.0154832	0.0500313	0.463322	0.486744	#N/A	#N/A	#N/A	#N/A	FALSE
C2CD4D	ENSG00000225556.1	1	151810295	151813033	0.31742	0.264901	0.0525198	0.0103552	0.0946843	0.0154832	0.0500313	0.463322	0.486744	#N/A	#N/A	#N/A	#N/A	FALSE
THEM5	ENSG00000196407.7	1	151819739	151826173	0.31742	0.264901	0.0525198	0.0103552	0.0946843	0.0154832	0.0500313	0.463322	0.486744	#N/A	#N/A	#N/A	#N/A	FALSE
THEM4	ENSG00000159445.8	1	151846060	151882284	0.31742	0.264901	0.0525198	0.0103552	0.0946843	0.0154832	0.0500313	0.462961	0.486542	#N/A	#N/A	#N/A	#N/A	FALSE
S100A10	ENSG00000197747.4	1	151955391	151966866	0.318258	0.266225	0.0520328	0.00981785	0.0942477	0.0165943	0.0525811	0.474006	0.496751	#N/A	#N/A	#N/A	#N/A	FALSE
S100A11	ENSG00000163191.5	1	152004982	152020383	0.318258	0.263576	0.0546818	0.012544	0.0968196	0.0116482	0.0417508	0.402976	0.429978	#N/A	#N/A	#N/A	#N/A	FALSE
TCHHL1	ENSG00000182898.3	1	152056620	152061540	0.319095	0.259603	0.0594928	0.0174606	0.101525	0.00592682	0.0281905	0.279534	0.314947	#N/A	#N/A	#N/A	#N/A	FALSE
TCHH	ENSG00000159450.8	1	152078793	152086556	0.319095	0.259603	0.0594928	0.0174606	0.101525	0.00592682	0.0281905	0.279534	0.314947	#N/A	#N/A	#N/A	#N/A	FALSE
RPTN	ENSG00000215853.3	1	152126071	152131704	0.319095	0.259603	0.0594928	0.0174606	0.101525	0.00592682	0.0281905	0.279534	0.314947	#N/A	#N/A	#N/A	#N/A	FALSE
HRNR	ENSG00000197915.5	1	152184558	152196669	0.319933	0.258278	0.0616549	0.0196505	0.103659	0.00432192	0.0233005	0.229732	0.266511	#N/A	#N/A	#N/A	#N/A	FALSE
FLG	ENSG00000143631.10	1	152274651	152297679	0.316583	0.258278	0.0583048	0.0163483	0.100261	0.00690708	0.0310009	0.281889	0.317237	#N/A	#N/A	#N/A	#N/A	FALSE
FLG2	ENSG00000143520.6	1	152321211	152332482	0.316583	0.259603	0.0569803	0.014984	0.0989765	0.00835379	0.0341259	0.320294	0.353443	#N/A	#N/A	#N/A	#N/A	FALSE
CRNN	ENSG00000143536.7	1	152381719	152386739	0.31742	0.260927	0.0564933	0.0144456	0.098541	0.00900652	0.0359354	0.338547	0.369359	#N/A	#N/A	#N/A	#N/A	FALSE
LCE5A	ENSG00000186207.4	1	152483320	152484653	0.315745	0.262252	0.0534937	0.0114309	0.0955566	0.0134482	0.0455543	0.404165	0.43114	#N/A	#N/A	#N/A	#N/A	FALSE
CRCT1	ENSG00000169509.5	1	152486978	152488486	0.315745	0.262252	0.0534937	0.0114309	0.0955566	0.0134482	0.0455543	0.404165	0.43114	#N/A	#N/A	#N/A	#N/A	FALSE
LCE3E	ENSG00000185966.3	1	152538130	152539248	0.314908	0.262252	0.0526562	0.0106055	0.0947069	0.0149574	0.0488234	0.426862	0.451981	#N/A	#N/A	#N/A	#N/A	FALSE
LCE3D	ENSG00000163202.4	1	152551857	152552980	0.314908	0.262252	0.0526562	0.0106055	0.0947069	0.0149574	0.0488234	0.426862	0.451981	#N/A	#N/A	#N/A	#N/A	FALSE
LCE3C	ENSG00000244057.2	1	152573138	152573562	0.31407	0.262252	0.0518187	0.00978023	0.0938572	0.0166153	0.0526306	0.43847	0.463186	#N/A	#N/A	#N/A	#N/A	FALSE
LCE3B	ENSG00000187238.5	1	152586287	152586574	0.31407	0.262252	0.0518187	0.00978023	0.0938572	0.0166153	0.0526306	0.43847	0.463186	#N/A	#N/A	#N/A	#N/A	FALSE
LCE3A	ENSG00000185962.1	1	152595310	152595579	0.314908	0.262252	0.0526562	0.0106055	0.0947069	0.0149574	0.0488234	0.408245	0.434574	#N/A	#N/A	#N/A	#N/A	FALSE
LCE2D	ENSG00000187223.3	1	152635872	152637135	0.314908	0.262252	0.0526562	0.0106055	0.0947069	0.0149574	0.0488234	0.408245	0.434574	#N/A	#N/A	#N/A	#N/A	FALSE
LCE2B	ENSG00000159455.7	1	152647771	152659877	0.314908	0.260927	0.0539807	0.0119693	0.0959922	0.0125189	0.0438273	0.37195	0.40086	#N/A	#N/A	#N/A	#N/A	FALSE
LCE2C	ENSG00000187180.3	1	152647771	152649050	0.314908	0.260927	0.0539807	0.0119693	0.0959922	0.0125189	0.0438273	0.37195	0.40086	#N/A	#N/A	#N/A	#N/A	FALSE
LCE2A	ENSG00000187173.3	1	152670840	152671918	0.314908	0.260927	0.0539807	0.0119693	0.0959922	0.0125189	0.0438273	0.37195	0.40086	#N/A	#N/A	#N/A	#N/A	FALSE
LCE4A	ENSG00000187170.4	1	152680636	152681967	0.315745	0.260927	0.0548182	0.0127946	0.0968418	0.0112313	0.0411747	0.344445	0.374461	#N/A	#N/A	#N/A	#N/A	FALSE
C1orf68	ENSG00000198854.4	1	152691998	152692905	0.314908	0.260927	0.0539807	0.0119693	0.0959922	0.0125189	0.0438273	0.355535	0.38486	#N/A	#N/A	#N/A	#N/A	FALSE
KPRP	ENSG00000203786.5	1	152730506	152734529	0.315745	0.259603	0.0561427	0.0141586	0.0981269	0.00934328	0.0369166	0.297922	0.332864	#N/A	#N/A	#N/A	#N/A	FALSE
LCE1F	ENSG00000240386.2	1	152748848	152749445	0.315745	0.259603	0.0561427	0.0141586	0.0981269	0.00934328	0.0369166	0.297922	0.332864	#N/A	#N/A	#N/A	#N/A	FALSE
LCE1E	ENSG00000186226.7	1	152758690	152760902	0.315745	0.260927	0.0548182	0.0127946	0.0968418	0.0112313	0.0411747	0.341871	0.372087	#N/A	#N/A	#N/A	#N/A	FALSE
LCE1D	ENSG00000172155.7	1	152769227	152770657	0.315745	0.260927	0.0548182	0.0127946	0.0968418	0.0112313	0.0411747	0.341871	0.372087	#N/A	#N/A	#N/A	#N/A	FALSE
LCE1C	ENSG00000197084.4	1	152777311	152779107	0.315745	0.260927	0.0548182	0.0127946	0.0968418	0.0112313	0.0411747	0.341871	0.372087	#N/A	#N/A	#N/A	#N/A	FALSE
LCE1B	ENSG00000196734.6	1	152784447	152785585	0.315745	0.260927	0.0548182	0.0127946	0.0968418	0.0112313	0.0411747	0.341871	0.372087	#N/A	#N/A	#N/A	#N/A	FALSE
LCE1A	ENSG00000186844.4	1	152799949	152800573	0.314908	0.260927	0.0539807	0.0119693	0.0959922	0.0125189	0.0438273	0.380364	0.408798	#N/A	#N/A	#N/A	#N/A	FALSE
LCE6A	ENSG00000235942.2	1	152815344	152816459	0.314908	0.260927	0.0539807	0.0119693	0.0959922	0.0125189	0.0438273	0.380364	0.408798	#N/A	#N/A	#N/A	#N/A	FALSE
SMCP	ENSG00000163206.5	1	152850793	152857523	0.315745	0.262252	0.0534937	0.0114309	0.0955566	0.0134482	0.0455543	0.39078	0.418369	#N/A	#N/A	#N/A	#N/A	FALSE
IVL	ENSG00000163207.5	1	152881021	152884362	0.315745	0.260927	0.0548182	0.0127946	0.0968418	0.0112313	0.0411747	0.357428	0.386666	#N/A	#N/A	#N/A	#N/A	FALSE
SPRR4	ENSG00000184148.3	1	152943142	152945050	0.314908	0.262252	0.0526562	0.0106055	0.0947069	0.0149574	0.0488234	0.422823	0.448368	#N/A	#N/A	#N/A	#N/A	FALSE
SPRR1A	ENSG00000169474.3	1	152956557	152958289	0.316583	0.262252	0.0543313	0.0122564	0.0964062	0.0120765	0.0428578	0.365477	0.394429	#N/A	#N/A	#N/A	#N/A	FALSE
SPRR3	ENSG00000163209.10	1	152974223	152976332	0.31742	0.262252	0.0551688	0.0130819	0.0972557	0.0108313	0.0401963	0.330394	0.362205	#N/A	#N/A	#N/A	#N/A	FALSE
SPRR1B	ENSG00000169469.7	1	153003678	153005376	0.316583	0.260927	0.0556558	0.0136201	0.0976915	0.0100638	0.0383077	0.325168	0.357719	#N/A	#N/A	#N/A	#N/A	FALSE
SPRR2D	ENSG00000163216.6	1	153012201	153014407	0.31742	0.262252	0.0551688	0.0130819	0.0972557	0.0108313	0.0401963	0.341322	0.371773	#N/A	#N/A	#N/A	#N/A	FALSE
SPRR2A	ENSG00000241794.1	1	153028589	153030013	0.31742	0.262252	0.0551688	0.0130819	0.0972557	0.0108313	0.0401963	0.341322	0.371773	#N/A	#N/A	#N/A	#N/A	FALSE
SPRR2B	ENSG00000196805.6	1	153042700	153113927	0.318258	0.262252	0.0560063	0.0139074	0.0981052	0.00970253	0.0375622	0.315134	0.348646	#N/A	#N/A	#N/A	#N/A	FALSE
SPRR2E	ENSG00000203785.4	1	153065611	153078660	0.318258	0.262252	0.0560063	0.0139074	0.0981052	0.00970253	0.0375622	0.315134	0.348646	#N/A	#N/A	#N/A	#N/A	FALSE
SPRR2F	ENSG00000244094.1	1	153084590	153085991	0.31742	0.262252	0.0551688	0.0130819	0.0972557	0.0108313	0.0401963	0.341322	0.371773	#N/A	#N/A	#N/A	#N/A	FALSE
SPRR2G	ENSG00000159516.8	1	153122058	153123345	0.316583	0.262252	0.0543313	0.0122564	0.0964062	0.0120765	0.0428578	0.363592	0.392591	#N/A	#N/A	#N/A	#N/A	FALSE
LELP1	ENSG00000203784.2	1	153175919	153177596	0.314908	0.262252	0.0526562	0.0106055	0.0947069	0.0149574	0.0488234	0.421602	0.447239	#N/A	#N/A	#N/A	#N/A	FALSE
PRR9	ENSG00000203783.4	1	153190060	153191793	0.314908	0.262252	0.0526562	0.0106055	0.0947069	0.0149574	0.0488234	0.421602	0.447239	#N/A	#N/A	#N/A	#N/A	FALSE
LOR	ENSG00000203782.5	1	153232176	153234598	0.314908	0.262252	0.0526562	0.0106055	0.0947069	0.0149574	0.0488234	0.437884	0.462738	#N/A	#N/A	#N/A	#N/A	FALSE
PGLYRP3	ENSG00000159527.3	1	153270338	153283194	0.31742	0.262252	0.0551688	0.0130819	0.0972557	0.0108313	0.0401963	0.384108	0.412051	#N/A	#N/A	#N/A	#N/A	FALSE
PGLYRP4	ENSG00000163218.10	1	153302596	153321316	0.31742	0.262252	0.0551688	0.0130819	0.0972557	0.0108313	0.0401963	0.384108	0.412051	#N/A	#N/A	#N/A	#N/A	FALSE
S100A9	ENSG00000163220.10	1	153330330	153333503	0.31742	0.262252	0.0551688	0.0130819	0.0972557	0.0108313	0.0401963	0.384108	0.412051	#N/A	#N/A	#N/A	#N/A	FALSE
S100A12	ENSG00000163221.7	1	153346184	153348125	0.316583	0.262252	0.0543313	0.0122564	0.0964062	0.0120765	0.0428578	0.395808	0.42333	#N/A	#N/A	#N/A	#N/A	FALSE
S100A8	ENSG00000143546.5	1	153362508	153363664	0.316583	0.262252	0.0543313	0.0122564	0.0964062	0.0120765	0.0428578	0.395808	0.42333	#N/A	#N/A	#N/A	#N/A	FALSE
S100A7A	ENSG00000184330.7	1	153389000	153395701	0.316583	0.262252	0.0543313	0.0122564	0.0964062	0.0120765	0.0428578	0.395808	0.42333	#N/A	#N/A	#N/A	#N/A	FALSE
S100A7L2	ENSG00000197364.6	1	153409534	153412425	0.316583	0.262252	0.0543313	0.0122564	0.0964062	0.0120765	0.0428578	0.395808	0.42333	#N/A	#N/A	#N/A	#N/A	FALSE
S100A7	ENSG00000143556.4	1	153430220	153433177	0.315745	0.262252	0.0534937	0.0114309	0.0955566	0.0134482	0.0455543	0.413019	0.438893	#N/A	#N/A	#N/A	#N/A	FALSE
S100A6	ENSG00000197956.5	1	153507075	153508720	0.314908	0.262252	0.0526562	0.0106055	0.0947069	0.0149574	0.0488234	0.469557	0.492811	#N/A	#N/A	#N/A	#N/A	FALSE
S100A5	ENSG00000196420.3	1	153509623	153514241	0.315745	0.262252	0.0534937	0.0114309	0.0955566	0.0134482	0.0455543	0.461371	0.48511	#N/A	#N/A	#N/A	#N/A	FALSE
S100A4	ENSG00000196154.7	1	153516089	153522612	0.315745	0.262252	0.0534937	0.0114309	0.0955566	0.0134482	0.0455543	0.461371	0.48511	#N/A	#N/A	#N/A	#N/A	FALSE
S100A3	ENSG00000188015.5	1	153519805	153521848	0.315745	0.262252	0.0534937	0.0114309	0.0955566	0.0134482	0.0455543	0.461371	0.48511	#N/A	#N/A	#N/A	#N/A	FALSE
S100A2	ENSG00000196754.6	1	153533584	153540366	0.316583	0.262252	0.0543313	0.0122564	0.0964062	0.0120765	0.0428578	0.429095	0.454233	#N/A	#N/A	#N/A	#N/A	FALSE
S100A16	ENSG00000188643.6	1	153579362	153585621	0.31742	0.262252	0.0551688	0.0130819	0.0972557	0.0108313	0.0401963	0.398856	0.426218	#N/A	#N/A	#N/A	#N/A	FALSE
S100A14	ENSG00000189334.4	1	153586731	153589462	0.31742	0.262252	0.0551688	0.0130819	0.0972557	0.0108313	0.0401963	0.398856	0.426218	#N/A	#N/A	#N/A	#N/A	FALSE
S100A13	ENSG00000189171.9	1	153591263	153606568	0.31742	0.262252	0.0551688	0.0130819	0.0972557	0.0108313	0.0401963	0.398856	0.426218	#N/A	#N/A	#N/A	#N/A	FALSE
S100A1	ENSG00000160678.7	1	153600402	153604513	0.31742	0.262252	0.0551688	0.0130819	0.0972557	0.0108313	0.0401963	0.398856	0.426218	#N/A	#N/A	#N/A	#N/A	FALSE
CHTOP	ENSG00000160679.8	1	153606525	153618782	0.316583	0.262252	0.0543313	0.0122564	0.0964062	0.0120765	0.0428578	0.4141	0.439824	#N/A	#N/A	#N/A	#N/A	FALSE
SNAPIN	ENSG00000143553.6	1	153631130	153634306	0.319095	0.260927	0.0581683	0.0160967	0.10024	0.00718691	0.0317728	0.310701	0.344229	#N/A	#N/A	#N/A	#N/A	FALSE
ILF2	ENSG00000143621.12	1	153634512	153643524	0.319095	0.260927	0.0581683	0.0160967	0.10024	0.00718691	0.0317728	0.310701	0.344229	#N/A	#N/A	#N/A	#N/A	FALSE
NPR1	ENSG00000169418.9	1	153651113	153666468	0.319095	0.262252	0.0568438	0.014733	0.0989546	0.0086807	0.0350511	0.364548	0.393575	#N/A	#N/A	#N/A	#N/A	FALSE
INTS3	ENSG00000143624.9	1	153700543	153746555	0.318258	0.263576	0.0546818	0.012544	0.0968196	0.0116482	0.0417508	0.432845	0.457921	#N/A	#N/A	#N/A	#N/A	FALSE
SLC27A3	ENSG00000143554.9	1	153746830	153752633	0.318258	0.263576	0.0546818	0.012544	0.0968196	0.0116482	0.0417508	0.432845	0.457921	#N/A	#N/A	#N/A	#N/A	FALSE
GATAD2B	ENSG00000143614.7	1	153777201	153895451	0.320771	0.264901	0.0558699	0.0136579	0.0980819	0.0100693	0.0383077	0.420139	0.445797	#N/A	#N/A	#N/A	#N/A	FALSE
DENND4B	ENSG00000198837.5	1	153901977	153919172	0.320771	0.263576	0.0571944	0.015021	0.0993677	0.0083655	0.0341259	0.383008	0.411177	#N/A	#N/A	#N/A	#N/A	FALSE
CRTC2	ENSG00000160741.12	1	153920145	153931101	0.320771	0.263576	0.0571944	0.015021	0.0993677	0.0083655	0.0341259	0.383008	0.411177	#N/A	#N/A	#N/A	#N/A	FALSE
SLC39A1	ENSG00000143570.13	1	153931575	153940188	0.320771	0.263576	0.0571944	0.015021	0.0993677	0.0083655	0.0341259	0.383008	0.411177	#N/A	#N/A	#N/A	#N/A	FALSE
CREB3L4	ENSG00000143578.11	1	153940010	153946839	0.320771	0.263576	0.0571944	0.015021	0.0993677	0.0083655	0.0341259	0.383008	0.411177	#N/A	#N/A	#N/A	#N/A	FALSE
JTB	ENSG00000143543.10	1	153946745	153950164	0.320771	0.263576	0.0571944	0.015021	0.0993677	0.0083655	0.0341259	0.383008	0.411177	#N/A	#N/A	#N/A	#N/A	FALSE
RAB13	ENSG00000143545.4	1	153954127	153958834	0.320771	0.262252	0.0585189	0.0163844	0.100653	0.00692296	0.0310009	0.341517	0.371891	#N/A	#N/A	#N/A	#N/A	FALSE
RPS27	ENSG00000177954.7	1	153963235	153964626	0.320771	0.262252	0.0585189	0.0163844	0.100653	0.00692296	0.0310009	0.341517	0.371891	#N/A	#N/A	#N/A	#N/A	FALSE
NUP210L	ENSG00000143552.5	1	153965161	154127592	0.320771	0.263576	0.0571944	0.015021	0.0993677	0.0083655	0.0341259	0.376446	0.404841	#N/A	#N/A	#N/A	#N/A	FALSE
TPM3	ENSG00000143549.15	1	154127784	154167124	0.320771	0.262252	0.0585189	0.0163844	0.100653	0.00692296	0.0310009	0.324254	0.356987	#N/A	#N/A	#N/A	#N/A	FALSE
C1orf189	ENSG00000163263.6	1	154171848	154178809	0.321608	0.263576	0.0580319	0.0158468	0.100217	0.00747313	0.0325045	0.352437	0.382036	#N/A	#N/A	#N/A	#N/A	FALSE
C1orf43	ENSG00000143612.14	1	154179182	154193104	0.320771	0.263576	0.0571944	0.015021	0.0993677	0.0083655	0.0341259	0.364978	0.393989	#N/A	#N/A	#N/A	#N/A	FALSE
UBAP2L	ENSG00000143569.14	1	154192655	154243986	0.319933	0.263576	0.0563568	0.0141953	0.0985184	0.00935293	0.0369166	0.386227	0.413856	#N/A	#N/A	#N/A	#N/A	FALSE
HAX1	ENSG00000143575.10	1	154244987	154248351	0.320771	0.263576	0.0571944	0.015021	0.0993677	0.0083655	0.0341259	0.374825	0.403308	#N/A	#N/A	#N/A	#N/A	FALSE
AQP10	ENSG00000143595.8	1	154293566	154297801	0.319933	0.263576	0.0563568	0.0141953	0.0985184	0.00935293	0.0369166	0.402673	0.429709	#N/A	#N/A	#N/A	#N/A	FALSE
ATP8B2	ENSG00000143515.12	1	154298029	154323783	0.319933	0.263576	0.0563568	0.0141953	0.0985184	0.00935293	0.0369166	0.402673	0.429709	#N/A	#N/A	#N/A	#N/A	FALSE
IL6R	ENSG00000160712.8	1	154377669	154441926	0.319933	0.266225	0.0537078	0.0114692	0.0959465	0.0134401	0.0455543	0.542973	0.561347	#N/A	#N/A	#N/A	#N/A	FALSE
SHE	ENSG00000169291.5	1	154442248	154474589	0.319933	0.26755	0.0523833	0.0101065	0.0946601	0.0160184	0.0512873	0.592266	0.606541	#N/A	#N/A	#N/A	#N/A	FALSE
TDRD10	ENSG00000163239.8	1	154474695	154520623	0.319933	0.270199	0.0497343	0.00738199	0.0920867	0.0224951	0.0642952	0.703446	0.708814	#N/A	#N/A	#N/A	#N/A	FALSE
UBE2Q1	ENSG00000160714.5	1	154521053	154531504	0.320771	0.270199	0.0505718	0.00820778	0.0929359	0.0203378	0.0599186	0.664431	0.67266	#N/A	#N/A	#N/A	#N/A	FALSE
CHRNB2	ENSG00000160716.4	1	154540257	154552502	0.320771	0.270199	0.0505718	0.00820778	0.0929359	0.0203378	0.0599186	0.664431	0.67266	#N/A	#N/A	#N/A	#N/A	FALSE
ADAR	ENSG00000160710.11	1	154554538	154600475	0.321608	0.26755	0.0540584	0.0117581	0.0963586	0.0129658	0.0446836	0.496128	0.517157	#N/A	#N/A	#N/A	#N/A	FALSE
AL606500.1	ENSG00000268141.1	1	154585067	154585190	0.321608	0.26755	0.0540584	0.0117581	0.0963586	0.0129658	0.0446836	0.496128	0.517157	#N/A	#N/A	#N/A	#N/A	FALSE
KCNN3	ENSG00000143603.14	1	154669931	154842756	0.323283	0.268874	0.0544089	0.0120476	0.0967702	0.0125066	0.0438273	0.489091	0.511063	#N/A	#N/A	#N/A	#N/A	FALSE
PMVK	ENSG00000163344.5	1	154897210	154909467	0.319933	0.270199	0.0497343	0.00738199	0.0920867	0.0224951	0.0642952	0.650386	0.660388	#N/A	#N/A	#N/A	#N/A	FALSE
PBXIP1	ENSG00000163346.12	1	154916552	154928599	0.319933	0.270199	0.0497343	0.00738199	0.0920867	0.0224951	0.0642952	0.650386	0.660388	#N/A	#N/A	#N/A	#N/A	FALSE
PYGO2	ENSG00000163348.3	1	154929502	154936329	0.319933	0.270199	0.0497343	0.00738199	0.0920867	0.0224951	0.0642952	0.650386	0.660388	#N/A	#N/A	#N/A	#N/A	FALSE
SHC1	ENSG00000160691.14	1	154934774	154946871	0.319933	0.270199	0.0497343	0.00738199	0.0920867	0.0224951	0.0642952	0.650386	0.660388	#N/A	#N/A	#N/A	#N/A	FALSE
CKS1B	ENSG00000173207.8	1	154947129	154951725	0.319933	0.270199	0.0497343	0.00738199	0.0920867	0.0224951	0.0642952	0.650386	0.660388	#N/A	#N/A	#N/A	#N/A	FALSE
FLAD1	ENSG00000160688.14	1	154955814	154965587	0.319095	0.270199	0.0488968	0.00655626	0.0912373	0.0248507	0.068831	0.612155	0.624673	#N/A	#N/A	#N/A	#N/A	FALSE
LENEP	ENSG00000163352.5	1	154966062	154966791	0.319095	0.270199	0.0488968	0.00655626	0.0912373	0.0248507	0.068831	0.612155	0.624673	#N/A	#N/A	#N/A	#N/A	FALSE
ZBTB7B	ENSG00000160685.9	1	154975127	154990998	0.319933	0.271523	0.0484098	0.00602009	0.0907996	0.0265068	0.071881	0.657022	0.666338	#N/A	#N/A	#N/A	#N/A	FALSE
DCST2	ENSG00000163354.10	1	154990996	155006257	0.319095	0.272848	0.0462478	0.00383268	0.0886629	0.03423	0.0853224	0.73119	0.735044	#N/A	#N/A	#N/A	#N/A	FALSE
DCST1	ENSG00000163357.6	1	155006300	155023406	0.320771	0.272848	0.0479228	0.00548425	0.0903614	0.028253	0.0750144	0.680065	0.687191	#N/A	#N/A	#N/A	#N/A	FALSE
ADAM15	ENSG00000143537.9	1	155023042	155035252	0.321608	0.272848	0.0487604	0.00631012	0.0912106	0.0256211	0.0702764	0.673747	0.680967	#N/A	#N/A	#N/A	#N/A	FALSE
EFNA4	ENSG00000243364.3	1	155036207	155042029	0.321608	0.272848	0.0487604	0.00631012	0.0912106	0.0256211	0.0702764	0.673747	0.680967	#N/A	#N/A	#N/A	#N/A	FALSE
EFNA3	ENSG00000143590.9	1	155036224	155060014	0.321608	0.272848	0.0487604	0.00631012	0.0912106	0.0256211	0.0702764	0.673747	0.680967	#N/A	#N/A	#N/A	#N/A	FALSE
EFNA3	ENSG00000251246.1	1	155036224	155059283	0.321608	0.272848	0.0487604	0.00631012	0.0912106	0.0256211	0.0702764	0.673747	0.680967	#N/A	#N/A	#N/A	#N/A	FALSE
EFNA1	ENSG00000169242.7	1	155099936	155107333	0.323283	0.271523	0.0517599	0.00932365	0.0941962	0.0177313	0.0548118	0.575063	0.590686	#N/A	#N/A	#N/A	#N/A	FALSE
SLC50A1	ENSG00000169241.13	1	155107820	155111329	0.323283	0.271523	0.0517599	0.00932365	0.0941962	0.0177313	0.0548118	0.575063	0.590686	#N/A	#N/A	#N/A	#N/A	FALSE
DPM3	ENSG00000179085.7	1	155112367	155113071	0.323283	0.270199	0.0530844	0.0106855	0.0954833	0.0149198	0.0488234	0.529671	0.548722	#N/A	#N/A	#N/A	#N/A	FALSE
KRTCAP2	ENSG00000163463.7	1	155141884	155145951	0.320771	0.26755	0.0532209	0.0109323	0.0955094	0.0144204	0.0479154	0.549265	0.567144	#N/A	#N/A	#N/A	#N/A	FALSE
RP11-201K10.3	ENSG00000273088.1	1	155141885	155159748	0.320771	0.26755	0.0532209	0.0109323	0.0955094	0.0144204	0.0479154	0.549265	0.567144	#N/A	#N/A	#N/A	#N/A	FALSE
TRIM46	ENSG00000163462.13	1	155145873	155157447	0.320771	0.26755	0.0532209	0.0109323	0.0955094	0.0144204	0.0479154	0.549265	0.567144	#N/A	#N/A	#N/A	#N/A	FALSE
MUC1	ENSG00000185499.12	1	155158300	155162707	0.320771	0.26755	0.0532209	0.0109323	0.0955094	0.0144204	0.0479154	0.541725	0.560331	#N/A	#N/A	#N/A	#N/A	FALSE
THBS3	ENSG00000169231.9	1	155165379	155178842	0.320771	0.266225	0.0545454	0.012295	0.0967957	0.0120733	0.0428578	0.478119	0.500512	#N/A	#N/A	#N/A	#N/A	FALSE
MTX1	ENSG00000173171.10	1	155178490	155183615	0.320771	0.266225	0.0545454	0.012295	0.0967957	0.0120733	0.0428578	0.478119	0.500512	#N/A	#N/A	#N/A	#N/A	FALSE
GBA	ENSG00000177628.11	1	155204243	155214490	0.320771	0.26755	0.0532209	0.0109323	0.0955094	0.0144204	0.0479154	0.528085	0.547476	#N/A	#N/A	#N/A	#N/A	FALSE
FAM189B	ENSG00000160767.16	1	155216996	155225274	0.322446	0.26755	0.0548959	0.012584	0.0972077	0.0116437	0.0417508	0.461797	0.485416	#N/A	#N/A	#N/A	#N/A	FALSE
SCAMP3	ENSG00000116521.6	1	155225770	155232221	0.321608	0.26755	0.0540584	0.0117581	0.0963586	0.0129658	0.0446836	0.498354	0.519099	#N/A	#N/A	#N/A	#N/A	FALSE
CLK2	ENSG00000176444.14	1	155232659	155248282	0.321608	0.26755	0.0540584	0.0117581	0.0963586	0.0129658	0.0446836	0.498354	0.519099	#N/A	#N/A	#N/A	#N/A	FALSE
HCN3	ENSG00000143630.5	1	155247374	155259639	0.321608	0.26755	0.0540584	0.0117581	0.0963586	0.0129658	0.0446836	0.498354	0.519099	#N/A	#N/A	#N/A	#N/A	FALSE
PKLR	ENSG00000143627.13	1	155259630	155271225	0.321608	0.26755	0.0540584	0.0117581	0.0963586	0.0129658	0.0446836	0.498354	0.519099	#N/A	#N/A	#N/A	#N/A	FALSE
FDPS	ENSG00000160752.10	1	155278539	155290457	0.323283	0.26755	0.0557334	0.01341	0.0980568	0.0104436	0.0393348	0.467633	0.490971	#N/A	#N/A	#N/A	#N/A	FALSE
RUSC1	ENSG00000160753.11	1	155290687	155300905	0.322446	0.266225	0.0562204	0.0139467	0.0984941	0.00970664	0.0375622	0.450365	0.475051	#N/A	#N/A	#N/A	#N/A	FALSE
ASH1L	ENSG00000116539.6	1	155305059	155532598	0.324121	0.268874	0.0552464	0.0128736	0.0976192	0.0112279	0.0411747	0.478918	0.501287	#N/A	#N/A	#N/A	#N/A	FALSE
MSTO1	ENSG00000125459.10	1	155579979	155718153	0.320771	0.270199	0.0505718	0.00820778	0.0929359	0.0203378	0.0599186	0.629608	0.641416	#N/A	#N/A	#N/A	#N/A	FALSE
YY1AP1	ENSG00000163374.15	1	155629237	155658791	0.320771	0.268874	0.0518963	0.00956993	0.0942228	0.017158	0.0536643	0.56994	0.585984	#N/A	#N/A	#N/A	#N/A	FALSE
DAP3	ENSG00000132676.11	1	155657751	155708801	0.320771	0.268874	0.0518963	0.00956993	0.0942228	0.017158	0.0536643	0.56994	0.585984	#N/A	#N/A	#N/A	#N/A	FALSE
GON4L	ENSG00000116580.14	1	155719508	155829191	0.321608	0.268874	0.0527339	0.0103958	0.095072	0.0154604	0.0500244	0.459046	0.482961	#N/A	#N/A	#N/A	#N/A	FALSE
SYT11	ENSG00000132718.7	1	155829300	155854990	0.321608	0.26755	0.0540584	0.0117581	0.0963586	0.0129658	0.0446836	0.415788	0.44129	#N/A	#N/A	#N/A	#N/A	FALSE
RIT1	ENSG00000143622.6	1	155867599	155881195	0.320771	0.26755	0.0532209	0.0109323	0.0955094	0.0144204	0.0479154	0.437973	0.462775	#N/A	#N/A	#N/A	#N/A	FALSE
KIAA0907	ENSG00000132680.6	1	155882834	155904191	0.322446	0.266225	0.0562204	0.0139467	0.0984941	0.00970664	0.0375622	0.374738	0.403307	#N/A	#N/A	#N/A	#N/A	FALSE
RXFP4	ENSG00000173080.4	1	155911480	155912625	0.321608	0.264901	0.0567074	0.0144837	0.0989311	0.00901468	0.0359354	0.351224	0.380914	#N/A	#N/A	#N/A	#N/A	FALSE
ARHGEF2	ENSG00000116584.13	1	155916630	155976861	0.322446	0.266225	0.0562204	0.0139467	0.0984941	0.00970664	0.0375622	0.374738	0.403307	#N/A	#N/A	#N/A	#N/A	FALSE
SSR2	ENSG00000163479.9	1	155978839	155990750	0.320771	0.263576	0.0571944	0.015021	0.0993677	0.0083655	0.0341259	0.333014	0.364202	#N/A	#N/A	#N/A	#N/A	FALSE
UBQLN4	ENSG00000160803.7	1	156005092	156023585	0.321608	0.264901	0.0567074	0.0144837	0.0989311	0.00901468	0.0359354	0.374709	0.403307	#N/A	#N/A	#N/A	#N/A	FALSE
LAMTOR2	ENSG00000116586.7	1	156024543	156028301	0.320771	0.264901	0.0558699	0.0136579	0.0980819	0.0100693	0.0383077	0.412188	0.438174	#N/A	#N/A	#N/A	#N/A	FALSE
RAB25	ENSG00000132698.9	1	156030951	156040295	0.321608	0.264901	0.0567074	0.0144837	0.0989311	0.00901468	0.0359354	0.390768	0.418369	#N/A	#N/A	#N/A	#N/A	FALSE
MEX3A	ENSG00000254726.2	1	156041804	156051789	0.321608	0.264901	0.0567074	0.0144837	0.0989311	0.00901468	0.0359354	0.369757	0.398747	#N/A	#N/A	#N/A	#N/A	FALSE
LMNA	ENSG00000160789.15	1	156052364	156109880	0.320771	0.266225	0.0545454	0.012295	0.0967957	0.0120733	0.0428578	0.433539	0.458598	#N/A	#N/A	#N/A	#N/A	FALSE
SEMA4A	ENSG00000196189.8	1	156117157	156147543	0.319933	0.266225	0.0537078	0.0114692	0.0959465	0.0134401	0.0455543	0.450467	0.475099	#N/A	#N/A	#N/A	#N/A	FALSE
SLC25A44	ENSG00000160785.9	1	156163880	156182587	0.321608	0.266225	0.0553829	0.0131208	0.097645	0.0108321	0.0401963	0.407673	0.434072	#N/A	#N/A	#N/A	#N/A	FALSE
PMF1-BGLAP	ENSG00000260238.1	1	156182773	156213123	0.321608	0.266225	0.0553829	0.0131208	0.097645	0.0108321	0.0401963	0.407673	0.434072	#N/A	#N/A	#N/A	#N/A	FALSE
PMF1	ENSG00000160783.15	1	156182784	156212874	0.321608	0.266225	0.0553829	0.0131208	0.097645	0.0108321	0.0401963	0.407673	0.434072	#N/A	#N/A	#N/A	#N/A	FALSE
BGLAP	ENSG00000242252.1	1	156211753	156213112	0.321608	0.266225	0.0553829	0.0131208	0.097645	0.0108321	0.0401963	0.407673	0.434072	#N/A	#N/A	#N/A	#N/A	FALSE
PAQR6	ENSG00000160781.11	1	156213206	156217881	0.321608	0.266225	0.0553829	0.0131208	0.097645	0.0108321	0.0401963	0.407673	0.434072	#N/A	#N/A	#N/A	#N/A	FALSE
SMG5	ENSG00000198952.7	1	156219015	156252620	0.322446	0.266225	0.0562204	0.0139467	0.0984941	0.00970664	0.0375622	0.393375	0.421042	#N/A	#N/A	#N/A	#N/A	FALSE
TMEM79	ENSG00000163472.14	1	156252726	156262976	0.321608	0.266225	0.0553829	0.0131208	0.097645	0.0108321	0.0401963	0.400741	0.428019	#N/A	#N/A	#N/A	#N/A	FALSE
C1orf85	ENSG00000198715.7	1	156259880	156265463	0.321608	0.266225	0.0553829	0.0131208	0.097645	0.0108321	0.0401963	0.400741	0.428019	#N/A	#N/A	#N/A	#N/A	FALSE
VHLL	ENSG00000189030.8	1	156268415	156269428	0.321608	0.266225	0.0553829	0.0131208	0.097645	0.0108321	0.0401963	0.400741	0.428019	#N/A	#N/A	#N/A	#N/A	FALSE
CCT3	ENSG00000163468.10	1	156278759	156337664	0.322446	0.266225	0.0562204	0.0139467	0.0984941	0.00970664	0.0375622	0.391081	0.418639	#N/A	#N/A	#N/A	#N/A	FALSE
TSACC	ENSG00000163467.7	1	156307105	156316786	0.321608	0.264901	0.0567074	0.0144837	0.0989311	0.00901468	0.0359354	0.341081	0.371698	#N/A	#N/A	#N/A	#N/A	FALSE
RHBG	ENSG00000132677.8	1	156339003	156355011	0.322446	0.263576	0.0588694	0.0166727	0.101066	0.00666776	0.030419	0.283697	0.319131	#N/A	#N/A	#N/A	#N/A	FALSE
C1orf61	ENSG00000125462.12	1	156374042	156400493	0.322446	0.263576	0.0588694	0.0166727	0.101066	0.00666776	0.030419	0.288251	0.323533	#N/A	#N/A	#N/A	#N/A	FALSE
MEF2D	ENSG00000116604.13	1	156433519	156470620	0.322446	0.263576	0.0588694	0.0166727	0.101066	0.00666776	0.030419	0.325121	0.357712	#N/A	#N/A	#N/A	#N/A	FALSE
IQGAP3	ENSG00000183856.6	1	156495197	156542396	0.322446	0.266225	0.0562204	0.0139467	0.0984941	0.00970664	0.0375622	0.454594	0.479276	#N/A	#N/A	#N/A	#N/A	FALSE
TTC24	ENSG00000187862.7	1	156549519	156556562	0.321608	0.266225	0.0553829	0.0131208	0.097645	0.0108321	0.0401963	0.484503	0.506762	#N/A	#N/A	#N/A	#N/A	FALSE
APOA1BP	ENSG00000163382.7	1	156561554	156564091	0.321608	0.266225	0.0553829	0.0131208	0.097645	0.0108321	0.0401963	0.484503	0.506762	#N/A	#N/A	#N/A	#N/A	FALSE
GPATCH4	ENSG00000160818.12	1	156564279	156571288	0.321608	0.266225	0.0553829	0.0131208	0.097645	0.0108321	0.0401963	0.484503	0.506762	#N/A	#N/A	#N/A	#N/A	FALSE
HAPLN2	ENSG00000132702.8	1	156589086	156595517	0.321608	0.264901	0.0567074	0.0144837	0.0989311	0.00901468	0.0359354	0.421989	0.447538	#N/A	#N/A	#N/A	#N/A	FALSE
BCAN	ENSG00000132692.14	1	156611182	156629324	0.320771	0.264901	0.0558699	0.0136579	0.0980819	0.0100693	0.0383077	0.421989	0.447538	#N/A	#N/A	#N/A	#N/A	FALSE
NES	ENSG00000132688.10	1	156638555	156647189	0.319933	0.264901	0.0550323	0.0128321	0.0972326	0.0112335	0.0411747	0.443744	0.468412	#N/A	#N/A	#N/A	#N/A	FALSE
CRABP2	ENSG00000143320.4	1	156669398	156675608	0.319095	0.264901	0.0541948	0.0120064	0.0963832	0.0125169	0.0438273	0.466465	0.489806	#N/A	#N/A	#N/A	#N/A	FALSE
ISG20L2	ENSG00000143319.12	1	156691683	156698591	0.319933	0.264901	0.0550323	0.0128321	0.0972326	0.0112335	0.0411747	0.424113	0.449514	#N/A	#N/A	#N/A	#N/A	FALSE
RRNAD1	ENSG00000143303.7	1	156698234	156706752	0.319933	0.264901	0.0550323	0.0128321	0.0972326	0.0112335	0.0411747	0.424113	0.449514	#N/A	#N/A	#N/A	#N/A	FALSE
MRPL24	ENSG00000143314.8	1	156707095	156711382	0.319933	0.264901	0.0550323	0.0128321	0.0972326	0.0112335	0.0411747	0.424113	0.449514	#N/A	#N/A	#N/A	#N/A	FALSE
HDGF	ENSG00000143321.14	1	156711899	156736717	0.320771	0.264901	0.0558699	0.0136579	0.0980819	0.0100693	0.0383077	0.406267	0.432951	#N/A	#N/A	#N/A	#N/A	FALSE
PRCC	ENSG00000143294.10	1	156720402	156770607	0.322446	0.264901	0.0575449	0.0153095	0.0997803	0.00806062	0.0338989	0.362287	0.391231	#N/A	#N/A	#N/A	#N/A	FALSE
SH2D2A	ENSG00000027869.7	1	156776035	156786654	0.322446	0.264901	0.0575449	0.0153095	0.0997803	0.00806062	0.0338989	0.362287	0.391231	#N/A	#N/A	#N/A	#N/A	FALSE
NTRK1	ENSG00000198400.7	1	156785432	156851642	0.323283	0.264901	0.0583824	0.0161355	0.100629	0.00719869	0.0317743	0.338423	0.369271	#N/A	#N/A	#N/A	#N/A	FALSE
INSRR	ENSG00000027644.4	1	156809855	156828810	0.323283	0.264901	0.0583824	0.0161355	0.100629	0.00719869	0.0317743	0.338423	0.369271	#N/A	#N/A	#N/A	#N/A	FALSE
PEAR1	ENSG00000187800.9	1	156863490	156886226	0.323283	0.263576	0.0597069	0.0174986	0.101915	0.00594189	0.0281906	0.307705	0.34166	#N/A	#N/A	#N/A	#N/A	FALSE
LRRC71	ENSG00000160838.9	1	156890442	156902886	0.324121	0.263576	0.0605444	0.0183245	0.102764	0.00528855	0.0262567	0.28068	0.315945	#N/A	#N/A	#N/A	#N/A	FALSE
ARHGEF11	ENSG00000132694.14	1	156904632	157015162	0.323283	0.264901	0.0583824	0.0161355	0.100629	0.00719869	0.0317743	0.325572	0.357887	#N/A	#N/A	#N/A	#N/A	FALSE
ETV3L	ENSG00000253831.1	1	157061836	157069600	0.321608	0.264901	0.0567074	0.0144837	0.0989311	0.00901468	0.0359354	0.356639	0.385861	#N/A	#N/A	#N/A	#N/A	FALSE
ETV3	ENSG00000117036.7	1	157090983	157108266	0.321608	0.264901	0.0567074	0.0144837	0.0989311	0.00901468	0.0359354	0.356639	0.385861	#N/A	#N/A	#N/A	#N/A	FALSE
FCRL5	ENSG00000143297.14	1	157483167	157522310	0.323283	0.264901	0.0583824	0.0161355	0.100629	0.00719869	0.0317743	0.327405	0.35958	#N/A	#N/A	#N/A	#N/A	FALSE
FCRL4	ENSG00000163518.6	1	157543539	157567870	0.322446	0.264901	0.0575449	0.0153095	0.0997803	0.00806062	0.0338989	0.352038	0.381701	#N/A	#N/A	#N/A	#N/A	FALSE
FCRL3	ENSG00000160856.16	1	157644111	157670647	0.322446	0.264901	0.0575449	0.0153095	0.0997803	0.00806062	0.0338989	0.352038	0.381701	#N/A	#N/A	#N/A	#N/A	FALSE
FCRL2	ENSG00000132704.11	1	157715523	157746922	0.322446	0.264901	0.0575449	0.0153095	0.0997803	0.00806062	0.0338989	0.333556	0.364702	#N/A	#N/A	#N/A	#N/A	FALSE
FCRL1	ENSG00000163534.10	1	157764193	157789895	0.322446	0.264901	0.0575449	0.0153095	0.0997803	0.00806062	0.0338989	0.333556	0.364702	#N/A	#N/A	#N/A	#N/A	FALSE
CD5L	ENSG00000073754.5	1	157800704	157868046	0.322446	0.263576	0.0588694	0.0166727	0.101066	0.00666776	0.030419	0.301818	0.336692	#N/A	#N/A	#N/A	#N/A	FALSE
KIRREL	ENSG00000183853.13	1	157963063	158070052	0.319933	0.262252	0.0576813	0.0155587	0.099804	0.00775694	0.033183	0.332863	0.364083	#N/A	#N/A	#N/A	#N/A	FALSE
CD1D	ENSG00000158473.6	1	158149737	158154686	0.318258	0.262252	0.0560063	0.0139074	0.0981052	0.00970253	0.0375622	0.375201	0.403653	#N/A	#N/A	#N/A	#N/A	FALSE
CD1A	ENSG00000158477.6	1	158223927	158228059	0.318258	0.263576	0.0546818	0.012544	0.0968196	0.0116482	0.0417508	0.411521	0.437518	#N/A	#N/A	#N/A	#N/A	FALSE
CD1C	ENSG00000158481.8	1	158259576	158263420	0.318258	0.262252	0.0560063	0.0139074	0.0981052	0.00970253	0.0375622	0.382594	0.41099	#N/A	#N/A	#N/A	#N/A	FALSE
CD1B	ENSG00000158485.6	1	158297741	158301321	0.318258	0.262252	0.0560063	0.0139074	0.0981052	0.00970253	0.0375622	0.382594	0.41099	#N/A	#N/A	#N/A	#N/A	FALSE
CD1E	ENSG00000158488.11	1	158323254	158327343	0.318258	0.262252	0.0560063	0.0139074	0.0981052	0.00970253	0.0375622	0.382594	0.41099	#N/A	#N/A	#N/A	#N/A	FALSE
OR10T2	ENSG00000186306.1	1	158368312	158369256	0.319933	0.262252	0.0576813	0.0155587	0.099804	0.00775694	0.033183	0.336229	0.36711	#N/A	#N/A	#N/A	#N/A	FALSE
OR10K2	ENSG00000180708.4	1	158389718	158390656	0.319933	0.262252	0.0576813	0.0155587	0.099804	0.00775694	0.033183	0.336229	0.36711	#N/A	#N/A	#N/A	#N/A	FALSE
OR10K1	ENSG00000173285.2	1	158435272	158436344	0.320771	0.262252	0.0585189	0.0163844	0.100653	0.00692296	0.0310009	0.328458	0.36046	#N/A	#N/A	#N/A	#N/A	FALSE
OR10R2	ENSG00000198965.3	1	158449668	158450675	0.320771	0.262252	0.0585189	0.0163844	0.100653	0.00692296	0.0310009	0.328458	0.36046	#N/A	#N/A	#N/A	#N/A	FALSE
OR6Y1	ENSG00000197532.1	1	158516918	158517895	0.320771	0.262252	0.0585189	0.0163844	0.100653	0.00692296	0.0310009	0.328458	0.36046	#N/A	#N/A	#N/A	#N/A	FALSE
OR6P1	ENSG00000186440.1	1	158532441	158533394	0.319933	0.262252	0.0576813	0.0155587	0.099804	0.00775694	0.033183	0.336229	0.36711	#N/A	#N/A	#N/A	#N/A	FALSE
OR10X1	ENSG00000186400.3	1	158548709	158549689	0.319933	0.263576	0.0563568	0.0141953	0.0985184	0.00935293	0.0369166	0.377965	0.406423	#N/A	#N/A	#N/A	#N/A	FALSE
OR10Z1	ENSG00000198967.3	1	158576229	158577170	0.320771	0.263576	0.0571944	0.015021	0.0993677	0.0083655	0.0341259	0.339239	0.369879	#N/A	#N/A	#N/A	#N/A	FALSE
SPTA1	ENSG00000163554.7	1	158580496	158656488	0.320771	0.263576	0.0571944	0.015021	0.0993677	0.0083655	0.0341259	0.339239	0.369879	#N/A	#N/A	#N/A	#N/A	FALSE
OR6K2	ENSG00000196171.2	1	158669369	158670486	0.320771	0.263576	0.0571944	0.015021	0.0993677	0.0083655	0.0341259	0.339239	0.369879	#N/A	#N/A	#N/A	#N/A	FALSE
OR6K3	ENSG00000203757.1	1	158686958	158687953	0.320771	0.263576	0.0571944	0.015021	0.0993677	0.0083655	0.0341259	0.339239	0.369879	#N/A	#N/A	#N/A	#N/A	FALSE
OR6K6	ENSG00000180433.4	1	158724510	158725681	0.320771	0.262252	0.0585189	0.0163844	0.100653	0.00692296	0.0310009	0.297207	0.332238	#N/A	#N/A	#N/A	#N/A	FALSE
OR6N1	ENSG00000197403.2	1	158735466	158736492	0.320771	0.262252	0.0585189	0.0163844	0.100653	0.00692296	0.0310009	0.297207	0.332238	#N/A	#N/A	#N/A	#N/A	FALSE
OR6N2	ENSG00000188340.1	1	158746472	158747425	0.320771	0.263576	0.0571944	0.015021	0.0993677	0.0083655	0.0341259	0.342448	0.372668	#N/A	#N/A	#N/A	#N/A	FALSE
MNDA	ENSG00000163563.7	1	158801107	158819296	0.321608	0.263576	0.0580319	0.0158468	0.100217	0.00747313	0.0325045	0.325335	0.357764	#N/A	#N/A	#N/A	#N/A	FALSE
PYHIN1	ENSG00000163564.10	1	158900586	158946844	0.321608	0.263576	0.0580319	0.0158468	0.100217	0.00747313	0.0325045	0.325335	0.357764	#N/A	#N/A	#N/A	#N/A	FALSE
IFI16	ENSG00000163565.14	1	158969758	159024945	0.321608	0.263576	0.0580319	0.0158468	0.100217	0.00747313	0.0325045	0.325335	0.357764	#N/A	#N/A	#N/A	#N/A	FALSE
AIM2	ENSG00000163568.9	1	159032274	159116886	0.323283	0.263576	0.0597069	0.0174986	0.101915	0.00594189	0.0281906	0.319155	0.352322	#N/A	#N/A	#N/A	#N/A	FALSE
CADM3	ENSG00000162706.8	1	159141399	159173103	0.323283	0.263576	0.0597069	0.0174986	0.101915	0.00594189	0.0281906	0.319155	0.352322	#N/A	#N/A	#N/A	#N/A	FALSE
DARC	ENSG00000213088.5	1	159173097	159176290	0.323283	0.263576	0.0597069	0.0174986	0.101915	0.00594189	0.0281906	0.319155	0.352322	#N/A	#N/A	#N/A	#N/A	FALSE
FCER1A	ENSG00000179639.6	1	159259504	159278014	0.322446	0.263576	0.0588694	0.0166727	0.101066	0.00666776	0.030419	0.336056	0.367061	#N/A	#N/A	#N/A	#N/A	FALSE
OR10J3	ENSG00000196266.4	1	159283460	159284449	0.322446	0.263576	0.0588694	0.0166727	0.101066	0.00666776	0.030419	0.336056	0.367061	#N/A	#N/A	#N/A	#N/A	FALSE
OR10J1	ENSG00000196184.7	1	159409512	159410600	0.321608	0.263576	0.0580319	0.0158468	0.100217	0.00747313	0.0325045	0.350441	0.38021	#N/A	#N/A	#N/A	#N/A	FALSE
OR10J5	ENSG00000184155.7	1	159504793	159505842	0.323283	0.263576	0.0597069	0.0174986	0.101915	0.00594189	0.0281906	0.311304	0.344719	#N/A	#N/A	#N/A	#N/A	FALSE
APCS	ENSG00000132703.3	1	159557615	159558655	0.324121	0.262252	0.0618689	0.0196879	0.10405	0.00433874	0.0233485	0.297985	0.332892	#N/A	#N/A	#N/A	#N/A	FALSE
CRP	ENSG00000132693.8	1	159682079	159684379	0.324958	0.262252	0.0627065	0.0205139	0.104899	0.00384858	0.0215064	0.275958	0.311405	#N/A	#N/A	#N/A	#N/A	FALSE
DUSP23	ENSG00000158716.4	1	159750722	159752333	0.325796	0.263576	0.0622195	0.0199767	0.104462	0.00417411	0.02296	0.303011	0.337584	#N/A	#N/A	#N/A	#N/A	FALSE
FCRL6	ENSG00000181036.9	1	159770301	159786041	0.325796	0.263576	0.0622195	0.0199767	0.104462	0.00417411	0.02296	0.303011	0.337584	#N/A	#N/A	#N/A	#N/A	FALSE
SLAMF8	ENSG00000158714.6	1	159796540	159807039	0.325796	0.263576	0.0622195	0.0199767	0.104462	0.00417411	0.02296	0.303011	0.337584	#N/A	#N/A	#N/A	#N/A	FALSE
C1orf204	ENSG00000188004.5	1	159804264	159825137	0.326633	0.263576	0.063057	0.0208028	0.105311	0.00370152	0.0211705	0.290805	0.325931	#N/A	#N/A	#N/A	#N/A	FALSE
VSIG8	ENSG00000243284.1	1	159824106	159832447	0.326633	0.263576	0.063057	0.0208028	0.105311	0.00370152	0.0211705	0.290805	0.325931	#N/A	#N/A	#N/A	#N/A	FALSE
RP11-190A12.7	ENSG00000256029.1	1	159827690	159842843	0.326633	0.263576	0.063057	0.0208028	0.105311	0.00370152	0.0211705	0.290805	0.325931	#N/A	#N/A	#N/A	#N/A	FALSE
CCDC19	ENSG00000213085.5	1	159842154	159869953	0.326633	0.263576	0.063057	0.0208028	0.105311	0.00370152	0.0211705	0.290805	0.325931	#N/A	#N/A	#N/A	#N/A	FALSE
AL590560.1	ENSG00000269620.1	1	159879884	159880159	0.326633	0.264901	0.0617325	0.0194397	0.104025	0.00452348	0.0239486	0.331565	0.363034	#N/A	#N/A	#N/A	#N/A	FALSE
TAGLN2	ENSG00000158710.10	1	159887897	159895522	0.326633	0.264901	0.0617325	0.0194397	0.104025	0.00452348	0.0239486	0.331565	0.363034	#N/A	#N/A	#N/A	#N/A	FALSE
IGSF9	ENSG00000085552.12	1	159896829	159915386	0.326633	0.264901	0.0617325	0.0194397	0.104025	0.00452348	0.0239486	0.331565	0.363034	#N/A	#N/A	#N/A	#N/A	FALSE
SLAMF9	ENSG00000162723.5	1	159921282	159924044	0.326633	0.264901	0.0617325	0.0194397	0.104025	0.00452348	0.0239486	0.331565	0.363034	#N/A	#N/A	#N/A	#N/A	FALSE
PIGM	ENSG00000143315.5	1	159997462	160001783	0.325796	0.264901	0.060895	0.0186136	0.103176	0.00508998	0.0255815	0.355135	0.384476	#N/A	#N/A	#N/A	#N/A	FALSE
KCNJ10	ENSG00000177807.6	1	160007257	160040038	0.327471	0.264901	0.06257	0.020266	0.104874	0.00401513	0.0222483	0.319758	0.352943	#N/A	#N/A	#N/A	#N/A	FALSE
KCNJ9	ENSG00000162728.4	1	160051360	160060353	0.327471	0.263576	0.0638945	0.021629	0.10616	0.00327842	0.0194622	0.280007	0.315269	#N/A	#N/A	#N/A	#N/A	FALSE
IGSF8	ENSG00000162729.9	1	160061130	160068733	0.327471	0.263576	0.0638945	0.021629	0.10616	0.00327842	0.0194622	0.280007	0.315269	#N/A	#N/A	#N/A	#N/A	FALSE
ATP1A2	ENSG00000018625.10	1	160085549	160113381	0.328308	0.263576	0.064732	0.0224553	0.107009	0.00290014	0.0178548	0.261425	0.297036	#N/A	#N/A	#N/A	#N/A	FALSE
ATP1A4	ENSG00000132681.12	1	160121360	160156767	0.328308	0.266225	0.062083	0.0197294	0.104437	0.00435177	0.0233836	0.325065	0.357697	#N/A	#N/A	#N/A	#N/A	FALSE
CASQ1	ENSG00000143318.8	1	160160285	160171676	0.328308	0.266225	0.062083	0.0197294	0.104437	0.00435177	0.0233836	0.325065	0.357697	#N/A	#N/A	#N/A	#N/A	FALSE
PEA15	ENSG00000162734.8	1	160175127	160185166	0.328308	0.266225	0.062083	0.0197294	0.104437	0.00435177	0.0233836	0.325065	0.357697	#N/A	#N/A	#N/A	#N/A	FALSE
DCAF8	ENSG00000132716.14	1	160185505	160254920	0.328308	0.26755	0.0607585	0.0183669	0.10315	0.00529959	0.0262567	0.367412	0.396367	#N/A	#N/A	#N/A	#N/A	FALSE
DCAF8	ENSG00000258465.2	1	160187254	160254920	0.328308	0.26755	0.0607585	0.0183669	0.10315	0.00529959	0.0262567	0.367412	0.396367	#N/A	#N/A	#N/A	#N/A	FALSE
PEX19	ENSG00000162735.14	1	160246602	160256138	0.327471	0.266225	0.0612455	0.0189031	0.103588	0.00489815	0.0247888	0.33213	0.36356	#N/A	#N/A	#N/A	#N/A	FALSE
COPA	ENSG00000122218.10	1	160259063	160313190	0.328308	0.26755	0.0607585	0.0183669	0.10315	0.00529959	0.0262567	0.307044	0.341412	#N/A	#N/A	#N/A	#N/A	FALSE
NCSTN	ENSG00000162736.11	1	160313062	160328742	0.326633	0.26755	0.0590835	0.0167143	0.101453	0.00667682	0.0304208	0.344271	0.374319	#N/A	#N/A	#N/A	#N/A	FALSE
NHLH1	ENSG00000171786.5	1	160336857	160342638	0.325796	0.26755	0.058246	0.0158882	0.100604	0.00748061	0.0325045	0.357965	0.387198	#N/A	#N/A	#N/A	#N/A	FALSE
VANGL2	ENSG00000162738.5	1	160370376	160398468	0.326633	0.26755	0.0590835	0.0167143	0.101453	0.00667682	0.0304208	0.344271	0.374319	#N/A	#N/A	#N/A	#N/A	FALSE
SLAMF6	ENSG00000162739.9	1	160454820	160493052	0.326633	0.26755	0.0590835	0.0167143	0.101453	0.00667682	0.0304208	0.383113	0.411238	#N/A	#N/A	#N/A	#N/A	FALSE
CD84	ENSG00000066294.10	1	160510885	160549306	0.326633	0.26755	0.0590835	0.0167143	0.101453	0.00667682	0.0304208	0.352176	0.381802	#N/A	#N/A	#N/A	#N/A	FALSE
SLAMF1	ENSG00000117090.10	1	160577890	160617085	0.327471	0.26755	0.059921	0.0175406	0.102301	0.00595212	0.0281935	0.345364	0.37527	#N/A	#N/A	#N/A	#N/A	FALSE
CD48	ENSG00000117091.5	1	160648536	160681641	0.326633	0.268874	0.057759	0.015352	0.100166	0.00806476	0.0338989	0.435502	0.460504	#N/A	#N/A	#N/A	#N/A	FALSE
SLAMF7	ENSG00000026751.12	1	160709037	160724611	0.327471	0.26755	0.059921	0.0175406	0.102301	0.00595212	0.0281935	0.337414	0.368264	#N/A	#N/A	#N/A	#N/A	FALSE
LY9	ENSG00000122224.13	1	160765864	160798051	0.326633	0.266225	0.060408	0.0180769	0.102739	0.00550638	0.026929	0.323042	0.355937	#N/A	#N/A	#N/A	#N/A	FALSE
CD244	ENSG00000122223.8	1	160799950	160832692	0.325796	0.266225	0.0595705	0.0172507	0.10189	0.00618259	0.0289534	0.349498	0.379282	#N/A	#N/A	#N/A	#N/A	FALSE
ITLN1	ENSG00000179914.4	1	160846329	160854960	0.325796	0.264901	0.060895	0.0186136	0.103176	0.00508998	0.0255815	0.298786	0.3337	#N/A	#N/A	#N/A	#N/A	FALSE
ITLN2	ENSG00000158764.6	1	160914815	160924589	0.326633	0.266225	0.060408	0.0180769	0.102739	0.00550638	0.026929	0.317067	0.350469	#N/A	#N/A	#N/A	#N/A	FALSE
F11R	ENSG00000158769.13	1	160965001	160991138	0.329146	0.26755	0.0615961	0.0191932	0.103999	0.00471285	0.0243798	0.332837	0.364083	#N/A	#N/A	#N/A	#N/A	FALSE
F11R	ENSG00000270149.1	1	160967747	161008752	0.329146	0.26755	0.0615961	0.0191932	0.103999	0.00471285	0.0243798	0.332837	0.364083	#N/A	#N/A	#N/A	#N/A	FALSE
TSTD1	ENSG00000215845.6	1	161007421	161008780	0.329146	0.26755	0.0615961	0.0191932	0.103999	0.00471285	0.0243798	0.332837	0.364083	#N/A	#N/A	#N/A	#N/A	FALSE
USF1	ENSG00000158773.10	1	161009041	161015767	0.329146	0.26755	0.0615961	0.0191932	0.103999	0.00471285	0.0243798	0.332837	0.364083	#N/A	#N/A	#N/A	#N/A	FALSE
ARHGAP30	ENSG00000186517.9	1	161016736	161039760	0.329983	0.26755	0.0624336	0.0200196	0.104848	0.00418596	0.0229604	0.3091	0.342677	#N/A	#N/A	#N/A	#N/A	FALSE
AL591806.1	ENSG00000268154.1	1	161035655	161035943	0.329983	0.26755	0.0624336	0.0200196	0.104848	0.00418596	0.0229604	0.3091	0.342677	#N/A	#N/A	#N/A	#N/A	FALSE
PVRL4	ENSG00000143217.7	1	161040785	161059389	0.329983	0.26755	0.0624336	0.0200196	0.104848	0.00418596	0.0229604	0.3091	0.342677	#N/A	#N/A	#N/A	#N/A	FALSE
KLHDC9	ENSG00000162755.9	1	161068151	161070136	0.329983	0.26755	0.0624336	0.0200196	0.104848	0.00418596	0.0229604	0.3091	0.342677	#N/A	#N/A	#N/A	#N/A	FALSE
PFDN2	ENSG00000143256.4	1	161070346	161087901	0.329983	0.26755	0.0624336	0.0200196	0.104848	0.00418596	0.0229604	0.3091	0.342677	#N/A	#N/A	#N/A	#N/A	FALSE
NIT1	ENSG00000158793.9	1	161087876	161095235	0.329983	0.266225	0.0637581	0.0213822	0.106134	0.00342251	0.020036	0.258934	0.294634	#N/A	#N/A	#N/A	#N/A	FALSE
DEDD	ENSG00000158796.12	1	161090764	161102478	0.329983	0.266225	0.0637581	0.0213822	0.106134	0.00342251	0.020036	0.258934	0.294634	#N/A	#N/A	#N/A	#N/A	FALSE
UFC1	ENSG00000143222.7	1	161122566	161128646	0.329983	0.266225	0.0637581	0.0213822	0.106134	0.00342251	0.020036	0.249741	0.285537	#N/A	#N/A	#N/A	#N/A	FALSE
USP21	ENSG00000143258.11	1	161129240	161135513	0.329983	0.266225	0.0637581	0.0213822	0.106134	0.00342251	0.020036	0.249741	0.285537	#N/A	#N/A	#N/A	#N/A	FALSE
PPOX	ENSG00000143224.13	1	161136200	161147803	0.329983	0.266225	0.0637581	0.0213822	0.106134	0.00342251	0.020036	0.249741	0.285537	#N/A	#N/A	#N/A	#N/A	FALSE
B4GALT3	ENSG00000158850.10	1	161141100	161147287	0.329983	0.266225	0.0637581	0.0213822	0.106134	0.00342251	0.020036	0.249741	0.285537	#N/A	#N/A	#N/A	#N/A	FALSE
ADAMTS4	ENSG00000158859.9	1	161154098	161168846	0.329983	0.266225	0.0637581	0.0213822	0.106134	0.00342251	0.020036	0.249741	0.285537	#N/A	#N/A	#N/A	#N/A	FALSE
NDUFS2	ENSG00000158864.8	1	161166894	161184185	0.329983	0.266225	0.0637581	0.0213822	0.106134	0.00342251	0.020036	0.249741	0.285537	#N/A	#N/A	#N/A	#N/A	FALSE
FCER1G	ENSG00000158869.6	1	161185024	161190489	0.329983	0.263576	0.0664071	0.024108	0.108706	0.0022612	0.0151413	0.205746	0.244825	#N/A	#N/A	#N/A	#N/A	FALSE
AL590714.1	ENSG00000268387.1	1	161190160	161192296	0.329983	0.263576	0.0664071	0.024108	0.108706	0.0022612	0.0151413	0.205746	0.244825	#N/A	#N/A	#N/A	#N/A	FALSE
APOA2	ENSG00000158874.7	1	161192082	161193421	0.329983	0.263576	0.0664071	0.024108	0.108706	0.0022612	0.0151413	0.205746	0.244825	#N/A	#N/A	#N/A	#N/A	FALSE
TOMM40L	ENSG00000158882.8	1	161195793	161200408	0.329983	0.264901	0.0650826	0.0227449	0.10742	0.00278738	0.0173821	0.235905	0.272403	#N/A	#N/A	#N/A	#N/A	FALSE
NR1I3	ENSG00000143257.7	1	161199456	161208092	0.329146	0.264901	0.0642451	0.0219186	0.106572	0.00315181	0.0188953	0.256911	0.292488	#N/A	#N/A	#N/A	#N/A	FALSE
PCP4L1	ENSG00000248485.1	1	161228517	161255240	0.329983	0.26755	0.0624336	0.0200196	0.104848	0.00418596	0.0229604	0.302426	0.337106	#N/A	#N/A	#N/A	#N/A	FALSE
MPZ	ENSG00000158887.11	1	161274525	161279762	0.329983	0.26755	0.0624336	0.0200196	0.104848	0.00418596	0.0229604	0.302426	0.337106	#N/A	#N/A	#N/A	#N/A	FALSE
SDHC	ENSG00000143252.10	1	161284047	161332984	0.329983	0.26755	0.0624336	0.0200196	0.104848	0.00418596	0.0229604	0.302426	0.337106	#N/A	#N/A	#N/A	#N/A	FALSE
C1orf192	ENSG00000188931.3	1	161334521	161337664	0.329983	0.26755	0.0624336	0.0200196	0.104848	0.00418596	0.0229604	0.302426	0.337106	#N/A	#N/A	#N/A	#N/A	FALSE
FCGR2A	ENSG00000143226.9	1	161475220	161493803	0.328308	0.26755	0.0607585	0.0183669	0.10315	0.00529959	0.0262567	0.308936	0.342677	#N/A	#N/A	#N/A	#N/A	FALSE
HSPA6	ENSG00000173110.6	1	161494036	161496681	0.328308	0.26755	0.0607585	0.0183669	0.10315	0.00529959	0.0262567	0.308936	0.342677	#N/A	#N/A	#N/A	#N/A	FALSE
FCGR3A	ENSG00000203747.5	1	161511549	161600917	0.328308	0.266225	0.062083	0.0197294	0.104437	0.00435177	0.0233836	0.274695	0.310419	#N/A	#N/A	#N/A	#N/A	FALSE
FCGR2B	ENSG00000072694.14	1	161551101	161648444	0.329146	0.266225	0.0629206	0.0205558	0.105285	0.00386163	0.0215732	0.259698	0.295426	#N/A	#N/A	#N/A	#N/A	FALSE
FCGR3B	ENSG00000162747.5	1	161592986	161601753	0.328308	0.266225	0.062083	0.0197294	0.104437	0.00435177	0.0233836	0.274695	0.310419	#N/A	#N/A	#N/A	#N/A	FALSE
FCRLA	ENSG00000132185.12	1	161676762	161684142	0.328308	0.263576	0.064732	0.0224553	0.107009	0.00290014	0.0178548	0.205005	0.244078	#N/A	#N/A	#N/A	#N/A	FALSE
FCRLB	ENSG00000162746.10	1	161691353	161697933	0.328308	0.263576	0.064732	0.0224553	0.107009	0.00290014	0.0178548	0.205005	0.244078	#N/A	#N/A	#N/A	#N/A	FALSE
DUSP12	ENSG00000081721.7	1	161719548	161727028	0.328308	0.262252	0.0660566	0.0238186	0.108295	0.00235359	0.0156611	0.182052	0.223285	#N/A	#N/A	#N/A	#N/A	FALSE
ATF6	ENSG00000118217.5	1	161736084	161933860	0.328308	0.264901	0.0634075	0.0210922	0.105723	0.00355955	0.0206454	0.255703	0.291436	#N/A	#N/A	#N/A	#N/A	FALSE
OLFML2B	ENSG00000162745.6	1	161952982	161993644	0.327471	0.264901	0.06257	0.020266	0.104874	0.00401513	0.0222483	0.268744	0.304465	#N/A	#N/A	#N/A	#N/A	FALSE
NOS1AP	ENSG00000198929.8	1	162039564	162353321	0.327471	0.264901	0.06257	0.020266	0.104874	0.00401513	0.0222483	0.268744	0.304465	#N/A	#N/A	#N/A	#N/A	FALSE
RP11-565P22.6	ENSG00000254706.1	1	162335197	162351905	0.327471	0.264901	0.06257	0.020266	0.104874	0.00401513	0.0222483	0.268744	0.304465	#N/A	#N/A	#N/A	#N/A	FALSE
C1orf226	ENSG00000239887.3	1	162336698	162356600	0.327471	0.264901	0.06257	0.020266	0.104874	0.00401513	0.0222483	0.268744	0.304465	#N/A	#N/A	#N/A	#N/A	FALSE
C1orf111	ENSG00000171722.7	1	162342993	162346660	0.327471	0.264901	0.06257	0.020266	0.104874	0.00401513	0.0222483	0.268744	0.304465	#N/A	#N/A	#N/A	#N/A	FALSE
SH2D1B	ENSG00000198574.4	1	162365056	162381928	0.328308	0.264901	0.0634075	0.0210922	0.105723	0.00355955	0.0206454	0.246301	0.282606	#N/A	#N/A	#N/A	#N/A	FALSE
UHMK1	ENSG00000152332.11	1	162467041	162499419	0.329146	0.264901	0.0642451	0.0219186	0.106572	0.00315181	0.0188953	0.225747	0.262922	#N/A	#N/A	#N/A	#N/A	FALSE
UAP1	ENSG00000117143.9	1	162531323	162569627	0.329983	0.264901	0.0650826	0.0227449	0.10742	0.00278738	0.0173821	0.218974	0.25684	#N/A	#N/A	#N/A	#N/A	FALSE
DDR2	ENSG00000162733.12	1	162601163	162757190	0.330821	0.266225	0.0645956	0.0222086	0.106983	0.00302963	0.0184938	0.22295	0.260209	#N/A	#N/A	#N/A	#N/A	FALSE
HSD17B7	ENSG00000132196.9	1	162760492	162782607	0.329146	0.264901	0.0642451	0.0219186	0.106572	0.00315181	0.0188953	0.227877	0.264844	#N/A	#N/A	#N/A	#N/A	FALSE
C1orf110	ENSG00000185860.9	1	162794248	162838605	0.328308	0.264901	0.0634075	0.0210922	0.105723	0.00355955	0.0206454	0.257751	0.293406	#N/A	#N/A	#N/A	#N/A	FALSE
RGS4	ENSG00000117152.9	1	163038565	163046592	0.327471	0.264901	0.06257	0.020266	0.104874	0.00401513	0.0222483	0.282658	0.318045	#N/A	#N/A	#N/A	#N/A	FALSE
RGS5	ENSG00000143248.8	1	163080911	163291577	0.330821	0.264901	0.0659201	0.0235714	0.108269	0.00246207	0.0161561	0.198891	0.238953	#N/A	#N/A	#N/A	#N/A	FALSE
NUF2	ENSG00000143228.8	1	163236366	163325554	0.327471	0.264901	0.06257	0.020266	0.104874	0.00401513	0.0222483	0.25118	0.286915	#N/A	#N/A	#N/A	#N/A	FALSE
PBX1	ENSG00000185630.14	1	164524821	164868533	0.325796	0.260927	0.0648685	0.0227036	0.107033	0.00277415	0.0173392	0.213231	0.251362	#N/A	#N/A	#N/A	#N/A	FALSE
LMX1A	ENSG00000162761.10	1	165171104	165325952	0.327471	0.260927	0.0665435	0.0243559	0.108731	0.00216	0.0146131	0.183803	0.224567	#N/A	#N/A	#N/A	#N/A	FALSE
RXRG	ENSG00000143171.8	1	165370159	165414433	0.327471	0.259603	0.067868	0.0257197	0.110016	0.00174285	0.0126282	0.183803	0.224567	#N/A	#N/A	#N/A	#N/A	FALSE
LRRC52	ENSG00000162763.3	1	165513244	165533198	0.327471	0.260927	0.0665435	0.0243559	0.108731	0.00216	0.0146131	0.200878	0.240835	#N/A	#N/A	#N/A	#N/A	FALSE
MGST3	ENSG00000143198.8	1	165600098	165631033	0.326633	0.260927	0.065706	0.0235297	0.107882	0.00244939	0.0160837	0.207015	0.245551	#N/A	#N/A	#N/A	#N/A	FALSE
ALDH9A1	ENSG00000143149.8	1	165631453	165668100	0.326633	0.260927	0.065706	0.0235297	0.107882	0.00244939	0.0160837	0.207015	0.245551	#N/A	#N/A	#N/A	#N/A	FALSE
TMCO1	ENSG00000143183.12	1	165696032	165796992	0.326633	0.263576	0.063057	0.0208028	0.105311	0.00370152	0.0211705	0.261724	0.297297	#N/A	#N/A	#N/A	#N/A	FALSE
UCK2	ENSG00000143179.8	1	165796768	165880855	0.327471	0.266225	0.0612455	0.0189031	0.103588	0.00489815	0.0247888	0.254447	0.290183	#N/A	#N/A	#N/A	#N/A	FALSE
FAM78B	ENSG00000188859.5	1	166026674	166136206	0.325796	0.264901	0.060895	0.0186136	0.103176	0.00508998	0.0255815	0.252698	0.288341	#N/A	#N/A	#N/A	#N/A	FALSE
AL626787.1	ENSG00000267884.1	1	166026679	166028709	0.325796	0.264901	0.060895	0.0186136	0.103176	0.00508998	0.0255815	0.252698	0.288341	#N/A	#N/A	#N/A	#N/A	FALSE
POGK	ENSG00000143157.7	1	166808681	166825581	0.324958	0.264901	0.0600575	0.0177875	0.102327	0.00572041	0.0273897	0.296469	0.331543	#N/A	#N/A	#N/A	#N/A	FALSE
TADA1	ENSG00000152382.5	1	166825747	166845564	0.324958	0.264901	0.0600575	0.0177875	0.102327	0.00572041	0.0273897	0.296469	0.331543	#N/A	#N/A	#N/A	#N/A	FALSE
ILDR2	ENSG00000143195.8	1	166882443	166944719	0.324958	0.264901	0.0600575	0.0177875	0.102327	0.00572041	0.0273897	0.296469	0.331543	#N/A	#N/A	#N/A	#N/A	FALSE
MAEL	ENSG00000143194.8	1	166958346	166991451	0.324958	0.264901	0.0600575	0.0177875	0.102327	0.00572041	0.0273897	0.296469	0.331543	#N/A	#N/A	#N/A	#N/A	FALSE
GPA33	ENSG00000143167.7	1	167022073	167059868	0.325796	0.263576	0.0622195	0.0199767	0.104462	0.00417411	0.02296	0.246321	0.282606	#N/A	#N/A	#N/A	#N/A	FALSE
DUSP27	ENSG00000198842.5	1	167063282	167098402	0.325796	0.263576	0.0622195	0.0199767	0.104462	0.00417411	0.02296	0.246321	0.282606	#N/A	#N/A	#N/A	#N/A	FALSE
POU2F1	ENSG00000143190.17	1	167190066	167396582	0.324958	0.264901	0.0600575	0.0177875	0.102327	0.00572041	0.0273897	0.297523	0.332549	#N/A	#N/A	#N/A	#N/A	FALSE
CD247	ENSG00000198821.6	1	167399877	167487847	0.324121	0.266225	0.0578954	0.0155986	0.100192	0.00776575	0.0332134	0.307683	0.34166	#N/A	#N/A	#N/A	#N/A	FALSE
CREG1	ENSG00000143162.7	1	167498914	167523004	0.323283	0.264901	0.0583824	0.0161355	0.100629	0.00719869	0.0317743	0.295489	0.330662	#N/A	#N/A	#N/A	#N/A	FALSE
RCSD1	ENSG00000198771.6	1	167599330	167675486	0.323283	0.264901	0.0583824	0.0161355	0.100629	0.00719869	0.0317743	0.294012	0.329181	#N/A	#N/A	#N/A	#N/A	FALSE
MPZL1	ENSG00000197965.7	1	167690429	167761156	0.323283	0.264901	0.0583824	0.0161355	0.100629	0.00719869	0.0317743	0.2931	0.328246	#N/A	#N/A	#N/A	#N/A	FALSE
ADCY10	ENSG00000143199.13	1	167778625	167883453	0.322446	0.264901	0.0575449	0.0153095	0.0997803	0.00806062	0.0338989	0.302561	0.337214	#N/A	#N/A	#N/A	#N/A	FALSE
MPC2	ENSG00000143158.6	1	167885967	167906278	0.321608	0.263576	0.0580319	0.0158468	0.100217	0.00747313	0.0325045	0.290752	0.325931	#N/A	#N/A	#N/A	#N/A	FALSE
DCAF6	ENSG00000143164.11	1	167905021	168045081	0.321608	0.263576	0.0580319	0.0158468	0.100217	0.00747313	0.0325045	0.279153	0.314721	#N/A	#N/A	#N/A	#N/A	FALSE
GPR161	ENSG00000143147.10	1	168053997	168106821	0.320771	0.263576	0.0571944	0.015021	0.0993677	0.0083655	0.0341259	0.294667	0.329828	#N/A	#N/A	#N/A	#N/A	FALSE
TIPRL	ENSG00000143155.8	1	168148171	168169950	0.320771	0.263576	0.0571944	0.015021	0.0993677	0.0083655	0.0341259	0.295777	0.330942	#N/A	#N/A	#N/A	#N/A	FALSE
SFT2D2	ENSG00000213064.5	1	168195176	168222263	0.319933	0.262252	0.0576813	0.0155587	0.099804	0.00775694	0.033183	0.261386	0.297032	#N/A	#N/A	#N/A	#N/A	FALSE
TBX19	ENSG00000143178.8	1	168250278	168283664	0.319933	0.262252	0.0576813	0.0155587	0.099804	0.00775694	0.033183	0.261386	0.297032	#N/A	#N/A	#N/A	#N/A	FALSE
XCL2	ENSG00000143185.3	1	168510003	168513235	0.319933	0.260927	0.0590058	0.0169224	0.101089	0.00640815	0.029718	0.31068	0.344229	#N/A	#N/A	#N/A	#N/A	FALSE
XCL1	ENSG00000143184.4	1	168545711	168551315	0.320771	0.259603	0.0611679	0.019112	0.103224	0.00468569	0.02433	0.242297	0.27866	#N/A	#N/A	#N/A	#N/A	FALSE
DPT	ENSG00000143196.4	1	168664697	168698502	0.322446	0.262252	0.0601939	0.018036	0.102352	0.00549406	0.0268823	0.292511	0.327672	#N/A	#N/A	#N/A	#N/A	FALSE
ATP1B1	ENSG00000143153.8	1	169074935	169101960	0.321608	0.263576	0.0580319	0.0158468	0.100217	0.00747313	0.0325045	0.329223	0.36116	#N/A	#N/A	#N/A	#N/A	FALSE
NME7	ENSG00000143156.9	1	169101769	169337205	0.322446	0.264901	0.0575449	0.0153095	0.0997803	0.00806062	0.0338989	0.330396	0.362205	#N/A	#N/A	#N/A	#N/A	FALSE
BLZF1	ENSG00000117475.9	1	169337208	169365778	0.320771	0.263576	0.0571944	0.015021	0.0993677	0.0083655	0.0341259	0.311111	0.344551	#N/A	#N/A	#N/A	#N/A	FALSE
CCDC181	ENSG00000117477.8	1	169364108	169429907	0.320771	0.263576	0.0571944	0.015021	0.0993677	0.0083655	0.0341259	0.311111	0.344551	#N/A	#N/A	#N/A	#N/A	FALSE
SLC19A2	ENSG00000117479.8	1	169433147	169455241	0.320771	0.263576	0.0571944	0.015021	0.0993677	0.0083655	0.0341259	0.311111	0.344551	#N/A	#N/A	#N/A	#N/A	FALSE
F5	ENSG00000198734.6	1	169483404	169555826	0.320771	0.262252	0.0585189	0.0163844	0.100653	0.00692296	0.0310009	0.274831	0.310419	#N/A	#N/A	#N/A	#N/A	FALSE
SELP	ENSG00000174175.12	1	169558087	169599431	0.319933	0.262252	0.0576813	0.0155587	0.099804	0.00775694	0.033183	0.274831	0.310419	#N/A	#N/A	#N/A	#N/A	FALSE
C1orf112	ENSG00000000460.12	1	169631245	169823221	0.320771	0.262252	0.0585189	0.0163844	0.100653	0.00692296	0.0310009	0.25641	0.291968	#N/A	#N/A	#N/A	#N/A	FALSE
SELL	ENSG00000188404.4	1	169659808	169680839	0.319095	0.260927	0.0581683	0.0160967	0.10024	0.00718691	0.0317728	0.248222	0.284459	#N/A	#N/A	#N/A	#N/A	FALSE
SELE	ENSG00000007908.11	1	169691781	169733846	0.318258	0.260927	0.0573308	0.0152711	0.0993905	0.00805039	0.0338989	0.25539	0.291182	#N/A	#N/A	#N/A	#N/A	FALSE
METTL18	ENSG00000171806.7	1	169761670	169764107	0.319095	0.260927	0.0581683	0.0160967	0.10024	0.00718691	0.0317728	0.239522	0.276208	#N/A	#N/A	#N/A	#N/A	FALSE
SCYL3	ENSG00000000457.9	1	169818772	169863408	0.318258	0.262252	0.0560063	0.0139074	0.0981052	0.00970253	0.0375622	0.289982	0.325264	#N/A	#N/A	#N/A	#N/A	FALSE
KIFAP3	ENSG00000075945.8	1	169890467	170054349	0.318258	0.263576	0.0546818	0.012544	0.0968196	0.0116482	0.0417508	0.314394	0.347916	#N/A	#N/A	#N/A	#N/A	FALSE
METTL11B	ENSG00000203740.3	1	170115142	170136931	0.319095	0.263576	0.0555193	0.0133696	0.097669	0.0104441	0.0393348	0.304622	0.339158	#N/A	#N/A	#N/A	#N/A	FALSE
GORAB	ENSG00000120370.8	1	170501270	170522587	0.314908	0.260927	0.0539807	0.0119693	0.0959922	0.0125189	0.0438273	0.316844	0.350267	#N/A	#N/A	#N/A	#N/A	FALSE
PRRX1	ENSG00000116132.7	1	170631869	170708560	0.31742	0.259603	0.0578178	0.0158095	0.0998261	0.00745987	0.0325045	0.248234	0.284459	#N/A	#N/A	#N/A	#N/A	FALSE
MROH9	ENSG00000117501.10	1	170904612	171033906	0.319933	0.260927	0.0590058	0.0169224	0.101089	0.00640815	0.029718	0.25842	0.294128	#N/A	#N/A	#N/A	#N/A	FALSE
FMO3	ENSG00000007933.8	1	171060018	171086959	0.318258	0.260927	0.0573308	0.0152711	0.0993905	0.00805039	0.0338989	0.274085	0.309862	#N/A	#N/A	#N/A	#N/A	FALSE
FMO6P	ENSG00000117507.4	1	171106879	171130707	0.318258	0.260927	0.0573308	0.0152711	0.0993905	0.00805039	0.0338989	0.274085	0.309862	#N/A	#N/A	#N/A	#N/A	FALSE
FMO2	ENSG00000094963.9	1	171154347	171181822	0.318258	0.260927	0.0573308	0.0152711	0.0993905	0.00805039	0.0338989	0.283222	0.318639	#N/A	#N/A	#N/A	#N/A	FALSE
FMO1	ENSG00000010932.11	1	171217638	171255117	0.318258	0.262252	0.0560063	0.0139074	0.0981052	0.00970253	0.0375622	0.309298	0.342852	#N/A	#N/A	#N/A	#N/A	FALSE
FMO4	ENSG00000076258.5	1	171283347	171311223	0.318258	0.260927	0.0573308	0.0152711	0.0993905	0.00805039	0.0338989	0.278334	0.313838	#N/A	#N/A	#N/A	#N/A	FALSE
PRRC2C	ENSG00000117523.11	1	171454651	171562650	0.31742	0.262252	0.0551688	0.0130819	0.0972557	0.0108313	0.0401963	0.335645	0.366705	#N/A	#N/A	#N/A	#N/A	FALSE
MYOC	ENSG00000034971.10	1	171604557	171621823	0.316583	0.260927	0.0556558	0.0136201	0.0976915	0.0100638	0.0383077	0.321306	0.354332	#N/A	#N/A	#N/A	#N/A	FALSE
VAMP4	ENSG00000117533.10	1	171669300	171711387	0.316583	0.259603	0.0569803	0.014984	0.0989765	0.00835379	0.0341259	0.289884	0.325196	#N/A	#N/A	#N/A	#N/A	FALSE
METTL13	ENSG00000010165.15	1	171750788	171783163	0.31742	0.260927	0.0564933	0.0144456	0.098541	0.00900652	0.0359354	0.313141	0.346575	#N/A	#N/A	#N/A	#N/A	FALSE
DNM3	ENSG00000197959.9	1	171810621	172387606	0.319933	0.264901	0.0550323	0.0128321	0.0972326	0.0112335	0.0411747	0.348413	0.378153	#N/A	#N/A	#N/A	#N/A	FALSE
PIGC	ENSG00000135845.5	1	172339329	172413230	0.319095	0.263576	0.0555193	0.0133696	0.097669	0.0104441	0.0393348	0.321142	0.354197	#N/A	#N/A	#N/A	#N/A	FALSE
C1orf105	ENSG00000180999.6	1	172389828	172437971	0.318258	0.262252	0.0560063	0.0139074	0.0981052	0.00970253	0.0375622	0.303941	0.338443	#N/A	#N/A	#N/A	#N/A	FALSE
SUCO	ENSG00000094975.9	1	172501489	172580971	0.31742	0.262252	0.0551688	0.0130819	0.0972557	0.0108313	0.0401963	0.318098	0.351427	#N/A	#N/A	#N/A	#N/A	FALSE
FASLG	ENSG00000117560.6	1	172628154	172636014	0.31742	0.262252	0.0551688	0.0130819	0.0972557	0.0108313	0.0401963	0.318098	0.351427	#N/A	#N/A	#N/A	#N/A	FALSE
TNFSF18	ENSG00000120337.7	1	173009100	173020103	0.31742	0.262252	0.0551688	0.0130819	0.0972557	0.0108313	0.0401963	0.312597	0.346062	#N/A	#N/A	#N/A	#N/A	FALSE
TNFSF4	ENSG00000117586.6	1	173152873	173176452	0.31742	0.260927	0.0564933	0.0144456	0.098541	0.00900652	0.0359354	0.286681	0.321855	#N/A	#N/A	#N/A	#N/A	FALSE
PRDX6	ENSG00000117592.8	1	173446405	173457946	0.318258	0.260927	0.0573308	0.0152711	0.0993905	0.00805039	0.0338989	0.273265	0.309139	#N/A	#N/A	#N/A	#N/A	FALSE
SLC9C2	ENSG00000162753.10	1	173469603	173572233	0.318258	0.262252	0.0560063	0.0139074	0.0981052	0.00970253	0.0375622	0.303906	0.338443	#N/A	#N/A	#N/A	#N/A	FALSE
ANKRD45	ENSG00000183831.6	1	173578700	173639001	0.318258	0.262252	0.0560063	0.0139074	0.0981052	0.00970253	0.0375622	0.303906	0.338443	#N/A	#N/A	#N/A	#N/A	FALSE
KLHL20	ENSG00000076321.6	1	173684080	173755840	0.318258	0.259603	0.0586553	0.016635	0.100676	0.00665341	0.030419	0.244617	0.280839	#N/A	#N/A	#N/A	#N/A	FALSE
CENPL	ENSG00000120334.11	1	173768688	173793858	0.31742	0.258278	0.0591423	0.0171737	0.101111	0.00615451	0.0288674	0.229747	0.266511	#N/A	#N/A	#N/A	#N/A	FALSE
DARS2	ENSG00000117593.8	1	173793641	173827684	0.316583	0.258278	0.0583048	0.0163483	0.100261	0.00690708	0.0310009	0.249354	0.285513	#N/A	#N/A	#N/A	#N/A	FALSE
ZBTB37	ENSG00000185278.10	1	173837220	173872687	0.31742	0.259603	0.0578178	0.0158095	0.0998261	0.00745987	0.0325045	0.2457	0.282006	#N/A	#N/A	#N/A	#N/A	FALSE
SERPINC1	ENSG00000117601.9	1	173872947	173886516	0.31742	0.259603	0.0578178	0.0158095	0.0998261	0.00745987	0.0325045	0.2457	0.282006	#N/A	#N/A	#N/A	#N/A	FALSE
RC3H1	ENSG00000135870.7	1	173900352	173991435	0.31742	0.260927	0.0564933	0.0144456	0.098541	0.00900652	0.0359354	0.274052	0.309862	#N/A	#N/A	#N/A	#N/A	FALSE
RABGAP1L	ENSG00000152061.17	1	174128548	174964445	0.321608	0.270199	0.0514094	0.00903364	0.0937851	0.0183649	0.055939	0.409235	0.435303	#N/A	#N/A	#N/A	#N/A	FALSE
GPR52	ENSG00000203737.2	1	174417212	174418683	0.31407	0.258278	0.0557922	0.0138722	0.0977122	0.00969131	0.0375622	0.290981	0.326086	#N/A	#N/A	#N/A	#N/A	FALSE
CACYBP	ENSG00000116161.13	1	174968300	174980851	0.313233	0.266225	0.0470077	0.00486521	0.0891501	0.0303262	0.078862	0.576929	0.592013	#N/A	#N/A	#N/A	#N/A	FALSE
MRPS14	ENSG00000120333.4	1	174979925	174992561	0.313233	0.266225	0.0470077	0.00486521	0.0891501	0.0303262	0.078862	0.574422	0.590239	#N/A	#N/A	#N/A	#N/A	FALSE
TNN	ENSG00000120332.11	1	175036994	175117202	0.313233	0.266225	0.0470077	0.00486521	0.0891501	0.0303262	0.078862	0.568808	0.585286	#N/A	#N/A	#N/A	#N/A	FALSE
KIAA0040	ENSG00000235750.5	1	175126123	175162135	0.313233	0.264901	0.0483322	0.00622821	0.0904361	0.0257877	0.0706309	0.500553	0.5212	#N/A	#N/A	#N/A	#N/A	FALSE
TNR	ENSG00000116147.12	1	175284330	175712906	0.312395	0.264901	0.0474946	0.00540299	0.0895863	0.0284524	0.0754373	0.528211	0.547541	#N/A	#N/A	#N/A	#N/A	FALSE
RFWD2	ENSG00000143207.15	1	175913967	176176629	0.313233	0.258278	0.0549547	0.013047	0.0968623	0.0108228	0.0401963	0.298571	0.333502	#N/A	#N/A	#N/A	#N/A	FALSE
PAPPA2	ENSG00000116183.6	1	176432307	176814735	0.312395	0.258278	0.0541172	0.0122219	0.0960125	0.0120714	0.0428578	0.383851	0.411979	#N/A	#N/A	#N/A	#N/A	FALSE
ASTN1	ENSG00000152092.11	1	176826438	177134109	0.311558	0.258278	0.0532796	0.0113968	0.0951625	0.0134474	0.0455543	0.416293	0.441771	#N/A	#N/A	#N/A	#N/A	FALSE
BRINP2	ENSG00000198797.6	1	177140633	177251558	0.309045	0.256954	0.0520916	0.0102864	0.0938968	0.015499	0.050074	0.465551	0.489025	#N/A	#N/A	#N/A	#N/A	FALSE
SEC16B	ENSG00000120341.14	1	177893091	177953438	0.306533	0.258278	0.0482545	0.00644736	0.0900617	0.0250389	0.0692983	0.572148	0.588183	#N/A	#N/A	#N/A	#N/A	FALSE
RASAL2	ENSG00000075391.12	1	178062864	178448644	0.309045	0.259603	0.0494426	0.00755745	0.0913277	0.0218828	0.0630181	0.555091	0.5725	#N/A	#N/A	#N/A	#N/A	FALSE
TEX35	ENSG00000240021.5	1	178482212	178517734	0.306533	0.258278	0.0482545	0.00644736	0.0900617	0.0250389	0.0692983	0.575472	0.590894	#N/A	#N/A	#N/A	#N/A	FALSE
C1orf220	ENSG00000213057.4	1	178511887	178518024	0.305695	0.258278	0.047417	0.00562267	0.0892113	0.0276519	0.074056	0.601844	0.615395	#N/A	#N/A	#N/A	#N/A	FALSE
C1ORF220	ENSG00000184909.8	1	178511950	178517579	0.305695	0.258278	0.047417	0.00562267	0.0892113	0.0276519	0.074056	0.601844	0.615395	#N/A	#N/A	#N/A	#N/A	FALSE
RALGPS2	ENSG00000116191.13	1	178694300	178889238	0.30737	0.258278	0.049092	0.00727211	0.090912	0.0226447	0.0645816	0.541349	0.560009	#N/A	#N/A	#N/A	#N/A	FALSE
ANGPTL1	ENSG00000116194.8	1	178818840	178840187	0.306533	0.259603	0.04693	0.00508299	0.088777	0.0295005	0.0772655	0.607335	0.62064	#N/A	#N/A	#N/A	#N/A	FALSE
FAM20B	ENSG00000116199.7	1	178994939	179045697	0.30737	0.260927	0.046443	0.00454365	0.0883424	0.0314492	0.080753	0.619556	0.631774	#N/A	#N/A	#N/A	#N/A	FALSE
TOR3A	ENSG00000186283.9	1	179050512	179067158	0.30737	0.260927	0.046443	0.00454365	0.0883424	0.0314492	0.080753	0.619556	0.631774	#N/A	#N/A	#N/A	#N/A	FALSE
ABL2	ENSG00000143322.15	1	179068462	179198819	0.308208	0.260927	0.0472806	0.00536848	0.0891926	0.0285305	0.0755757	0.604795	0.618265	#N/A	#N/A	#N/A	#N/A	FALSE
SOAT1	ENSG00000057252.8	1	179262925	179327815	0.308208	0.262252	0.045956	0.00400465	0.0879075	0.0335017	0.0842857	0.684754	0.691197	#N/A	#N/A	#N/A	#N/A	FALSE
AXDND1	ENSG00000162779.16	1	179334855	179523870	0.30737	0.263576	0.043794	0.00181621	0.0857718	0.0430124	0.0984139	0.713007	0.717942	#N/A	#N/A	#N/A	#N/A	FALSE
AL160286.1	ENSG00000269064.1	1	179443716	179457805	0.30737	0.262252	0.0451185	0.0031798	0.0870573	0.0368492	0.0896537	0.663662	0.672062	#N/A	#N/A	#N/A	#N/A	FALSE
NPHS2	ENSG00000116218.8	1	179519674	179545087	0.306533	0.262252	0.044281	0.00235501	0.086207	0.0404811	0.0952583	0.699297	0.704799	#N/A	#N/A	#N/A	#N/A	FALSE
TDRD5	ENSG00000162782.11	1	179560748	179660407	0.306533	0.263576	0.0429565	0.000991412	0.0849216	0.0471502	0.10445	#N/A	#N/A	#N/A	#N/A	#N/A	#N/A	FALSE
FAM163A	ENSG00000143340.6	1	179712298	179785333	0.308208	0.263576	0.0446315	0.00264107	0.086622	0.0391893	0.0933032	0.733272	0.736632	#N/A	#N/A	#N/A	#N/A	FALSE
TOR1AIP2	ENSG00000169905.8	1	179809102	179846938	0.308208	0.263576	0.0446315	0.00264107	0.086622	0.0391893	0.0933032	0.733272	0.736632	#N/A	#N/A	#N/A	#N/A	FALSE
IFRG15	ENSG00000258664.1	1	179833916	179834311	0.308208	0.263576	0.0446315	0.00264107	0.086622	0.0391893	0.0933032	0.733272	0.736632	#N/A	#N/A	#N/A	#N/A	FALSE
TOR1AIP1	ENSG00000143337.14	1	179851177	179894135	0.308208	0.263576	0.0446315	0.00264107	0.086622	0.0391893	0.0933032	0.733272	0.736632	#N/A	#N/A	#N/A	#N/A	FALSE
CEP350	ENSG00000135837.11	1	179923873	180084015	0.31072	0.263576	0.0471441	0.005116	0.0891722	0.029422	0.0771207	0.619999	0.632152	#N/A	#N/A	#N/A	#N/A	FALSE
QSOX1	ENSG00000116260.12	1	180123969	180173165	0.308208	0.262252	0.045956	0.00400465	0.0879075	0.0335017	0.0842857	0.68952	0.695516	#N/A	#N/A	#N/A	#N/A	FALSE
LHX4	ENSG00000121454.4	1	180199421	180249380	0.309045	0.262252	0.0467936	0.00482955	0.0887576	0.0304207	0.0789416	0.634108	0.645461	#N/A	#N/A	#N/A	#N/A	FALSE
ACBD6	ENSG00000135847.5	1	180244515	180472089	0.309045	0.260927	0.0481181	0.00619338	0.0900428	0.0258507	0.0707335	0.588185	0.602649	#N/A	#N/A	#N/A	#N/A	FALSE
XPR1	ENSG00000143324.9	1	180601140	180859387	0.30737	0.262252	0.0451185	0.0031798	0.0870573	0.0368492	0.0896537	0.644039	0.654874	#N/A	#N/A	#N/A	#N/A	FALSE
KIAA1614	ENSG00000135835.6	1	180882290	180920750	0.30737	0.262252	0.0451185	0.0031798	0.0870573	0.0368492	0.0896537	0.647011	0.657662	#N/A	#N/A	#N/A	#N/A	FALSE
AL162431.1	ENSG00000234237.2	1	180941695	180949868	0.306533	0.262252	0.044281	0.00235501	0.086207	0.0404811	0.0952583	0.685433	0.691719	#N/A	#N/A	#N/A	#N/A	FALSE
STX6	ENSG00000135823.9	1	180941861	180992047	0.306533	0.262252	0.044281	0.00235501	0.086207	0.0404811	0.0952583	0.685433	0.691719	#N/A	#N/A	#N/A	#N/A	FALSE
MR1	ENSG00000153029.10	1	181003067	181031074	0.305695	0.262252	0.0434435	0.00153029	0.0853567	0.044416	0.100373	#N/A	#N/A	#N/A	#N/A	#N/A	#N/A	FALSE
IER5	ENSG00000162783.8	1	181057638	181059977	0.305695	0.262252	0.0434435	0.00153029	0.0853567	0.044416	0.100373	#N/A	#N/A	#N/A	#N/A	#N/A	#N/A	FALSE
CACNA1E	ENSG00000198216.6	1	181382238	181777219	0.308208	0.262252	0.045956	0.00400465	0.0879075	0.0335017	0.0842857	0.642283	0.653166	#N/A	#N/A	#N/A	#N/A	FALSE
ZNF648	ENSG00000179930.5	1	182023705	182030847	0.305695	0.260927	0.044768	0.00289416	0.0866418	0.0380711	0.0916973	0.692706	0.698648	#N/A	#N/A	#N/A	#N/A	FALSE
GLUL	ENSG00000135821.12	1	182350839	182361341	0.304858	0.256954	0.047904	0.00616269	0.0896453	0.0258995	0.0707872	0.559336	0.576463	#N/A	#N/A	#N/A	#N/A	FALSE
TEDDM1	ENSG00000203730.2	1	182367252	182369751	0.304858	0.256954	0.047904	0.00616269	0.0896453	0.0258995	0.0707872	0.559336	0.576463	#N/A	#N/A	#N/A	#N/A	FALSE
RGSL1	ENSG00000121446.13	1	182419256	182529734	0.30402	0.259603	0.0444175	0.00260906	0.0862258	0.0393286	0.0936235	0.687318	0.693458	#N/A	#N/A	#N/A	#N/A	FALSE
RNASEL	ENSG00000135828.7	1	182542769	182558391	0.303183	0.260927	0.0422554	0.000420365	0.0840905	0.050239	0.108935	#N/A	#N/A	#N/A	#N/A	#N/A	#N/A	FALSE
RGS16	ENSG00000143333.6	1	182567758	182573543	0.303183	0.260927	0.0422554	0.000420365	0.0840905	0.050239	0.108935	#N/A	#N/A	#N/A	#N/A	#N/A	#N/A	FALSE
RGS8	ENSG00000135824.8	1	182615239	182653711	0.30402	0.260927	0.0430929	0.0012449	0.084941	0.0458596	0.10242	#N/A	#N/A	#N/A	#N/A	#N/A	#N/A	FALSE
NPL	ENSG00000135838.9	1	182758428	182799519	0.303183	0.259603	0.0435799	0.00178453	0.0853753	0.0431775	0.0987335	0.695575	0.701212	#N/A	#N/A	#N/A	#N/A	FALSE
DHX9	ENSG00000135829.12	1	182808504	182856886	0.303183	0.259603	0.0435799	0.00178453	0.0853753	0.0431775	0.0987335	0.695575	0.701212	#N/A	#N/A	#N/A	#N/A	FALSE
SHCBP1L	ENSG00000157060.10	1	182869000	182922660	0.303183	0.259603	0.0435799	0.00178453	0.0853753	0.0431775	0.0987335	0.695575	0.701212	#N/A	#N/A	#N/A	#N/A	FALSE
LAMC1	ENSG00000135862.5	1	182992595	183114727	0.302345	0.259603	0.0427424	0.000960065	0.0845248	0.0473442	0.104784	#N/A	#N/A	#N/A	#N/A	#N/A	#N/A	FALSE
LAMC2	ENSG00000058085.10	1	183155373	183214035	0.302345	0.260927	0.0414179	-0.000404113	0.0832399	0.0549685	0.115739	#N/A	#N/A	#N/A	#N/A	#N/A	#N/A	FALSE
NMNAT2	ENSG00000157064.6	1	183217372	183387737	0.303183	0.259603	0.0435799	0.00178453	0.0853753	0.0431775	0.0987335	0.707298	0.712361	#N/A	#N/A	#N/A	#N/A	FALSE
SMG7	ENSG00000116698.16	1	183441351	183567381	0.301508	0.258278	0.0432294	0.00150011	0.0849587	0.0445839	0.100565	#N/A	#N/A	#N/A	#N/A	#N/A	#N/A	FALSE
NCF2	ENSG00000116701.10	1	183524698	183560011	0.301508	0.258278	0.0432294	0.00150011	0.0849587	0.0445839	0.100565	#N/A	#N/A	#N/A	#N/A	#N/A	#N/A	FALSE
ARPC5	ENSG00000162704.11	1	183592401	183604892	0.302345	0.256954	0.0453914	0.0036892	0.0870936	0.0347217	0.0863819	0.596974	0.610998	#N/A	#N/A	#N/A	#N/A	FALSE
RGL1	ENSG00000143344.11	1	183605220	183897665	0.303183	0.255629	0.0475534	0.00587858	0.0892283	0.0267862	0.0723358	0.575912	0.591156	#N/A	#N/A	#N/A	#N/A	FALSE
APOBEC4	ENSG00000173627.6	1	183615541	183622451	0.302345	0.255629	0.0467159	0.00505415	0.0883777	0.0295636	0.077363	0.551204	0.568764	#N/A	#N/A	#N/A	#N/A	FALSE
COLGALT2	ENSG00000198756.6	1	183898796	184006863	0.302345	0.254305	0.0480404	0.00641937	0.0896615	0.0250739	0.0692983	0.551204	0.568764	#N/A	#N/A	#N/A	#N/A	FALSE
TSEN15	ENSG00000198860.7	1	184020811	184043346	0.302345	0.254305	0.0480404	0.00641937	0.0896615	0.0250739	0.0692983	0.551204	0.568764	#N/A	#N/A	#N/A	#N/A	FALSE
C1orf21	ENSG00000116667.8	1	184356192	184598154	0.30402	0.254305	0.0497155	0.00806825	0.0913627	0.0204684	0.0602306	0.520159	0.539976	#N/A	#N/A	#N/A	#N/A	FALSE
EDEM3	ENSG00000116406.14	1	184659365	184724047	0.303183	0.25298	0.0502024	0.00860924	0.0917956	0.0191086	0.0574772	0.528683	0.547963	#N/A	#N/A	#N/A	#N/A	FALSE
FAM129A	ENSG00000135842.12	1	184759858	184943682	0.301508	0.251656	0.0498519	0.00832626	0.0913776	0.0197789	0.058734	0.497644	0.518611	#N/A	#N/A	#N/A	#N/A	FALSE
RNF2	ENSG00000121481.6	1	185014496	185071740	0.298995	0.251656	0.0473393	0.00585364	0.0888251	0.0268196	0.0724101	0.584732	0.599469	#N/A	#N/A	#N/A	#N/A	FALSE
TRMT1L	ENSG00000121486.7	1	185087220	185126204	0.29732	0.250331	0.0469888	0.00557161	0.088406	0.0277323	0.0741317	0.656822	0.666214	#N/A	#N/A	#N/A	#N/A	FALSE
SWT1	ENSG00000116668.8	1	185126212	185260897	0.298157	0.251656	0.0465018	0.00502955	0.0879741	0.0296106	0.0774547	0.657154	0.666393	#N/A	#N/A	#N/A	#N/A	FALSE
IVNS1ABP	ENSG00000116679.11	1	185265520	185286461	0.298157	0.250331	0.0478263	0.00639562	0.089257	0.0250943	0.0692983	0.614082	0.626491	#N/A	#N/A	#N/A	#N/A	FALSE
HMCN1	ENSG00000143341.7	1	185703683	186160085	0.302345	0.249007	0.0533384	0.0118829	0.094794	0.012472	0.0437658	0.502219	0.522744	#N/A	#N/A	#N/A	#N/A	FALSE
PRG4	ENSG00000116690.7	1	186265405	186283694	0.302345	0.249007	0.0533384	0.0118829	0.094794	0.012472	0.0437658	0.456985	0.48091	#N/A	#N/A	#N/A	#N/A	FALSE
TPR	ENSG00000047410.9	1	186280784	186344825	0.302345	0.249007	0.0533384	0.0118829	0.094794	0.012472	0.0437658	0.469851	0.493059	#N/A	#N/A	#N/A	#N/A	FALSE
C1orf27	ENSG00000157181.10	1	186344890	186390510	0.303183	0.249007	0.054176	0.0127072	0.0956447	0.0111762	0.0411276	0.448557	0.473259	#N/A	#N/A	#N/A	#N/A	FALSE
AL596220.1	ENSG00000268662.1	1	186364123	186365908	0.301508	0.249007	0.0525009	0.0110586	0.0939433	0.0139006	0.0466073	0.486325	0.50842	#N/A	#N/A	#N/A	#N/A	FALSE
OCLM	ENSG00000262180.1	1	186369704	186370587	0.301508	0.249007	0.0525009	0.0110586	0.0939433	0.0139006	0.0466073	0.486325	0.50842	#N/A	#N/A	#N/A	#N/A	FALSE
PDC	ENSG00000116703.12	1	186412698	186430254	0.303183	0.249007	0.054176	0.0127072	0.0956447	0.0111762	0.0411276	0.447786	0.472504	#N/A	#N/A	#N/A	#N/A	FALSE
PTGS2	ENSG00000073756.7	1	186640923	186649559	0.299832	0.249007	0.0508259	0.00941013	0.0922416	0.0172028	0.0536643	0.54794	0.566214	#N/A	#N/A	#N/A	#N/A	FALSE
PLA2G4A	ENSG00000116711.8	1	186798085	186958113	0.30067	0.247682	0.0529879	0.0116009	0.0943749	0.0129229	0.0446836	0.476829	0.499527	#N/A	#N/A	#N/A	#N/A	FALSE
BRINP3	ENSG00000162670.8	1	190066792	190446759	0.294807	0.251656	0.0431517	0.00173381	0.0845697	0.0434493	0.0988491	0.687687	0.693749	#N/A	#N/A	#N/A	#N/A	FALSE
RGS18	ENSG00000150681.5	1	192127587	192154945	0.292295	0.249007	0.0432882	0.00199525	0.0845811	0.0421823	0.0972513	0.702217	0.707659	#N/A	#N/A	#N/A	#N/A	FALSE
RGS21	ENSG00000253148.1	1	192286122	192336415	0.293132	0.250331	0.0428012	0.00145246	0.0841499	0.0448597	0.100891	#N/A	#N/A	#N/A	#N/A	#N/A	#N/A	FALSE
RGS1	ENSG00000090104.7	1	192544857	192549161	0.29062	0.250331	0.0402886	-0.0010183	0.0815956	0.0589696	0.121878	#N/A	#N/A	#N/A	#N/A	#N/A	#N/A	FALSE
RGS13	ENSG00000127074.10	1	192605275	192629390	0.29062	0.250331	0.0402886	-0.0010183	0.0815956	0.0589696	0.121878	#N/A	#N/A	#N/A	#N/A	#N/A	#N/A	FALSE
RGS2	ENSG00000116741.6	1	192778169	192781403	0.288107	0.250331	0.0377761	-0.00348851	0.0790407	0.0766452	0.145204	#N/A	#N/A	#N/A	#N/A	#N/A	#N/A	FALSE
UCHL5	ENSG00000116750.9	1	192981380	193029237	0.288945	0.249007	0.0399381	-0.00129868	0.0811749	0.0608193	0.124431	#N/A	#N/A	#N/A	#N/A	#N/A	#N/A	FALSE
TROVE2	ENSG00000116747.8	1	193028552	193060907	0.289782	0.247682	0.0421001	0.000891458	0.0833088	0.0478023	0.10533	#N/A	#N/A	#N/A	#N/A	#N/A	#N/A	FALSE
GLRX2	ENSG00000023572.4	1	193065598	193075244	0.289782	0.247682	0.0421001	0.000891458	0.0833088	0.0478023	0.10533	#N/A	#N/A	#N/A	#N/A	#N/A	#N/A	FALSE
CDC73	ENSG00000134371.9	1	193091147	193223031	0.29062	0.245033	0.0455867	0.00444915	0.0867242	0.031666	0.0810366	0.527319	0.546814	#N/A	#N/A	#N/A	#N/A	FALSE
B3GALT2	ENSG00000162630.5	1	193148175	193155784	0.29062	0.245033	0.0455867	0.00444915	0.0867242	0.031666	0.0810366	0.527319	0.546814	#N/A	#N/A	#N/A	#N/A	FALSE
KCNT2	ENSG00000162687.12	1	196194909	196578355	0.29062	0.245033	0.0455867	0.00444915	0.0867242	0.031666	0.0810366	0.653754	0.663651	#N/A	#N/A	#N/A	#N/A	FALSE
CFH	ENSG00000000971.11	1	196621008	196716634	0.292295	0.246358	0.0459372	0.00472891	0.0871455	0.0306387	0.0792791	0.663684	0.672062	#N/A	#N/A	#N/A	#N/A	FALSE
CFHR3	ENSG00000116785.9	1	196743925	196763203	0.291457	0.243709	0.0477487	0.00664014	0.0888572	0.0242606	0.0677177	0.575934	0.591156	#N/A	#N/A	#N/A	#N/A	FALSE
CFHR1	ENSG00000244414.2	1	196788887	196801319	0.291457	0.245033	0.0464242	0.00527262	0.0875757	0.0286877	0.0757339	0.634181	0.645461	#N/A	#N/A	#N/A	#N/A	FALSE
CFHR2	ENSG00000080910.7	1	196788898	196928356	0.291457	0.247682	0.0437752	0.00253839	0.0850119	0.0396343	0.0938439	0.747116	0.749824	#N/A	#N/A	#N/A	#N/A	FALSE
CFHR4	ENSG00000134365.8	1	196819371	196888102	0.291457	0.246358	0.0450997	0.00390537	0.086294	0.0337868	0.0848435	0.69713	0.702697	#N/A	#N/A	#N/A	#N/A	FALSE
CFHR5	ENSG00000134389.8	1	196946667	196978804	0.291457	0.247682	0.0437752	0.00253839	0.0850119	0.0396343	0.0938439	0.747116	0.749824	#N/A	#N/A	#N/A	#N/A	FALSE
F13B	ENSG00000143278.3	1	197008321	197036397	0.289782	0.247682	0.0421001	0.000891458	0.0833088	0.0478023	0.10533	#N/A	#N/A	#N/A	#N/A	#N/A	#N/A	FALSE
ASPM	ENSG00000066279.12	1	197053258	197115824	0.289782	0.249007	0.0407756	-0.000475287	0.0820265	0.0556076	0.116692	#N/A	#N/A	#N/A	#N/A	#N/A	#N/A	FALSE
ZBTB41	ENSG00000177888.7	1	197122810	197169672	0.288945	0.247682	0.0412626	6.80833e-05	0.0824571	0.052398	0.111792	#N/A	#N/A	#N/A	#N/A	#N/A	#N/A	FALSE
CRB1	ENSG00000134376.10	1	197170592	197447585	0.29062	0.246358	0.0442621	0.00308189	0.0854424	0.0372114	0.0903349	0.739393	0.742247	#N/A	#N/A	#N/A	#N/A	FALSE
DENND1B	ENSG00000213047.7	1	197473878	197744826	0.291457	0.246358	0.0450997	0.00390537	0.086294	0.0337868	0.0848435	0.683441	0.690277	#N/A	#N/A	#N/A	#N/A	FALSE
C1orf53	ENSG00000203724.6	1	197871777	197876497	0.288945	0.245033	0.0439116	0.0028024	0.0850208	0.0384362	0.092283	0.708076	0.71306	#N/A	#N/A	#N/A	#N/A	FALSE
LHX9	ENSG00000143355.11	1	197881037	197904608	0.289782	0.245033	0.0447491	0.00362575	0.0858725	0.0349093	0.0866048	0.703704	0.70899	#N/A	#N/A	#N/A	#N/A	FALSE
NEK7	ENSG00000151414.10	1	198126093	198291550	0.289782	0.246358	0.0434246	0.00225847	0.0845908	0.0409313	0.0956991	0.719268	0.723652	#N/A	#N/A	#N/A	#N/A	FALSE
ATP6V1G3	ENSG00000151418.7	1	198492352	198510075	0.289782	0.243709	0.0460736	0.0049933	0.087154	0.0296547	0.0775075	0.575437	0.590894	#N/A	#N/A	#N/A	#N/A	FALSE
PTPRC	ENSG00000081237.14	1	198607801	198726545	0.288945	0.243709	0.0452361	0.00416997	0.0863023	0.0327239	0.082995	0.632937	0.644501	#N/A	#N/A	#N/A	#N/A	FALSE
NR5A2	ENSG00000116833.9	1	199996730	200146552	0.288107	0.246358	0.0417496	0.000611812	0.0828874	0.0493363	0.107551	#N/A	#N/A	#N/A	#N/A	#N/A	#N/A	FALSE
ZNF281	ENSG00000162702.7	1	200374068	200379184	0.288945	0.246358	0.0425871	0.00143511	0.0837391	0.0449662	0.100891	#N/A	#N/A	#N/A	#N/A	#N/A	#N/A	FALSE
KIF14	ENSG00000118193.7	1	200520628	200589862	0.288945	0.245033	0.0439116	0.0028024	0.0850208	0.0384362	0.092283	0.655445	0.664974	#N/A	#N/A	#N/A	#N/A	FALSE
DDX59	ENSG00000118197.9	1	200593024	200639097	0.288945	0.245033	0.0439116	0.0028024	0.0850208	0.0384362	0.092283	0.655445	0.664974	#N/A	#N/A	#N/A	#N/A	FALSE
CAMSAP2	ENSG00000118200.10	1	200708686	200829832	0.29062	0.246358	0.0442621	0.00308189	0.0854424	0.0372114	0.0903349	0.635181	0.646249	#N/A	#N/A	#N/A	#N/A	FALSE
GPR25	ENSG00000170128.2	1	200842083	200843306	0.29062	0.246358	0.0442621	0.00308189	0.0854424	0.0372114	0.0903349	0.635181	0.646249	#N/A	#N/A	#N/A	#N/A	FALSE
C1orf106	ENSG00000163362.6	1	200860176	200884863	0.29062	0.246358	0.0442621	0.00308189	0.0854424	0.0372114	0.0903349	0.635181	0.646249	#N/A	#N/A	#N/A	#N/A	FALSE
KIF21B	ENSG00000116852.10	1	200938520	200992828	0.291457	0.243709	0.0477487	0.00664014	0.0888572	0.0242606	0.0677177	0.52408	0.543784	#N/A	#N/A	#N/A	#N/A	FALSE
CACNA1S	ENSG00000081248.6	1	201008642	201081694	0.292295	0.243709	0.0485862	0.00746365	0.0897087	0.0219018	0.063054	0.49229	0.513717	#N/A	#N/A	#N/A	#N/A	FALSE
ASCL5	ENSG00000232237.2	1	201083081	201096312	0.292295	0.243709	0.0485862	0.00746365	0.0897087	0.0219018	0.063054	0.49229	0.513717	#N/A	#N/A	#N/A	#N/A	FALSE
TMEM9	ENSG00000116857.12	1	201103900	201140702	0.293132	0.243709	0.0494237	0.00828723	0.0905602	0.0197473	0.0586951	0.461832	0.485416	#N/A	#N/A	#N/A	#N/A	FALSE
IGFN1	ENSG00000163395.12	1	201159953	201198080	0.293132	0.243709	0.0494237	0.00828723	0.0905602	0.0197473	0.0586951	0.461832	0.485416	#N/A	#N/A	#N/A	#N/A	FALSE
PKP1	ENSG00000081277.7	1	201252580	201302121	0.293132	0.242384	0.0507482	0.00965498	0.0918415	0.0165578	0.0525083	0.405103	0.432086	#N/A	#N/A	#N/A	#N/A	FALSE
TNNT2	ENSG00000118194.14	1	201328136	201346890	0.29397	0.242384	0.0515857	0.0104786	0.0926929	0.0148766	0.0487688	0.382147	0.410663	#N/A	#N/A	#N/A	#N/A	FALSE
LAD1	ENSG00000159166.9	1	201342372	201368736	0.29397	0.243709	0.0502612	0.00911086	0.0914116	0.0177823	0.0548679	0.424223	0.449575	#N/A	#N/A	#N/A	#N/A	FALSE
TNNI1	ENSG00000159173.14	1	201373625	201398994	0.293132	0.243709	0.0494237	0.00828723	0.0905602	0.0197473	0.0586951	0.437695	0.462596	#N/A	#N/A	#N/A	#N/A	FALSE
PHLDA3	ENSG00000174307.5	1	201434620	201438365	0.291457	0.243709	0.0477487	0.00664014	0.0888572	0.0242606	0.0677177	0.494422	0.515692	#N/A	#N/A	#N/A	#N/A	FALSE
CSRP1	ENSG00000159176.9	1	201452658	201478584	0.29062	0.243709	0.0469112	0.00581669	0.0880056	0.0268394	0.0724391	0.512613	0.53311	#N/A	#N/A	#N/A	#N/A	FALSE
AC096677.1	ENSG00000269690.1	1	201592013	201592738	0.289782	0.243709	0.0460736	0.0049933	0.087154	0.0296547	0.0775075	0.562759	0.57975	#N/A	#N/A	#N/A	#N/A	FALSE
NAV1	ENSG00000134369.11	1	201592411	201796102	0.291457	0.245033	0.0464242	0.00527262	0.0875757	0.0286877	0.0757339	0.536101	0.55525	#N/A	#N/A	#N/A	#N/A	FALSE
IPO9	ENSG00000198700.5	1	201798269	201853422	0.29062	0.245033	0.0455867	0.00444915	0.0867242	0.031666	0.0810366	0.577687	0.592529	#N/A	#N/A	#N/A	#N/A	FALSE
SHISA4	ENSG00000198892.6	1	201857808	201861434	0.29062	0.245033	0.0455867	0.00444915	0.0867242	0.031666	0.0810366	0.577687	0.592529	#N/A	#N/A	#N/A	#N/A	FALSE
LMOD1	ENSG00000163431.11	1	201865580	201915715	0.29062	0.245033	0.0455867	0.00444915	0.0867242	0.031666	0.0810366	0.577687	0.592529	#N/A	#N/A	#N/A	#N/A	FALSE
TIMM17A	ENSG00000134375.6	1	201924619	201939789	0.288945	0.245033	0.0439116	0.0028024	0.0850208	0.0384362	0.092283	0.631598	0.643366	#N/A	#N/A	#N/A	#N/A	FALSE
RNPEP	ENSG00000176393.6	1	201951500	201975275	0.29062	0.245033	0.0455867	0.00444915	0.0867242	0.031666	0.0810366	0.576977	0.592013	#N/A	#N/A	#N/A	#N/A	FALSE
ELF3	ENSG00000163435.11	1	201977073	201986316	0.29062	0.245033	0.0455867	0.00444915	0.0867242	0.031666	0.0810366	0.576977	0.592013	#N/A	#N/A	#N/A	#N/A	FALSE
GPR37L1	ENSG00000170075.8	1	202091986	202102720	0.289782	0.249007	0.0407756	-0.000475287	0.0820265	0.0556076	0.116692	#N/A	#N/A	#N/A	#N/A	#N/A	#N/A	FALSE
ARL8A	ENSG00000143862.3	1	202102532	202113869	0.289782	0.249007	0.0407756	-0.000475287	0.0820265	0.0556076	0.116692	#N/A	#N/A	#N/A	#N/A	#N/A	#N/A	FALSE
PTPN7	ENSG00000143851.11	1	202116141	202130716	0.29062	0.249007	0.0416131	0.000348163	0.0828781	0.0507785	0.10964	#N/A	#N/A	#N/A	#N/A	#N/A	#N/A	FALSE
LGR6	ENSG00000133067.13	1	202163029	202288909	0.29062	0.249007	0.0416131	0.000348163	0.0828781	0.0507785	0.10964	#N/A	#N/A	#N/A	#N/A	#N/A	#N/A	FALSE
UBE2T	ENSG00000077152.5	1	202300785	202311108	0.288945	0.246358	0.0425871	0.00143511	0.0837391	0.0449662	0.100891	#N/A	#N/A	#N/A	#N/A	#N/A	#N/A	FALSE
PPP1R12B	ENSG00000077157.16	1	202317827	202561834	0.289782	0.246358	0.0434246	0.00225847	0.0845908	0.0409313	0.0956991	0.662514	0.671036	#N/A	#N/A	#N/A	#N/A	FALSE
SYT2	ENSG00000143858.7	1	202559724	202679545	0.288107	0.246358	0.0417496	0.000611812	0.0828874	0.0493363	0.107551	#N/A	#N/A	#N/A	#N/A	#N/A	#N/A	FALSE
KDM5B	ENSG00000117139.12	1	202696526	202778598	0.288945	0.246358	0.0425871	0.00143511	0.0837391	0.0449662	0.100891	#N/A	#N/A	#N/A	#N/A	#N/A	#N/A	FALSE
RP11-480I12.4	ENSG00000184774.6	1	202789394	202796353	0.288945	0.246358	0.0425871	0.00143511	0.0837391	0.0449662	0.100891	#N/A	#N/A	#N/A	#N/A	#N/A	#N/A	FALSE
RABIF	ENSG00000183155.4	1	202848085	202858263	0.288945	0.245033	0.0439116	0.0028024	0.0850208	0.0384362	0.092283	0.665637	0.673563	#N/A	#N/A	#N/A	#N/A	FALSE
KLHL12	ENSG00000117153.11	1	202860228	202897764	0.288945	0.245033	0.0439116	0.0028024	0.0850208	0.0384362	0.092283	0.665637	0.673563	#N/A	#N/A	#N/A	#N/A	FALSE
ADIPOR1	ENSG00000159346.8	1	202909951	202927700	0.288945	0.246358	0.0425871	0.00143511	0.0837391	0.0449662	0.100891	#N/A	#N/A	#N/A	#N/A	#N/A	#N/A	FALSE
CYB5R1	ENSG00000159348.8	1	202930997	202936408	0.288945	0.246358	0.0425871	0.00143511	0.0837391	0.0449662	0.100891	#N/A	#N/A	#N/A	#N/A	#N/A	#N/A	FALSE
TMEM183A	ENSG00000163444.7	1	202976514	202993976	0.289782	0.247682	0.0421001	0.000891458	0.0833088	0.0478023	0.10533	#N/A	#N/A	#N/A	#N/A	#N/A	#N/A	FALSE
PPFIA4	ENSG00000143847.11	1	202995626	203047868	0.29062	0.247682	0.0429376	0.00171489	0.0841604	0.0435546	0.0988743	0.718424	0.722888	#N/A	#N/A	#N/A	#N/A	FALSE
MYOG	ENSG00000122180.4	1	203052260	203055164	0.289782	0.247682	0.0421001	0.000891458	0.0833088	0.0478023	0.10533	#N/A	#N/A	#N/A	#N/A	#N/A	#N/A	FALSE
ADORA1	ENSG00000163485.11	1	203059782	203136533	0.29062	0.247682	0.0429376	0.00171489	0.0841604	0.0435546	0.0988743	0.720554	0.724691	#N/A	#N/A	#N/A	#N/A	FALSE
MYBPH	ENSG00000133055.4	1	203136939	203144941	0.29062	0.247682	0.0429376	0.00171489	0.0841604	0.0435546	0.0988743	0.720554	0.724691	#N/A	#N/A	#N/A	#N/A	FALSE
CHI3L1	ENSG00000133048.8	1	203148059	203155877	0.29062	0.247682	0.0429376	0.00171489	0.0841604	0.0435546	0.0988743	0.720554	0.724691	#N/A	#N/A	#N/A	#N/A	FALSE
CHIT1	ENSG00000133063.11	1	203181955	203242769	0.29397	0.247682	0.0462877	0.00500925	0.0875662	0.0296411	0.0775075	0.634101	0.645461	#N/A	#N/A	#N/A	#N/A	FALSE
BTG2	ENSG00000159388.5	1	203274619	203278730	0.292295	0.247682	0.0446127	0.00336195	0.0858634	0.0360213	0.088455	0.684738	0.691197	#N/A	#N/A	#N/A	#N/A	FALSE
FMOD	ENSG00000122176.10	1	203309756	203320617	0.293132	0.247682	0.0454502	0.00418557	0.0867149	0.0326965	0.082995	0.657541	0.666707	#N/A	#N/A	#N/A	#N/A	FALSE
PRELP	ENSG00000188783.5	1	203444956	203460480	0.29062	0.247682	0.0429376	0.00171489	0.0841604	0.0435546	0.0988743	0.722887	0.726953	#N/A	#N/A	#N/A	#N/A	FALSE
OPTC	ENSG00000188770.5	1	203463271	203477992	0.289782	0.247682	0.0421001	0.000891458	0.0833088	0.0478023	0.10533	#N/A	#N/A	#N/A	#N/A	#N/A	#N/A	FALSE
ATP2B4	ENSG00000058668.10	1	203595689	203713209	0.289782	0.249007	0.0407756	-0.000475287	0.0820265	0.0556076	0.116692	#N/A	#N/A	#N/A	#N/A	#N/A	#N/A	FALSE
LAX1	ENSG00000122188.8	1	203734304	203745361	0.289782	0.247682	0.0421001	0.000891458	0.0833088	0.0478023	0.10533	#N/A	#N/A	#N/A	#N/A	#N/A	#N/A	FALSE
ZC3H11A	ENSG00000058673.11	1	203764782	203823252	0.289782	0.247682	0.0421001	0.000891458	0.0833088	0.0478023	0.10533	#N/A	#N/A	#N/A	#N/A	#N/A	#N/A	FALSE
ZBED6	ENSG00000257315.1	1	203765437	203769686	0.289782	0.247682	0.0421001	0.000891458	0.0833088	0.0478023	0.10533	#N/A	#N/A	#N/A	#N/A	#N/A	#N/A	FALSE
SNRPE	ENSG00000182004.8	1	203830731	203839678	0.289782	0.247682	0.0421001	0.000891458	0.0833088	0.0478023	0.10533	#N/A	#N/A	#N/A	#N/A	#N/A	#N/A	FALSE
SOX13	ENSG00000143842.10	1	204042243	204096863	0.291457	0.247682	0.0437752	0.00253839	0.0850119	0.0396343	0.0938439	0.611585	0.62424	#N/A	#N/A	#N/A	#N/A	FALSE
ETNK2	ENSG00000143845.10	1	204100190	204121307	0.291457	0.247682	0.0437752	0.00253839	0.0850119	0.0396343	0.0938439	0.611585	0.62424	#N/A	#N/A	#N/A	#N/A	FALSE
REN	ENSG00000143839.12	1	204123944	204135465	0.291457	0.247682	0.0437752	0.00253839	0.0850119	0.0396343	0.0938439	0.611585	0.62424	#N/A	#N/A	#N/A	#N/A	FALSE
KISS1	ENSG00000170498.7	1	204159469	204165614	0.29062	0.247682	0.0429376	0.00171489	0.0841604	0.0435546	0.0988743	0.611585	0.62424	#N/A	#N/A	#N/A	#N/A	FALSE
GOLT1A	ENSG00000174567.7	1	204167288	204183220	0.29062	0.247682	0.0429376	0.00171489	0.0841604	0.0435546	0.0988743	0.611585	0.62424	#N/A	#N/A	#N/A	#N/A	FALSE
PLEKHA6	ENSG00000143850.8	1	204187979	204346793	0.293132	0.247682	0.0454502	0.00418557	0.0867149	0.0326965	0.082995	0.512271	0.532884	#N/A	#N/A	#N/A	#N/A	FALSE
PPP1R15B	ENSG00000158615.8	1	204372515	204380919	0.29397	0.247682	0.0462877	0.00500925	0.0875662	0.0296411	0.0775075	0.491179	0.512802	#N/A	#N/A	#N/A	#N/A	FALSE
PIK3C2B	ENSG00000133056.9	1	204391756	204463852	0.29732	0.249007	0.0483133	0.00693796	0.0896887	0.0234616	0.065904	0.480737	0.503129	#N/A	#N/A	#N/A	#N/A	FALSE
MDM4	ENSG00000198625.8	1	204485511	204542871	0.296482	0.247682	0.0488003	0.00748065	0.0901199	0.0219176	0.0630901	0.468124	0.491427	#N/A	#N/A	#N/A	#N/A	FALSE
LRRN2	ENSG00000170382.7	1	204586298	204654861	0.295645	0.247682	0.0479628	0.00665679	0.0892688	0.0242683	0.0677297	0.455797	0.480249	#N/A	#N/A	#N/A	#N/A	FALSE
NFASC	ENSG00000163531.11	1	204797779	204991950	0.295645	0.250331	0.0453138	0.00392377	0.0867038	0.033742	0.0848244	0.574755	0.59051	#N/A	#N/A	#N/A	#N/A	FALSE
CNTN2	ENSG00000184144.5	1	205012325	205047627	0.294807	0.249007	0.0458007	0.00446633	0.0871352	0.0316375	0.0810366	0.539109	0.557961	#N/A	#N/A	#N/A	#N/A	FALSE
TMEM81	ENSG00000174529.6	1	205052258	205053645	0.293132	0.249007	0.0441257	0.00281888	0.0854325	0.0383738	0.0922432	0.606145	0.619498	#N/A	#N/A	#N/A	#N/A	FALSE
RBBP5	ENSG00000117222.9	1	205055270	205091143	0.293132	0.249007	0.0441257	0.00281888	0.0854325	0.0383738	0.0922432	0.606145	0.619498	#N/A	#N/A	#N/A	#N/A	FALSE
DSTYK	ENSG00000133059.12	1	205111632	205180727	0.29397	0.250331	0.0436387	0.00227617	0.0850013	0.0408483	0.0956991	0.654849	0.664684	#N/A	#N/A	#N/A	#N/A	FALSE
TMCC2	ENSG00000133069.10	1	205197304	205242471	0.293132	0.247682	0.0454502	0.00418557	0.0867149	0.0326965	0.082995	0.569267	0.585532	#N/A	#N/A	#N/A	#N/A	FALSE
NUAK2	ENSG00000163545.7	1	205271187	205290883	0.29397	0.246358	0.0476122	0.00637618	0.0888483	0.0250998	0.0693035	0.512679	0.533114	#N/A	#N/A	#N/A	#N/A	FALSE
KLHDC8A	ENSG00000162873.10	1	205305220	205326218	0.293132	0.245033	0.0480992	0.00691974	0.0892787	0.0234558	0.0658974	0.491233	0.512802	#N/A	#N/A	#N/A	#N/A	FALSE
LEMD1	ENSG00000186007.5	1	205350506	205425082	0.292295	0.245033	0.0472617	0.00609615	0.0884272	0.0259566	0.0707944	0.519065	0.539298	#N/A	#N/A	#N/A	#N/A	FALSE
CDK18	ENSG00000117266.11	1	205473723	205501921	0.29062	0.245033	0.0455867	0.00444915	0.0867242	0.031666	0.0810366	0.575276	0.590833	#N/A	#N/A	#N/A	#N/A	FALSE
MFSD4	ENSG00000174514.8	1	205538013	205572046	0.292295	0.246358	0.0459372	0.00472891	0.0871455	0.0306387	0.0792791	0.585325	0.600005	#N/A	#N/A	#N/A	#N/A	FALSE
ELK4	ENSG00000158711.9	1	205577071	205601090	0.29062	0.245033	0.0455867	0.00444915	0.0867242	0.031666	0.0810366	0.594793	0.608983	#N/A	#N/A	#N/A	#N/A	FALSE
SLC45A3	ENSG00000158715.5	1	205626979	205649587	0.289782	0.243709	0.0460736	0.0049933	0.087154	0.0296547	0.0775075	0.546564	0.56486	#N/A	#N/A	#N/A	#N/A	FALSE
NUCKS1	ENSG00000069275.12	1	205681947	205719404	0.288945	0.243709	0.0452361	0.00416997	0.0863023	0.0327239	0.082995	0.579466	0.594212	#N/A	#N/A	#N/A	#N/A	FALSE
AC119673.1	ENSG00000268313.1	1	205682497	205684153	0.288945	0.243709	0.0452361	0.00416997	0.0863023	0.0327239	0.082995	0.579466	0.594212	#N/A	#N/A	#N/A	#N/A	FALSE
RAB7L1	ENSG00000117280.8	1	205737114	205744588	0.288945	0.242384	0.0465606	0.0055378	0.0875834	0.0277489	0.0741317	0.501804	0.522376	#N/A	#N/A	#N/A	#N/A	FALSE
SLC41A1	ENSG00000133065.6	1	205758221	205782876	0.288945	0.242384	0.0465606	0.0055378	0.0875834	0.0277489	0.0741317	0.512601	0.53311	#N/A	#N/A	#N/A	#N/A	FALSE
PM20D1	ENSG00000162877.8	1	205797150	205819260	0.288945	0.243709	0.0452361	0.00416997	0.0863023	0.0327239	0.082995	0.561944	0.579011	#N/A	#N/A	#N/A	#N/A	FALSE
SLC26A9	ENSG00000174502.14	1	205882176	205912588	0.28727	0.243709	0.0435611	0.0025235	0.0845986	0.0396966	0.0938439	0.610187	0.623332	#N/A	#N/A	#N/A	#N/A	FALSE
FAM72A	ENSG00000196550.6	1	206136916	206155151	0.286432	0.243709	0.0427236	0.00170035	0.0837468	0.0436386	0.0990187	0.648873	0.659274	#N/A	#N/A	#N/A	#N/A	FALSE
AVPR1B	ENSG00000198049.5	1	206223976	206231639	0.28727	0.243709	0.0435611	0.0025235	0.0845986	0.0396966	0.0938439	0.632695	0.644331	#N/A	#N/A	#N/A	#N/A	FALSE
C1orf186	ENSG00000196533.6	1	206238872	206288647	0.28727	0.243709	0.0435611	0.0025235	0.0845986	0.0396966	0.0938439	0.632695	0.644331	#N/A	#N/A	#N/A	#N/A	FALSE
CTSE	ENSG00000196188.6	1	206317459	206332104	0.28727	0.242384	0.0448856	0.00389136	0.0858798	0.033813	0.0848435	0.593742	0.60798	#N/A	#N/A	#N/A	#N/A	FALSE
SRGAP2	ENSG00000163486.8	1	206516200	206637783	0.289782	0.242384	0.0473981	0.00636112	0.0884352	0.0250899	0.0692983	0.529602	0.548722	#N/A	#N/A	#N/A	#N/A	FALSE
IKBKE	ENSG00000143466.9	1	206643791	206670223	0.288945	0.242384	0.0465606	0.0055378	0.0875834	0.0277489	0.0741317	0.553884	0.571461	#N/A	#N/A	#N/A	#N/A	FALSE
C1orf147	ENSG00000162888.4	1	206664449	206671061	0.288107	0.242384	0.0457231	0.00471455	0.0867316	0.0306507	0.0792791	0.562864	0.57975	#N/A	#N/A	#N/A	#N/A	FALSE
RASSF5	ENSG00000136653.15	1	206680879	206762616	0.288107	0.242384	0.0457231	0.00471455	0.0867316	0.0306507	0.0792791	0.562864	0.57975	#N/A	#N/A	#N/A	#N/A	FALSE
EIF2D	ENSG00000143486.11	1	206744620	206785904	0.28727	0.242384	0.0448856	0.00389136	0.0858798	0.033813	0.0848435	0.591288	0.605612	#N/A	#N/A	#N/A	#N/A	FALSE
DYRK3	ENSG00000143479.11	1	206808881	206857764	0.28727	0.242384	0.0448856	0.00389136	0.0858798	0.033813	0.0848435	0.581265	0.595986	#N/A	#N/A	#N/A	#N/A	FALSE
MAPKAPK2	ENSG00000162889.6	1	206858289	206907628	0.288107	0.24106	0.0470476	0.00608267	0.0880125	0.0259444	0.0707944	0.492598	0.513976	#N/A	#N/A	#N/A	#N/A	FALSE
IL10	ENSG00000136634.5	1	206940947	206945839	0.289782	0.242384	0.0473981	0.00636112	0.0884352	0.0250899	0.0692983	0.511279	0.531916	#N/A	#N/A	#N/A	#N/A	FALSE
IL19	ENSG00000142224.11	1	206972215	207016324	0.289782	0.242384	0.0473981	0.00636112	0.0884352	0.0250899	0.0692983	0.498694	0.51939	#N/A	#N/A	#N/A	#N/A	FALSE
IL20	ENSG00000162891.6	1	207038699	207042568	0.289782	0.243709	0.0460736	0.0049933	0.087154	0.0296547	0.0775075	0.572938	0.588784	#N/A	#N/A	#N/A	#N/A	FALSE
IL24	ENSG00000162892.11	1	207070788	207077484	0.289782	0.245033	0.0447491	0.00362575	0.0858725	0.0349093	0.0866048	0.572938	0.588784	#N/A	#N/A	#N/A	#N/A	FALSE
FAIM3	ENSG00000162894.7	1	207077731	207096592	0.29062	0.245033	0.0455867	0.00444915	0.0867242	0.031666	0.0810366	0.539936	0.558682	#N/A	#N/A	#N/A	#N/A	FALSE
PIGR	ENSG00000162896.5	1	207101863	207119811	0.29062	0.245033	0.0455867	0.00444915	0.0867242	0.031666	0.0810366	0.539936	0.558682	#N/A	#N/A	#N/A	#N/A	FALSE
FCAMR	ENSG00000162897.10	1	207131310	207143970	0.289782	0.245033	0.0447491	0.00362575	0.0858725	0.0349093	0.0866048	0.555247	0.572592	#N/A	#N/A	#N/A	#N/A	FALSE
C1orf116	ENSG00000182795.12	1	207191866	207206101	0.288945	0.242384	0.0465606	0.0055378	0.0875834	0.0277489	0.0741317	0.456667	0.48091	#N/A	#N/A	#N/A	#N/A	FALSE
YOD1	ENSG00000180667.6	1	207217194	207226325	0.288107	0.242384	0.0457231	0.00471455	0.0867316	0.0306507	0.0792791	0.47061	0.493735	#N/A	#N/A	#N/A	#N/A	FALSE
PFKFB2	ENSG00000123836.10	1	207222801	207254369	0.288107	0.242384	0.0457231	0.00471455	0.0867316	0.0306507	0.0792791	0.473243	0.496194	#N/A	#N/A	#N/A	#N/A	FALSE
C4BPB	ENSG00000123843.8	1	207262187	207273338	0.288107	0.243709	0.0443986	0.0033467	0.0854505	0.0360649	0.088455	0.545602	0.563933	#N/A	#N/A	#N/A	#N/A	FALSE
C4BPA	ENSG00000123838.6	1	207277607	207318317	0.288945	0.243709	0.0452361	0.00416997	0.0863023	0.0327239	0.082995	0.53054	0.549557	#N/A	#N/A	#N/A	#N/A	FALSE
CD55	ENSG00000196352.9	1	207494853	207534311	0.286432	0.243709	0.0427236	0.00170035	0.0837468	0.0436386	0.0990187	0.607728	0.620968	#N/A	#N/A	#N/A	#N/A	FALSE
CR2	ENSG00000117322.12	1	207627575	207663240	0.285595	0.246358	0.039237	-0.00185771	0.0803318	0.0646716	0.129385	#N/A	#N/A	#N/A	#N/A	#N/A	#N/A	FALSE
CR1	ENSG00000203710.6	1	207669492	207813992	0.28727	0.246358	0.0409121	-0.000211424	0.0820356	0.0540628	0.114527	#N/A	#N/A	#N/A	#N/A	#N/A	#N/A	FALSE
CR1L	ENSG00000197721.12	1	207818458	207911761	0.28727	0.243709	0.0435611	0.0025235	0.0845986	0.0396966	0.0938439	0.572895	0.588784	#N/A	#N/A	#N/A	#N/A	FALSE
CD46	ENSG00000117335.14	1	207925402	207968858	0.285595	0.243709	0.041886	0.000877269	0.0828948	0.0479111	0.105534	#N/A	#N/A	#N/A	#N/A	#N/A	#N/A	FALSE
CD34	ENSG00000174059.12	1	208057594	208084747	0.286432	0.245033	0.041399	0.000332741	0.0824654	0.0509137	0.109758	#N/A	#N/A	#N/A	#N/A	#N/A	#N/A	FALSE
PLXNA2	ENSG00000076356.6	1	208195587	208417665	0.288107	0.246358	0.0417496	0.000611812	0.0828874	0.0493363	0.107551	#N/A	#N/A	#N/A	#N/A	#N/A	#N/A	FALSE
CAMK1G	ENSG00000008118.5	1	209757062	209787283	0.28727	0.242384	0.0448856	0.00389136	0.0858798	0.033813	0.0848435	0.59981	0.613462	#N/A	#N/A	#N/A	#N/A	FALSE
LAMB3	ENSG00000196878.8	1	209788215	209825811	0.286432	0.24106	0.0453726	0.00443638	0.0863087	0.0316764	0.0810366	0.587907	0.602436	#N/A	#N/A	#N/A	#N/A	FALSE
G0S2	ENSG00000123689.5	1	209848765	209849733	0.286432	0.24106	0.0453726	0.00443638	0.0863087	0.0316764	0.0810366	0.587907	0.602436	#N/A	#N/A	#N/A	#N/A	FALSE
HSD11B1	ENSG00000117594.5	1	209859510	209908295	0.285595	0.24106	0.044535	0.00361333	0.0854567	0.0349344	0.0866558	0.608471	0.621653	#N/A	#N/A	#N/A	#N/A	FALSE
TRAF3IP3	ENSG00000009790.10	1	209929377	209955668	0.285595	0.242384	0.0432105	0.00224517	0.0841759	0.0409935	0.0956991	0.659808	0.668453	#N/A	#N/A	#N/A	#N/A	FALSE
C1orf74	ENSG00000162757.3	1	209955661	209957904	0.285595	0.242384	0.0432105	0.00224517	0.0841759	0.0409935	0.0956991	0.659808	0.668453	#N/A	#N/A	#N/A	#N/A	FALSE
IRF6	ENSG00000117595.6	1	209959036	209979465	0.285595	0.242384	0.0432105	0.00224517	0.0841759	0.0409935	0.0956991	0.659808	0.668453	#N/A	#N/A	#N/A	#N/A	FALSE
DIEXF	ENSG00000117597.13	1	210001352	210030910	0.285595	0.242384	0.0432105	0.00224517	0.0841759	0.0409935	0.0956991	0.659808	0.668453	#N/A	#N/A	#N/A	#N/A	FALSE
SYT14	ENSG00000143469.12	1	210111538	210337636	0.285595	0.242384	0.0432105	0.00224517	0.0841759	0.0409935	0.0956991	0.664928	0.673004	#N/A	#N/A	#N/A	#N/A	FALSE
SERTAD4	ENSG00000082497.7	1	210406144	210419976	0.285595	0.242384	0.0432105	0.00224517	0.0841759	0.0409935	0.0956991	0.664928	0.673004	#N/A	#N/A	#N/A	#N/A	FALSE
HHAT	ENSG00000054392.8	1	210501596	210849638	0.284757	0.245033	0.039724	-0.00131339	0.0807614	0.0610208	0.124685	#N/A	#N/A	#N/A	#N/A	#N/A	#N/A	FALSE
KCNH1	ENSG00000143473.7	1	210856555	211307457	0.28392	0.247682	0.0362375	-0.00487087	0.0773458	0.0885117	0.159801	#N/A	#N/A	#N/A	#N/A	#N/A	#N/A	FALSE
RCOR3	ENSG00000117625.9	1	211431719	211489727	0.283082	0.245033	0.038049	-0.00295928	0.0790572	0.0727644	0.140279	#N/A	#N/A	#N/A	#N/A	#N/A	#N/A	FALSE
TRAF5	ENSG00000082512.10	1	211499957	211548288	0.283082	0.243709	0.0393735	-0.00159161	0.0803385	0.0629252	0.127345	#N/A	#N/A	#N/A	#N/A	#N/A	#N/A	FALSE
RD3	ENSG00000198570.5	1	211649864	211666259	0.283082	0.243709	0.0393735	-0.00159161	0.0803385	0.0629252	0.127345	#N/A	#N/A	#N/A	#N/A	#N/A	#N/A	FALSE
SLC30A1	ENSG00000170385.9	1	211744910	211752084	0.283082	0.243709	0.0393735	-0.00159161	0.0803385	0.0629252	0.127345	#N/A	#N/A	#N/A	#N/A	#N/A	#N/A	FALSE
NEK2	ENSG00000117650.8	1	211836114	211848960	0.283082	0.243709	0.0393735	-0.00159161	0.0803385	0.0629252	0.127345	#N/A	#N/A	#N/A	#N/A	#N/A	#N/A	FALSE
LPGAT1	ENSG00000123684.8	1	211916799	212004114	0.283082	0.243709	0.0393735	-0.00159161	0.0803385	0.0629252	0.127345	#N/A	#N/A	#N/A	#N/A	#N/A	#N/A	FALSE
INTS7	ENSG00000143493.8	1	212113741	212208884	0.282245	0.242384	0.0398605	-0.00104648	0.0807674	0.0593397	0.122399	#N/A	#N/A	#N/A	#N/A	#N/A	#N/A	FALSE
DTL	ENSG00000143476.13	1	212208919	212280742	0.282245	0.242384	0.0398605	-0.00104648	0.0807674	0.0593397	0.122399	#N/A	#N/A	#N/A	#N/A	#N/A	#N/A	FALSE
PPP2R5A	ENSG00000066027.7	1	212458879	212535200	0.283082	0.243709	0.0393735	-0.00159161	0.0803385	0.0629252	0.127345	#N/A	#N/A	#N/A	#N/A	#N/A	#N/A	FALSE
TMEM206	ENSG00000065600.8	1	212537273	212588243	0.283082	0.243709	0.0393735	-0.00159161	0.0803385	0.0629252	0.127345	#N/A	#N/A	#N/A	#N/A	#N/A	#N/A	FALSE
NENF	ENSG00000117691.5	1	212606229	212619714	0.28392	0.243709	0.040211	-0.000768711	0.0811907	0.0575325	0.119557	#N/A	#N/A	#N/A	#N/A	#N/A	#N/A	FALSE
ATF3	ENSG00000162772.12	1	212738676	212794119	0.283082	0.243709	0.0393735	-0.00159161	0.0803385	0.0629252	0.127345	#N/A	#N/A	#N/A	#N/A	#N/A	#N/A	FALSE
FAM71A	ENSG00000162771.6	1	212797789	212800120	0.283082	0.243709	0.0393735	-0.00159161	0.0803385	0.0629252	0.127345	#N/A	#N/A	#N/A	#N/A	#N/A	#N/A	FALSE
BATF3	ENSG00000123685.4	1	212859760	212873327	0.282245	0.243709	0.0385359	-0.00241444	0.0794863	0.0687359	0.135217	#N/A	#N/A	#N/A	#N/A	#N/A	#N/A	FALSE
NSL1	ENSG00000117697.10	1	212899495	212965124	0.282245	0.243709	0.0385359	-0.00241444	0.0794863	0.0687359	0.135217	#N/A	#N/A	#N/A	#N/A	#N/A	#N/A	FALSE
TATDN3	ENSG00000203705.6	1	212965170	212989968	0.282245	0.243709	0.0385359	-0.00241444	0.0794863	0.0687359	0.135217	#N/A	#N/A	#N/A	#N/A	#N/A	#N/A	FALSE
C1orf227	ENSG00000185523.6	1	213003483	213020991	0.282245	0.243709	0.0385359	-0.00241444	0.0794863	0.0687359	0.135217	#N/A	#N/A	#N/A	#N/A	#N/A	#N/A	FALSE
FLVCR1	ENSG00000162769.8	1	213031597	213072705	0.282245	0.243709	0.0385359	-0.00241444	0.0794863	0.0687359	0.135217	#N/A	#N/A	#N/A	#N/A	#N/A	#N/A	FALSE
VASH2	ENSG00000143494.11	1	213123862	213165379	0.281407	0.245033	0.0363739	-0.00460492	0.0773528	0.0863293	0.156984	#N/A	#N/A	#N/A	#N/A	#N/A	#N/A	FALSE
ANGEL2	ENSG00000174606.8	1	213165524	213189168	0.281407	0.245033	0.0363739	-0.00460492	0.0773528	0.0863293	0.156984	#N/A	#N/A	#N/A	#N/A	#N/A	#N/A	FALSE
RPS6KC1	ENSG00000136643.7	1	213224589	213448116	0.281407	0.243709	0.0376984	-0.00323722	0.0786341	0.0749878	0.143379	#N/A	#N/A	#N/A	#N/A	#N/A	#N/A	FALSE
PROX1	ENSG00000117707.11	1	214156524	214214595	0.281407	0.247682	0.0337249	-0.00733952	0.0747894	0.113096	0.189658	#N/A	#N/A	#N/A	#N/A	#N/A	#N/A	FALSE
SMYD2	ENSG00000143499.9	1	214454445	214510474	0.28057	0.245033	0.0355364	-0.00542765	0.0765005	0.0938539	0.166476	#N/A	#N/A	#N/A	#N/A	#N/A	#N/A	FALSE
PTPN14	ENSG00000152104.7	1	214522039	214725792	0.282245	0.245033	0.0372114	-0.00378213	0.078205	0.0793075	0.148688	#N/A	#N/A	#N/A	#N/A	#N/A	#N/A	FALSE
CENPF	ENSG00000117724.8	1	214776538	214837931	0.281407	0.245033	0.0363739	-0.00460492	0.0773528	0.0863293	0.156984	#N/A	#N/A	#N/A	#N/A	#N/A	#N/A	FALSE
KCNK2	ENSG00000082482.9	1	215179118	215410436	0.28392	0.243709	0.040211	-0.000768711	0.0811907	0.0575325	0.119557	#N/A	#N/A	#N/A	#N/A	#N/A	#N/A	FALSE
KCTD3	ENSG00000136636.8	1	215740735	215795149	0.283082	0.243709	0.0393735	-0.00159161	0.0803385	0.0629252	0.127345	#N/A	#N/A	#N/A	#N/A	#N/A	#N/A	FALSE
USH2A	ENSG00000042781.8	1	215796236	216596738	0.28727	0.243709	0.0435611	0.0025235	0.0845986	0.0396966	0.0938439	0.65942	0.668375	#N/A	#N/A	#N/A	#N/A	FALSE
ESRRG	ENSG00000196482.12	1	216676588	217311097	0.289782	0.245033	0.0447491	0.00362575	0.0858725	0.0349093	0.0866048	0.569337	0.585532	#N/A	#N/A	#N/A	#N/A	FALSE
GPATCH2	ENSG00000092978.6	1	217600334	217804424	0.286432	0.246358	0.0400745	-0.0010346	0.0811837	0.0591672	0.122197	#N/A	#N/A	#N/A	#N/A	#N/A	#N/A	FALSE
SPATA17	ENSG00000162814.6	1	217804666	218045038	0.286432	0.246358	0.0400745	-0.0010346	0.0811837	0.0591672	0.122197	#N/A	#N/A	#N/A	#N/A	#N/A	#N/A	FALSE
RRP15	ENSG00000067533.5	1	218458629	218511325	0.28727	0.245033	0.0422366	0.0011559	0.0833172	0.046418	0.103181	#N/A	#N/A	#N/A	#N/A	#N/A	#N/A	FALSE
TGFB2	ENSG00000092969.7	1	218519577	218617961	0.286432	0.243709	0.0427236	0.00170035	0.0837468	0.0436386	0.0990187	0.66191	0.670503	#N/A	#N/A	#N/A	#N/A	FALSE
C1orf143	ENSG00000228208.2	1	218683438	218699320	0.286432	0.245033	0.041399	0.000332741	0.0824654	0.0509137	0.109758	#N/A	#N/A	#N/A	#N/A	#N/A	#N/A	FALSE
LYPLAL1	ENSG00000143353.7	1	219347186	219386207	0.28727	0.245033	0.0422366	0.0011559	0.0833172	0.046418	0.103181	#N/A	#N/A	#N/A	#N/A	#N/A	#N/A	FALSE
SLC30A10	ENSG00000196660.6	1	219858769	220131989	0.288107	0.242384	0.0457231	0.00471455	0.0867316	0.0306507	0.0792791	0.538341	0.557301	#N/A	#N/A	#N/A	#N/A	FALSE
EPRS	ENSG00000136628.13	1	220141943	220220000	0.28727	0.242384	0.0448856	0.00389136	0.0858798	0.033813	0.0848435	0.564646	0.581447	#N/A	#N/A	#N/A	#N/A	FALSE
BPNT1	ENSG00000162813.13	1	220230824	220263804	0.28727	0.242384	0.0448856	0.00389136	0.0858798	0.033813	0.0848435	0.564646	0.581447	#N/A	#N/A	#N/A	#N/A	FALSE
IARS2	ENSG00000067704.8	1	220267444	220321380	0.285595	0.245033	0.0405615	-0.000490357	0.0816134	0.055774	0.116866	#N/A	#N/A	#N/A	#N/A	#N/A	#N/A	FALSE
RAB3GAP2	ENSG00000118873.11	1	220321635	220445796	0.286432	0.245033	0.041399	0.000332741	0.0824654	0.0509137	0.109758	#N/A	#N/A	#N/A	#N/A	#N/A	#N/A	FALSE
AC096644.1	ENSG00000224867.2	1	220603286	220608023	0.285595	0.243709	0.041886	0.000877269	0.0828948	0.0479111	0.105534	#N/A	#N/A	#N/A	#N/A	#N/A	#N/A	FALSE
MARK1	ENSG00000116141.11	1	220701568	220837803	0.288107	0.245033	0.0430741	0.00197912	0.0841691	0.0422657	0.0972783	0.635404	0.646399	#N/A	#N/A	#N/A	#N/A	FALSE
C1orf115	ENSG00000162817.6	1	220863187	220872499	0.286432	0.245033	0.041399	0.000332741	0.0824654	0.0509137	0.109758	#N/A	#N/A	#N/A	#N/A	#N/A	#N/A	FALSE
2019-03-02	ENSG00000117791.11	1	220921567	220958150	0.28727	0.246358	0.0409121	-0.000211424	0.0820356	0.0540628	0.114527	#N/A	#N/A	#N/A	#N/A	#N/A	#N/A	FALSE
2019-03-01	ENSG00000186205.8	1	220960101	220987735	0.28727	0.245033	0.0422366	0.0011559	0.0833172	0.046418	0.103181	#N/A	#N/A	#N/A	#N/A	#N/A	#N/A	FALSE
HLX	ENSG00000136630.11	1	221051699	221058401	0.288107	0.246358	0.0417496	0.000611812	0.0828874	0.0493363	0.107551	#N/A	#N/A	#N/A	#N/A	#N/A	#N/A	FALSE
DUSP10	ENSG00000143507.13	1	221874766	221915518	0.289782	0.237086	0.0526962	0.0118351	0.0935572	0.012342	0.0434903	0.361233	0.390221	#N/A	#N/A	#N/A	#N/A	FALSE
HHIPL2	ENSG00000143512.8	1	222695602	222721445	0.289782	0.24106	0.0487226	0.00772921	0.0897161	0.0211418	0.061476	0.487967	0.50995	#N/A	#N/A	#N/A	#N/A	FALSE
TAF1A	ENSG00000143498.13	1	222731244	222763275	0.289782	0.24106	0.0487226	0.00772921	0.0897161	0.0211418	0.061476	0.487967	0.50995	#N/A	#N/A	#N/A	#N/A	FALSE
MIA3	ENSG00000154305.12	1	222791428	222841354	0.29062	0.24106	0.0495602	0.00855256	0.0905678	0.0190487	0.0574268	0.454949	0.479591	#N/A	#N/A	#N/A	#N/A	FALSE
AIDA	ENSG00000186063.8	1	222841355	222886552	0.289782	0.24106	0.0487226	0.00772921	0.0897161	0.0211418	0.061476	0.471266	0.494181	#N/A	#N/A	#N/A	#N/A	FALSE
BROX	ENSG00000162819.7	1	222885895	222908538	0.289782	0.24106	0.0487226	0.00772921	0.0897161	0.0211418	0.061476	0.471266	0.494181	#N/A	#N/A	#N/A	#N/A	FALSE
FAM177B	ENSG00000197520.6	1	222910549	222924147	0.289782	0.24106	0.0487226	0.00772921	0.0897161	0.0211418	0.061476	0.471266	0.494181	#N/A	#N/A	#N/A	#N/A	FALSE
DISP1	ENSG00000154309.7	1	222988406	223179337	0.292295	0.239735	0.0525597	0.0115678	0.0935516	0.0128403	0.0445034	0.374163	0.403093	#N/A	#N/A	#N/A	#N/A	FALSE
TLR5	ENSG00000187554.7	1	223282748	223316624	0.288945	0.239735	0.0492096	0.00827428	0.090145	0.0197117	0.0586162	0.470806	0.493881	#N/A	#N/A	#N/A	#N/A	FALSE
SUSD4	ENSG00000143502.10	1	223394161	223537544	0.288945	0.24106	0.0478851	0.00690591	0.0888643	0.0234352	0.0658974	0.509409	0.530035	#N/A	#N/A	#N/A	#N/A	FALSE
C1orf65	ENSG00000178395.5	1	223566715	223568812	0.288945	0.24106	0.0478851	0.00690591	0.0888643	0.0234352	0.0658974	0.514342	0.534714	#N/A	#N/A	#N/A	#N/A	FALSE
CAPN8	ENSG00000203697.7	1	223711349	223853436	0.289782	0.242384	0.0473981	0.00636112	0.0884352	0.0250899	0.0692983	0.560576	0.577672	#N/A	#N/A	#N/A	#N/A	FALSE
CAPN2	ENSG00000162909.13	1	223889295	223963720	0.29062	0.242384	0.0482357	0.00718449	0.0892868	0.0226569	0.0645868	0.527966	0.547418	#N/A	#N/A	#N/A	#N/A	FALSE
TP53BP2	ENSG00000143514.12	1	223967601	224033674	0.289782	0.242384	0.0473981	0.00636112	0.0884352	0.0250899	0.0692983	0.536805	0.555911	#N/A	#N/A	#N/A	#N/A	FALSE
AC138393.1	ENSG00000269358.1	1	224215760	224216371	0.288107	0.242384	0.0457231	0.00471455	0.0867316	0.0306507	0.0792791	0.599776	0.613462	#N/A	#N/A	#N/A	#N/A	FALSE
FBXO28	ENSG00000143756.7	1	224301789	224349749	0.288107	0.24106	0.0470476	0.00608267	0.0880125	0.0259444	0.0707944	0.564732	0.581466	#N/A	#N/A	#N/A	#N/A	FALSE
DEGS1	ENSG00000143753.8	1	224363458	224381143	0.28727	0.24106	0.0462101	0.0052595	0.0871607	0.0286858	0.0757339	0.589996	0.60436	#N/A	#N/A	#N/A	#N/A	FALSE
NVL	ENSG00000143748.13	1	224415036	224518089	0.286432	0.24106	0.0453726	0.00443638	0.0863087	0.0316764	0.0810366	0.611563	0.62424	#N/A	#N/A	#N/A	#N/A	FALSE
CNIH4	ENSG00000143771.7	1	224544552	224567161	0.286432	0.24106	0.0453726	0.00443638	0.0863087	0.0316764	0.0810366	0.611563	0.62424	#N/A	#N/A	#N/A	#N/A	FALSE
WDR26	ENSG00000162923.10	1	224572845	224624735	0.286432	0.242384	0.0440481	0.00306823	0.0850279	0.0372542	0.0904021	0.677406	0.684584	#N/A	#N/A	#N/A	#N/A	FALSE
CNIH3	ENSG00000143786.3	1	224622362	224928251	0.288107	0.245033	0.0430741	0.00197912	0.0841691	0.0422657	0.0972783	0.707011	0.712156	#N/A	#N/A	#N/A	#N/A	FALSE
DNAH14	ENSG00000185842.10	1	225083964	225586996	0.28727	0.247682	0.0395876	-0.00157848	0.0807536	0.0627196	0.127326	#N/A	#N/A	#N/A	#N/A	#N/A	#N/A	FALSE
LBR	ENSG00000143815.10	1	225589204	225616627	0.28392	0.246358	0.037562	-0.00350375	0.0786277	0.0769718	0.145809	#N/A	#N/A	#N/A	#N/A	#N/A	#N/A	FALSE
AC092811.1	ENSG00000203691.2	1	225600404	225602040	0.28392	0.245033	0.0388865	-0.00213637	0.0799093	0.0666767	0.132372	#N/A	#N/A	#N/A	#N/A	#N/A	#N/A	FALSE
ENAH	ENSG00000154380.12	1	225674537	225840844	0.286432	0.245033	0.041399	0.000332741	0.0824654	0.0509137	0.109758	#N/A	#N/A	#N/A	#N/A	#N/A	#N/A	FALSE
SRP9	ENSG00000143742.8	1	225965531	225978168	0.284757	0.243709	0.0410485	5.42484e-05	0.0820428	0.0525353	0.112048	#N/A	#N/A	#N/A	#N/A	#N/A	#N/A	FALSE
EPHX1	ENSG00000143819.8	1	225997794	226033260	0.284757	0.242384	0.042373	0.00142216	0.0833239	0.0450507	0.100915	#N/A	#N/A	#N/A	#N/A	#N/A	#N/A	FALSE
TMEM63A	ENSG00000196187.7	1	226033237	226070069	0.284757	0.242384	0.042373	0.00142216	0.0833239	0.0450507	0.100915	#N/A	#N/A	#N/A	#N/A	#N/A	#N/A	FALSE
LEFTY1	ENSG00000243709.1	1	226073982	226099082	0.284757	0.242384	0.042373	0.00142216	0.0833239	0.0450507	0.100915	#N/A	#N/A	#N/A	#N/A	#N/A	#N/A	FALSE
RP4-559A3.7	ENSG00000255835.1	1	226074396	226111978	0.284757	0.242384	0.042373	0.00142216	0.0833239	0.0450507	0.100915	#N/A	#N/A	#N/A	#N/A	#N/A	#N/A	FALSE
PYCR2	ENSG00000143811.12	1	226107578	226111978	0.284757	0.242384	0.042373	0.00142216	0.0833239	0.0450507	0.100915	#N/A	#N/A	#N/A	#N/A	#N/A	#N/A	FALSE
LEFTY2	ENSG00000143768.7	1	226124298	226129189	0.28392	0.242384	0.0415355	0.000599217	0.0824718	0.0494465	0.107644	#N/A	#N/A	#N/A	#N/A	#N/A	#N/A	FALSE
SDE2	ENSG00000143751.9	1	226170403	226187032	0.284757	0.242384	0.042373	0.00142216	0.0833239	0.0450507	0.100915	#N/A	#N/A	#N/A	#N/A	#N/A	#N/A	FALSE
H3F3A	ENSG00000163041.5	1	226249552	226259702	0.285595	0.242384	0.0432105	0.00224517	0.0841759	0.0409935	0.0956991	0.627624	0.639546	#N/A	#N/A	#N/A	#N/A	FALSE
ACBD3	ENSG00000182827.8	1	226332380	226374431	0.285595	0.243709	0.041886	0.000877269	0.0828948	0.0479111	0.105534	#N/A	#N/A	#N/A	#N/A	#N/A	#N/A	FALSE
MIXL1	ENSG00000185155.7	1	226411319	226414755	0.284757	0.242384	0.042373	0.00142216	0.0833239	0.0450507	0.100915	#N/A	#N/A	#N/A	#N/A	#N/A	#N/A	FALSE
LIN9	ENSG00000183814.11	1	226418850	226497570	0.285595	0.242384	0.0432105	0.00224517	0.0841759	0.0409935	0.0956991	0.633816	0.64532	#N/A	#N/A	#N/A	#N/A	FALSE
PARP1	ENSG00000143799.8	1	226548392	226595780	0.288107	0.242384	0.0457231	0.00471455	0.0867316	0.0306507	0.0792791	0.575762	0.59112	#N/A	#N/A	#N/A	#N/A	FALSE
C1orf95	ENSG00000203685.5	1	226736501	226796915	0.28727	0.242384	0.0448856	0.00389136	0.0858798	0.033813	0.0848435	0.612306	0.624753	#N/A	#N/A	#N/A	#N/A	FALSE
ITPKB	ENSG00000143772.5	1	226819391	226927024	0.286432	0.242384	0.0440481	0.00306823	0.0850279	0.0372542	0.0904021	0.647125	0.6577	#N/A	#N/A	#N/A	#N/A	FALSE
PSEN2	ENSG00000143801.12	1	227057885	227083806	0.285595	0.242384	0.0432105	0.00224517	0.0841759	0.0409935	0.0956991	0.644737	0.655451	#N/A	#N/A	#N/A	#N/A	FALSE
ADCK3	ENSG00000163050.12	1	227085237	227175246	0.288107	0.242384	0.0457231	0.00471455	0.0867316	0.0306507	0.0792791	0.566362	0.583003	#N/A	#N/A	#N/A	#N/A	FALSE
CDC42BPA	ENSG00000143776.14	1	227177566	227506175	0.28727	0.243709	0.0435611	0.0025235	0.0845986	0.0396966	0.0938439	0.64476	0.655451	#N/A	#N/A	#N/A	#N/A	FALSE
ZNF678	ENSG00000181450.13	1	227751244	227865144	0.285595	0.245033	0.0405615	-0.000490357	0.0816134	0.055774	0.116866	#N/A	#N/A	#N/A	#N/A	#N/A	#N/A	FALSE
SNAP47	ENSG00000143740.10	1	227916240	227968927	0.28727	0.245033	0.0422366	0.0011559	0.0833172	0.046418	0.103181	#N/A	#N/A	#N/A	#N/A	#N/A	#N/A	FALSE
JMJD4	ENSG00000081692.8	1	227918126	227923112	0.28727	0.245033	0.0422366	0.0011559	0.0833172	0.046418	0.103181	#N/A	#N/A	#N/A	#N/A	#N/A	#N/A	FALSE
PRSS38	ENSG00000185888.5	1	228003394	228034171	0.28727	0.245033	0.0422366	0.0011559	0.0833172	0.046418	0.103181	#N/A	#N/A	#N/A	#N/A	#N/A	#N/A	FALSE
WNT9A	ENSG00000143816.7	1	228106357	228135599	0.286432	0.245033	0.041399	0.000332741	0.0824654	0.0509137	0.109758	#N/A	#N/A	#N/A	#N/A	#N/A	#N/A	FALSE
WNT3A	ENSG00000154342.4	1	228194752	228248961	0.28727	0.245033	0.0422366	0.0011559	0.0833172	0.046418	0.103181	#N/A	#N/A	#N/A	#N/A	#N/A	#N/A	FALSE
ARF1	ENSG00000143761.9	1	228270361	228286912	0.28727	0.245033	0.0422366	0.0011559	0.0833172	0.046418	0.103181	#N/A	#N/A	#N/A	#N/A	#N/A	#N/A	FALSE
C1orf35	ENSG00000143793.8	1	228288427	228293112	0.285595	0.245033	0.0405615	-0.000490357	0.0816134	0.055774	0.116866	#N/A	#N/A	#N/A	#N/A	#N/A	#N/A	FALSE
MRPL55	ENSG00000162910.14	1	228294380	228297013	0.285595	0.245033	0.0405615	-0.000490357	0.0816134	0.055774	0.116866	#N/A	#N/A	#N/A	#N/A	#N/A	#N/A	FALSE
GUK1	ENSG00000143774.12	1	228327663	228336685	0.285595	0.245033	0.0405615	-0.000490357	0.0816134	0.055774	0.116866	#N/A	#N/A	#N/A	#N/A	#N/A	#N/A	FALSE
GJC2	ENSG00000198835.3	1	228337553	228347527	0.285595	0.245033	0.0405615	-0.000490357	0.0816134	0.055774	0.116866	#N/A	#N/A	#N/A	#N/A	#N/A	#N/A	FALSE
IBA57-AS1	ENSG00000203684.5	1	228351787	228353213	0.285595	0.245033	0.0405615	-0.000490357	0.0816134	0.055774	0.116866	#N/A	#N/A	#N/A	#N/A	#N/A	#N/A	FALSE
IBA57	ENSG00000181873.8	1	228353516	228369958	0.285595	0.245033	0.0405615	-0.000490357	0.0816134	0.055774	0.116866	#N/A	#N/A	#N/A	#N/A	#N/A	#N/A	FALSE
C1orf145	ENSG00000162913.9	1	228391207	228401365	0.28392	0.245033	0.0388865	-0.00213637	0.0799093	0.0666767	0.132372	#N/A	#N/A	#N/A	#N/A	#N/A	#N/A	FALSE
OBSCN	ENSG00000154358.15	1	228395831	228566577	0.284757	0.245033	0.039724	-0.00131339	0.0807614	0.0610208	0.124685	#N/A	#N/A	#N/A	#N/A	#N/A	#N/A	FALSE
TRIM11	ENSG00000154370.9	1	228581374	228594541	0.283082	0.245033	0.038049	-0.00295928	0.0790572	0.0727644	0.140279	#N/A	#N/A	#N/A	#N/A	#N/A	#N/A	FALSE
TRIM17	ENSG00000162931.7	1	228595641	228604562	0.283082	0.245033	0.038049	-0.00295928	0.0790572	0.0727644	0.140279	#N/A	#N/A	#N/A	#N/A	#N/A	#N/A	FALSE
HIST3H3	ENSG00000168148.3	1	228612546	228613026	0.283082	0.245033	0.038049	-0.00295928	0.0790572	0.0727644	0.140279	#N/A	#N/A	#N/A	#N/A	#N/A	#N/A	FALSE
HIST3H2A	ENSG00000181218.4	1	228645065	228645560	0.283082	0.245033	0.038049	-0.00295928	0.0790572	0.0727644	0.140279	#N/A	#N/A	#N/A	#N/A	#N/A	#N/A	FALSE
HIST3H2BB	ENSG00000196890.3	1	228645808	228646259	0.283082	0.245033	0.038049	-0.00295928	0.0790572	0.0727644	0.140279	#N/A	#N/A	#N/A	#N/A	#N/A	#N/A	FALSE
RNF187	ENSG00000168159.9	1	228674762	228683467	0.283082	0.243709	0.0393735	-0.00159161	0.0803385	0.0629252	0.127345	#N/A	#N/A	#N/A	#N/A	#N/A	#N/A	FALSE
RHOU	ENSG00000116574.4	1	228870824	228882416	0.281407	0.245033	0.0363739	-0.00460492	0.0773528	0.0863293	0.156984	#N/A	#N/A	#N/A	#N/A	#N/A	#N/A	FALSE
TMEM78	ENSG00000177800.2	1	229385383	229387557	0.281407	0.245033	0.0363739	-0.00460492	0.0773528	0.0863293	0.156984	#N/A	#N/A	#N/A	#N/A	#N/A	#N/A	FALSE
RAB4A	ENSG00000168118.7	1	229406822	229441641	0.281407	0.245033	0.0363739	-0.00460492	0.0773528	0.0863293	0.156984	#N/A	#N/A	#N/A	#N/A	#N/A	#N/A	FALSE
SPHAR	ENSG00000213029.2	1	229440129	229441248	0.281407	0.245033	0.0363739	-0.00460492	0.0773528	0.0863293	0.156984	#N/A	#N/A	#N/A	#N/A	#N/A	#N/A	FALSE
CCSAP	ENSG00000154429.6	1	229456758	229479041	0.281407	0.245033	0.0363739	-0.00460492	0.0773528	0.0863293	0.156984	#N/A	#N/A	#N/A	#N/A	#N/A	#N/A	FALSE
ACTA1	ENSG00000143632.10	1	229566992	229569845	0.281407	0.245033	0.0363739	-0.00460492	0.0773528	0.0863293	0.156984	#N/A	#N/A	#N/A	#N/A	#N/A	#N/A	FALSE
NUP133	ENSG00000069248.9	1	229577045	229644103	0.281407	0.245033	0.0363739	-0.00460492	0.0773528	0.0863293	0.156984	#N/A	#N/A	#N/A	#N/A	#N/A	#N/A	FALSE
ABCB10	ENSG00000135776.4	1	229652329	229694442	0.279732	0.243709	0.0360234	-0.00488258	0.0769293	0.0889099	0.160237	#N/A	#N/A	#N/A	#N/A	#N/A	#N/A	FALSE
TAF5L	ENSG00000135801.5	1	229728858	229761794	0.279732	0.242384	0.0373479	-0.00351457	0.0782103	0.0772702	0.146186	#N/A	#N/A	#N/A	#N/A	#N/A	#N/A	FALSE
URB2	ENSG00000135763.5	1	229761981	229795946	0.28057	0.242384	0.0381854	-0.00269193	0.0790628	0.0708505	0.138077	#N/A	#N/A	#N/A	#N/A	#N/A	#N/A	FALSE
GALNT2	ENSG00000143641.8	1	230193536	230417870	0.283082	0.246358	0.0367245	-0.00432668	0.0777756	0.0838139	0.154123	#N/A	#N/A	#N/A	#N/A	#N/A	#N/A	FALSE
PGBD5	ENSG00000177614.5	1	230457392	230561475	0.283082	0.246358	0.0367245	-0.00432668	0.0777756	0.0838139	0.154123	#N/A	#N/A	#N/A	#N/A	#N/A	#N/A	FALSE
COG2	ENSG00000135775.9	1	230778235	230829728	0.282245	0.249007	0.0332379	-0.00788358	0.0743594	0.119017	0.197361	#N/A	#N/A	#N/A	#N/A	#N/A	#N/A	FALSE
AGT	ENSG00000135744.7	1	230838269	230850043	0.281407	0.249007	0.0324004	-0.00870642	0.0735072	0.128706	0.208206	#N/A	#N/A	#N/A	#N/A	#N/A	#N/A	FALSE
CAPN9	ENSG00000135773.8	1	230883130	230937749	0.281407	0.249007	0.0324004	-0.00870642	0.0735072	0.128706	0.208206	#N/A	#N/A	#N/A	#N/A	#N/A	#N/A	FALSE
C1orf198	ENSG00000119280.12	1	230972865	231005335	0.281407	0.249007	0.0324004	-0.00870642	0.0735072	0.128706	0.208206	#N/A	#N/A	#N/A	#N/A	#N/A	#N/A	FALSE
TTC13	ENSG00000143643.8	1	231041989	231114621	0.28057	0.249007	0.0315629	-0.00952919	0.072655	0.139009	0.220126	#N/A	#N/A	#N/A	#N/A	#N/A	#N/A	FALSE
ARV1	ENSG00000173409.9	1	231114727	231136341	0.279732	0.249007	0.0307254	-0.0103519	0.0718026	0.149948	0.232447	#N/A	#N/A	#N/A	#N/A	#N/A	#N/A	FALSE
FAM89A	ENSG00000182118.5	1	231154704	231175992	0.279732	0.247682	0.0320499	-0.00898498	0.0730847	0.132335	0.212637	#N/A	#N/A	#N/A	#N/A	#N/A	#N/A	FALSE
TRIM67	ENSG00000119283.11	1	231297858	231357302	0.281407	0.246358	0.0350494	-0.00597235	0.0760712	0.0990008	0.172782	#N/A	#N/A	#N/A	#N/A	#N/A	#N/A	FALSE
C1orf131	ENSG00000143633.8	1	231359509	231376933	0.281407	0.245033	0.0363739	-0.00460492	0.0773528	0.0863293	0.156984	#N/A	#N/A	#N/A	#N/A	#N/A	#N/A	FALSE
GNPAT	ENSG00000116906.7	1	231376953	231413719	0.281407	0.246358	0.0350494	-0.00597235	0.0760712	0.0990008	0.172782	#N/A	#N/A	#N/A	#N/A	#N/A	#N/A	FALSE
EXOC8	ENSG00000116903.6	1	231468480	231473598	0.281407	0.245033	0.0363739	-0.00460492	0.0773528	0.0863293	0.156984	#N/A	#N/A	#N/A	#N/A	#N/A	#N/A	FALSE
SPRTN	ENSG00000010072.11	1	231472850	231490769	0.281407	0.245033	0.0363739	-0.00460492	0.0773528	0.0863293	0.156984	#N/A	#N/A	#N/A	#N/A	#N/A	#N/A	FALSE
EGLN1	ENSG00000135766.8	1	231499497	231560790	0.281407	0.245033	0.0363739	-0.00460492	0.0773528	0.0863293	0.156984	#N/A	#N/A	#N/A	#N/A	#N/A	#N/A	FALSE
TSNAX-DISC1	ENSG00000270106.1	1	231664399	231954990	0.279732	0.245033	0.0346989	-0.00625031	0.0756481	0.101905	0.176276	#N/A	#N/A	#N/A	#N/A	#N/A	#N/A	FALSE
TSNAX	ENSG00000116918.9	1	231664399	231702270	0.278894	0.243709	0.0351859	-0.00570516	0.0760769	0.096628	0.169739	#N/A	#N/A	#N/A	#N/A	#N/A	#N/A	FALSE
DISC1	ENSG00000162946.16	1	231762561	232177018	0.279732	0.245033	0.0346989	-0.00625031	0.0756481	0.101905	0.176276	#N/A	#N/A	#N/A	#N/A	#N/A	#N/A	FALSE
SIPA1L2	ENSG00000116991.6	1	232533711	232697304	0.278057	0.247682	0.0303748	-0.0106302	0.0713798	0.154071	0.237248	#N/A	#N/A	#N/A	#N/A	#N/A	#N/A	FALSE
MAP10	ENSG00000212916.3	1	232940643	232946092	0.278057	0.242384	0.0356728	-0.00515964	0.0765053	0.0915571	0.163522	#N/A	#N/A	#N/A	#N/A	#N/A	#N/A	FALSE
NTPCR	ENSG00000135778.7	1	233086351	233119628	0.278057	0.243709	0.0343483	-0.00652769	0.0752244	0.104883	0.179707	#N/A	#N/A	#N/A	#N/A	#N/A	#N/A	FALSE
PCNXL2	ENSG00000135749.14	1	233119181	233431459	0.278894	0.243709	0.0351859	-0.00570516	0.0760769	0.096628	0.169739	#N/A	#N/A	#N/A	#N/A	#N/A	#N/A	FALSE
MLK4	ENSG00000143674.6	1	233463514	233520894	0.278057	0.243709	0.0343483	-0.00652769	0.0752244	0.104883	0.179707	#N/A	#N/A	#N/A	#N/A	#N/A	#N/A	FALSE
KCNK1	ENSG00000135750.10	1	233749750	233808258	0.276382	0.245033	0.0313488	-0.00954035	0.0722379	0.139855	0.221123	#N/A	#N/A	#N/A	#N/A	#N/A	#N/A	FALSE
SLC35F3	ENSG00000183780.8	1	234040679	234460262	0.278894	0.245033	0.0338614	-0.00707291	0.0747956	0.110507	0.186369	#N/A	#N/A	#N/A	#N/A	#N/A	#N/A	FALSE
COA6	ENSG00000168275.10	1	234509202	234519795	0.277219	0.243709	0.0335108	-0.00735015	0.0743718	0.113698	0.190445	#N/A	#N/A	#N/A	#N/A	#N/A	#N/A	FALSE
TARBP1	ENSG00000059588.5	1	234527059	234614849	0.28057	0.243709	0.0368609	-0.00405993	0.0777817	0.0817046	0.151404	#N/A	#N/A	#N/A	#N/A	#N/A	#N/A	FALSE
IRF2BP2	ENSG00000168264.6	1	234740015	234745271	0.28057	0.246358	0.0342119	-0.0067951	0.0752189	0.107393	0.182703	#N/A	#N/A	#N/A	#N/A	#N/A	#N/A	FALSE
TOMM20	ENSG00000173726.6	1	235272651	235292251	0.282245	0.247682	0.0345624	-0.0065167	0.0756416	0.104355	0.179048	#N/A	#N/A	#N/A	#N/A	#N/A	#N/A	FALSE
RBM34	ENSG00000188739.10	1	235294498	235324772	0.281407	0.246358	0.0350494	-0.00597235	0.0760712	0.0990008	0.172782	#N/A	#N/A	#N/A	#N/A	#N/A	#N/A	FALSE
ARID4B	ENSG00000054267.16	1	235294949	235491534	0.284757	0.246358	0.0383995	-0.00268076	0.0794798	0.0705988	0.137724	#N/A	#N/A	#N/A	#N/A	#N/A	#N/A	FALSE
GGPS1	ENSG00000152904.7	1	235490665	235507847	0.28057	0.243709	0.0368609	-0.00405993	0.0777817	0.0817046	0.151404	#N/A	#N/A	#N/A	#N/A	#N/A	#N/A	FALSE
TBCE	ENSG00000116957.8	1	235530675	235612283	0.279732	0.243709	0.0360234	-0.00488258	0.0769293	0.0889099	0.160237	#N/A	#N/A	#N/A	#N/A	#N/A	#N/A	FALSE
B3GALNT2	ENSG00000162885.8	1	235613238	235667781	0.279732	0.24106	0.0386724	-0.00214629	0.0794911	0.0668909	0.132784	#N/A	#N/A	#N/A	#N/A	#N/A	#N/A	FALSE
GNG4	ENSG00000168243.6	1	235710987	235814054	0.281407	0.24106	0.0403474	-0.000500992	0.0811959	0.0559156	0.117061	#N/A	#N/A	#N/A	#N/A	#N/A	#N/A	FALSE
LYST	ENSG00000143669.9	1	235824341	236046940	0.28057	0.242384	0.0381854	-0.00269193	0.0790628	0.0708505	0.138077	#N/A	#N/A	#N/A	#N/A	#N/A	#N/A	FALSE
NID1	ENSG00000116962.10	1	236139130	236228462	0.281407	0.24106	0.0403474	-0.000500992	0.0811959	0.0559156	0.117061	#N/A	#N/A	#N/A	#N/A	#N/A	#N/A	FALSE
GPR137B	ENSG00000077585.9	1	236305832	236385165	0.281407	0.242384	0.0390229	-0.00186924	0.0799151	0.0648814	0.129763	#N/A	#N/A	#N/A	#N/A	#N/A	#N/A	FALSE
ERO1LB	ENSG00000086619.9	1	236378855	236445319	0.282245	0.242384	0.0398605	-0.00104648	0.0807674	0.0593397	0.122399	#N/A	#N/A	#N/A	#N/A	#N/A	#N/A	FALSE
EDARADD	ENSG00000186197.8	1	236511562	236648214	0.283082	0.243709	0.0393735	-0.00159161	0.0803385	0.0629252	0.127345	#N/A	#N/A	#N/A	#N/A	#N/A	#N/A	FALSE
LGALS8	ENSG00000116977.14	1	236681300	236716281	0.283082	0.242384	0.040698	-0.000223664	0.0816196	0.0542022	0.114797	#N/A	#N/A	#N/A	#N/A	#N/A	#N/A	FALSE
HEATR1	ENSG00000119285.6	1	236712305	236767804	0.283082	0.242384	0.040698	-0.000223664	0.0816196	0.0542022	0.114797	#N/A	#N/A	#N/A	#N/A	#N/A	#N/A	FALSE
ACTN2	ENSG00000077522.8	1	236849754	236927931	0.284757	0.239735	0.045022	0.0041588	0.0858852	0.0327326	0.0830064	0.622339	0.634462	#N/A	#N/A	#N/A	#N/A	FALSE
MTR	ENSG00000116984.8	1	236958610	237067281	0.28392	0.239735	0.0441845	0.00333589	0.0850331	0.0360887	0.0885022	0.637348	0.648301	#N/A	#N/A	#N/A	#N/A	FALSE
MT1HL1	ENSG00000244020.2	1	237167403	237167718	0.282245	0.239735	0.0425095	0.00169025	0.0833287	0.0437006	0.0991478	0.687307	0.693458	#N/A	#N/A	#N/A	#N/A	FALSE
RYR2	ENSG00000198626.11	1	237205505	237997288	0.284757	0.245033	0.039724	-0.00131339	0.0807614	0.0610208	0.124685	#N/A	#N/A	#N/A	#N/A	#N/A	#N/A	FALSE
ZP4	ENSG00000116996.5	1	238045705	238054094	0.283082	0.243709	0.0393735	-0.00159161	0.0803385	0.0629252	0.127345	#N/A	#N/A	#N/A	#N/A	#N/A	#N/A	FALSE
MTRNR2L11	ENSG00000270188.1	1	238107024	238108575	0.282245	0.243709	0.0385359	-0.00241444	0.0794863	0.0687359	0.135217	#N/A	#N/A	#N/A	#N/A	#N/A	#N/A	FALSE
CHRM3	ENSG00000133019.7	1	239549865	240078750	0.28392	0.245033	0.0388865	-0.00213637	0.0799093	0.0666767	0.132372	#N/A	#N/A	#N/A	#N/A	#N/A	#N/A	FALSE
FMN2	ENSG00000155816.15	1	240177648	240638489	0.281407	0.245033	0.0363739	-0.00460492	0.0773528	0.0863293	0.156984	#N/A	#N/A	#N/A	#N/A	#N/A	#N/A	FALSE
AL646016.1	ENSG00000268365.1	1	240629183	240643504	0.279732	0.243709	0.0360234	-0.00488258	0.0769293	0.0889099	0.160237	#N/A	#N/A	#N/A	#N/A	#N/A	#N/A	FALSE
GREM2	ENSG00000180875.4	1	240652873	240775449	0.279732	0.245033	0.0346989	-0.00625031	0.0756481	0.101905	0.176276	#N/A	#N/A	#N/A	#N/A	#N/A	#N/A	FALSE
RGS7	ENSG00000182901.11	1	240931554	241520530	0.283082	0.247682	0.0354	-0.00569382	0.0764937	0.0961679	0.169278	#N/A	#N/A	#N/A	#N/A	#N/A	#N/A	FALSE
FH	ENSG00000091483.6	1	241660903	241683061	0.278894	0.243709	0.0351859	-0.00570516	0.0760769	0.096628	0.169739	#N/A	#N/A	#N/A	#N/A	#N/A	#N/A	FALSE
KMO	ENSG00000117009.7	1	241695434	241758944	0.278894	0.243709	0.0351859	-0.00570516	0.0760769	0.096628	0.169739	#N/A	#N/A	#N/A	#N/A	#N/A	#N/A	FALSE
OPN3	ENSG00000054277.8	1	241753404	241840678	0.279732	0.243709	0.0360234	-0.00488258	0.0769293	0.0889099	0.160237	#N/A	#N/A	#N/A	#N/A	#N/A	#N/A	FALSE
CHML	ENSG00000203668.1	1	241792155	241799232	0.278894	0.243709	0.0351859	-0.00570516	0.0760769	0.096628	0.169739	#N/A	#N/A	#N/A	#N/A	#N/A	#N/A	FALSE
WDR64	ENSG00000162843.13	1	241815580	241965435	0.28057	0.245033	0.0355364	-0.00542765	0.0765005	0.0938539	0.166476	#N/A	#N/A	#N/A	#N/A	#N/A	#N/A	FALSE
EXO1	ENSG00000174371.12	1	242011269	242058450	0.278894	0.243709	0.0351859	-0.00570516	0.0760769	0.096628	0.169739	#N/A	#N/A	#N/A	#N/A	#N/A	#N/A	FALSE
MAP1LC3C	ENSG00000197769.5	1	242158792	242162375	0.281407	0.242384	0.0390229	-0.00186924	0.0799151	0.0648814	0.129763	#N/A	#N/A	#N/A	#N/A	#N/A	#N/A	FALSE
PLD5	ENSG00000180287.12	1	242246288	242687998	0.283082	0.246358	0.0367245	-0.00432668	0.0777756	0.0838139	0.154123	#N/A	#N/A	#N/A	#N/A	#N/A	#N/A	FALSE
[truncated: 17,431 more rows]

## Sheet: Biliary-AdenoCA
Symbol	ID	Chromosome	Start	End	Male.Proportion	Female.Proportion	Proportion.Difference	Confidence.Interval.Low	Confidence.Interval.High	Prop.test.p.value	Prop.test.q.value	MLR.p.value.	MLR.q.value	Extended.Model.MLR.p	Extended.Model.MLR.q
OR4F5	ENSG00000186092.4	1	69091	70008	0.105263	0	0.105263	-0.092379	0.302905	0.574615	1	#N/A	#N/A	#N/A	#N/A
AL627309.1	ENSG00000237683.5	1	134901	139379	0.105263	0	0.105263	-0.092379	0.302905	0.574615	1	#N/A	#N/A	#N/A	#N/A
OR4F29	ENSG00000235249.1	1	367640	368634	0.105263	0.0666667	0.0385965	-0.187021	0.264214	1	1	#N/A	#N/A	#N/A	#N/A
OR4F16	ENSG00000185097.2	1	621059	622053	0.105263	0.0666667	0.0385965	-0.187021	0.264214	1	1	#N/A	#N/A	#N/A	#N/A
AL669831.1	ENSG00000269831.1	1	738532	739137	0.105263	0.0666667	0.0385965	-0.187021	0.264214	1	1	#N/A	#N/A	#N/A	#N/A
AL645608.2	ENSG00000269308.1	1	818043	819983	0.105263	0.0666667	0.0385965	-0.187021	0.264214	1	1	#N/A	#N/A	#N/A	#N/A
SAMD11	ENSG00000187634.6	1	860260	879955	0.105263	0.0666667	0.0385965	-0.187021	0.264214	1	1	#N/A	#N/A	#N/A	#N/A
AL645608.1	ENSG00000268179.1	1	861264	866445	0.105263	0.0666667	0.0385965	-0.187021	0.264214	1	1	#N/A	#N/A	#N/A	#N/A
NOC2L	ENSG00000188976.6	1	879584	894689	0.105263	0.0666667	0.0385965	-0.187021	0.264214	1	1	#N/A	#N/A	#N/A	#N/A
KLHL17	ENSG00000187961.9	1	895967	901095	0.105263	0.0666667	0.0385965	-0.187021	0.264214	1	1	#N/A	#N/A	#N/A	#N/A
PLEKHN1	ENSG00000187583.6	1	901877	911245	0.105263	0.0666667	0.0385965	-0.187021	0.264214	1	1	#N/A	#N/A	#N/A	#N/A
C1orf170	ENSG00000187642.5	1	910579	917497	0.105263	0.0666667	0.0385965	-0.187021	0.264214	1	1	#N/A	#N/A	#N/A	#N/A
HES4	ENSG00000188290.6	1	934342	935552	0.105263	0.0666667	0.0385965	-0.187021	0.264214	1	1	#N/A	#N/A	#N/A	#N/A
ISG15	ENSG00000187608.5	1	948803	949920	0.105263	0.0666667	0.0385965	-0.187021	0.264214	1	1	#N/A	#N/A	#N/A	#N/A
AGRN	ENSG00000188157.9	1	955503	991496	0.105263	0.0666667	0.0385965	-0.187021	0.264214	1	1	#N/A	#N/A	#N/A	#N/A
RNF223	ENSG00000237330.2	1	1006346	1009687	0.105263	0.0666667	0.0385965	-0.187021	0.264214	1	1	#N/A	#N/A	#N/A	#N/A
C1orf159	ENSG00000131591.13	1	1017198	1051741	0.105263	0.0666667	0.0385965	-0.187021	0.264214	1	1	#N/A	#N/A	#N/A	#N/A
TTLL10	ENSG00000162571.9	1	1109264	1133315	0.105263	0.0666667	0.0385965	-0.187021	0.264214	1	1	#N/A	#N/A	#N/A	#N/A
TNFRSF18	ENSG00000186891.9	1	1138888	1142071	0.105263	0.0666667	0.0385965	-0.187021	0.264214	1	1	#N/A	#N/A	#N/A	#N/A
TNFRSF4	ENSG00000186827.6	1	1146706	1149518	0.105263	0.0666667	0.0385965	-0.187021	0.264214	1	1	#N/A	#N/A	#N/A	#N/A
SDF4	ENSG00000078808.12	1	1152288	1167411	0.105263	0.0666667	0.0385965	-0.187021	0.264214	1	1	#N/A	#N/A	#N/A	#N/A
B3GALT6	ENSG00000176022.3	1	1167629	1170421	0.105263	0.0666667	0.0385965	-0.187021	0.264214	1	1	#N/A	#N/A	#N/A	#N/A
FAM132A	ENSG00000184163.3	1	1177826	1182102	0.105263	0.0666667	0.0385965	-0.187021	0.264214	1	1	#N/A	#N/A	#N/A	#N/A
UBE2J2	ENSG00000160087.16	1	1189289	1209265	0.105263	0.0666667	0.0385965	-0.187021	0.264214	1	1	#N/A	#N/A	#N/A	#N/A
SCNN1D	ENSG00000162572.15	1	1215816	1227409	0.105263	0.0666667	0.0385965	-0.187021	0.264214	1	1	#N/A	#N/A	#N/A	#N/A
ACAP3	ENSG00000131584.14	1	1227756	1244989	0.105263	0.0666667	0.0385965	-0.187021	0.264214	1	1	#N/A	#N/A	#N/A	#N/A
PUSL1	ENSG00000169972.7	1	1243947	1247057	0.105263	0.0666667	0.0385965	-0.187021	0.264214	1	1	#N/A	#N/A	#N/A	#N/A
CPSF3L	ENSG00000127054.14	1	1246965	1260071	0.105263	0.0666667	0.0385965	-0.187021	0.264214	1	1	#N/A	#N/A	#N/A	#N/A
GLTPD1	ENSG00000224051.2	1	1260136	1264277	0.105263	0.0666667	0.0385965	-0.187021	0.264214	1	1	#N/A	#N/A	#N/A	#N/A
TAS1R3	ENSG00000169962.4	1	1266694	1270686	0.105263	0.0666667	0.0385965	-0.187021	0.264214	1	1	#N/A	#N/A	#N/A	#N/A
DVL1	ENSG00000107404.13	1	1270656	1284730	0.105263	0.0666667	0.0385965	-0.187021	0.264214	1	1	#N/A	#N/A	#N/A	#N/A
MXRA8	ENSG00000162576.12	1	1288069	1297157	0.105263	0.0666667	0.0385965	-0.187021	0.264214	1	1	#N/A	#N/A	#N/A	#N/A
AURKAIP1	ENSG00000175756.9	1	1309110	1310875	0.105263	0.0666667	0.0385965	-0.187021	0.264214	1	1	#N/A	#N/A	#N/A	#N/A
CCNL2	ENSG00000221978.7	1	1321091	1334708	0.105263	0.0666667	0.0385965	-0.187021	0.264214	1	1	#N/A	#N/A	#N/A	#N/A
RP4-758J18.2	ENSG00000224870.3	1	1334902	1337426	0.105263	0.0666667	0.0385965	-0.187021	0.264214	1	1	#N/A	#N/A	#N/A	#N/A
MRPL20	ENSG00000242485.1	1	1337288	1342693	0.105263	0.0666667	0.0385965	-0.187021	0.264214	1	1	#N/A	#N/A	#N/A	#N/A
ANKRD65	ENSG00000235098.4	1	1353800	1357149	0.105263	0.0666667	0.0385965	-0.187021	0.264214	1	1	#N/A	#N/A	#N/A	#N/A
TMEM88B	ENSG00000205116.3	1	1361508	1363167	0.105263	0.0666667	0.0385965	-0.187021	0.264214	1	1	#N/A	#N/A	#N/A	#N/A
VWA1	ENSG00000179403.10	1	1370241	1378262	0.105263	0.0666667	0.0385965	-0.187021	0.264214	1	1	#N/A	#N/A	#N/A	#N/A
ATAD3C	ENSG00000215915.5	1	1385069	1405538	0.105263	0.0666667	0.0385965	-0.187021	0.264214	1	1	#N/A	#N/A	#N/A	#N/A
ATAD3B	ENSG00000160072.15	1	1407143	1433228	0.105263	0.0666667	0.0385965	-0.187021	0.264214	1	1	#N/A	#N/A	#N/A	#N/A
ATAD3A	ENSG00000197785.9	1	1447531	1470067	0.105263	0.0666667	0.0385965	-0.187021	0.264214	1	1	#N/A	#N/A	#N/A	#N/A
TMEM240	ENSG00000205090.4	1	1470554	1475833	0.105263	0.0666667	0.0385965	-0.187021	0.264214	1	1	#N/A	#N/A	#N/A	#N/A
SSU72	ENSG00000160075.10	1	1477053	1510249	0.105263	0.0666667	0.0385965	-0.187021	0.264214	1	1	#N/A	#N/A	#N/A	#N/A
AL645728.1	ENSG00000215014.3	1	1510355	1511373	0.105263	0.0666667	0.0385965	-0.187021	0.264214	1	1	#N/A	#N/A	#N/A	#N/A
C1orf233	ENSG00000228594.1	1	1533392	1535476	0.105263	0.0666667	0.0385965	-0.187021	0.264214	1	1	#N/A	#N/A	#N/A	#N/A
MIB2	ENSG00000197530.8	1	1550795	1565990	0.105263	0.0666667	0.0385965	-0.187021	0.264214	1	1	#N/A	#N/A	#N/A	#N/A
MMP23B	ENSG00000189409.8	1	1567474	1570639	0.105263	0.0666667	0.0385965	-0.187021	0.264214	1	1	#N/A	#N/A	#N/A	#N/A
CDK11B	ENSG00000248333.3	1	1570603	1590473	0.105263	0.0666667	0.0385965	-0.187021	0.264214	1	1	#N/A	#N/A	#N/A	#N/A
SLC35E2B	ENSG00000189339.7	1	1592939	1624167	0.105263	0.0666667	0.0385965	-0.187021	0.264214	1	1	#N/A	#N/A	#N/A	#N/A
CDK11A	ENSG00000008128.18	1	1634169	1655766	0.105263	0.0666667	0.0385965	-0.187021	0.264214	1	1	#N/A	#N/A	#N/A	#N/A
SLC35E2	ENSG00000215790.2	1	1656277	1677431	0.105263	0.0666667	0.0385965	-0.187021	0.264214	1	1	#N/A	#N/A	#N/A	#N/A
NADK	ENSG00000008130.11	1	1682671	1711896	0.105263	0.0666667	0.0385965	-0.187021	0.264214	1	1	#N/A	#N/A	#N/A	#N/A
GNB1	ENSG00000078369.13	1	1716729	1822495	0.105263	0.0666667	0.0385965	-0.187021	0.264214	1	1	#N/A	#N/A	#N/A	#N/A
CALML6	ENSG00000169885.5	1	1846266	1848735	0.0526316	0.0666667	-0.0140351	-0.189365	0.161295	1	1	#N/A	#N/A	#N/A	#N/A
TMEM52	ENSG00000178821.8	1	1849029	1850712	0.0526316	0.0666667	-0.0140351	-0.189365	0.161295	1	1	#N/A	#N/A	#N/A	#N/A
C1orf222	ENSG00000142609.13	1	1853396	1935276	0.105263	0.0666667	0.0385965	-0.187021	0.264214	1	1	#N/A	#N/A	#N/A	#N/A
GABRD	ENSG00000187730.6	1	1950780	1962192	0.105263	0.0666667	0.0385965	-0.187021	0.264214	1	1	#N/A	#N/A	#N/A	#N/A
PRKCZ	ENSG00000067606.11	1	1981909	2116834	0.105263	0.0666667	0.0385965	-0.187021	0.264214	1	1	#N/A	#N/A	#N/A	#N/A
C1orf86	ENSG00000162585.12	1	2115903	2144159	0.105263	0.0666667	0.0385965	-0.187021	0.264214	1	1	#N/A	#N/A	#N/A	#N/A
AL590822.2	ENSG00000269554.1	1	2121237	2123179	0.105263	0.0666667	0.0385965	-0.187021	0.264214	1	1	#N/A	#N/A	#N/A	#N/A
AL590822.1	ENSG00000203301.2	1	2143360	2145620	0.105263	0.0666667	0.0385965	-0.187021	0.264214	1	1	#N/A	#N/A	#N/A	#N/A
SKI	ENSG00000157933.9	1	2160134	2241558	0.105263	0.0666667	0.0385965	-0.187021	0.264214	1	1	#N/A	#N/A	#N/A	#N/A
MORN1	ENSG00000116151.9	1	2252692	2323146	0.105263	0.0666667	0.0385965	-0.187021	0.264214	1	1	#N/A	#N/A	#N/A	#N/A
AL589739.1	ENSG00000269753.1	1	2258581	2259042	0.105263	0.0666667	0.0385965	-0.187021	0.264214	1	1	#N/A	#N/A	#N/A	#N/A
RER1	ENSG00000157916.14	1	2323267	2336883	0.105263	0.0666667	0.0385965	-0.187021	0.264214	1	1	#N/A	#N/A	#N/A	#N/A
PEX10	ENSG00000157911.5	1	2336236	2345236	0.105263	0.0666667	0.0385965	-0.187021	0.264214	1	1	#N/A	#N/A	#N/A	#N/A
PLCH2	ENSG00000149527.13	1	2357419	2436969	0.105263	0.0666667	0.0385965	-0.187021	0.264214	1	1	#N/A	#N/A	#N/A	#N/A
PANK4	ENSG00000157881.9	1	2439972	2458039	0.105263	0.0666667	0.0385965	-0.187021	0.264214	1	1	#N/A	#N/A	#N/A	#N/A
HES5	ENSG00000197921.5	1	2460184	2461684	0.105263	0.0666667	0.0385965	-0.187021	0.264214	1	1	#N/A	#N/A	#N/A	#N/A
TNFRSF14	ENSG00000157873.13	1	2487078	2496821	0.105263	0.0666667	0.0385965	-0.187021	0.264214	1	1	#N/A	#N/A	#N/A	#N/A
FAM213B	ENSG00000157870.10	1	2517930	2522908	0.105263	0.0666667	0.0385965	-0.187021	0.264214	1	1	#N/A	#N/A	#N/A	#N/A
MMEL1	ENSG00000142606.11	1	2522078	2564481	0.105263	0.0666667	0.0385965	-0.187021	0.264214	1	1	#N/A	#N/A	#N/A	#N/A
TTC34	ENSG00000215912.7	1	2567415	2718286	0.105263	0.0666667	0.0385965	-0.187021	0.264214	1	1	#N/A	#N/A	#N/A	#N/A
ACTRT2	ENSG00000169717.5	1	2938046	2939465	0.105263	0.0666667	0.0385965	-0.187021	0.264214	1	1	#N/A	#N/A	#N/A	#N/A
PRDM16	ENSG00000142611.12	1	2985732	3355185	0.105263	0.0666667	0.0385965	-0.187021	0.264214	1	1	#N/A	#N/A	#N/A	#N/A
ARHGEF16	ENSG00000130762.10	1	3370990	3397677	0.0526316	0.0666667	-0.0140351	-0.189365	0.161295	1	1	#N/A	#N/A	#N/A	#N/A
MEGF6	ENSG00000162591.11	1	3406484	3528059	0.0526316	0.0666667	-0.0140351	-0.189365	0.161295	1	1	#N/A	#N/A	#N/A	#N/A
TPRG1L	ENSG00000158109.10	1	3541566	3546691	0.0526316	0.0666667	-0.0140351	-0.189365	0.161295	1	1	#N/A	#N/A	#N/A	#N/A
WRAP73	ENSG00000116213.11	1	3547331	3569325	0.0526316	0.0666667	-0.0140351	-0.189365	0.161295	1	1	#N/A	#N/A	#N/A	#N/A
TP73	ENSG00000078900.10	1	3569084	3652765	0.0526316	0.0666667	-0.0140351	-0.189365	0.161295	1	1	#N/A	#N/A	#N/A	#N/A
CCDC27	ENSG00000162592.4	1	3668962	3688209	0.0526316	0.0666667	-0.0140351	-0.189365	0.161295	1	1	#N/A	#N/A	#N/A	#N/A
SMIM1	ENSG00000235169.3	1	3689352	3692546	0.105263	0.0666667	0.0385965	-0.187021	0.264214	1	1	#N/A	#N/A	#N/A	#N/A
LRRC47	ENSG00000130764.5	1	3696784	3713068	0.105263	0.0666667	0.0385965	-0.187021	0.264214	1	1	#N/A	#N/A	#N/A	#N/A
CEP104	ENSG00000116198.8	1	3728645	3773778	0.105263	0.0666667	0.0385965	-0.187021	0.264214	1	1	#N/A	#N/A	#N/A	#N/A
DFFB	ENSG00000169598.11	1	3773845	3801993	0.105263	0.0666667	0.0385965	-0.187021	0.264214	1	1	#N/A	#N/A	#N/A	#N/A
C1orf174	ENSG00000198912.6	1	3805689	3816857	0.0526316	0.0666667	-0.0140351	-0.189365	0.161295	1	1	#N/A	#N/A	#N/A	#N/A
AJAP1	ENSG00000196581.6	1	4714792	4852594	0.0526316	0	0.0526316	-0.100405	0.205668	1	1	#N/A	#N/A	#N/A	#N/A
NPHP4	ENSG00000131697.13	1	5922871	6052533	0.105263	0	0.105263	-0.092379	0.302905	0.574615	1	#N/A	#N/A	#N/A	#N/A
KCNAB2	ENSG00000069424.10	1	6051526	6161253	0.105263	0	0.105263	-0.092379	0.302905	0.574615	1	#N/A	#N/A	#N/A	#N/A
AL035406.1	ENSG00000268332.1	1	6100630	6101399	0.105263	0	0.105263	-0.092379	0.302905	0.574615	1	#N/A	#N/A	#N/A	#N/A
CHD5	ENSG00000116254.13	1	6161853	6240183	0.105263	0	0.105263	-0.092379	0.302905	0.574615	1	#N/A	#N/A	#N/A	#N/A
RPL22	ENSG00000116251.5	1	6241329	6269449	0.105263	0	0.105263	-0.092379	0.302905	0.574615	1	#N/A	#N/A	#N/A	#N/A
RNF207	ENSG00000158286.8	1	6265535	6281359	0.105263	0	0.105263	-0.092379	0.302905	0.574615	1	#N/A	#N/A	#N/A	#N/A
ICMT	ENSG00000116237.11	1	6281253	6296032	0.105263	0	0.105263	-0.092379	0.302905	0.574615	1	#N/A	#N/A	#N/A	#N/A
HES3	ENSG00000173673.7	1	6304252	6305638	0.105263	0	0.105263	-0.092379	0.302905	0.574615	1	#N/A	#N/A	#N/A	#N/A
GPR153	ENSG00000158292.6	1	6307406	6321035	0.105263	0	0.105263	-0.092379	0.302905	0.574615	1	#N/A	#N/A	#N/A	#N/A
ACOT7	ENSG00000097021.15	1	6324329	6454451	0.105263	0	0.105263	-0.092379	0.302905	0.574615	1	#N/A	#N/A	#N/A	#N/A
HES2	ENSG00000069812.7	1	6472478	6484730	0.105263	0	0.105263	-0.092379	0.302905	0.574615	1	#N/A	#N/A	#N/A	#N/A
ESPN	ENSG00000187017.10	1	6484848	6521430	0.105263	0	0.105263	-0.092379	0.302905	0.574615	1	#N/A	#N/A	#N/A	#N/A
TNFRSF25	ENSG00000215788.5	1	6521211	6526255	0.0526316	0	0.0526316	-0.100405	0.205668	1	1	#N/A	#N/A	#N/A	#N/A
PLEKHG5	ENSG00000171680.16	1	6526152	6580121	0.0526316	0	0.0526316	-0.100405	0.205668	1	1	#N/A	#N/A	#N/A	#N/A
NOL9	ENSG00000162408.10	1	6581407	6614595	0.0526316	0	0.0526316	-0.100405	0.205668	1	1	#N/A	#N/A	#N/A	#N/A
TAS1R1	ENSG00000173662.15	1	6615241	6639817	0.0526316	0	0.0526316	-0.100405	0.205668	1	1	#N/A	#N/A	#N/A	#N/A
ZBTB48	ENSG00000204859.7	1	6640061	6649340	0.0526316	0	0.0526316	-0.100405	0.205668	1	1	#N/A	#N/A	#N/A	#N/A
KLHL21	ENSG00000162413.12	1	6650784	6674667	0.0526316	0	0.0526316	-0.100405	0.205668	1	1	#N/A	#N/A	#N/A	#N/A
PHF13	ENSG00000116273.5	1	6673745	6684093	0.0526316	0	0.0526316	-0.100405	0.205668	1	1	#N/A	#N/A	#N/A	#N/A
THAP3	ENSG00000041988.11	1	6684926	6695646	0.0526316	0	0.0526316	-0.100405	0.205668	1	1	#N/A	#N/A	#N/A	#N/A
DNAJC11	ENSG00000007923.11	1	6694228	6761984	0.0526316	0	0.0526316	-0.100405	0.205668	1	1	#N/A	#N/A	#N/A	#N/A
CAMTA1	ENSG00000171735.14	1	6845384	7829766	0.0526316	0	0.0526316	-0.100405	0.205668	1	1	#N/A	#N/A	#N/A	#N/A
VAMP3	ENSG00000049245.8	1	7831329	7841492	0.0526316	0	0.0526316	-0.100405	0.205668	1	1	#N/A	#N/A	#N/A	#N/A
PER3	ENSG00000049246.10	1	7844380	7905237	0.0526316	0	0.0526316	-0.100405	0.205668	1	1	#N/A	#N/A	#N/A	#N/A
UTS2	ENSG00000049247.9	1	7903143	7913572	0.0526316	0	0.0526316	-0.100405	0.205668	1	1	#N/A	#N/A	#N/A	#N/A
TNFRSF9	ENSG00000049249.4	1	7979907	8000926	0.0526316	0	0.0526316	-0.100405	0.205668	1	1	#N/A	#N/A	#N/A	#N/A
PARK7	ENSG00000116288.8	1	8014351	8045565	0.0526316	0	0.0526316	-0.100405	0.205668	1	1	#N/A	#N/A	#N/A	#N/A
ERRFI1	ENSG00000116285.8	1	8064464	8086368	0.0526316	0	0.0526316	-0.100405	0.205668	1	1	#N/A	#N/A	#N/A	#N/A
SLC45A1	ENSG00000162426.10	1	8377886	8404227	0.0526316	0.0666667	-0.0140351	-0.189365	0.161295	1	1	#N/A	#N/A	#N/A	#N/A
RERE	ENSG00000142599.13	1	8412457	8877702	0.0526316	0	0.0526316	-0.100405	0.205668	1	1	#N/A	#N/A	#N/A	#N/A
ENO1	ENSG00000074800.9	1	8921061	8939308	0.0526316	0	0.0526316	-0.100405	0.205668	1	1	#N/A	#N/A	#N/A	#N/A
CA6	ENSG00000131686.10	1	9005926	9035151	0.0526316	0	0.0526316	-0.100405	0.205668	1	1	#N/A	#N/A	#N/A	#N/A
SLC2A7	ENSG00000197241.3	1	9063359	9086404	0.0526316	0	0.0526316	-0.100405	0.205668	1	1	#N/A	#N/A	#N/A	#N/A
SLC2A5	ENSG00000142583.13	1	9095166	9148537	0.0526316	0	0.0526316	-0.100405	0.205668	1	1	#N/A	#N/A	#N/A	#N/A
GPR157	ENSG00000180758.10	1	9160364	9189229	0.0526316	0	0.0526316	-0.100405	0.205668	1	1	#N/A	#N/A	#N/A	#N/A
H6PD	ENSG00000049239.8	1	9294834	9331396	0.0526316	0	0.0526316	-0.100405	0.205668	1	1	#N/A	#N/A	#N/A	#N/A
SPSB1	ENSG00000171621.9	1	9352939	9429591	0.0526316	0	0.0526316	-0.100405	0.205668	1	1	#N/A	#N/A	#N/A	#N/A
SLC25A33	ENSG00000171612.6	1	9599541	9645237	0.0526316	0	0.0526316	-0.100405	0.205668	1	1	#N/A	#N/A	#N/A	#N/A
TMEM201	ENSG00000188807.8	1	9648932	9674935	0.0526316	0	0.0526316	-0.100405	0.205668	1	1	#N/A	#N/A	#N/A	#N/A
PIK3CD	ENSG00000171608.11	1	9711790	9789172	0.105263	0	0.105263	-0.092379	0.302905	0.574615	1	#N/A	#N/A	#N/A	#N/A
C1orf200	ENSG00000179840.5	1	9712668	9714644	0.0526316	0	0.0526316	-0.100405	0.205668	1	1	#N/A	#N/A	#N/A	#N/A
CLSTN1	ENSG00000171603.12	1	9789084	9884584	0.105263	0	0.105263	-0.092379	0.302905	0.574615	1	#N/A	#N/A	#N/A	#N/A
CTNNBIP1	ENSG00000178585.10	1	9908334	9970394	0.105263	0	0.105263	-0.092379	0.302905	0.574615	1	#N/A	#N/A	#N/A	#N/A
LZIC	ENSG00000162441.7	1	9982173	10003465	0.105263	0	0.105263	-0.092379	0.302905	0.574615	1	#N/A	#N/A	#N/A	#N/A
NMNAT1	ENSG00000173614.9	1	10003486	10045559	0.105263	0	0.105263	-0.092379	0.302905	0.574615	1	#N/A	#N/A	#N/A	#N/A
RBP7	ENSG00000162444.11	1	10057264	10076078	0.105263	0	0.105263	-0.092379	0.302905	0.574615	1	#N/A	#N/A	#N/A	#N/A
UBE4B	ENSG00000130939.14	1	10092890	10241297	0.105263	0	0.105263	-0.092379	0.302905	0.574615	1	#N/A	#N/A	#N/A	#N/A
KIF1B	ENSG00000054523.12	1	10270863	10441661	0.157895	0	0.157895	-0.0657145	0.381504	0.315936	1	#N/A	#N/A	#N/A	#N/A
PGD	ENSG00000142657.16	1	10458649	10480201	0.157895	0	0.157895	-0.0657145	0.381504	0.315936	1	#N/A	#N/A	#N/A	#N/A
APITD1	ENSG00000175279.17	1	10490159	10512210	0.105263	0	0.105263	-0.092379	0.302905	0.574615	1	#N/A	#N/A	#N/A	#N/A
APITD1-CORT	ENSG00000251503.3	1	10490159	10512210	0.105263	0	0.105263	-0.092379	0.302905	0.574615	1	#N/A	#N/A	#N/A	#N/A
CORT	ENSG00000241563.2	1	10509776	10511959	0.105263	0	0.105263	-0.092379	0.302905	0.574615	1	#N/A	#N/A	#N/A	#N/A
DFFA	ENSG00000160049.7	1	10516579	10532583	0.105263	0	0.105263	-0.092379	0.302905	0.574615	1	#N/A	#N/A	#N/A	#N/A
PEX14	ENSG00000142655.8	1	10532345	10690815	0.105263	0	0.105263	-0.092379	0.302905	0.574615	1	#N/A	#N/A	#N/A	#N/A
CASZ1	ENSG00000130940.10	1	10696661	10856707	0.105263	0	0.105263	-0.092379	0.302905	0.574615	1	#N/A	#N/A	#N/A	#N/A
C1orf127	ENSG00000175262.10	1	11006528	11042094	0.105263	0	0.105263	-0.092379	0.302905	0.574615	1	#N/A	#N/A	#N/A	#N/A
TARDBP	ENSG00000120948.11	1	11072414	11085796	0.0526316	0	0.0526316	-0.100405	0.205668	1	1	#N/A	#N/A	#N/A	#N/A
MASP2	ENSG00000009724.12	1	11086580	11107290	0.0526316	0	0.0526316	-0.100405	0.205668	1	1	#N/A	#N/A	#N/A	#N/A
SRM	ENSG00000116649.5	1	11114641	11120081	0.0526316	0	0.0526316	-0.100405	0.205668	1	1	#N/A	#N/A	#N/A	#N/A
EXOSC10	ENSG00000171824.9	1	11126675	11159938	0.0526316	0	0.0526316	-0.100405	0.205668	1	1	#N/A	#N/A	#N/A	#N/A
MTOR	ENSG00000198793.8	1	11166592	11322564	0.0526316	0	0.0526316	-0.100405	0.205668	1	1	#N/A	#N/A	#N/A	#N/A
ANGPTL7	ENSG00000171819.4	1	11249398	11256038	0.0526316	0	0.0526316	-0.100405	0.205668	1	1	#N/A	#N/A	#N/A	#N/A
UBIAD1	ENSG00000120942.9	1	11333263	11356106	0.0526316	0	0.0526316	-0.100405	0.205668	1	1	#N/A	#N/A	#N/A	#N/A
PTCHD2	ENSG00000204624.6	1	11539223	11597641	0.0526316	0	0.0526316	-0.100405	0.205668	1	1	#N/A	#N/A	#N/A	#N/A
FBXO2	ENSG00000116661.9	1	11708424	11715842	0.0526316	0	0.0526316	-0.100405	0.205668	1	1	#N/A	#N/A	#N/A	#N/A
FBXO44	ENSG00000132879.9	1	11714432	11723384	0.0526316	0	0.0526316	-0.100405	0.205668	1	1	#N/A	#N/A	#N/A	#N/A
FBXO6	ENSG00000116663.6	1	11724181	11734411	0.0526316	0	0.0526316	-0.100405	0.205668	1	1	#N/A	#N/A	#N/A	#N/A
MAD2L2	ENSG00000116670.10	1	11734537	11751707	0.0526316	0	0.0526316	-0.100405	0.205668	1	1	#N/A	#N/A	#N/A	#N/A
DRAXIN	ENSG00000162490.6	1	11751786	11785914	0.0526316	0	0.0526316	-0.100405	0.205668	1	1	#N/A	#N/A	#N/A	#N/A
AGTRAP	ENSG00000177674.11	1	11796141	11814859	0.0526316	0	0.0526316	-0.100405	0.205668	1	1	#N/A	#N/A	#N/A	#N/A
C1orf167	ENSG00000215910.3	1	11821844	11849642	0.0526316	0	0.0526316	-0.100405	0.205668	1	1	#N/A	#N/A	#N/A	#N/A
MTHFR	ENSG00000177000.6	1	11845780	11866977	0.0526316	0	0.0526316	-0.100405	0.205668	1	1	#N/A	#N/A	#N/A	#N/A
CLCN6	ENSG00000011021.17	1	11866207	11903201	0.105263	0	0.105263	-0.092379	0.302905	0.574615	1	#N/A	#N/A	#N/A	#N/A
NPPA	ENSG00000175206.6	1	11905766	11908402	0.105263	0	0.105263	-0.092379	0.302905	0.574615	1	#N/A	#N/A	#N/A	#N/A
NPPB	ENSG00000120937.8	1	11917521	11918988	0.105263	0	0.105263	-0.092379	0.302905	0.574615	1	#N/A	#N/A	#N/A	#N/A
KIAA2013	ENSG00000116685.11	1	11979648	11986485	0.0526316	0	0.0526316	-0.100405	0.205668	1	1	#N/A	#N/A	#N/A	#N/A
PLOD1	ENSG00000083444.12	1	11994262	12035595	0.0526316	0	0.0526316	-0.100405	0.205668	1	1	#N/A	#N/A	#N/A	#N/A
MFN2	ENSG00000116688.12	1	12040238	12073571	0.0526316	0	0.0526316	-0.100405	0.205668	1	1	#N/A	#N/A	#N/A	#N/A
MIIP	ENSG00000116691.6	1	12079523	12092102	0.0526316	0	0.0526316	-0.100405	0.205668	1	1	#N/A	#N/A	#N/A	#N/A
TNFRSF8	ENSG00000120949.10	1	12123434	12204264	0.0526316	0	0.0526316	-0.100405	0.205668	1	1	#N/A	#N/A	#N/A	#N/A
TNFRSF1B	ENSG00000028137.12	1	12227060	12269285	0.0526316	0	0.0526316	-0.100405	0.205668	1	1	#N/A	#N/A	#N/A	#N/A
VPS13D	ENSG00000048707.9	1	12290124	12572099	0.0526316	0	0.0526316	-0.100405	0.205668	1	1	#N/A	#N/A	#N/A	#N/A
DHRS3	ENSG00000162496.4	1	12627939	12677737	0.0526316	0	0.0526316	-0.100405	0.205668	1	1	#N/A	#N/A	#N/A	#N/A
AADACL4	ENSG00000204518.2	1	12704566	12727097	0.0526316	0	0.0526316	-0.100405	0.205668	1	1	#N/A	#N/A	#N/A	#N/A
AADACL3	ENSG00000188984.7	1	12776118	12788726	0.0526316	0	0.0526316	-0.100405	0.205668	1	1	#N/A	#N/A	#N/A	#N/A
C1orf158	ENSG00000157330.5	1	12806163	12823847	0.0526316	0	0.0526316	-0.100405	0.205668	1	1	#N/A	#N/A	#N/A	#N/A
PRAMEF12	ENSG00000116726.4	1	12834984	12838049	0.0526316	0	0.0526316	-0.100405	0.205668	1	1	#N/A	#N/A	#N/A	#N/A
PRAMEF1	ENSG00000116721.9	1	12851546	12856777	0.0526316	0	0.0526316	-0.100405	0.205668	1	1	#N/A	#N/A	#N/A	#N/A
PRAMEF11	ENSG00000204513.5	1	12884468	12891264	0.0526316	0	0.0526316	-0.100405	0.205668	1	1	#N/A	#N/A	#N/A	#N/A
HNRNPCL1	ENSG00000179172.7	1	12907261	12908578	0.0526316	0	0.0526316	-0.100405	0.205668	1	1	#N/A	#N/A	#N/A	#N/A
PRAMEF2	ENSG00000120952.4	1	12916941	12921764	0.0526316	0	0.0526316	-0.100405	0.205668	1	1	#N/A	#N/A	#N/A	#N/A
PRAMEF4	ENSG00000243073.3	1	12939045	12946025	0.0526316	0	0.0526316	-0.100405	0.205668	1	1	#N/A	#N/A	#N/A	#N/A
PRAMEF10	ENSG00000187545.5	1	12952727	12958101	0.0526316	0	0.0526316	-0.100405	0.205668	1	1	#N/A	#N/A	#N/A	#N/A
PRAMEF7	ENSG00000204510.1	1	12976450	12980569	0.0526316	0	0.0526316	-0.100405	0.205668	1	1	#N/A	#N/A	#N/A	#N/A
PRAMEF6	ENSG00000232423.3	1	12998181	13117751	0.0526316	0	0.0526316	-0.100405	0.205668	1	1	#N/A	#N/A	#N/A	#N/A
PRAMEF22	ENSG00000204508.3	1	13035543	13038381	0.0526316	0	0.0526316	-0.100405	0.205668	1	1	#N/A	#N/A	#N/A	#N/A
WI2-3308P17.2	ENSG00000239810.2	1	13052394	13052998	0.0526316	0	0.0526316	-0.100405	0.205668	1	1	#N/A	#N/A	#N/A	#N/A
PRAMEF26	ENSG00000229571.2	1	13216356	13219581	0.0526316	0	0.0526316	-0.100405	0.205668	1	1	#N/A	#N/A	#N/A	#N/A
PRAMEF3	ENSG00000204503.5	1	13328196	13331692	0.0526316	0	0.0526316	-0.100405	0.205668	1	1	#N/A	#N/A	#N/A	#N/A
PRAMEF5	ENSG00000204502.2	1	13359819	13369057	0.0526316	0	0.0526316	-0.100405	0.205668	1	1	#N/A	#N/A	#N/A	#N/A
PRAMEF8	ENSG00000182330.6	1	13386646	13390765	0.0526316	0	0.0526316	-0.100405	0.205668	1	1	#N/A	#N/A	#N/A	#N/A
PRAMEF9	ENSG00000204501.2	1	13421176	13428191	0.0526316	0	0.0526316	-0.100405	0.205668	1	1	#N/A	#N/A	#N/A	#N/A
PRAMEF13	ENSG00000204495.3	1	13447414	13452656	0.0526316	0	0.0526316	-0.100405	0.205668	1	1	#N/A	#N/A	#N/A	#N/A
PRAMEF18	ENSG00000204491.2	1	13474689	13477522	0.0526316	0	0.0526316	-0.100405	0.205668	1	1	#N/A	#N/A	#N/A	#N/A
PRAMEF16	ENSG00000204488.3	1	13495254	13498260	0.0526316	0	0.0526316	-0.100405	0.205668	1	1	#N/A	#N/A	#N/A	#N/A
PRAMEF21	ENSG00000204486.3	1	13516066	13526943	0.0526316	0	0.0526316	-0.100405	0.205668	1	1	#N/A	#N/A	#N/A	#N/A
PRAMEF15	ENSG00000157358.7	1	13641973	13648988	0.0526316	0	0.0526316	-0.100405	0.205668	1	1	#N/A	#N/A	#N/A	#N/A
PRAMEF14	ENSG00000204481.6	1	13668269	13673511	0.0526316	0	0.0526316	-0.100405	0.205668	1	1	#N/A	#N/A	#N/A	#N/A
PRAMEF19	ENSG00000204480.6	1	13694889	13698405	0.0526316	0	0.0526316	-0.100405	0.205668	1	1	#N/A	#N/A	#N/A	#N/A
PRAMEF17	ENSG00000204479.4	1	13716092	13719089	0.0526316	0	0.0526316	-0.100405	0.205668	1	1	#N/A	#N/A	#N/A	#N/A
PRAMEF20	ENSG00000204478.5	1	13736907	13747803	0.0526316	0	0.0526316	-0.100405	0.205668	1	1	#N/A	#N/A	#N/A	#N/A
LRRC38	ENSG00000162494.5	1	13801445	13840543	0.0526316	0	0.0526316	-0.100405	0.205668	1	1	#N/A	#N/A	#N/A	#N/A
PDPN	ENSG00000162493.12	1	13909960	13944452	0.0526316	0	0.0526316	-0.100405	0.205668	1	1	#N/A	#N/A	#N/A	#N/A
PRDM2	ENSG00000116731.18	1	14026693	14151574	0.0526316	0	0.0526316	-0.100405	0.205668	1	1	#N/A	#N/A	#N/A	#N/A
KAZN	ENSG00000189337.11	1	14925200	15444539	0.0526316	0	0.0526316	-0.100405	0.205668	1	1	#N/A	#N/A	#N/A	#N/A
TMEM51	ENSG00000171729.9	1	15479028	15546976	0.0526316	0	0.0526316	-0.100405	0.205668	1	1	#N/A	#N/A	#N/A	#N/A
C1orf195	ENSG00000204464.3	1	15490840	15497813	0.0526316	0	0.0526316	-0.100405	0.205668	1	1	#N/A	#N/A	#N/A	#N/A
FHAD1	ENSG00000142621.15	1	15573768	15726779	0.0526316	0	0.0526316	-0.100405	0.205668	1	1	#N/A	#N/A	#N/A	#N/A
EFHD2	ENSG00000142634.8	1	15736391	15756839	0.0526316	0	0.0526316	-0.100405	0.205668	1	1	#N/A	#N/A	#N/A	#N/A
CTRC	ENSG00000162438.7	1	15764935	15775737	0.0526316	0	0.0526316	-0.100405	0.205668	1	1	#N/A	#N/A	#N/A	#N/A
CELA2A	ENSG00000142615.7	1	15783223	15798586	0.0526316	0	0.0526316	-0.100405	0.205668	1	1	#N/A	#N/A	#N/A	#N/A
CELA2B	ENSG00000215704.5	1	15792404	15817895	0.0526316	0	0.0526316	-0.100405	0.205668	1	1	#N/A	#N/A	#N/A	#N/A
CASP9	ENSG00000132906.13	1	15817327	15853029	0.0526316	0	0.0526316	-0.100405	0.205668	1	1	#N/A	#N/A	#N/A	#N/A
DNAJC16	ENSG00000116138.8	1	15853308	15918874	0.0526316	0	0.0526316	-0.100405	0.205668	1	1	#N/A	#N/A	#N/A	#N/A
AGMAT	ENSG00000116771.5	1	15898848	15911605	0.0526316	0	0.0526316	-0.100405	0.205668	1	1	#N/A	#N/A	#N/A	#N/A
DDI2	ENSG00000197312.7	1	15943995	15995539	0.0526316	0	0.0526316	-0.100405	0.205668	1	1	#N/A	#N/A	#N/A	#N/A
RSC1A1	ENSG00000215695.1	1	15986364	15988217	0.0526316	0	0.0526316	-0.100405	0.205668	1	1	#N/A	#N/A	#N/A	#N/A
PLEKHM2	ENSG00000116786.7	1	16010827	16061264	0.0526316	0	0.0526316	-0.100405	0.205668	1	1	#N/A	#N/A	#N/A	#N/A
SLC25A34	ENSG00000162461.7	1	16062900	16067891	0.0526316	0	0.0526316	-0.100405	0.205668	1	1	#N/A	#N/A	#N/A	#N/A
TMEM82	ENSG00000162460.6	1	16068917	16074477	0.0526316	0	0.0526316	-0.100405	0.205668	1	1	#N/A	#N/A	#N/A	#N/A
FBLIM1	ENSG00000162458.8	1	16083102	16113089	0.0526316	0	0.0526316	-0.100405	0.205668	1	1	#N/A	#N/A	#N/A	#N/A
SPEN	ENSG00000065526.6	1	16174359	16266955	0.0526316	0	0.0526316	-0.100405	0.205668	1	1	#N/A	#N/A	#N/A	#N/A
ZBTB17	ENSG00000116809.7	1	16268364	16302627	0.0526316	0	0.0526316	-0.100405	0.205668	1	1	#N/A	#N/A	#N/A	#N/A
C1orf64	ENSG00000183888.4	1	16330731	16335302	0.0526316	0	0.0526316	-0.100405	0.205668	1	1	#N/A	#N/A	#N/A	#N/A
HSPB7	ENSG00000173641.13	1	16340523	16346089	0.0526316	0	0.0526316	-0.100405	0.205668	1	1	#N/A	#N/A	#N/A	#N/A
CLCNKA	ENSG00000186510.7	1	16345370	16360545	0.0526316	0	0.0526316	-0.100405	0.205668	1	1	#N/A	#N/A	#N/A	#N/A
CLCNKB	ENSG00000184908.13	1	16370272	16383803	0.0526316	0	0.0526316	-0.100405	0.205668	1	1	#N/A	#N/A	#N/A	#N/A
FAM131C	ENSG00000185519.8	1	16384264	16400127	0.0526316	0	0.0526316	-0.100405	0.205668	1	1	#N/A	#N/A	#N/A	#N/A
EPHA2	ENSG00000142627.9	1	16450832	16482582	0.0526316	0	0.0526316	-0.100405	0.205668	1	1	#N/A	#N/A	#N/A	#N/A
ARHGEF19	ENSG00000142632.12	1	16524349	16539104	0.0526316	0	0.0526316	-0.100405	0.205668	1	1	#N/A	#N/A	#N/A	#N/A
C1orf134	ENSG00000204377.3	1	16555368	16556038	0.0526316	0	0.0526316	-0.100405	0.205668	1	1	#N/A	#N/A	#N/A	#N/A
RSG1	ENSG00000132881.7	1	16558195	16563657	0.0526316	0	0.0526316	-0.100405	0.205668	1	1	#N/A	#N/A	#N/A	#N/A
FBXO42	ENSG00000037637.6	1	16573334	16678949	0.0526316	0	0.0526316	-0.100405	0.205668	1	1	#N/A	#N/A	#N/A	#N/A
SZRD1	ENSG00000055070.12	1	16679070	16724640	0.0526316	0	0.0526316	-0.100405	0.205668	1	1	#N/A	#N/A	#N/A	#N/A
SPATA21	ENSG00000187144.7	1	16713612	16763919	0.0526316	0	0.0526316	-0.100405	0.205668	1	1	#N/A	#N/A	#N/A	#N/A
NECAP2	ENSG00000157191.15	1	16767167	16786573	0.0526316	0	0.0526316	-0.100405	0.205668	1	1	#N/A	#N/A	#N/A	#N/A
AL355149.2	ENSG00000268674.1	1	16865561	16866070	0.0526316	0	0.0526316	-0.100405	0.205668	1	1	#N/A	#N/A	#N/A	#N/A
NBPF1	ENSG00000219481.6	1	16888814	16940057	0.0526316	0	0.0526316	-0.100405	0.205668	1	1	#N/A	#N/A	#N/A	#N/A
AL137798.1	ENSG00000237847.2	1	16999498	17000007	0.0526316	0	0.0526316	-0.100405	0.205668	1	1	#N/A	#N/A	#N/A	#N/A
AL021920.2	ENSG00000268991.1	1	17060447	17060956	0.0526316	0	0.0526316	-0.100405	0.205668	1	1	#N/A	#N/A	#N/A	#N/A
CROCC	ENSG00000058453.12	1	17066768	17299474	0.0526316	0	0.0526316	-0.100405	0.205668	1	1	#N/A	#N/A	#N/A	#N/A
MFAP2	ENSG00000117122.9	1	17300997	17307330	0.0526316	0	0.0526316	-0.100405	0.205668	1	1	#N/A	#N/A	#N/A	#N/A
ATP13A2	ENSG00000159363.13	1	17312453	17338423	0.0526316	0	0.0526316	-0.100405	0.205668	1	1	#N/A	#N/A	#N/A	#N/A
SDHB	ENSG00000117118.5	1	17345217	17380665	0.0526316	0	0.0526316	-0.100405	0.205668	1	1	#N/A	#N/A	#N/A	#N/A
PADI2	ENSG00000117115.8	1	17393256	17445948	0.0526316	0	0.0526316	-0.100405	0.205668	1	1	#N/A	#N/A	#N/A	#N/A
PADI1	ENSG00000142623.8	1	17531621	17572500	0.0526316	0	0.0526316	-0.100405	0.205668	1	1	#N/A	#N/A	#N/A	#N/A
PADI3	ENSG00000142619.4	1	17575593	17610728	0.0526316	0	0.0526316	-0.100405	0.205668	1	1	#N/A	#N/A	#N/A	#N/A
PADI4	ENSG00000159339.9	1	17634690	17690499	0.0526316	0	0.0526316	-0.100405	0.205668	1	1	#N/A	#N/A	#N/A	#N/A
AC004824.2	ENSG00000269468.1	1	17655507	17676070	0.0526316	0	0.0526316	-0.100405	0.205668	1	1	#N/A	#N/A	#N/A	#N/A
RCC2	ENSG00000179051.9	1	17733256	17766220	0.0526316	0	0.0526316	-0.100405	0.205668	1	1	#N/A	#N/A	#N/A	#N/A
ARHGEF10L	ENSG00000074964.12	1	17866330	18024369	0.0526316	0	0.0526316	-0.100405	0.205668	1	1	#N/A	#N/A	#N/A	#N/A
ACTL8	ENSG00000117148.6	1	18081808	18153558	0.0526316	0	0.0526316	-0.100405	0.205668	1	1	#N/A	#N/A	#N/A	#N/A
IGSF21	ENSG00000117154.7	1	18434240	18704977	0.0526316	0	0.0526316	-0.100405	0.205668	1	1	#N/A	#N/A	#N/A	#N/A
KLHDC7A	ENSG00000179023.7	1	18807424	18812478	0.0526316	0	0.0526316	-0.100405	0.205668	1	1	#N/A	#N/A	#N/A	#N/A
PAX7	ENSG00000009709.7	1	18957500	19075360	0.0526316	0	0.0526316	-0.100405	0.205668	1	1	#N/A	#N/A	#N/A	#N/A
TAS1R2	ENSG00000179002.5	1	19166093	19186176	0.0526316	0	0.0526316	-0.100405	0.205668	1	1	#N/A	#N/A	#N/A	#N/A
RP13-279N23.2	ENSG00000255275.3	1	19175767	19247615	0.0526316	0	0.0526316	-0.100405	0.205668	1	1	#N/A	#N/A	#N/A	#N/A
ALDH4A1	ENSG00000159423.12	1	19197926	19229275	0.0526316	0	0.0526316	-0.100405	0.205668	1	1	#N/A	#N/A	#N/A	#N/A
IFFO2	ENSG00000169991.6	1	19230775	19283180	0.0526316	0	0.0526316	-0.100405	0.205668	1	1	#N/A	#N/A	#N/A	#N/A
UBR4	ENSG00000127481.10	1	19401000	19536770	0.0526316	0	0.0526316	-0.100405	0.205668	1	1	#N/A	#N/A	#N/A	#N/A
EMC1	ENSG00000127463.9	1	19542158	19578046	0.0526316	0	0.0526316	-0.100405	0.205668	1	1	#N/A	#N/A	#N/A	#N/A
MRTO4	ENSG00000053372.4	1	19578033	19586622	0.0526316	0	0.0526316	-0.100405	0.205668	1	1	#N/A	#N/A	#N/A	#N/A
AKR7A3	ENSG00000162482.4	1	19609052	19615744	0.0526316	0	0.0526316	-0.100405	0.205668	1	1	#N/A	#N/A	#N/A	#N/A
AKR7A2	ENSG00000053371.8	1	19630459	19638640	0.0526316	0	0.0526316	-0.100405	0.205668	1	1	#N/A	#N/A	#N/A	#N/A
PQLC2	ENSG00000040487.8	1	19638820	19655794	0.0526316	0	0.0526316	-0.100405	0.205668	1	1	#N/A	#N/A	#N/A	#N/A
CAPZB	ENSG00000077549.13	1	19665267	19812066	0.0526316	0	0.0526316	-0.100405	0.205668	1	1	#N/A	#N/A	#N/A	#N/A
MINOS1-NBL1	ENSG00000270136.1	1	19923473	19984549	0.0526316	0	0.0526316	-0.100405	0.205668	1	1	#N/A	#N/A	#N/A	#N/A
MINOS1	ENSG00000173436.9	1	19923477	19956314	0.0526316	0	0.0526316	-0.100405	0.205668	1	1	#N/A	#N/A	#N/A	#N/A
NBL1	ENSG00000158747.9	1	19967048	19984945	0.0526316	0	0.0526316	-0.100405	0.205668	1	1	#N/A	#N/A	#N/A	#N/A
HTR6	ENSG00000158748.3	1	19991780	20006055	0.0526316	0	0.0526316	-0.100405	0.205668	1	1	#N/A	#N/A	#N/A	#N/A
TMCO4	ENSG00000162542.9	1	20008706	20126438	0.0526316	0	0.0526316	-0.100405	0.205668	1	1	#N/A	#N/A	#N/A	#N/A
RNF186	ENSG00000178828.5	1	20140523	20141771	0.0526316	0	0.0526316	-0.100405	0.205668	1	1	#N/A	#N/A	#N/A	#N/A
OTUD3	ENSG00000169914.5	1	20209006	20239438	0.0526316	0	0.0526316	-0.100405	0.205668	1	1	#N/A	#N/A	#N/A	#N/A
PLA2G2E	ENSG00000188784.4	1	20246502	20250110	0.0526316	0	0.0526316	-0.100405	0.205668	1	1	#N/A	#N/A	#N/A	#N/A
PLA2G2A	ENSG00000188257.6	1	20301925	20306932	0.0526316	0	0.0526316	-0.100405	0.205668	1	1	#N/A	#N/A	#N/A	#N/A
PLA2G5	ENSG00000127472.6	1	20354672	20417683	0.0526316	0	0.0526316	-0.100405	0.205668	1	1	#N/A	#N/A	#N/A	#N/A
PLA2G2D	ENSG00000117215.10	1	20438432	20446050	0.0526316	0	0.0526316	-0.100405	0.205668	1	1	#N/A	#N/A	#N/A	#N/A
PLA2G2F	ENSG00000158786.4	1	20465819	20476879	0.0526316	0	0.0526316	-0.100405	0.205668	1	1	#N/A	#N/A	#N/A	#N/A
PLA2G2C	ENSG00000187980.6	1	20487746	20503917	0.0526316	0	0.0526316	-0.100405	0.205668	1	1	#N/A	#N/A	#N/A	#N/A
UBXN10	ENSG00000162543.5	1	20512578	20522541	0.0526316	0	0.0526316	-0.100405	0.205668	1	1	#N/A	#N/A	#N/A	#N/A
VWA5B1	ENSG00000158816.11	1	20617412	20681387	0.0526316	0	0.0526316	-0.100405	0.205668	1	1	#N/A	#N/A	#N/A	#N/A
CAMK2N1	ENSG00000162545.5	1	20808884	20812713	0.0526316	0	0.0526316	-0.100405	0.205668	1	1	#N/A	#N/A	#N/A	#N/A
MUL1	ENSG00000090432.5	1	20825943	20834654	0.0526316	0	0.0526316	-0.100405	0.205668	1	1	#N/A	#N/A	#N/A	#N/A
FAM43B	ENSG00000183114.6	1	20878932	20881512	0.0526316	0	0.0526316	-0.100405	0.205668	1	1	#N/A	#N/A	#N/A	#N/A
CDA	ENSG00000158825.5	1	20915441	20945401	0.0526316	0	0.0526316	-0.100405	0.205668	1	1	#N/A	#N/A	#N/A	#N/A
PINK1	ENSG00000158828.5	1	20959948	20978004	0.0526316	0	0.0526316	-0.100405	0.205668	1	1	#N/A	#N/A	#N/A	#N/A
DDOST	ENSG00000244038.5	1	20978270	20988000	0.0526316	0	0.0526316	-0.100405	0.205668	1	1	#N/A	#N/A	#N/A	#N/A
KIF17	ENSG00000117245.8	1	20990507	21044510	0.0526316	0	0.0526316	-0.100405	0.205668	1	1	#N/A	#N/A	#N/A	#N/A
SH2D5	ENSG00000189410.7	1	21046225	21059330	0.0526316	0	0.0526316	-0.100405	0.205668	1	1	#N/A	#N/A	#N/A	#N/A
HP1BP3	ENSG00000127483.13	1	21069154	21113816	0.0526316	0	0.0526316	-0.100405	0.205668	1	1	#N/A	#N/A	#N/A	#N/A
EIF4G3	ENSG00000075151.15	1	21132963	21503377	0.0526316	0	0.0526316	-0.100405	0.205668	1	1	#N/A	#N/A	#N/A	#N/A
ECE1	ENSG00000117298.10	1	21543740	21671997	0	0	0	0	0	#N/A	#N/A	#N/A	#N/A	#N/A	#N/A
NBPF3	ENSG00000142794.14	1	21766621	21811498	0	0	0	0	0	#N/A	#N/A	#N/A	#N/A	#N/A	#N/A
ALPL	ENSG00000162551.9	1	21835858	21904905	0	0	0	0	0	#N/A	#N/A	#N/A	#N/A	#N/A	#N/A
RAP1GAP	ENSG00000076864.15	1	21922708	21995801	0	0	0	0	0	#N/A	#N/A	#N/A	#N/A	#N/A	#N/A
USP48	ENSG00000090686.11	1	22004791	22110099	0	0	0	0	0	#N/A	#N/A	#N/A	#N/A	#N/A	#N/A
LDLRAD2	ENSG00000187942.7	1	22138758	22151714	0	0	0	0	0	#N/A	#N/A	#N/A	#N/A	#N/A	#N/A
HSPG2	ENSG00000142798.12	1	22148738	22263790	0	0	0	0	0	#N/A	#N/A	#N/A	#N/A	#N/A	#N/A
CELA3B	ENSG00000219073.3	1	22303514	22325135	0	0	0	0	0	#N/A	#N/A	#N/A	#N/A	#N/A	#N/A
CELA3A	ENSG00000142789.15	1	22328149	22339032	0	0	0	0	0	#N/A	#N/A	#N/A	#N/A	#N/A	#N/A
CDC42	ENSG00000070831.11	1	22379120	22419437	0	0	0	0	0	#N/A	#N/A	#N/A	#N/A	#N/A	#N/A
WNT4	ENSG00000162552.10	1	22443798	22470462	0	0	0	0	0	#N/A	#N/A	#N/A	#N/A	#N/A	#N/A
ZBTB40	ENSG00000184677.12	1	22778344	22857650	0	0	0	0	0	#N/A	#N/A	#N/A	#N/A	#N/A	#N/A
EPHA8	ENSG00000070886.6	1	22890057	22930087	0	0	0	0	0	#N/A	#N/A	#N/A	#N/A	#N/A	#N/A
C1QA	ENSG00000173372.12	1	22962999	22966101	0	0	0	0	0	#N/A	#N/A	#N/A	#N/A	#N/A	#N/A
C1QC	ENSG00000159189.7	1	22970123	22974603	0	0	0	0	0	#N/A	#N/A	#N/A	#N/A	#N/A	#N/A
C1QB	ENSG00000173369.11	1	22979255	22988031	0	0	0	0	0	#N/A	#N/A	#N/A	#N/A	#N/A	#N/A
EPHB2	ENSG00000133216.12	1	23037332	23241818	0	0	0	0	0	#N/A	#N/A	#N/A	#N/A	#N/A	#N/A
LACTBL1	ENSG00000215906.4	1	23279536	23291831	0	0	0	0	0	#N/A	#N/A	#N/A	#N/A	#N/A	#N/A
C1orf234	ENSG00000227868.2	1	23337327	23342343	0.0526316	0	0.0526316	-0.100405	0.205668	1	1	#N/A	#N/A	#N/A	#N/A
KDM1A	ENSG00000004487.11	1	23345941	23410182	0.0526316	0	0.0526316	-0.100405	0.205668	1	1	#N/A	#N/A	#N/A	#N/A
LUZP1	ENSG00000169641.9	1	23410516	23504301	0.0526316	0	0.0526316	-0.100405	0.205668	1	1	#N/A	#N/A	#N/A	#N/A
HTR1D	ENSG00000179546.3	1	23516993	23521222	0.0526316	0	0.0526316	-0.100405	0.205668	1	1	#N/A	#N/A	#N/A	#N/A
HNRNPR	ENSG00000125944.14	1	23630264	23670829	0	0	0	0	0	#N/A	#N/A	#N/A	#N/A	#N/A	#N/A
ZNF436	ENSG00000125945.10	1	23685941	23695935	0	0	0	0	0	#N/A	#N/A	#N/A	#N/A	#N/A	#N/A
C1orf213	ENSG00000249087.3	1	23695490	23698332	0	0	0	0	0	#N/A	#N/A	#N/A	#N/A	#N/A	#N/A
TCEA3	ENSG00000204219.5	1	23707554	23751233	0	0	0	0	0	#N/A	#N/A	#N/A	#N/A	#N/A	#N/A
ASAP3	ENSG00000088280.14	1	23755056	23811061	0	0	0	0	0	#N/A	#N/A	#N/A	#N/A	#N/A	#N/A
E2F2	ENSG00000007968.6	1	23832922	23857712	0	0	0	0	0	#N/A	#N/A	#N/A	#N/A	#N/A	#N/A
ID3	ENSG00000117318.8	1	23884409	23886285	0	0	0	0	0	#N/A	#N/A	#N/A	#N/A	#N/A	#N/A
MDS2	ENSG00000197880.4	1	23907985	23967058	0	0	0	0	0	#N/A	#N/A	#N/A	#N/A	#N/A	#N/A
RPL11	ENSG00000142676.8	1	24018269	24022915	0	0	0	0	0	#N/A	#N/A	#N/A	#N/A	#N/A	#N/A
TCEB3	ENSG00000011007.8	1	24069645	24088549	0	0	0	0	0	#N/A	#N/A	#N/A	#N/A	#N/A	#N/A
PITHD1	ENSG00000057757.5	1	24104895	24114722	0	0	0	0	0	#N/A	#N/A	#N/A	#N/A	#N/A	#N/A
LYPLA2	ENSG00000011009.6	1	24117460	24122029	0	0	0	0	0	#N/A	#N/A	#N/A	#N/A	#N/A	#N/A
GALE	ENSG00000117308.10	1	24122089	24127271	0	0	0	0	0	#N/A	#N/A	#N/A	#N/A	#N/A	#N/A
HMGCL	ENSG00000117305.10	1	24128375	24165110	0	0	0	0	0	#N/A	#N/A	#N/A	#N/A	#N/A	#N/A
FUCA1	ENSG00000179163.11	1	24171567	24194784	0	0	0	0	0	#N/A	#N/A	#N/A	#N/A	#N/A	#N/A
CNR2	ENSG00000188822.6	1	24197016	24285549	0	0	0	0	0	#N/A	#N/A	#N/A	#N/A	#N/A	#N/A
PNRC2	ENSG00000189266.7	1	24285599	24289952	0	0	0	0	0	#N/A	#N/A	#N/A	#N/A	#N/A	#N/A
SRSF10	ENSG00000188529.10	1	24291294	24307417	0	0	0	0	0	#N/A	#N/A	#N/A	#N/A	#N/A	#N/A
MYOM3	ENSG00000142661.14	1	24382525	24438665	0	0	0	0	0	#N/A	#N/A	#N/A	#N/A	#N/A	#N/A
IL22RA1	ENSG00000142677.3	1	24446261	24469611	0	0	0	0	0	#N/A	#N/A	#N/A	#N/A	#N/A	#N/A
IFNLR1	ENSG00000185436.7	1	24480647	24514449	0	0	0	0	0	#N/A	#N/A	#N/A	#N/A	#N/A	#N/A
GRHL3	ENSG00000158055.11	1	24645812	24690972	0	0	0	0	0	#N/A	#N/A	#N/A	#N/A	#N/A	#N/A
STPG1	ENSG00000001460.13	1	24683489	24743424	0	0	0	0	0	#N/A	#N/A	#N/A	#N/A	#N/A	#N/A
NIPAL3	ENSG00000001461.12	1	24742284	24799466	0	0	0	0	0	#N/A	#N/A	#N/A	#N/A	#N/A	#N/A
RCAN3	ENSG00000117602.7	1	24829387	24867530	0	0	0	0	0	#N/A	#N/A	#N/A	#N/A	#N/A	#N/A
NCMAP	ENSG00000184454.6	1	24882602	24935819	0	0	0	0	0	#N/A	#N/A	#N/A	#N/A	#N/A	#N/A
SRRM1	ENSG00000133226.12	1	24958207	24999758	0	0	0	0	0	#N/A	#N/A	#N/A	#N/A	#N/A	#N/A
CLIC4	ENSG00000169504.10	1	25071848	25170815	0	0	0	0	0	#N/A	#N/A	#N/A	#N/A	#N/A	#N/A
RUNX3	ENSG00000020633.14	1	25226002	25291612	0	0	0	0	0	#N/A	#N/A	#N/A	#N/A	#N/A	#N/A
SYF2	ENSG00000117614.5	1	25549170	25558993	0	0	0	0	0	#N/A	#N/A	#N/A	#N/A	#N/A	#N/A
C1orf63	ENSG00000117616.13	1	25568728	25664704	0	0	0	0	0	#N/A	#N/A	#N/A	#N/A	#N/A	#N/A
RHD	ENSG00000187010.14	1	25598884	25656936	0	0	0	0	0	#N/A	#N/A	#N/A	#N/A	#N/A	#N/A
TMEM50A	ENSG00000183726.6	1	25664408	25688852	0	0	0	0	0	#N/A	#N/A	#N/A	#N/A	#N/A	#N/A
RHCE	ENSG00000188672.12	1	25688740	25756683	0	0	0	0	0	#N/A	#N/A	#N/A	#N/A	#N/A	#N/A
TMEM57	ENSG00000204178.5	1	25757388	25826700	0	0	0	0	0	#N/A	#N/A	#N/A	#N/A	#N/A	#N/A
LDLRAP1	ENSG00000157978.7	1	25870071	25895377	0	0	0	0	0	#N/A	#N/A	#N/A	#N/A	#N/A	#N/A
MAN1C1	ENSG00000117643.10	1	25943959	26112698	0	0	0	0	0	#N/A	#N/A	#N/A	#N/A	#N/A	#N/A
SEPN1	ENSG00000162430.12	1	26126667	26144713	0	0	0	0	0	#N/A	#N/A	#N/A	#N/A	#N/A	#N/A
RP1-317E23.6	ENSG00000255054.3	1	26137961	26150235	0	0	0	0	0	#N/A	#N/A	#N/A	#N/A	#N/A	#N/A
MTFR1L	ENSG00000117640.13	1	26145131	26159432	0	0	0	0	0	#N/A	#N/A	#N/A	#N/A	#N/A	#N/A
AL020996.1	ENSG00000223474.2	1	26145212	26147288	0	0	0	0	0	#N/A	#N/A	#N/A	#N/A	#N/A	#N/A
AUNIP	ENSG00000127423.6	1	26158414	26185903	0	0	0	0	0	#N/A	#N/A	#N/A	#N/A	#N/A	#N/A
PAQR7	ENSG00000182749.5	1	26187701	26197744	0	0	0	0	0	#N/A	#N/A	#N/A	#N/A	#N/A	#N/A
STMN1	ENSG00000117632.16	1	26210672	26233482	0	0	0	0	0	#N/A	#N/A	#N/A	#N/A	#N/A	#N/A
PAFAH2	ENSG00000158006.9	1	26286258	26324648	0	0	0	0	0	#N/A	#N/A	#N/A	#N/A	#N/A	#N/A
EXTL1	ENSG00000158008.5	1	26346375	26362955	0	0	0	0	0	#N/A	#N/A	#N/A	#N/A	#N/A	#N/A
SLC30A2	ENSG00000158014.10	1	26363743	26372624	0	0	0	0	0	#N/A	#N/A	#N/A	#N/A	#N/A	#N/A
TRIM63	ENSG00000158022.6	1	26377795	26394927	0	0	0	0	0	#N/A	#N/A	#N/A	#N/A	#N/A	#N/A
PDIK1L	ENSG00000175087.5	1	26437664	26452034	0	0	0	0	0	#N/A	#N/A	#N/A	#N/A	#N/A	#N/A
FAM110D	ENSG00000197245.4	1	26485511	26489119	0	0	0	0	0	#N/A	#N/A	#N/A	#N/A	#N/A	#N/A
ZNF593	ENSG00000142684.7	1	26496362	26498551	0	0	0	0	0	#N/A	#N/A	#N/A	#N/A	#N/A	#N/A
CNKSR1	ENSG00000142675.13	1	26503894	26516377	0	0	0	0	0	#N/A	#N/A	#N/A	#N/A	#N/A	#N/A
CATSPER4	ENSG00000188782.3	1	26517052	26529459	0	0	0	0	0	#N/A	#N/A	#N/A	#N/A	#N/A	#N/A
CEP85	ENSG00000130695.9	1	26560691	26605299	0	0	0	0	0	#N/A	#N/A	#N/A	#N/A	#N/A	#N/A
SH3BGRL3	ENSG00000142669.9	1	26605667	26608007	0	0	0	0	0	#N/A	#N/A	#N/A	#N/A	#N/A	#N/A
UBXN11	ENSG00000158062.16	1	26607819	26644854	0	0	0	0	0	#N/A	#N/A	#N/A	#N/A	#N/A	#N/A
CD52	ENSG00000169442.4	1	26644448	26647014	0	0	0	0	0	#N/A	#N/A	#N/A	#N/A	#N/A	#N/A
AIM1L	ENSG00000176092.9	1	26648350	26680621	0	0	0	0	0	#N/A	#N/A	#N/A	#N/A	#N/A	#N/A
ZNF683	ENSG00000176083.13	1	26688125	26701013	0	0	0	0	0	#N/A	#N/A	#N/A	#N/A	#N/A	#N/A
LIN28A	ENSG00000131914.6	1	26737269	26756213	0	0	0	0	0	#N/A	#N/A	#N/A	#N/A	#N/A	#N/A
DHDDS	ENSG00000117682.12	1	26758773	26797785	0	0	0	0	0	#N/A	#N/A	#N/A	#N/A	#N/A	#N/A
HMGN2	ENSG00000198830.6	1	26798941	26802463	0	0	0	0	0	#N/A	#N/A	#N/A	#N/A	#N/A	#N/A
RPS6KA1	ENSG00000117676.9	1	26856252	26901521	0	0	0	0	0	#N/A	#N/A	#N/A	#N/A	#N/A	#N/A
ARID1A	ENSG00000117713.13	1	27022524	27108595	0	0	0	0	0	#N/A	#N/A	#N/A	#N/A	#N/A	#N/A
PIGV	ENSG00000060642.6	1	27113963	27124889	0	0	0	0	0	#N/A	#N/A	#N/A	#N/A	#N/A	#N/A
ZDHHC18	ENSG00000204160.7	1	27153201	27184093	0	0	0	0	0	#N/A	#N/A	#N/A	#N/A	#N/A	#N/A
SFN	ENSG00000175793.10	1	27189633	27190947	0	0	0	0	0	#N/A	#N/A	#N/A	#N/A	#N/A	#N/A
GPN2	ENSG00000142751.10	1	27202624	27216788	0	0	0	0	0	#N/A	#N/A	#N/A	#N/A	#N/A	#N/A
GPATCH3	ENSG00000198746.8	1	27216979	27226957	0	0	0	0	0	#N/A	#N/A	#N/A	#N/A	#N/A	#N/A
NUDC	ENSG00000090273.9	1	27226729	27273353	0	0	0	0	0	#N/A	#N/A	#N/A	#N/A	#N/A	#N/A
NR0B2	ENSG00000131910.4	1	27237980	27240457	0	0	0	0	0	#N/A	#N/A	#N/A	#N/A	#N/A	#N/A
C1orf172	ENSG00000175707.7	1	27276053	27286897	0	0	0	0	0	#N/A	#N/A	#N/A	#N/A	#N/A	#N/A
TRNP1	ENSG00000253368.3	1	27320198	27327389	0	0	0	0	0	#N/A	#N/A	#N/A	#N/A	#N/A	#N/A
FAM46B	ENSG00000158246.7	1	27331511	27339327	0	0	0	0	0	#N/A	#N/A	#N/A	#N/A	#N/A	#N/A
SLC9A1	ENSG00000090020.6	1	27425306	27493472	0	0	0	0	0	#N/A	#N/A	#N/A	#N/A	#N/A	#N/A
WDTC1	ENSG00000142784.11	1	27561007	27635110	0	0	0	0	0	#N/A	#N/A	#N/A	#N/A	#N/A	#N/A
TMEM222	ENSG00000186501.10	1	27648651	27662891	0	0	0	0	0	#N/A	#N/A	#N/A	#N/A	#N/A	#N/A
SYTL1	ENSG00000142765.13	1	27668513	27680421	0	0	0	0	0	#N/A	#N/A	#N/A	#N/A	#N/A	#N/A
MAP3K6	ENSG00000142733.10	1	27681675	27693383	0	0	0	0	0	#N/A	#N/A	#N/A	#N/A	#N/A	#N/A
FCN3	ENSG00000142748.8	1	27695603	27701315	0	0	0	0	0	#N/A	#N/A	#N/A	#N/A	#N/A	#N/A
CD164L2	ENSG00000174950.6	1	27705666	27709870	0	0	0	0	0	#N/A	#N/A	#N/A	#N/A	#N/A	#N/A
GPR3	ENSG00000181773.6	1	27719148	27722318	0	0	0	0	0	#N/A	#N/A	#N/A	#N/A	#N/A	#N/A
WASF2	ENSG00000158195.6	1	27730730	27816669	0	0	0	0	0	#N/A	#N/A	#N/A	#N/A	#N/A	#N/A
AHDC1	ENSG00000126705.9	1	27860546	27930942	0	0	0	0	0	#N/A	#N/A	#N/A	#N/A	#N/A	#N/A
FGR	ENSG00000000938.8	1	27938575	27961788	0	0	0	0	0	#N/A	#N/A	#N/A	#N/A	#N/A	#N/A
IFI6	ENSG00000126709.10	1	27992572	27998729	0	0	0	0	0	#N/A	#N/A	#N/A	#N/A	#N/A	#N/A
FAM76A	ENSG00000009780.11	1	28052490	28089633	0	0	0	0	0	#N/A	#N/A	#N/A	#N/A	#N/A	#N/A
STX12	ENSG00000117758.9	1	28099694	28150963	0	0	0	0	0	#N/A	#N/A	#N/A	#N/A	#N/A	#N/A
PPP1R8	ENSG00000117751.13	1	28157289	28178187	0	0	0	0	0	#N/A	#N/A	#N/A	#N/A	#N/A	#N/A
AL109927.1	ENSG00000268552.1	1	28177085	28177255	0	0	0	0	0	#N/A	#N/A	#N/A	#N/A	#N/A	#N/A
THEMIS2	ENSG00000130775.11	1	28199055	28213196	0	0	0	0	0	#N/A	#N/A	#N/A	#N/A	#N/A	#N/A
RPA2	ENSG00000117748.5	1	28218035	28241257	0	0	0	0	0	#N/A	#N/A	#N/A	#N/A	#N/A	#N/A
SMPDL3B	ENSG00000130768.10	1	28261504	28285668	0	0	0	0	0	#N/A	#N/A	#N/A	#N/A	#N/A	#N/A
XKR8	ENSG00000158156.7	1	28285973	28294607	0	0	0	0	0	#N/A	#N/A	#N/A	#N/A	#N/A	#N/A
EYA3	ENSG00000158161.11	1	28296855	28415207	0	0	0	0	0	#N/A	#N/A	#N/A	#N/A	#N/A	#N/A
PTAFR	ENSG00000169403.7	1	28473677	28520447	0	0	0	0	0	#N/A	#N/A	#N/A	#N/A	#N/A	#N/A
DNAJC8	ENSG00000126698.6	1	28525967	28559536	0	0	0	0	0	#N/A	#N/A	#N/A	#N/A	#N/A	#N/A
AL353354.1	ENSG00000215902.1	1	28527013	28527152	0	0	0	0	0	#N/A	#N/A	#N/A	#N/A	#N/A	#N/A
AL353354.2	ENSG00000269804.1	1	28527070	28527419	0	0	0	0	0	#N/A	#N/A	#N/A	#N/A	#N/A	#N/A
ATPIF1	ENSG00000130770.13	1	28562620	28573417	0	0	0	0	0	#N/A	#N/A	#N/A	#N/A	#N/A	#N/A
SESN2	ENSG00000130766.4	1	28586038	28609002	0	0	0	0	0	#N/A	#N/A	#N/A	#N/A	#N/A	#N/A
MED18	ENSG00000130772.9	1	28655513	28662476	0	0	0	0	0	#N/A	#N/A	#N/A	#N/A	#N/A	#N/A
PHACTR4	ENSG00000204138.8	1	28696114	28826881	0	0	0	0	0	#N/A	#N/A	#N/A	#N/A	#N/A	#N/A
RCC1	ENSG00000180198.11	1	28832455	28865812	0	0	0	0	0	#N/A	#N/A	#N/A	#N/A	#N/A	#N/A
TRNAU1AP	ENSG00000180098.5	1	28879597	28905051	0	0	0	0	0	#N/A	#N/A	#N/A	#N/A	#N/A	#N/A
TAF12	ENSG00000120656.7	1	28915835	28969597	0	0	0	0	0	#N/A	#N/A	#N/A	#N/A	#N/A	#N/A
RAB42	ENSG00000188060.6	1	28918712	28921955	0	0	0	0	0	#N/A	#N/A	#N/A	#N/A	#N/A	#N/A
GMEB1	ENSG00000162419.8	1	28995244	29045865	0	0	0	0	0	#N/A	#N/A	#N/A	#N/A	#N/A	#N/A
YTHDF2	ENSG00000198492.10	1	29063133	29096287	0	0	0	0	0	#N/A	#N/A	#N/A	#N/A	#N/A	#N/A
OPRD1	ENSG00000116329.6	1	29138654	29190208	0	0	0	0	0	#N/A	#N/A	#N/A	#N/A	#N/A	#N/A
EPB41	ENSG00000159023.14	1	29213603	29446553	0	0	0	0	0	#N/A	#N/A	#N/A	#N/A	#N/A	#N/A
TMEM200B	ENSG00000253304.1	1	29445940	29450447	0	0	0	0	0	#N/A	#N/A	#N/A	#N/A	#N/A	#N/A
SRSF4	ENSG00000116350.11	1	29474255	29508499	0	0	0	0	0	#N/A	#N/A	#N/A	#N/A	#N/A	#N/A
MECR	ENSG00000116353.11	1	29519385	29557454	0	0	0	0	0	#N/A	#N/A	#N/A	#N/A	#N/A	#N/A
PTPRU	ENSG00000060656.15	1	29563028	29653325	0	0	0	0	0	#N/A	#N/A	#N/A	#N/A	#N/A	#N/A
MATN1	ENSG00000162510.5	1	31184124	31196434	0.0526316	0.0666667	-0.0140351	-0.189365	0.161295	1	1	#N/A	#N/A	#N/A	#N/A
LAPTM5	ENSG00000162511.7	1	31205316	31230667	0.0526316	0.0666667	-0.0140351	-0.189365	0.161295	1	1	#N/A	#N/A	#N/A	#N/A
SDC3	ENSG00000162512.11	1	31342314	31381608	0.0526316	0.0666667	-0.0140351	-0.189365	0.161295	1	1	#N/A	#N/A	#N/A	#N/A
PUM1	ENSG00000134644.11	1	31404353	31538838	0.0526316	0.133333	-0.0807018	-0.339536	0.178132	0.829849	1	#N/A	#N/A	#N/A	#N/A
NKAIN1	ENSG00000084628.5	1	31652592	31712401	0.0526316	0.133333	-0.0807018	-0.339536	0.178132	0.829849	1	#N/A	#N/A	#N/A	#N/A
SNRNP40	ENSG00000060688.8	1	31732417	31769662	0.0526316	0.133333	-0.0807018	-0.339536	0.178132	0.829849	1	#N/A	#N/A	#N/A	#N/A
ZCCHC17	ENSG00000121766.10	1	31769842	31837783	0.0526316	0.133333	-0.0807018	-0.339536	0.178132	0.829849	1	#N/A	#N/A	#N/A	#N/A
FABP3	ENSG00000121769.3	1	31838472	31849697	0.0526316	0.133333	-0.0807018	-0.339536	0.178132	0.829849	1	#N/A	#N/A	#N/A	#N/A
SERINC2	ENSG00000168528.7	1	31882412	31907525	0.0526316	0.133333	-0.0807018	-0.339536	0.178132	0.829849	1	#N/A	#N/A	#N/A	#N/A
AC114494.1	ENSG00000268950.1	1	31902192	31902614	0.0526316	0.133333	-0.0807018	-0.339536	0.178132	0.829849	1	#N/A	#N/A	#N/A	#N/A
TINAGL1	ENSG00000142910.11	1	32042116	32053288	0.0526316	0.0666667	-0.0140351	-0.189365	0.161295	1	1	#N/A	#N/A	#N/A	#N/A
HCRTR1	ENSG00000121764.7	1	32083287	32098119	0.0526316	0.0666667	-0.0140351	-0.189365	0.161295	1	1	#N/A	#N/A	#N/A	#N/A
PEF1	ENSG00000162517.8	1	32095463	32110497	0.0526316	0.0666667	-0.0140351	-0.189365	0.161295	1	1	#N/A	#N/A	#N/A	#N/A
COL16A1	ENSG00000084636.13	1	32117848	32169920	0.0526316	0.0666667	-0.0140351	-0.189365	0.161295	1	1	#N/A	#N/A	#N/A	#N/A
BAI2	ENSG00000121753.8	1	32192718	32230494	0.0526316	0.0666667	-0.0140351	-0.189365	0.161295	1	1	#N/A	#N/A	#N/A	#N/A
SPOCD1	ENSG00000134668.8	1	32256023	32281652	0.0526316	0.0666667	-0.0140351	-0.189365	0.161295	1	1	#N/A	#N/A	#N/A	#N/A
PTP4A2	ENSG00000184007.13	1	32372022	32410457	0.0526316	0.0666667	-0.0140351	-0.189365	0.161295	1	1	#N/A	#N/A	#N/A	#N/A
AL136115.1	ENSG00000212673.1	1	32379174	32380745	0.0526316	0.0666667	-0.0140351	-0.189365	0.161295	1	1	#N/A	#N/A	#N/A	#N/A
KHDRBS1	ENSG00000121774.13	1	32479430	32526451	0.0526316	0.0666667	-0.0140351	-0.189365	0.161295	1	1	#N/A	#N/A	#N/A	#N/A
TMEM39B	ENSG00000121775.13	1	32537632	32568467	0.0526316	0.0666667	-0.0140351	-0.189365	0.161295	1	1	#N/A	#N/A	#N/A	#N/A
KPNA6	ENSG00000025800.9	1	32573639	32642169	0.0526316	0.0666667	-0.0140351	-0.189365	0.161295	1	1	#N/A	#N/A	#N/A	#N/A
TXLNA	ENSG00000084652.11	1	32645287	32663886	0.0526316	0.0666667	-0.0140351	-0.189365	0.161295	1	1	#N/A	#N/A	#N/A	#N/A
CCDC28B	ENSG00000160050.10	1	32665987	32670988	0.0526316	0.0666667	-0.0140351	-0.189365	0.161295	1	1	#N/A	#N/A	#N/A	#N/A
IQCC	ENSG00000160051.7	1	32671236	32674288	0.0526316	0.0666667	-0.0140351	-0.189365	0.161295	1	1	#N/A	#N/A	#N/A	#N/A
DCDC2B	ENSG00000222046.2	1	32674695	32681797	0.0526316	0.0666667	-0.0140351	-0.189365	0.161295	1	1	#N/A	#N/A	#N/A	#N/A
TMEM234	ENSG00000160055.15	1	32680073	32687972	0.0526316	0.0666667	-0.0140351	-0.189365	0.161295	1	1	#N/A	#N/A	#N/A	#N/A
EIF3I	ENSG00000084623.7	1	32687529	32697205	0.0526316	0.0666667	-0.0140351	-0.189365	0.161295	1	1	#N/A	#N/A	#N/A	#N/A
FAM167B	ENSG00000183615.5	1	32712834	32714457	0.0526316	0.0666667	-0.0140351	-0.189365	0.161295	1	1	#N/A	#N/A	#N/A	#N/A
LCK	ENSG00000182866.12	1	32716840	32751766	0.0526316	0.0666667	-0.0140351	-0.189365	0.161295	1	1	#N/A	#N/A	#N/A	#N/A
HDAC1	ENSG00000116478.7	1	32757687	32799236	0.0526316	0.0666667	-0.0140351	-0.189365	0.161295	1	1	#N/A	#N/A	#N/A	#N/A
MARCKSL1	ENSG00000175130.6	1	32799433	32801980	0.0526316	0.0666667	-0.0140351	-0.189365	0.161295	1	1	#N/A	#N/A	#N/A	#N/A
TSSK3	ENSG00000162526.6	1	32817122	32829913	0.0526316	0.0666667	-0.0140351	-0.189365	0.161295	1	1	#N/A	#N/A	#N/A	#N/A
FAM229A	ENSG00000225828.1	1	32826871	32829879	0.0526316	0.0666667	-0.0140351	-0.189365	0.161295	1	1	#N/A	#N/A	#N/A	#N/A
BSDC1	ENSG00000160058.14	1	32830704	32860332	0.0526316	0.0666667	-0.0140351	-0.189365	0.161295	1	1	#N/A	#N/A	#N/A	#N/A
RP1-27O5.3	ENSG00000254553.1	1	32930658	33066393	0.0526316	0.0666667	-0.0140351	-0.189365	0.161295	1	1	#N/A	#N/A	#N/A	#N/A
ZBTB8B	ENSG00000273274.1	1	32930670	32962287	0.0526316	0.0666667	-0.0140351	-0.189365	0.161295	1	1	#N/A	#N/A	#N/A	#N/A
ZBTB8A	ENSG00000160062.10	1	33005028	33071540	0.0526316	0.0666667	-0.0140351	-0.189365	0.161295	1	1	#N/A	#N/A	#N/A	#N/A
ZBTB8OS	ENSG00000176261.11	1	33065773	33116504	0.0526316	0.0666667	-0.0140351	-0.189365	0.161295	1	1	#N/A	#N/A	#N/A	#N/A
RBBP4	ENSG00000162521.14	1	33116743	33151812	0.0526316	0.0666667	-0.0140351	-0.189365	0.161295	1	1	#N/A	#N/A	#N/A	#N/A
SYNC	ENSG00000162520.10	1	33145507	33169197	0.0526316	0.0666667	-0.0140351	-0.189365	0.161295	1	1	#N/A	#N/A	#N/A	#N/A
KIAA1522	ENSG00000162522.6	1	33207486	33240571	0.0526316	0.0666667	-0.0140351	-0.189365	0.161295	1	1	#N/A	#N/A	#N/A	#N/A
YARS	ENSG00000134684.6	1	33240840	33283754	0.0526316	0.0666667	-0.0140351	-0.189365	0.161295	1	1	#N/A	#N/A	#N/A	#N/A
S100PBP	ENSG00000116497.13	1	33282368	33324476	0.0526316	0.0666667	-0.0140351	-0.189365	0.161295	1	1	#N/A	#N/A	#N/A	#N/A
FNDC5	ENSG00000160097.11	1	33327869	33338083	0.0526316	0.0666667	-0.0140351	-0.189365	0.161295	1	1	#N/A	#N/A	#N/A	#N/A
HPCA	ENSG00000121905.5	1	33351595	33364042	0.0526316	0.0666667	-0.0140351	-0.189365	0.161295	1	1	#N/A	#N/A	#N/A	#N/A
TMEM54	ENSG00000121900.14	1	33360195	33367039	0.0526316	0.0666667	-0.0140351	-0.189365	0.161295	1	1	#N/A	#N/A	#N/A	#N/A
RNF19B	ENSG00000116514.12	1	33402046	33430286	0.0526316	0.0666667	-0.0140351	-0.189365	0.161295	1	1	#N/A	#N/A	#N/A	#N/A
FKSG48	ENSG00000267885.1	1	33439268	33439642	0.0526316	0.0666667	-0.0140351	-0.189365	0.161295	1	1	#N/A	#N/A	#N/A	#N/A
AK2	ENSG00000004455.12	1	33473585	33546597	0.0526316	0.0666667	-0.0140351	-0.189365	0.161295	1	1	#N/A	#N/A	#N/A	#N/A
ADC	ENSG00000142920.12	1	33546705	33586131	0.0526316	0.0666667	-0.0140351	-0.189365	0.161295	1	1	#N/A	#N/A	#N/A	#N/A
TRIM62	ENSG00000116525.9	1	33611003	33647660	0.0526316	0.0666667	-0.0140351	-0.189365	0.161295	1	1	#N/A	#N/A	#N/A	#N/A
ZNF362	ENSG00000160094.10	1	33722146	33766320	0.0526316	0.0666667	-0.0140351	-0.189365	0.161295	1	1	#N/A	#N/A	#N/A	#N/A
A3GALT2	ENSG00000184389.8	1	33772367	33786699	0.0526316	0.0666667	-0.0140351	-0.189365	0.161295	1	1	#N/A	#N/A	#N/A	#N/A
PHC2	ENSG00000134686.12	1	33789224	33896653	0.0526316	0.0666667	-0.0140351	-0.189365	0.161295	1	1	#N/A	#N/A	#N/A	#N/A
ZSCAN20	ENSG00000121903.10	1	33938246	33962107	0.0526316	0.0666667	-0.0140351	-0.189365	0.161295	1	1	#N/A	#N/A	#N/A	#N/A
CSMD2	ENSG00000121904.13	1	33979609	34631443	0.0526316	0.0666667	-0.0140351	-0.189365	0.161295	1	1	#N/A	#N/A	#N/A	#N/A
HMGB4	ENSG00000176256.6	1	34326076	34330392	0.0526316	0.0666667	-0.0140351	-0.189365	0.161295	1	1	#N/A	#N/A	#N/A	#N/A
C1orf94	ENSG00000142698.10	1	34632484	34684732	0.0526316	0.0666667	-0.0140351	-0.189365	0.161295	1	1	#N/A	#N/A	#N/A	#N/A
SMIM12	ENSG00000163866.8	1	35178338	35325417	0.0526316	0.0666667	-0.0140351	-0.189365	0.161295	1	1	#N/A	#N/A	#N/A	#N/A
GJB5	ENSG00000189280.3	1	35220648	35224113	0.0526316	0.0666667	-0.0140351	-0.189365	0.161295	1	1	#N/A	#N/A	#N/A	#N/A
GJB4	ENSG00000189433.5	1	35225342	35229325	0.0526316	0.0666667	-0.0140351	-0.189365	0.161295	1	1	#N/A	#N/A	#N/A	#N/A
GJB3	ENSG00000188910.7	1	35246790	35251970	0.0526316	0.0666667	-0.0140351	-0.189365	0.161295	1	1	#N/A	#N/A	#N/A	#N/A
GJA4	ENSG00000187513.8	1	35258599	35261348	0.0526316	0.0666667	-0.0140351	-0.189365	0.161295	1	1	#N/A	#N/A	#N/A	#N/A
DLGAP3	ENSG00000116544.7	1	35331037	35395186	0.0526316	0.0666667	-0.0140351	-0.189365	0.161295	1	1	#N/A	#N/A	#N/A	#N/A
ZMYM6	ENSG00000271741.1	1	35447134	35497342	0.0526316	0.0666667	-0.0140351	-0.189365	0.161295	1	1	#N/A	#N/A	#N/A	#N/A
ZMYM6NB	ENSG00000243749.1	1	35447136	35450954	0.0526316	0.0666667	-0.0140351	-0.189365	0.161295	1	1	#N/A	#N/A	#N/A	#N/A
ZMYM6	ENSG00000163867.12	1	35449523	35497569	0.0526316	0.0666667	-0.0140351	-0.189365	0.161295	1	1	#N/A	#N/A	#N/A	#N/A
ZMYM1	ENSG00000197056.5	1	35525387	35581460	0.0526316	0.0666667	-0.0140351	-0.189365	0.161295	1	1	#N/A	#N/A	#N/A	#N/A
SFPQ	ENSG00000116560.6	1	35641979	35658749	0.0526316	0.0666667	-0.0140351	-0.189365	0.161295	1	1	#N/A	#N/A	#N/A	#N/A
ZMYM4	ENSG00000146463.7	1	35734568	35887659	0.0526316	0.0666667	-0.0140351	-0.189365	0.161295	1	1	#N/A	#N/A	#N/A	#N/A
KIAA0319L	ENSG00000142687.13	1	35899091	36023551	0.0526316	0.0666667	-0.0140351	-0.189365	0.161295	1	1	#N/A	#N/A	#N/A	#N/A
NCDN	ENSG00000020129.11	1	36023074	36032875	0.0526316	0.0666667	-0.0140351	-0.189365	0.161295	1	1	#N/A	#N/A	#N/A	#N/A
TFAP2E	ENSG00000116819.6	1	36038971	36060929	0.0526316	0.0666667	-0.0140351	-0.189365	0.161295	1	1	#N/A	#N/A	#N/A	#N/A
PSMB2	ENSG00000126067.7	1	36067185	36107445	0.0526316	0.0666667	-0.0140351	-0.189365	0.161295	1	1	#N/A	#N/A	#N/A	#N/A
C1orf216	ENSG00000142686.7	1	36179476	36185073	0.0526316	0.0666667	-0.0140351	-0.189365	0.161295	1	1	#N/A	#N/A	#N/A	#N/A
CLSPN	ENSG00000092853.9	1	36185819	36235568	0.0526316	0.0666667	-0.0140351	-0.189365	0.161295	1	1	#N/A	#N/A	#N/A	#N/A
AGO4	ENSG00000134698.10	1	36273773	36323491	0.0526316	0.0666667	-0.0140351	-0.189365	0.161295	1	1	#N/A	#N/A	#N/A	#N/A
AGO1	ENSG00000092847.6	1	36335409	36395211	0.0526316	0.0666667	-0.0140351	-0.189365	0.161295	1	1	#N/A	#N/A	#N/A	#N/A
AGO3	ENSG00000126070.14	1	36396319	36538101	0.0526316	0.0666667	-0.0140351	-0.189365	0.161295	1	1	#N/A	#N/A	#N/A	#N/A
TEKT2	ENSG00000092850.7	1	36549676	36553876	0.0526316	0.0666667	-0.0140351	-0.189365	0.161295	1	1	#N/A	#N/A	#N/A	#N/A
ADPRHL2	ENSG00000116863.10	1	36554476	36559533	0.0526316	0.0666667	-0.0140351	-0.189365	0.161295	1	1	#N/A	#N/A	#N/A	#N/A
COL8A2	ENSG00000171812.6	1	36560837	36590821	0.0526316	0.0666667	-0.0140351	-0.189365	0.161295	1	1	#N/A	#N/A	#N/A	#N/A
TRAPPC3	ENSG00000054116.7	1	36602173	36615098	0.0526316	0.0666667	-0.0140351	-0.189365	0.161295	1	1	#N/A	#N/A	#N/A	#N/A
MAP7D1	ENSG00000116871.11	1	36621180	36646450	0.0526316	0.0666667	-0.0140351	-0.189365	0.161295	1	1	#N/A	#N/A	#N/A	#N/A
THRAP3	ENSG00000054118.9	1	36690017	36770958	0.0526316	0.0666667	-0.0140351	-0.189365	0.161295	1	1	#N/A	#N/A	#N/A	#N/A
SH3D21	ENSG00000214193.5	1	36771988	36790484	0.0526316	0.0666667	-0.0140351	-0.189365	0.161295	1	1	#N/A	#N/A	#N/A	#N/A
EVA1B	ENSG00000142694.6	1	36787632	36789755	0.0526316	0.0666667	-0.0140351	-0.189365	0.161295	1	1	#N/A	#N/A	#N/A	#N/A
RP11-268J15.5	ENSG00000116883.8	1	36789335	36794822	0.0526316	0.0666667	-0.0140351	-0.189365	0.161295	1	1	#N/A	#N/A	#N/A	#N/A
STK40	ENSG00000196182.6	1	36805225	36851497	0.0526316	0.0666667	-0.0140351	-0.189365	0.161295	1	1	#N/A	#N/A	#N/A	#N/A
LSM10	ENSG00000181817.5	1	36856839	36863493	0.0526316	0.0666667	-0.0140351	-0.189365	0.161295	1	1	#N/A	#N/A	#N/A	#N/A
OSCP1	ENSG00000116885.14	1	36881428	36916086	0.0526316	0.0666667	-0.0140351	-0.189365	0.161295	1	1	#N/A	#N/A	#N/A	#N/A
MRPS15	ENSG00000116898.7	1	36921319	36930038	0.0526316	0.0666667	-0.0140351	-0.189365	0.161295	1	1	#N/A	#N/A	#N/A	#N/A
CSF3R	ENSG00000119535.13	1	36931644	36948879	0.0526316	0.0666667	-0.0140351	-0.189365	0.161295	1	1	#N/A	#N/A	#N/A	#N/A
GRIK3	ENSG00000163873.5	1	37261128	37499730	0.0526316	0.0666667	-0.0140351	-0.189365	0.161295	1	1	#N/A	#N/A	#N/A	#N/A
ZC3H12A	ENSG00000163874.8	1	37940153	37949980	0.0526316	0.133333	-0.0807018	-0.339536	0.178132	0.829849	1	#N/A	#N/A	#N/A	#N/A
MEAF6	ENSG00000163875.11	1	37958176	37980375	0.0526316	0.133333	-0.0807018	-0.339536	0.178132	0.829849	1	#N/A	#N/A	#N/A	#N/A
SNIP1	ENSG00000163877.9	1	38000050	38019903	0.0526316	0.133333	-0.0807018	-0.339536	0.178132	0.829849	1	#N/A	#N/A	#N/A	#N/A
DNALI1	ENSG00000163879.9	1	38022520	38032458	0.0526316	0.133333	-0.0807018	-0.339536	0.178132	0.829849	1	#N/A	#N/A	#N/A	#N/A
GNL2	ENSG00000134697.8	1	38032417	38061536	0.0526316	0.133333	-0.0807018	-0.339536	0.178132	0.829849	1	#N/A	#N/A	#N/A	#N/A
RSPO1	ENSG00000169218.9	1	38076951	38100595	0.0526316	0.133333	-0.0807018	-0.339536	0.178132	0.829849	1	#N/A	#N/A	#N/A	#N/A
C1orf109	ENSG00000116922.10	1	38147242	38157914	0.0526316	0.133333	-0.0807018	-0.339536	0.178132	0.829849	1	#N/A	#N/A	#N/A	#N/A
CDCA8	ENSG00000134690.6	1	38158090	38175391	0.0526316	0.133333	-0.0807018	-0.339536	0.178132	0.829849	1	#N/A	#N/A	#N/A	#N/A
EPHA10	ENSG00000183317.12	1	38179552	38230805	0.0526316	0.133333	-0.0807018	-0.339536	0.178132	0.829849	1	#N/A	#N/A	#N/A	#N/A
MANEAL	ENSG00000185090.10	1	38259474	38266809	0.0526316	0.133333	-0.0807018	-0.339536	0.178132	0.829849	1	#N/A	#N/A	#N/A	#N/A
YRDC	ENSG00000196449.3	1	38268616	38273857	0.0526316	0.133333	-0.0807018	-0.339536	0.178132	0.829849	1	#N/A	#N/A	#N/A	#N/A
C1orf122	ENSG00000197982.12	1	38272651	38275126	0.0526316	0.133333	-0.0807018	-0.339536	0.178132	0.829849	1	#N/A	#N/A	#N/A	#N/A
MTF1	ENSG00000188786.9	1	38275239	38325292	0.0526316	0.133333	-0.0807018	-0.339536	0.178132	0.829849	1	#N/A	#N/A	#N/A	#N/A
AL929472.1	ENSG00000230610.1	1	38292232	38293886	0.0526316	0.133333	-0.0807018	-0.339536	0.178132	0.829849	1	#N/A	#N/A	#N/A	#N/A
INPP5B	ENSG00000204084.8	1	38326369	38412729	0.0526316	0.133333	-0.0807018	-0.339536	0.178132	0.829849	1	#N/A	#N/A	#N/A	#N/A
SF3A3	ENSG00000183431.7	1	38422647	38456593	0.0526316	0.133333	-0.0807018	-0.339536	0.178132	0.829849	1	#N/A	#N/A	#N/A	#N/A
FHL3	ENSG00000183386.5	1	38462442	38471278	0.0526316	0.133333	-0.0807018	-0.339536	0.178132	0.829849	1	#N/A	#N/A	#N/A	#N/A
UTP11L	ENSG00000183520.7	1	38474930	38490496	0.0526316	0.133333	-0.0807018	-0.339536	0.178132	0.829849	1	#N/A	#N/A	#N/A	#N/A
POU3F1	ENSG00000185668.5	1	38509523	38512450	0.0526316	0.133333	-0.0807018	-0.339536	0.178132	0.829849	1	#N/A	#N/A	#N/A	#N/A
RRAGC	ENSG00000116954.7	1	39303870	39325495	0.0526316	0.133333	-0.0807018	-0.339536	0.178132	0.829849	1	#N/A	#N/A	#N/A	#N/A
MYCBP	ENSG00000214114.4	1	39328636	39347289	0.0526316	0.133333	-0.0807018	-0.339536	0.178132	0.829849	1	#N/A	#N/A	#N/A	#N/A
GJA9	ENSG00000131233.8	1	39330175	39347289	0.0526316	0.133333	-0.0807018	-0.339536	0.178132	0.829849	1	#N/A	#N/A	#N/A	#N/A
RHBDL2	ENSG00000158315.6	1	39351479	39407471	0.0526316	0.0666667	-0.0140351	-0.189365	0.161295	1	1	#N/A	#N/A	#N/A	#N/A
AKIRIN1	ENSG00000174574.11	1	39456895	39471731	0.105263	0.0666667	0.0385965	-0.187021	0.264214	1	1	#N/A	#N/A	#N/A	#N/A
NDUFS5	ENSG00000168653.6	1	39491990	39500308	0.105263	0.0666667	0.0385965	-0.187021	0.264214	1	1	#N/A	#N/A	#N/A	#N/A
MACF1	ENSG00000127603.19	1	39546988	39952849	0.157895	0.0666667	0.0912281	-0.175346	0.357802	0.776585	1	#N/A	#N/A	#N/A	#N/A
KIAA0754	ENSG00000255103.1	1	39876151	39882154	0.105263	0.0666667	0.0385965	-0.187021	0.264214	1	1	#N/A	#N/A	#N/A	#N/A
BMP8A	ENSG00000183682.7	1	39957318	39991607	0.105263	0.0666667	0.0385965	-0.187021	0.264214	1	1	#N/A	#N/A	#N/A	#N/A
PABPC4	ENSG00000090621.9	1	40026488	40042462	0.105263	0.0666667	0.0385965	-0.187021	0.264214	1	1	#N/A	#N/A	#N/A	#N/A
HEYL	ENSG00000163909.6	1	40089825	40105617	0.105263	0.0666667	0.0385965	-0.187021	0.264214	1	1	#N/A	#N/A	#N/A	#N/A
NT5C1A	ENSG00000116981.3	1	40124793	40137710	0.105263	0.0666667	0.0385965	-0.187021	0.264214	1	1	#N/A	#N/A	#N/A	#N/A
HPCAL4	ENSG00000116983.8	1	40144320	40157361	0.105263	0.0666667	0.0385965	-0.187021	0.264214	1	1	#N/A	#N/A	#N/A	#N/A
PPIE	ENSG00000084072.12	1	40157854	40229586	0.105263	0.0666667	0.0385965	-0.187021	0.264214	1	1	#N/A	#N/A	#N/A	#N/A
BMP8B	ENSG00000116985.6	1	40222854	40254533	0.105263	0.0666667	0.0385965	-0.187021	0.264214	1	1	#N/A	#N/A	#N/A	#N/A
OXCT2	ENSG00000198754.5	1	40235195	40237020	0.105263	0.0666667	0.0385965	-0.187021	0.264214	1	1	#N/A	#N/A	#N/A	#N/A
TRIT1	ENSG00000043514.11	1	40306723	40349183	0.105263	0.0666667	0.0385965	-0.187021	0.264214	1	1	#N/A	#N/A	#N/A	#N/A
MYCL	ENSG00000116990.9	1	40361098	40367928	0.105263	0.133333	-0.0280702	-0.276675	0.220535	1	1	#N/A	#N/A	#N/A	#N/A
MFSD2A	ENSG00000168389.13	1	40420802	40435638	0.105263	0.133333	-0.0280702	-0.276675	0.220535	1	1	#N/A	#N/A	#N/A	#N/A
CAP1	ENSG00000131236.12	1	40505905	40538321	0.105263	0.133333	-0.0280702	-0.276675	0.220535	1	1	#N/A	#N/A	#N/A	#N/A
PPT1	ENSG00000131238.12	1	40538379	40563375	0.105263	0.133333	-0.0280702	-0.276675	0.220535	1	1	#N/A	#N/A	#N/A	#N/A
RLF	ENSG00000117000.8	1	40627045	40706593	0.105263	0.133333	-0.0280702	-0.276675	0.220535	1	1	#N/A	#N/A	#N/A	#N/A
TMCO2	ENSG00000188800.5	1	40711619	40717363	0.105263	0.133333	-0.0280702	-0.276675	0.220535	1	1	#N/A	#N/A	#N/A	#N/A
ZMPSTE24	ENSG00000084073.4	1	40723779	40759856	0.105263	0.133333	-0.0280702	-0.276675	0.220535	1	1	#N/A	#N/A	#N/A	#N/A
COL9A2	ENSG00000049089.9	1	40766159	40783488	0.105263	0.133333	-0.0280702	-0.276675	0.220535	1	1	#N/A	#N/A	#N/A	#N/A
SMAP2	ENSG00000084070.7	1	40810522	40888998	0.105263	0.133333	-0.0280702	-0.276675	0.220535	1	1	#N/A	#N/A	#N/A	#N/A
ZFP69B	ENSG00000187801.10	1	40915774	40929390	0.105263	0.133333	-0.0280702	-0.276675	0.220535	1	1	#N/A	#N/A	#N/A	#N/A
ZFP69	ENSG00000187815.5	1	40942887	40962015	0.105263	0.133333	-0.0280702	-0.276675	0.220535	1	1	#N/A	#N/A	#N/A	#N/A
EXO5	ENSG00000164002.7	1	40974413	40982228	0.105263	0.133333	-0.0280702	-0.276675	0.220535	1	1	#N/A	#N/A	#N/A	#N/A
ZNF684	ENSG00000117010.11	1	40997233	41013841	0.105263	0.133333	-0.0280702	-0.276675	0.220535	1	1	#N/A	#N/A	#N/A	#N/A
RIMS3	ENSG00000117016.5	1	41086351	41131329	0.105263	0.133333	-0.0280702	-0.276675	0.220535	1	1	#N/A	#N/A	#N/A	#N/A
NFYC	ENSG00000066136.15	1	41157320	41237275	0.105263	0.133333	-0.0280702	-0.276675	0.220535	1	1	#N/A	#N/A	#N/A	#N/A
KCNQ4	ENSG00000117013.10	1	41249684	41306124	0.105263	0.133333	-0.0280702	-0.276675	0.220535	1	1	#N/A	#N/A	#N/A	#N/A
CITED4	ENSG00000179862.5	1	41326729	41328018	0.105263	0.133333	-0.0280702	-0.276675	0.220535	1	1	#N/A	#N/A	#N/A	#N/A
CTPS1	ENSG00000171793.9	1	41445007	41478235	0.0526316	0.133333	-0.0807018	-0.339536	0.178132	0.829849	1	#N/A	#N/A	#N/A	#N/A
SLFNL1	ENSG00000171790.11	1	41481269	41488909	0.0526316	0.133333	-0.0807018	-0.339536	0.178132	0.829849	1	#N/A	#N/A	#N/A	#N/A
SCMH1	ENSG00000010803.12	1	41492872	41707826	0.0526316	0.133333	-0.0807018	-0.339536	0.178132	0.829849	1	#N/A	#N/A	#N/A	#N/A
FOXO6	ENSG00000204060.4	1	41827594	41849262	0.0526316	0.133333	-0.0807018	-0.339536	0.178132	0.829849	1	#N/A	#N/A	#N/A	#N/A
EDN2	ENSG00000127129.5	1	41944446	41950344	0.0526316	0.133333	-0.0807018	-0.339536	0.178132	0.829849	1	#N/A	#N/A	#N/A	#N/A
HIVEP3	ENSG00000127124.9	1	41972036	42501596	0.0526316	0.133333	-0.0807018	-0.339536	0.178132	0.829849	1	#N/A	#N/A	#N/A	#N/A
GUCA2B	ENSG00000044012.3	1	42619092	42621495	0.0526316	0.133333	-0.0807018	-0.339536	0.178132	0.829849	1	#N/A	#N/A	#N/A	#N/A
GUCA2A	ENSG00000197273.3	1	42628362	42630389	0.0526316	0.133333	-0.0807018	-0.339536	0.178132	0.829849	1	#N/A	#N/A	#N/A	#N/A
FOXJ3	ENSG00000198815.4	1	42642210	42801548	0.0526316	0.133333	-0.0807018	-0.339536	0.178132	0.829849	1	#N/A	#N/A	#N/A	#N/A
RIMKLA	ENSG00000177181.10	1	42846466	42888249	0.0526316	0.133333	-0.0807018	-0.339536	0.178132	0.829849	1	#N/A	#N/A	#N/A	#N/A
ZMYND12	ENSG00000066185.8	1	42896000	42921938	0.0526316	0.133333	-0.0807018	-0.339536	0.178132	0.829849	1	#N/A	#N/A	#N/A	#N/A
PPCS	ENSG00000127125.7	1	42921788	42939056	0.0526316	0.133333	-0.0807018	-0.339536	0.178132	0.829849	1	#N/A	#N/A	#N/A	#N/A
CCDC30	ENSG00000186409.10	1	42929001	43120335	0.0526316	0.133333	-0.0807018	-0.339536	0.178132	0.829849	1	#N/A	#N/A	#N/A	#N/A
PPIH	ENSG00000171960.6	1	43124096	43142429	0.0526316	0.133333	-0.0807018	-0.339536	0.178132	0.829849	1	#N/A	#N/A	#N/A	#N/A
YBX1	ENSG00000065978.13	1	43148098	43168020	0.0526316	0.133333	-0.0807018	-0.339536	0.178132	0.829849	1	#N/A	#N/A	#N/A	#N/A
CLDN19	ENSG00000164007.6	1	43198764	43205925	0.0526316	0.133333	-0.0807018	-0.339536	0.178132	0.829849	1	#N/A	#N/A	#N/A	#N/A
LEPRE1	ENSG00000117385.11	1	43212006	43232755	0.0526316	0.133333	-0.0807018	-0.339536	0.178132	0.829849	1	#N/A	#N/A	#N/A	#N/A
C1orf50	ENSG00000164008.9	1	43232940	43263968	0.0526316	0.133333	-0.0807018	-0.339536	0.178132	0.829849	1	#N/A	#N/A	#N/A	#N/A
CCDC23	ENSG00000177868.7	1	43272723	43282954	0.0526316	0.133333	-0.0807018	-0.339536	0.178132	0.829849	1	#N/A	#N/A	#N/A	#N/A
ERMAP	ENSG00000164010.9	1	43282795	43310660	0.0526316	0.133333	-0.0807018	-0.339536	0.178132	0.829849	1	#N/A	#N/A	#N/A	#N/A
ZNF691	ENSG00000164011.13	1	43312280	43318148	0.0526316	0.133333	-0.0807018	-0.339536	0.178132	0.829849	1	#N/A	#N/A	#N/A	#N/A
SLC2A1	ENSG00000117394.15	1	43391052	43424530	0.0526316	0.133333	-0.0807018	-0.339536	0.178132	0.829849	1	#N/A	#N/A	#N/A	#N/A
FAM183A	ENSG00000186973.6	1	43610824	43622067	0.105263	0.133333	-0.0280702	-0.276675	0.220535	1	1	#N/A	#N/A	#N/A	#N/A
EBNA1BP2	ENSG00000117395.6	1	43629846	43736607	0	0.133333	-0.133333	-0.36501	0.0983433	0.364585	1	#N/A	#N/A	#N/A	#N/A
WDR65	ENSG00000243710.3	1	43637820	43720029	0	0.133333	-0.133333	-0.36501	0.0983433	0.364585	1	#N/A	#N/A	#N/A	#N/A
TMEM125	ENSG00000179178.6	1	43735665	43739673	0	0.133333	-0.133333	-0.36501	0.0983433	0.364585	1	#N/A	#N/A	#N/A	#N/A
C1orf210	ENSG00000253313.1	1	43747554	43751288	0	0.133333	-0.133333	-0.36501	0.0983433	0.364585	1	#N/A	#N/A	#N/A	#N/A
TIE1	ENSG00000066056.9	1	43766664	43788779	0	0.133333	-0.133333	-0.36501	0.0983433	0.364585	1	#N/A	#N/A	#N/A	#N/A
MPL	ENSG00000117400.10	1	43803478	43818443	0	0.133333	-0.133333	-0.36501	0.0983433	0.364585	1	#N/A	#N/A	#N/A	#N/A
CDC20	ENSG00000117399.9	1	43824626	43828874	0	0.133333	-0.133333	-0.36501	0.0983433	0.364585	1	#N/A	#N/A	#N/A	#N/A
ELOVL1	ENSG00000066322.8	1	43829068	43833696	0	0.133333	-0.133333	-0.36501	0.0983433	0.364585	1	#N/A	#N/A	#N/A	#N/A
MED8	ENSG00000159479.12	1	43849588	43855479	0	0.133333	-0.133333	-0.36501	0.0983433	0.364585	1	#N/A	#N/A	#N/A	#N/A
SZT2	ENSG00000198198.9	1	43855553	43918321	0	0.133333	-0.133333	-0.36501	0.0983433	0.364585	1	#N/A	#N/A	#N/A	#N/A
HYI	ENSG00000178922.12	1	43916824	43919660	0	0.133333	-0.133333	-0.36501	0.0983433	0.364585	1	#N/A	#N/A	#N/A	#N/A
PTPRF	ENSG00000142949.12	1	43990858	44089343	0	0.133333	-0.133333	-0.36501	0.0983433	0.364585	1	#N/A	#N/A	#N/A	#N/A
KDM4A	ENSG00000066135.8	1	44115829	44171186	0	0.133333	-0.133333	-0.36501	0.0983433	0.364585	1	#N/A	#N/A	#N/A	#N/A
ST3GAL3	ENSG00000126091.15	1	44171495	44396831	0	0.133333	-0.133333	-0.36501	0.0983433	0.364585	1	#N/A	#N/A	#N/A	#N/A
ARTN	ENSG00000117407.12	1	44398992	44402913	0	0.133333	-0.133333	-0.36501	0.0983433	0.364585	1	#N/A	#N/A	#N/A	#N/A
IPO13	ENSG00000117408.6	1	44412611	44433694	0	0.133333	-0.133333	-0.36501	0.0983433	0.364585	1	#N/A	#N/A	#N/A	#N/A
DPH2	ENSG00000132768.9	1	44435672	44439041	0	0.133333	-0.133333	-0.36501	0.0983433	0.364585	1	#N/A	#N/A	#N/A	#N/A
ATP6V0B	ENSG00000117410.9	1	44440159	44443967	0	0.133333	-0.133333	-0.36501	0.0983433	0.364585	1	#N/A	#N/A	#N/A	#N/A
B4GALT2	ENSG00000117411.12	1	44444615	44456840	0	0.133333	-0.133333	-0.36501	0.0983433	0.364585	1	#N/A	#N/A	#N/A	#N/A
CCDC24	ENSG00000159214.8	1	44457031	44462200	0	0.133333	-0.133333	-0.36501	0.0983433	0.364585	1	#N/A	#N/A	#N/A	#N/A
SLC6A9	ENSG00000196517.7	1	44457172	44497139	0	0.133333	-0.133333	-0.36501	0.0983433	0.364585	1	#N/A	#N/A	#N/A	#N/A
KLF17	ENSG00000171872.4	1	44584522	44600812	0	0.133333	-0.133333	-0.36501	0.0983433	0.364585	1	#N/A	#N/A	#N/A	#N/A
DMAP1	ENSG00000178028.9	1	44679127	44686353	0	0.133333	-0.133333	-0.36501	0.0983433	0.364585	1	#N/A	#N/A	#N/A	#N/A
ERI3	ENSG00000117419.10	1	44686742	44820932	0	0.133333	-0.133333	-0.36501	0.0983433	0.364585	1	#N/A	#N/A	#N/A	#N/A
RNF220	ENSG00000187147.13	1	44870866	45117396	0	0.133333	-0.133333	-0.36501	0.0983433	0.364585	1	#N/A	#N/A	#N/A	#N/A
TMEM53	ENSG00000126106.9	1	45100910	45140227	0	0.133333	-0.133333	-0.36501	0.0983433	0.364585	1	#N/A	#N/A	#N/A	#N/A
C1orf228	ENSG00000198520.6	1	45140364	45191263	0	0.133333	-0.133333	-0.36501	0.0983433	0.364585	1	#N/A	#N/A	#N/A	#N/A
KIF2C	ENSG00000142945.8	1	45205490	45233439	0	0.133333	-0.133333	-0.36501	0.0983433	0.364585	1	#N/A	#N/A	#N/A	#N/A
RPS8	ENSG00000142937.7	1	45240923	45244451	0	0.133333	-0.133333	-0.36501	0.0983433	0.364585	1	#N/A	#N/A	#N/A	#N/A
BEST4	ENSG00000142959.4	1	45249257	45253377	0	0.133333	-0.133333	-0.36501	0.0983433	0.364585	1	#N/A	#N/A	#N/A	#N/A
PLK3	ENSG00000173846.8	1	45265897	45271662	0	0.133333	-0.133333	-0.36501	0.0983433	0.364585	1	#N/A	#N/A	#N/A	#N/A
TCTEX1D4	ENSG00000188396.2	1	45271585	45272957	0	0.133333	-0.133333	-0.36501	0.0983433	0.364585	1	#N/A	#N/A	#N/A	#N/A
BTBD19	ENSG00000222009.4	1	45274154	45281257	0	0.133333	-0.133333	-0.36501	0.0983433	0.364585	1	#N/A	#N/A	#N/A	#N/A
PTCH2	ENSG00000117425.9	1	45285516	45308735	0	0.133333	-0.133333	-0.36501	0.0983433	0.364585	1	#N/A	#N/A	#N/A	#N/A
EIF2B3	ENSG00000070785.12	1	45316450	45452282	0	0.133333	-0.133333	-0.36501	0.0983433	0.364585	1	#N/A	#N/A	#N/A	#N/A
HECTD3	ENSG00000126107.10	1	45468212	45477001	0	0.133333	-0.133333	-0.36501	0.0983433	0.364585	1	#N/A	#N/A	#N/A	#N/A
UROD	ENSG00000126088.8	1	45477819	45481247	0	0.133333	-0.133333	-0.36501	0.0983433	0.364585	1	#N/A	#N/A	#N/A	#N/A
ZSWIM5	ENSG00000162415.6	1	45482071	45771881	0	0.133333	-0.133333	-0.36501	0.0983433	0.364585	1	#N/A	#N/A	#N/A	#N/A
HPDL	ENSG00000186603.4	1	45792545	45794347	0	0.133333	-0.133333	-0.36501	0.0983433	0.364585	1	#N/A	#N/A	#N/A	#N/A
MUTYH	ENSG00000132781.13	1	45794835	45806142	0	0.133333	-0.133333	-0.36501	0.0983433	0.364585	1	#N/A	#N/A	#N/A	#N/A
TOE1	ENSG00000132773.7	1	45805342	45809647	0	0.133333	-0.133333	-0.36501	0.0983433	0.364585	1	#N/A	#N/A	#N/A	#N/A
TESK2	ENSG00000070759.12	1	45809555	45956872	0	0.133333	-0.133333	-0.36501	0.0983433	0.364585	1	#N/A	#N/A	#N/A	#N/A
CCDC163P	ENSG00000236624.4	1	45959538	45965751	0	0.133333	-0.133333	-0.36501	0.0983433	0.364585	1	#N/A	#N/A	#N/A	#N/A
MMACHC	ENSG00000132763.10	1	45965725	45976739	0	0.133333	-0.133333	-0.36501	0.0983433	0.364585	1	#N/A	#N/A	#N/A	#N/A
PRDX1	ENSG00000117450.9	1	45976708	45988719	0	0.133333	-0.133333	-0.36501	0.0983433	0.364585	1	#N/A	#N/A	#N/A	#N/A
AKR1A1	ENSG00000117448.9	1	46016215	46035721	0	0.133333	-0.133333	-0.36501	0.0983433	0.364585	1	#N/A	#N/A	#N/A	#N/A
NASP	ENSG00000132780.12	1	46049518	46084566	0	0.133333	-0.133333	-0.36501	0.0983433	0.364585	1	#N/A	#N/A	#N/A	#N/A
CCDC17	ENSG00000159588.10	1	46085716	46089729	0	0.133333	-0.133333	-0.36501	0.0983433	0.364585	1	#N/A	#N/A	#N/A	#N/A
GPBP1L1	ENSG00000159592.6	1	46092976	46153785	0	0.133333	-0.133333	-0.36501	0.0983433	0.364585	1	#N/A	#N/A	#N/A	#N/A
TMEM69	ENSG00000159596.6	1	46152886	46160115	0	0.133333	-0.133333	-0.36501	0.0983433	0.364585	1	#N/A	#N/A	#N/A	#N/A
IPP	ENSG00000197429.6	1	46159996	46216322	0	0.133333	-0.133333	-0.36501	0.0983433	0.364585	1	#N/A	#N/A	#N/A	#N/A
MAST2	ENSG00000086015.16	1	46252659	46501796	0	0.133333	-0.133333	-0.36501	0.0983433	0.364585	1	#N/A	#N/A	#N/A	#N/A
PIK3R3	ENSG00000117461.10	1	46505812	46642160	0	0.133333	-0.133333	-0.36501	0.0983433	0.364585	1	#N/A	#N/A	#N/A	#N/A
TSPAN1	ENSG00000117472.5	1	46640745	46651630	0	0.133333	-0.133333	-0.36501	0.0983433	0.364585	1	#N/A	#N/A	#N/A	#N/A
POMGNT1	ENSG00000085998.9	1	46654354	46685977	0	0.133333	-0.133333	-0.36501	0.0983433	0.364585	1	#N/A	#N/A	#N/A	#N/A
LURAP1	ENSG00000171357.5	1	46669006	46686933	0	0.133333	-0.133333	-0.36501	0.0983433	0.364585	1	#N/A	#N/A	#N/A	#N/A
RAD54L	ENSG00000085999.7	1	46713360	46744145	0	0.133333	-0.133333	-0.36501	0.0983433	0.364585	1	#N/A	#N/A	#N/A	#N/A
LRRC41	ENSG00000132128.12	1	46726868	46769280	0	0.133333	-0.133333	-0.36501	0.0983433	0.364585	1	#N/A	#N/A	#N/A	#N/A
UQCRH	ENSG00000173660.7	1	46769303	46782448	0	0.133333	-0.133333	-0.36501	0.0983433	0.364585	1	#N/A	#N/A	#N/A	#N/A
NSUN4	ENSG00000117481.6	1	46805849	46830824	0	0.133333	-0.133333	-0.36501	0.0983433	0.364585	1	#N/A	#N/A	#N/A	#N/A
FAAH	ENSG00000117480.11	1	46859937	46879520	0	0.133333	-0.133333	-0.36501	0.0983433	0.364585	1	#N/A	#N/A	#N/A	#N/A
DMBX1	ENSG00000197587.6	1	46972668	46979898	0	0.133333	-0.133333	-0.36501	0.0983433	0.364585	1	#N/A	#N/A	#N/A	#N/A
KNCN	ENSG00000162456.5	1	47011316	47017199	0	0.133333	-0.133333	-0.36501	0.0983433	0.364585	1	#N/A	#N/A	#N/A	#N/A
MKNK1	ENSG00000079277.15	1	47023090	47082515	0	0.133333	-0.133333	-0.36501	0.0983433	0.364585	1	#N/A	#N/A	#N/A	#N/A
MOB3C	ENSG00000142961.10	1	47073387	47082563	0	0.133333	-0.133333	-0.36501	0.0983433	0.364585	1	#N/A	#N/A	#N/A	#N/A
ATPAF1	ENSG00000123472.8	1	47098409	47139539	0	0.133333	-0.133333	-0.36501	0.0983433	0.364585	1	#N/A	#N/A	#N/A	#N/A
EFCAB14	ENSG00000159658.6	1	47124366	47184824	0	0.133333	-0.133333	-0.36501	0.0983433	0.364585	1	#N/A	#N/A	#N/A	#N/A
TEX38	ENSG00000186118.7	1	47134527	47139266	0	0.133333	-0.133333	-0.36501	0.0983433	0.364585	1	#N/A	#N/A	#N/A	#N/A
CYP4B1	ENSG00000142973.8	1	47223510	47285085	0	0.133333	-0.133333	-0.36501	0.0983433	0.364585	1	#N/A	#N/A	#N/A	#N/A
CYP4A11	ENSG00000187048.8	1	47394849	47407156	0	0.133333	-0.133333	-0.36501	0.0983433	0.364585	1	#N/A	#N/A	#N/A	#N/A
CYP4X1	ENSG00000186377.6	1	47427036	47516423	0	0.133333	-0.133333	-0.36501	0.0983433	0.364585	1	#N/A	#N/A	#N/A	#N/A
CYP4Z1	ENSG00000186160.4	1	47533160	47583991	0	0.133333	-0.133333	-0.36501	0.0983433	0.364585	1	#N/A	#N/A	#N/A	#N/A
CYP4A22	ENSG00000162365.7	1	47603107	47615413	0	0.133333	-0.133333	-0.36501	0.0983433	0.364585	1	#N/A	#N/A	#N/A	#N/A
PDZK1IP1	ENSG00000162366.3	1	47649265	47656716	0	0.133333	-0.133333	-0.36501	0.0983433	0.364585	1	#N/A	#N/A	#N/A	#N/A
TAL1	ENSG00000162367.7	1	47681962	47697892	0	0.133333	-0.133333	-0.36501	0.0983433	0.364585	1	#N/A	#N/A	#N/A	#N/A
STIL	ENSG00000123473.11	1	47715811	47779819	0	0.133333	-0.133333	-0.36501	0.0983433	0.364585	1	#N/A	#N/A	#N/A	#N/A
CMPK1	ENSG00000162368.9	1	47799469	47844511	0	0.133333	-0.133333	-0.36501	0.0983433	0.364585	1	#N/A	#N/A	#N/A	#N/A
FOXE3	ENSG00000186790.4	1	47881744	47883723	0	0.133333	-0.133333	-0.36501	0.0983433	0.364585	1	#N/A	#N/A	#N/A	#N/A
FOXD2	ENSG00000186564.5	1	47901689	47906363	0	0.133333	-0.133333	-0.36501	0.0983433	0.364585	1	#N/A	#N/A	#N/A	#N/A
TRABD2B	ENSG00000269113.3	1	48226200	48462567	0	0.0666667	-0.0666667	-0.252549	0.119216	0.904284	1	#N/A	#N/A	#N/A	#N/A
FLJ00388	ENSG00000273395.1	1	48226979	48227290	0	0.0666667	-0.0666667	-0.252549	0.119216	0.904284	1	#N/A	#N/A	#N/A	#N/A
AL109659.1	ENSG00000269709.1	1	48569306	48569878	0	0.0666667	-0.0666667	-0.252549	0.119216	0.904284	1	#N/A	#N/A	#N/A	#N/A
SLC5A9	ENSG00000117834.8	1	48688357	48714316	0	0.0666667	-0.0666667	-0.252549	0.119216	0.904284	1	#N/A	#N/A	#N/A	#N/A
SPATA6	ENSG00000132122.7	1	48761044	48937845	0	0.0666667	-0.0666667	-0.252549	0.119216	0.904284	1	#N/A	#N/A	#N/A	#N/A
AGBL4	ENSG00000186094.12	1	48998527	50489585	0	0.0666667	-0.0666667	-0.252549	0.119216	0.904284	1	#N/A	#N/A	#N/A	#N/A
BEND5	ENSG00000162373.8	1	49193195	49242641	0	0.0666667	-0.0666667	-0.252549	0.119216	0.904284	1	#N/A	#N/A	#N/A	#N/A
AL645730.2	ENSG00000227839.1	1	50459990	50461874	0	0.0666667	-0.0666667	-0.252549	0.119216	0.904284	1	#N/A	#N/A	#N/A	#N/A
ELAVL4	ENSG00000162374.12	1	50513686	50669458	0	0.0666667	-0.0666667	-0.252549	0.119216	0.904284	1	#N/A	#N/A	#N/A	#N/A
DMRTA2	ENSG00000142700.7	1	50883222	50889172	0	0.0666667	-0.0666667	-0.252549	0.119216	0.904284	1	#N/A	#N/A	#N/A	#N/A
FAF1	ENSG00000185104.15	1	50905150	51425935	0	0.0666667	-0.0666667	-0.252549	0.119216	0.904284	1	#N/A	#N/A	#N/A	#N/A
CDKN2C	ENSG00000123080.6	1	51426417	51440305	0	0.0666667	-0.0666667	-0.252549	0.119216	0.904284	1	#N/A	#N/A	#N/A	#N/A
C1orf185	ENSG00000204006.4	1	51567906	51613752	0	0.0666667	-0.0666667	-0.252549	0.119216	0.904284	1	#N/A	#N/A	#N/A	#N/A
RNF11	ENSG00000123091.4	1	51701943	51739127	0.0526316	0.0666667	-0.0140351	-0.189365	0.161295	1	1	#N/A	#N/A	#N/A	#N/A
TTC39A	ENSG00000085831.11	1	51752930	51810788	0.0526316	0.0666667	-0.0140351	-0.189365	0.161295	1	1	#N/A	#N/A	#N/A	#N/A
EPS15	ENSG00000085832.12	1	51819935	51985000	0.0526316	0.0666667	-0.0140351	-0.189365	0.161295	1	1	#N/A	#N/A	#N/A	#N/A
OSBPL9	ENSG00000117859.14	1	52042851	52254889	0	0.0666667	-0.0666667	-0.252549	0.119216	0.904284	1	#N/A	#N/A	#N/A	#N/A
NRD1	ENSG00000078618.15	1	52254863	52344477	0	0.0666667	-0.0666667	-0.252549	0.119216	0.904284	1	#N/A	#N/A	#N/A	#N/A
RAB3B	ENSG00000169213.6	1	52373628	52456436	0	0.0666667	-0.0666667	-0.252549	0.119216	0.904284	1	#N/A	#N/A	#N/A	#N/A
TXNDC12	ENSG00000117862.7	1	52485803	52521843	0	0.0666667	-0.0666667	-0.252549	0.119216	0.904284	1	#N/A	#N/A	#N/A	#N/A
KTI12	ENSG00000198841.3	1	52497775	52499488	0	0.0666667	-0.0666667	-0.252549	0.119216	0.904284	1	#N/A	#N/A	#N/A	#N/A
BTF3L4	ENSG00000134717.13	1	52521797	52556388	0	0.0666667	-0.0666667	-0.252549	0.119216	0.904284	1	#N/A	#N/A	#N/A	#N/A
ZFYVE9	ENSG00000157077.10	1	52608046	52812358	0	0.0666667	-0.0666667	-0.252549	0.119216	0.904284	1	#N/A	#N/A	#N/A	#N/A
CC2D1B	ENSG00000154222.10	1	52811395	52831865	0	0.0666667	-0.0666667	-0.252549	0.119216	0.904284	1	#N/A	#N/A	#N/A	#N/A
ORC1	ENSG00000085840.8	1	52838501	52870131	0	0.0666667	-0.0666667	-0.252549	0.119216	0.904284	1	#N/A	#N/A	#N/A	#N/A
PRPF38A	ENSG00000134748.12	1	52870236	52886511	0	0.0666667	-0.0666667	-0.252549	0.119216	0.904284	1	#N/A	#N/A	#N/A	#N/A
ZCCHC11	ENSG00000134744.9	1	52873954	53019159	0	0.0666667	-0.0666667	-0.252549	0.119216	0.904284	1	#N/A	#N/A	#N/A	#N/A
GPX7	ENSG00000116157.5	1	53068044	53074723	0	0.0666667	-0.0666667	-0.252549	0.119216	0.904284	1	#N/A	#N/A	#N/A	#N/A
FAM159A	ENSG00000182183.10	1	53099016	53135355	0	0.0666667	-0.0666667	-0.252549	0.119216	0.904284	1	#N/A	#N/A	#N/A	#N/A
SELRC1	ENSG00000162377.4	1	53152508	53164038	0	0.0666667	-0.0666667	-0.252549	0.119216	0.904284	1	#N/A	#N/A	#N/A	#N/A
ZYG11B	ENSG00000162378.8	1	53192126	53293014	0	0.0666667	-0.0666667	-0.252549	0.119216	0.904284	1	#N/A	#N/A	#N/A	#N/A
ZYG11A	ENSG00000203995.5	1	53308183	53360670	0	0.0666667	-0.0666667	-0.252549	0.119216	0.904284	1	#N/A	#N/A	#N/A	#N/A
ECHDC2	ENSG00000121310.12	1	53361656	53392884	0	0.0666667	-0.0666667	-0.252549	0.119216	0.904284	1	#N/A	#N/A	#N/A	#N/A
SCP2	ENSG00000116171.12	1	53392901	53517375	0	0.0666667	-0.0666667	-0.252549	0.119216	0.904284	1	#N/A	#N/A	#N/A	#N/A
PODN	ENSG00000174348.9	1	53527854	53551174	0	0.0666667	-0.0666667	-0.252549	0.119216	0.904284	1	#N/A	#N/A	#N/A	#N/A
SLC1A7	ENSG00000162383.7	1	53552855	53608289	0	0.0666667	-0.0666667	-0.252549	0.119216	0.904284	1	#N/A	#N/A	#N/A	#N/A
CPT2	ENSG00000157184.5	1	53662101	53679869	0	0.0666667	-0.0666667	-0.252549	0.119216	0.904284	1	#N/A	#N/A	#N/A	#N/A
C1orf123	ENSG00000162384.9	1	53679771	53686289	0	0.0666667	-0.0666667	-0.252549	0.119216	0.904284	1	#N/A	#N/A	#N/A	#N/A
MAGOH	ENSG00000162385.6	1	53692564	53704282	0	0.0666667	-0.0666667	-0.252549	0.119216	0.904284	1	#N/A	#N/A	#N/A	#N/A
LRP8	ENSG00000157193.10	1	53711217	53793742	0	0.0666667	-0.0666667	-0.252549	0.119216	0.904284	1	#N/A	#N/A	#N/A	#N/A
DMRTB1	ENSG00000143006.7	1	53925072	53933161	0	0.0666667	-0.0666667	-0.252549	0.119216	0.904284	1	#N/A	#N/A	#N/A	#N/A
GLIS1	ENSG00000174332.3	1	53971910	54199877	0	0.0666667	-0.0666667	-0.252549	0.119216	0.904284	1	#N/A	#N/A	#N/A	#N/A
NDC1	ENSG00000058804.10	1	54231133	54304533	0	0.0666667	-0.0666667	-0.252549	0.119216	0.904284	1	#N/A	#N/A	#N/A	#N/A
YIPF1	ENSG00000058799.9	1	54317392	54356407	0	0.0666667	-0.0666667	-0.252549	0.119216	0.904284	1	#N/A	#N/A	#N/A	#N/A
DIO1	ENSG00000211452.6	1	54356912	54376759	0	0.0666667	-0.0666667	-0.252549	0.119216	0.904284	1	#N/A	#N/A	#N/A	#N/A
HSPB11	ENSG00000081870.7	1	54382247	54411602	0	0.0666667	-0.0666667	-0.252549	0.119216	0.904284	1	#N/A	#N/A	#N/A	#N/A
LRRC42	ENSG00000116212.10	1	54411750	54433841	0	0.0666667	-0.0666667	-0.252549	0.119216	0.904284	1	#N/A	#N/A	#N/A	#N/A
LDLRAD1	ENSG00000203985.6	1	54474412	54483856	0	0.0666667	-0.0666667	-0.252549	0.119216	0.904284	1	#N/A	#N/A	#N/A	#N/A
TMEM59	ENSG00000116209.7	1	54497347	54519177	0	0.0666667	-0.0666667	-0.252549	0.119216	0.904284	1	#N/A	#N/A	#N/A	#N/A
TCEANC2	ENSG00000116205.6	1	54519260	54578192	0	0.0666667	-0.0666667	-0.252549	0.119216	0.904284	1	#N/A	#N/A	#N/A	#N/A
AL161915.1	ENSG00000212670.1	1	54569968	54571750	0	0.0666667	-0.0666667	-0.252549	0.119216	0.904284	1	#N/A	#N/A	#N/A	#N/A
CDCP2	ENSG00000157211.10	1	54598747	54619443	0	0.0666667	-0.0666667	-0.252549	0.119216	0.904284	1	#N/A	#N/A	#N/A	#N/A
RP11-446E24.4	ENSG00000256407.1	1	54606897	54665746	0	0.0666667	-0.0666667	-0.252549	0.119216	0.904284	1	#N/A	#N/A	#N/A	#N/A
AL357673.1	ENSG00000248835.2	1	54635333	54637997	0	0.0666667	-0.0666667	-0.252549	0.119216	0.904284	1	#N/A	#N/A	#N/A	#N/A
CYB5RL	ENSG00000215883.5	1	54638009	54665709	0	0.0666667	-0.0666667	-0.252549	0.119216	0.904284	1	#N/A	#N/A	#N/A	#N/A
MRPL37	ENSG00000116221.11	1	54649714	54691137	0	0.0666667	-0.0666667	-0.252549	0.119216	0.904284	1	#N/A	#N/A	#N/A	#N/A
SSBP3	ENSG00000157216.11	1	54691105	54879152	0	0.0666667	-0.0666667	-0.252549	0.119216	0.904284	1	#N/A	#N/A	#N/A	#N/A
SSBP3-AS1	ENSG00000198711.4	1	54703710	54704736	0	0.0666667	-0.0666667	-0.252549	0.119216	0.904284	1	#N/A	#N/A	#N/A	#N/A
ACOT11	ENSG00000162390.13	1	55007930	55104865	0	0.0666667	-0.0666667	-0.252549	0.119216	0.904284	1	#N/A	#N/A	#N/A	#N/A
FAM151A	ENSG00000162391.7	1	55074855	55089229	0	0.0666667	-0.0666667	-0.252549	0.119216	0.904284	1	#N/A	#N/A	#N/A	#N/A
MROH7-TTC4	ENSG00000271723.1	1	55107459	55207981	0	0.0666667	-0.0666667	-0.252549	0.119216	0.904284	1	#N/A	#N/A	#N/A	#N/A
MROH7	ENSG00000184313.15	1	55107463	55175939	0	0.0666667	-0.0666667	-0.252549	0.119216	0.904284	1	#N/A	#N/A	#N/A	#N/A
TTC4	ENSG00000243725.2	1	55181495	55208330	0	0.0666667	-0.0666667	-0.252549	0.119216	0.904284	1	#N/A	#N/A	#N/A	#N/A
PARS2	ENSG00000162396.5	1	55222571	55230187	0	0.0666667	-0.0666667	-0.252549	0.119216	0.904284	1	#N/A	#N/A	#N/A	#N/A
TTC22	ENSG00000006555.6	1	55245385	55266940	0	0.0666667	-0.0666667	-0.252549	0.119216	0.904284	1	#N/A	#N/A	#N/A	#N/A
C1orf177	ENSG00000162398.7	1	55271736	55307925	0	0.0666667	-0.0666667	-0.252549	0.119216	0.904284	1	#N/A	#N/A	#N/A	#N/A
DHCR24	ENSG00000116133.7	1	55315306	55352891	0	0.0666667	-0.0666667	-0.252549	0.119216	0.904284	1	#N/A	#N/A	#N/A	#N/A
TMEM61	ENSG00000143001.4	1	55446465	55457966	0	0.0666667	-0.0666667	-0.252549	0.119216	0.904284	1	#N/A	#N/A	#N/A	#N/A
BSND	ENSG00000162399.6	1	55464606	55476556	0	0.0666667	-0.0666667	-0.252549	0.119216	0.904284	1	#N/A	#N/A	#N/A	#N/A
PCSK9	ENSG00000169174.9	1	55505221	55530525	0	0.0666667	-0.0666667	-0.252549	0.119216	0.904284	1	#N/A	#N/A	#N/A	#N/A
USP24	ENSG00000162402.8	1	55532032	55680786	0	0.0666667	-0.0666667	-0.252549	0.119216	0.904284	1	#N/A	#N/A	#N/A	#N/A
PPAP2B	ENSG00000162407.8	1	56960419	57110974	0	0.0666667	-0.0666667	-0.252549	0.119216	0.904284	1	#N/A	#N/A	#N/A	#N/A
PRKAA2	ENSG00000162409.6	1	57110995	57181008	0	0	0	0	0	#N/A	#N/A	#N/A	#N/A	#N/A	#N/A
C1orf168	ENSG00000187889.8	1	57184477	57285369	0	0	0	0	0	#N/A	#N/A	#N/A	#N/A	#N/A	#N/A
C8A	ENSG00000157131.10	1	57320479	57383894	0	0	0	0	0	#N/A	#N/A	#N/A	#N/A	#N/A	#N/A
C8B	ENSG00000021852.8	1	57394883	57431813	0	0	0	0	0	#N/A	#N/A	#N/A	#N/A	#N/A	#N/A
DAB1	ENSG00000173406.11	1	57460451	59012406	0	0	0	0	0	#N/A	#N/A	#N/A	#N/A	#N/A	#N/A
OMA1	ENSG00000162600.7	1	58881056	59012474	0	0	0	0	0	#N/A	#N/A	#N/A	#N/A	#N/A	#N/A
TACSTD2	ENSG00000184292.5	1	59041099	59043166	0	0	0	0	0	#N/A	#N/A	#N/A	#N/A	#N/A	#N/A
MYSM1	ENSG00000162601.5	1	59120411	59165764	0	0	0	0	0	#N/A	#N/A	#N/A	#N/A	#N/A	#N/A
JUN	ENSG00000177606.5	1	59246465	59249785	0	0	0	0	0	#N/A	#N/A	#N/A	#N/A	#N/A	#N/A
FGGY	ENSG00000172456.12	1	59762310	60233347	0	0	0	0	0	#N/A	#N/A	#N/A	#N/A	#N/A	#N/A
HOOK1	ENSG00000134709.6	1	60280458	60342050	0	0	0	0	0	#N/A	#N/A	#N/A	#N/A	#N/A	#N/A
CYP2J2	ENSG00000134716.5	1	60358980	60392462	0	0	0	0	0	#N/A	#N/A	#N/A	#N/A	#N/A	#N/A
C1orf87	ENSG00000162598.9	1	60452941	60539442	0	0	0	0	0	#N/A	#N/A	#N/A	#N/A	#N/A	#N/A
NFIA	ENSG00000162599.11	1	61330931	61928465	0	0	0	0	0	#N/A	#N/A	#N/A	#N/A	#N/A	#N/A
TM2D1	ENSG00000162604.8	1	62146718	62191095	0	0	0	0	0	#N/A	#N/A	#N/A	#N/A	#N/A	#N/A
INADL	ENSG00000132849.14	1	62208149	62629592	0	0	0	0	0	#N/A	#N/A	#N/A	#N/A	#N/A	#N/A
L1TD1	ENSG00000240563.1	1	62660503	62678000	0	0	0	0	0	#N/A	#N/A	#N/A	#N/A	#N/A	#N/A
KANK4	ENSG00000132854.14	1	62702651	62785085	0	0	0	0	0	#N/A	#N/A	#N/A	#N/A	#N/A	#N/A
USP1	ENSG00000162607.8	1	62901968	62917475	0	0	0	0	0	#N/A	#N/A	#N/A	#N/A	#N/A	#N/A
DOCK7	ENSG00000116641.11	1	62920399	63153969	0	0	0	0	0	#N/A	#N/A	#N/A	#N/A	#N/A	#N/A
ANGPTL3	ENSG00000132855.4	1	63063158	63071830	0	0	0	0	0	#N/A	#N/A	#N/A	#N/A	#N/A	#N/A
AL138847.1	ENSG00000269624.1	1	63073437	63075249	0	0	0	0	0	#N/A	#N/A	#N/A	#N/A	#N/A	#N/A
ATG4C	ENSG00000125703.10	1	63249806	63331184	0	0	0	0	0	#N/A	#N/A	#N/A	#N/A	#N/A	#N/A
FOXD3	ENSG00000187140.4	1	63788730	63790797	0	0	0	0	0	#N/A	#N/A	#N/A	#N/A	#N/A	#N/A
ALG6	ENSG00000088035.11	1	63833261	63904233	0	0	0	0	0	#N/A	#N/A	#N/A	#N/A	#N/A	#N/A
ITGB3BP	ENSG00000142856.12	1	63906441	64059392	0	0	0	0	0	#N/A	#N/A	#N/A	#N/A	#N/A	#N/A
EFCAB7	ENSG00000203965.8	1	63989043	64038364	0	0	0	0	0	#N/A	#N/A	#N/A	#N/A	#N/A	#N/A
DLEU2L	ENSG00000116652.5	1	64014588	64015405	0	0	0	0	0	#N/A	#N/A	#N/A	#N/A	#N/A	#N/A
PGM1	ENSG00000079739.11	1	64058947	64125916	0	0	0	0	0	#N/A	#N/A	#N/A	#N/A	#N/A	#N/A
ROR1	ENSG00000185483.7	1	64239693	64647181	0	0	0	0	0	#N/A	#N/A	#N/A	#N/A	#N/A	#N/A
UBE2U	ENSG00000177414.9	1	64669310	64733051	0	0	0	0	0	#N/A	#N/A	#N/A	#N/A	#N/A	#N/A
CACHD1	ENSG00000158966.9	1	64936428	65158741	0	0	0	0	0	#N/A	#N/A	#N/A	#N/A	#N/A	#N/A
RAVER2	ENSG00000162437.10	1	65210778	65298915	0	0	0	0	0	#N/A	#N/A	#N/A	#N/A	#N/A	#N/A
JAK1	ENSG00000162434.7	1	65298912	65432187	0	0	0	0	0	#N/A	#N/A	#N/A	#N/A	#N/A	#N/A
AK4	ENSG00000162433.10	1	65613232	65697828	0	0	0	0	0	#N/A	#N/A	#N/A	#N/A	#N/A	#N/A
DNAJC6	ENSG00000116675.11	1	65713902	65881552	0	0	0	0	0	#N/A	#N/A	#N/A	#N/A	#N/A	#N/A
LEPR	ENSG00000116678.14	1	65886248	66107242	0	0	0	0	0	#N/A	#N/A	#N/A	#N/A	#N/A	#N/A
LEPROT	ENSG00000213625.4	1	65886270	65901690	0	0	0	0	0	#N/A	#N/A	#N/A	#N/A	#N/A	#N/A
PDE4B	ENSG00000184588.13	1	66258197	66840259	0	0	0	0	0	#N/A	#N/A	#N/A	#N/A	#N/A	#N/A
SGIP1	ENSG00000118473.17	1	66999066	67213982	0	0	0	0	0	#N/A	#N/A	#N/A	#N/A	#N/A	#N/A
AL139147.1	ENSG00000248458.2	1	67131547	67142710	0	0	0	0	0	#N/A	#N/A	#N/A	#N/A	#N/A	#N/A
TCTEX1D1	ENSG00000152760.5	1	67218142	67244470	0	0	0	0	0	#N/A	#N/A	#N/A	#N/A	#N/A	#N/A
INSL5	ENSG00000172410.4	1	67263424	67266939	0	0	0	0	0	#N/A	#N/A	#N/A	#N/A	#N/A	#N/A
WDR78	ENSG00000152763.12	1	67278568	67390570	0	0	0	0	0	#N/A	#N/A	#N/A	#N/A	#N/A	#N/A
MIER1	ENSG00000198160.10	1	67390578	67454302	0	0	0	0	0	#N/A	#N/A	#N/A	#N/A	#N/A	#N/A
SLC35D1	ENSG00000116704.6	1	67465015	67519782	0	0	0	0	0	#N/A	#N/A	#N/A	#N/A	#N/A	#N/A
C1orf141	ENSG00000203963.7	1	67557848	67697536	0	0	0	0	0	#N/A	#N/A	#N/A	#N/A	#N/A	#N/A
IL23R	ENSG00000162594.10	1	67632083	67725662	0	0	0	0	0	#N/A	#N/A	#N/A	#N/A	#N/A	#N/A
IL12RB2	ENSG00000081985.6	1	67773047	67862583	0	0	0	0	0	#N/A	#N/A	#N/A	#N/A	#N/A	#N/A
SERBP1	ENSG00000142864.10	1	67873493	67896098	0	0	0	0	0	#N/A	#N/A	#N/A	#N/A	#N/A	#N/A
GADD45A	ENSG00000116717.7	1	68150744	68154021	0	0.0666667	-0.0666667	-0.252549	0.119216	0.904284	1	#N/A	#N/A	#N/A	#N/A
GNG12	ENSG00000172380.5	1	68167149	68299150	0	0.0666667	-0.0666667	-0.252549	0.119216	0.904284	1	#N/A	#N/A	#N/A	#N/A
DIRAS3	ENSG00000162595.4	1	68511645	68517314	0	0	0	0	0	#N/A	#N/A	#N/A	#N/A	#N/A	#N/A
WLS	ENSG00000116729.9	1	68564142	68698803	0	0	0	0	0	#N/A	#N/A	#N/A	#N/A	#N/A	#N/A
RPE65	ENSG00000116745.6	1	68894505	68915642	0	0	0	0	0	#N/A	#N/A	#N/A	#N/A	#N/A	#N/A
DEPDC1	ENSG00000024526.12	1	68939835	68962904	0	0	0	0	0	#N/A	#N/A	#N/A	#N/A	#N/A	#N/A
LRRC7	ENSG00000033122.14	1	70034081	70617628	0	0	0	0	0	#N/A	#N/A	#N/A	#N/A	#N/A	#N/A
LRRC40	ENSG00000066557.5	1	70610488	70671303	0	0	0	0	0	#N/A	#N/A	#N/A	#N/A	#N/A	#N/A
SRSF11	ENSG00000116754.9	1	70671365	70718735	0	0	0	0	0	#N/A	#N/A	#N/A	#N/A	#N/A	#N/A
ANKRD13C	ENSG00000118454.8	1	70726271	70820417	0	0	0	0	0	#N/A	#N/A	#N/A	#N/A	#N/A	#N/A
HHLA3	ENSG00000197568.9	1	70820488	70851022	0	0	0	0	0	#N/A	#N/A	#N/A	#N/A	#N/A	#N/A
CTH	ENSG00000116761.7	1	70876901	70905534	0	0	0	0	0	#N/A	#N/A	#N/A	#N/A	#N/A	#N/A
PTGER3	ENSG00000050628.16	1	71318036	71513491	0	0	0	0	0	#N/A	#N/A	#N/A	#N/A	#N/A	#N/A
ZRANB2	ENSG00000132485.8	1	71528974	71546980	0	0	0	0	0	#N/A	#N/A	#N/A	#N/A	#N/A	#N/A
NEGR1	ENSG00000172260.9	1	71861623	72748417	0	0	0	0	0	#N/A	#N/A	#N/A	#N/A	#N/A	#N/A
LRRIQ3	ENSG00000162620.11	1	74491699	74663871	0	0	0	0	0	#N/A	#N/A	#N/A	#N/A	#N/A	#N/A
FPGT	ENSG00000254685.2	1	74663896	74699770	0	0	0	0	0	#N/A	#N/A	#N/A	#N/A	#N/A	#N/A
FPGT-TNNI3K	ENSG00000259030.2	1	74663919	75009666	0	0	0	0	0	#N/A	#N/A	#N/A	#N/A	#N/A	#N/A
TNNI3K	ENSG00000116783.10	1	74663947	75010112	0	0	0	0	0	#N/A	#N/A	#N/A	#N/A	#N/A	#N/A
LRRC53	ENSG00000162621.5	1	74935562	74978298	0	0	0	0	0	#N/A	#N/A	#N/A	#N/A	#N/A	#N/A
C1orf173	ENSG00000178965.9	1	75033795	75139422	0	0	0	0	0	#N/A	#N/A	#N/A	#N/A	#N/A	#N/A
CRYZ	ENSG00000116791.9	1	75171170	75199092	0	0	0	0	0	#N/A	#N/A	#N/A	#N/A	#N/A	#N/A
TYW3	ENSG00000162623.11	1	75198836	75232362	0	0	0	0	0	#N/A	#N/A	#N/A	#N/A	#N/A	#N/A
LHX8	ENSG00000162624.10	1	75594119	75627218	0	0	0	0	0	#N/A	#N/A	#N/A	#N/A	#N/A	#N/A
SLC44A5	ENSG00000137968.12	1	75667816	76076801	0	0	0	0	0	#N/A	#N/A	#N/A	#N/A	#N/A	#N/A
ACADM	ENSG00000117054.9	1	76190036	76253260	0	0	0	0	0	#N/A	#N/A	#N/A	#N/A	#N/A	#N/A
RABGGTB	ENSG00000137955.11	1	76251879	76260764	0	0	0	0	0	#N/A	#N/A	#N/A	#N/A	#N/A	#N/A
MSH4	ENSG00000057468.6	1	76262567	76378923	0	0	0	0	0	#N/A	#N/A	#N/A	#N/A	#N/A	#N/A
ASB17	ENSG00000154007.6	1	76384558	76398116	0	0	0	0	0	#N/A	#N/A	#N/A	#N/A	#N/A	#N/A
ST6GALNAC3	ENSG00000184005.9	1	76540404	77100286	0	0	0	0	0	#N/A	#N/A	#N/A	#N/A	#N/A	#N/A
ST6GALNAC5	ENSG00000117069.10	1	77333126	77531396	0	0	0	0	0	#N/A	#N/A	#N/A	#N/A	#N/A	#N/A
PIGK	ENSG00000142892.10	1	77554675	77685115	0	0	0	0	0	#N/A	#N/A	#N/A	#N/A	#N/A	#N/A
AK5	ENSG00000154027.14	1	77747736	78025651	0	0	0	0	0	#N/A	#N/A	#N/A	#N/A	#N/A	#N/A
ZZZ3	ENSG00000036549.8	1	78028101	78149104	0	0	0	0	0	#N/A	#N/A	#N/A	#N/A	#N/A	#N/A
USP33	ENSG00000077254.10	1	78161672	78225537	0	0	0	0	0	#N/A	#N/A	#N/A	#N/A	#N/A	#N/A
FAM73A	ENSG00000180488.10	1	78245309	78344106	0	0	0	0	0	#N/A	#N/A	#N/A	#N/A	#N/A	#N/A
NEXN	ENSG00000162614.14	1	78354198	78409580	0	0	0	0	0	#N/A	#N/A	#N/A	#N/A	#N/A	#N/A
FUBP1	ENSG00000162613.12	1	78409740	78444794	0	0	0	0	0	#N/A	#N/A	#N/A	#N/A	#N/A	#N/A
DNAJB4	ENSG00000162616.8	1	78444859	78483648	0	0	0	0	0	#N/A	#N/A	#N/A	#N/A	#N/A	#N/A
[truncated: 18,594 more rows]

## Sheet: Bladder-TCC
Symbol	ID	Chromosome	Start	End	Male.Proportion	Female.Proportion	Proportion.Difference	Confidence.Interval.Low	Confidence.Interval.High	Prop.test.p.value	Prop.test.q.value	MLR.p.value.	MLR.q.value	Extended.Model.MLR.p	Extended.Model.MLR.q
[truncated: 19,430 more rows]

[truncated: 21 more sheets: CNS-GBM, CNS-Medullo, CNS-Oligo, CNS-PiloAstro, ColoRect-AdenoCA, Bone-Osteosarc, Eso-AdenoCA, Head-SCC, Kidney-ChRCC, Kidney-RCC, Liver-HCC, Lung-AdenoCA, Lung-SCC, Lymph-BNHL, Lymph-CLL, Myeloid-MPN, Panc-AdenoCA, Panc-Endocrine, Skin-Melanoma, Stomach-AdenoCA …]
