# Supplementary material for: Sex differences in oncogenic mutational processes
Source: Nat Commun. 2020 Aug 28;11:4330. doi: 10.1038/s41467-020-17359-2 (PMC7455744; doi:10.1038/s41467-020-17359-2)
Supplement: Supplementary file 11 — Supplementary Data 8 [file 41467_2020_17359_MOESM11_ESM.xlsx]

## Sheet: Pan-cancer
			Proportion Signature-Positive Tumours							Proportion of Mutations Attributed to Signature
Signature	Num.Detected.TumourTypes	Detected.TumourTypes	Male.Proportion	Female.Proportion	Chisq.p	Chisq.q	LGR.p	LGR.q	K-S.p	Male.Median.Attributed.Mutations	Female.Median.Attributed.Mutations	Diff.in.Location	CI.Low	CI.High	M-W.p	M-W.q	LNR.p	LNR.q
SBS1	28	Biliary-AdenoCA, Bladder-TCC, Bone-Epith, Bone-Osteosarc, CNS-GBM, CNS-Medullo, CNS-Oligo, CNS-PiloAstro, ColoRect-AdenoCA, Eso-AdenoCA, Head-SCC, Kidney-ChRCC, Kidney-RCC, Liver-HCC, Lung-AdenoCA, Lung-SCC, Lymph-BNHL, Lymph-CLL, Myeloid-MPN, Myeloid-AML, Myeloid-MDS, Panc-AdenoCA, Panc-Endocrine, Skin-Melanoma, SoftTissue-Leiomyo, SoftTissue-Liposarc, Stomach-AdenoCA, Thy-AdenoCA	0.881311	0.971114	1.58134e-11	9.17179e-10	3.77266e-07	3.01813e-06	1.10132e-08	0.0857067	0.101963	-0.0149138	-0.023255	-0.00678084	0.000189745	0.0055026	0.0442344	0.0589792
SBS2	18	Biliary-AdenoCA, Bladder-TCC, Bone-Epith, Bone-Osteosarc, Eso-AdenoCA, Head-SCC, Kidney-ChRCC, Kidney-RCC, Lung-AdenoCA, Lung-SCC, Lymph-BNHL, Panc-AdenoCA, Panc-Endocrine, Skin-Melanoma, SoftTissue-Leiomyo, SoftTissue-Liposarc, Stomach-AdenoCA, Thy-AdenoCA	0.225864	0.228336	0.946296	1	NA	NA	0.952618	0.0469716	0.0447775	0.00164881	-0.00331043	0.00693924	0.519168	0.684358	NA	NA
SBS3	10	Biliary-AdenoCA, Bone-Osteosarc, Eso-AdenoCA, Head-SCC, Lung-AdenoCA, Lymph-BNHL, Panc-AdenoCA, Panc-Endocrine, SoftTissue-Liposarc, Stomach-AdenoCA	0.0806023	0.0770289	0.849136	1	NA	NA	1	0.323449	0.335166	-0.00200976	-0.0351899	0.0313979	0.903169	1	NA	NA
SBS4	4	Head-SCC, Liver-HCC, Lung-AdenoCA, Lung-SCC	0.0726306	0.045392	0.0227658	0.132041	NA	NA	0.436378	0.210941	0.218043	-0.028954	-0.0737351	0.00654439	0.109976	0.329973	NA	NA
SBS5	28	Biliary-AdenoCA, Bladder-TCC, Bone-Epith, Bone-Osteosarc, CNS-GBM, CNS-Medullo, CNS-Oligo, CNS-PiloAstro, ColoRect-AdenoCA, Eso-AdenoCA, Head-SCC, Kidney-ChRCC, Kidney-RCC, Liver-HCC, Lung-AdenoCA, Lung-SCC, Lymph-BNHL, Lymph-CLL, Myeloid-MPN, Myeloid-AML, Myeloid-MDS, Panc-AdenoCA, Panc-Endocrine, Skin-Melanoma, SoftTissue-Leiomyo, SoftTissue-Liposarc, Stomach-AdenoCA, Thy-AdenoCA	0.972542	0.979367	0.441137	0.809366	NA	NA	0.196431	0.387915	0.356005	0.0204453	-0.00315449	0.0444962	0.090243	0.329973	NA	NA
SBS6	4	Liver-HCC, Lymph-BNHL, Panc-AdenoCA, Panc-Endocrine	0.00620018	0.0151307	0.0941867	0.341427	NA	NA	0.999901	0.0838252	0.0783929	-0.0141233	-0.0743413	0.0966855	0.658999	0.796291	NA	NA
SBS7a	NA	NA	NA	NA	NA	NA	NA	NA	0.999286	NA	NA	NA	NA	NA	NA	NA	NA	NA
SBS7b	NA	NA	NA	NA	NA	NA	NA	NA	0.998859	NA	NA	NA	NA	NA	NA	NA	NA	NA
SBS7c	NA	NA	NA	NA	NA	NA	NA	NA	NA	NA	NA	NA	NA	NA	NA	NA	NA	NA
SBS7d	NA	NA	NA	NA	NA	NA	NA	NA	0.999868	NA	NA	NA	NA	NA	NA	NA	NA	NA
SBS8	6	Bladder-TCC, Bone-Osteosarc, CNS-Medullo, Lung-SCC, Panc-AdenoCA, Panc-Endocrine	0.0088574	0.0123796	0.617323	0.967696	NA	NA	1	0.275747	0.35027	-0.05511	-0.137544	0.0504715	0.400182	0.57256	NA	NA
SBS9	7	Biliary-AdenoCA, Liver-HCC, Lung-AdenoCA, Lymph-BNHL, Lymph-CLL, Panc-Endocrine, Stomach-AdenoCA	0.0416298	0.0412655	1	1	NA	NA	1	0.272251	0.353529	-0.0670084	-0.139171	0.00912557	0.0714165	0.329973	NA	NA
SBS10a	NA	NA	NA	NA	NA	NA	NA	NA	NA	NA	NA	NA	NA	NA	NA	NA	NA	NA
SBS10b	NA	NA	NA	NA	NA	NA	NA	NA	NA	NA	NA	NA	NA	NA	NA	NA	NA	NA
SBS11	NA	NA	NA	NA	NA	NA	NA	NA	1	NA	NA	NA	NA	NA	NA	NA	NA	NA
SBS12	2	Biliary-AdenoCA, Liver-HCC	0.131975	0.0646492	5.91288e-06	8.57368e-05	0.273094	0.312107	0.0518483	0.19394	0.190956	0.0109316	-0.0125708	0.0332373	0.348311	0.57256	NA	NA
SBS13	18	Biliary-AdenoCA, Bladder-TCC, Bone-Epith, Bone-Osteosarc, Eso-AdenoCA, Head-SCC, Kidney-ChRCC, Kidney-RCC, Lung-AdenoCA, Lung-SCC, Lymph-BNHL, Panc-AdenoCA, Panc-Endocrine, Skin-Melanoma, SoftTissue-Leiomyo, SoftTissue-Liposarc, Stomach-AdenoCA, Thy-AdenoCA	0.208149	0.210454	0.951566	1	NA	NA	0.730381	0.0400953	0.0351615	0.00377408	-0.00237686	0.010367	0.240563	0.465089	NA	NA
SBS14	NA	NA	NA	NA	NA	NA	NA	NA	NA	NA	NA	NA	NA	NA	NA	NA	NA	NA
SBS15	2	Biliary-AdenoCA, Stomach-AdenoCA	0.00088574	0.00137552	1	1	NA	NA	1	0.302335	0.133058	0.00377408	-0.00237686	0.010367	0.240563	0.465089	NA	NA
SBS16	NA	NA	NA	NA	NA	NA	NA	NA	0.822343	NA	NA	NA	NA	NA	NA	NA	NA	NA
SBS17a	14	Biliary-AdenoCA, Bone-Epith, Bone-Osteosarc, ColoRect-AdenoCA, Eso-AdenoCA, Head-SCC, Kidney-ChRCC, Liver-HCC, Lung-AdenoCA, Lymph-BNHL, Panc-AdenoCA, Skin-Melanoma, SoftTissue-Leiomyo, Stomach-AdenoCA	0.15589	0.0715268	9.7055e-08	1.8764e-06	0.00107699	0.00287196	0.0106402	0.0553464	0.0310705	0.0085312	-0.00237694	0.025262	0.131378	0.34636	NA	NA
SBS17b	14	Biliary-AdenoCA, Bone-Epith, Bone-Osteosarc, ColoRect-AdenoCA, Eso-AdenoCA, Head-SCC, Kidney-ChRCC, Liver-HCC, Lung-AdenoCA, Lymph-BNHL, Panc-AdenoCA, Skin-Melanoma, SoftTissue-Leiomyo, Stomach-AdenoCA	0.159433	0.0729023	5.94937e-08	1.72532e-06	0.000565586	0.00226234	0.00636345	0.104137	0.0793079	0.0091106	-0.0121896	0.0371843	0.375171	0.57256	NA	NA
SBS18	10	Biliary-AdenoCA, CNS-Medullo, ColoRect-AdenoCA, Eso-AdenoCA, Head-SCC, Liver-HCC, Lung-AdenoCA, Myeloid-AML, Panc-AdenoCA, Stomach-AdenoCA	0.154119	0.140303	0.453396	0.809366	NA	NA	0.989733	0.174659	0.164842	0.00618822	-0.00925876	0.0211438	0.461339	0.637087	NA	NA
SBS19	3	CNS-PiloAstro, Liver-HCC, Myeloid-MPN	0.0044287	0.00825309	0.460501	0.809366	NA	NA	1	0.170366	0.175203	-0.00463709	-0.378284	0.32339	1	1	NA	NA
SBS20	2	Panc-AdenoCA, Stomach-AdenoCA	0.00177148	0.00137552	1	1	NA	NA	1	0.120608	0.137654	-0.00463709	-0.378284	0.32339	1	1	NA	NA
SBS21	2	Biliary-AdenoCA, Stomach-AdenoCA	0	0.00275103	0.298982	0.713506	NA	NA	1	NA	0.209569	-0.00463709	-0.378284	0.32339	1	1	NA	NA
SBS22	3	Biliary-AdenoCA, Kidney-RCC, Liver-HCC	0.0150576	0.00962861	0.423663	0.809366	NA	NA	1	0.157989	0.149593	0.000296331	-0.170331	0.224001	0.950593	1	NA	NA
SBS23	2	CNS-PiloAstro, Myeloid-MDS	0.00177148	0.00137552	1	1	NA	NA	1	0.238566	0.163522	0.000296331	-0.170331	0.224001	0.950593	1	NA	NA
SBS24	2	Biliary-AdenoCA, Liver-HCC	0.00088574	0.00137552	1	1	NA	NA	1	0.504387	0.231538	0.000296331	-0.170331	0.224001	0.950593	1	NA	NA
SBS25	NA	NA	NA	NA	NA	NA	NA	NA	NA	NA	NA	NA	NA	NA	NA	NA	NA	NA
SBS26	3	Liver-HCC, Panc-AdenoCA, Panc-Endocrine	0.00177148	0.00275103	1	1	NA	NA	1	0.45003	0.259608	0.190422	0.125938	0.254906	0.333333	0.57256	NA	NA
SBS28	5	ColoRect-AdenoCA, Eso-AdenoCA, Liver-HCC, Lung-AdenoCA, Panc-AdenoCA	0.0106289	0.0137552	0.698184	1	NA	NA	1	0.148524	0.0812199	0.04928	-0.0242962	0.146119	0.159327	0.367731	NA	NA
SBS29	4	Bladder-TCC, Kidney-ChRCC, Kidney-RCC, Liver-HCC	0.0761736	0.0577717	0.151758	0.440099	NA	NA	0.991267	0.122178	0.131319	-0.00573335	-0.0164902	0.00515592	0.271898	0.492815	NA	NA
SBS30	6	Bone-Osteosarc, CNS-GBM, Liver-HCC, Panc-AdenoCA, Panc-Endocrine, SoftTissue-Leiomyo	0.0256864	0.0206327	0.587624	0.946728	NA	NA	1	0.121335	0.0916207	0.0224247	-0.00482394	0.0509302	0.113784	0.329973	NA	NA
SBS31	2	Liver-HCC, Myeloid-AML	0.00088574	0.00137552	1	1	NA	NA	1	0.25138	0.949896	0.0224247	-0.00482394	0.0509302	0.113784	0.329973	NA	NA
SBS32	2	Biliary-AdenoCA, Myeloid-MPN	0	0.00275103	0.298982	0.713506	NA	NA	1	NA	0.2826	0.0224247	-0.00482394	0.0509302	0.113784	0.329973	NA	NA
SBS33	NA	NA	NA	NA	NA	NA	NA	NA	NA	NA	NA	NA	NA	NA	NA	NA	NA	NA
SBS34	NA	NA	NA	NA	NA	NA	NA	NA	NA	NA	NA	NA	NA	NA	NA	NA	NA	NA
SBS35	NA	NA	NA	NA	NA	NA	NA	NA	NA	NA	NA	NA	NA	NA	NA	NA	NA	NA
SBS36	2	Lymph-BNHL, Panc-Endocrine	0.0256864	0.0233838	0.874033	1	NA	NA	1	0.0838926	0.0879006	-0.00623779	-0.0452421	0.0205292	0.632679	0.796291	NA	NA
SBS37	4	CNS-GBM, ColoRect-AdenoCA, Lymph-BNHL, SoftTissue-Liposarc	0.0132861	0.0178817	0.54999	0.911413	NA	NA	1	0.124443	0.11435	0.00825267	-0.0269901	0.0400379	0.650117	0.796291	NA	NA
SBS38	NA	NA	NA	NA	NA	NA	NA	NA	NA	NA	NA	NA	NA	NA	NA	NA	NA	NA
SBS39	2	CNS-Medullo, Panc-Endocrine	0.00974314	0.0123796	0.759057	1	NA	NA	1	0.211332	0.207275	-0.0221844	-0.096664	0.0292511	0.551631	0.710992	NA	NA
SBS40	22	Biliary-AdenoCA, Bladder-TCC, Bone-Epith, Bone-Osteosarc, CNS-GBM, CNS-Medullo, CNS-PiloAstro, ColoRect-AdenoCA, Eso-AdenoCA, Head-SCC, Kidney-ChRCC, Kidney-RCC, Liver-HCC, Lung-AdenoCA, Lymph-BNHL, Lymph-CLL, Panc-AdenoCA, Skin-Melanoma, SoftTissue-Leiomyo, SoftTissue-Liposarc, Stomach-AdenoCA, Thy-AdenoCA	0.422498	0.52132	3.76874e-05	0.000437174	0.151709	0.227597	4.26241e-06	0.476407	0.486142	-0.0150894	-0.034197	0.00396426	0.120071	0.331626	NA	NA
SBS41	2	Kidney-RCC, Stomach-AdenoCA	0.0168291	0.00962861	0.277439	0.713506	NA	NA	1	0.10119	0.129751	-0.0309216	-0.0874162	0.0202032	0.363506	0.57256	NA	NA
SBS42	NA	NA	NA	NA	NA	NA	NA	NA	NA	NA	NA	NA	NA	NA	NA	NA	NA	NA
SBS44	2	Biliary-AdenoCA, ColoRect-AdenoCA	0.00088574	0.00412655	0.338611	0.727388	NA	NA	1	0.406481	0.389804	-0.0309216	-0.0874162	0.0202032	0.363506	0.57256	NA	NA
DBS1	12	Bone-Osteosarc, CNS-Medullo, CNS-PiloAstro, Kidney-ChRCC, Myeloid-AML, Myeloid-MDS, Panc-AdenoCA, Skin-Melanoma, SoftTissue-Leiomyo, SoftTissue-Liposarc, Stomach-AdenoCA, Thy-AdenoCA	0.0812558	0.0701754	0.434692	0.809366	NA	NA	0.998591	1	1	2.59635e-05	-2.5944e-05	6.72938e-05	0.0709367	0.329973	NA	NA
DBS2	26	Biliary-AdenoCA, Bladder-TCC, Bone-Epith, Bone-Osteosarc, CNS-GBM, CNS-Medullo, CNS-Oligo, CNS-PiloAstro, ColoRect-AdenoCA, Eso-AdenoCA, Head-SCC, Kidney-ChRCC, Kidney-RCC, Liver-HCC, Lung-AdenoCA, Lung-SCC, Lymph-BNHL, Lymph-CLL, Myeloid-MPN, Panc-AdenoCA, Panc-Endocrine, Skin-Melanoma, SoftTissue-Leiomyo, SoftTissue-Liposarc, Stomach-AdenoCA, Thy-AdenoCA	0.702678	0.669591	0.126487	0.407568	NA	NA	0.00218752	0.3	0.262014	0.0144865	-6.56834e-05	0.0405996	0.0588558	0.329973	NA	NA
DBS3	15	CNS-GBM, CNS-Medullo, CNS-Oligo, CNS-PiloAstro, ColoRect-AdenoCA, Eso-AdenoCA, Head-SCC, Kidney-ChRCC, Liver-HCC, Lymph-BNHL, Lymph-CLL, Myeloid-MDS, Panc-AdenoCA, Panc-Endocrine, Stomach-AdenoCA	0.0277008	0.0219298	0.543814	0.911413	NA	NA	1	0.414286	0.333333	0.0665167	-0.0333989	0.212397	0.234338	0.465089	NA	NA
DBS4	26	Biliary-AdenoCA, Bladder-TCC, Bone-Epith, Bone-Osteosarc, CNS-GBM, CNS-Medullo, CNS-Oligo, CNS-PiloAstro, ColoRect-AdenoCA, Eso-AdenoCA, Head-SCC, Kidney-ChRCC, Kidney-RCC, Liver-HCC, Lung-AdenoCA, Lymph-BNHL, Lymph-CLL, Myeloid-AML, Myeloid-MPN, Panc-AdenoCA, Panc-Endocrine, Skin-Melanoma, SoftTissue-Leiomyo, SoftTissue-Liposarc, Stomach-AdenoCA, Thy-AdenoCA	0.644506	0.644737	0.967098	1	NA	NA	0.5984	0.2934	0.268293	0.0132566	-0.00506466	0.033639	0.171185	0.367731	NA	NA
DBS5	20	Biliary-AdenoCA, Bladder-TCC, Bone-Osteosarc, CNS-GBM, CNS-Medullo, CNS-Oligo, CNS-PiloAstro, ColoRect-AdenoCA, Eso-AdenoCA, Kidney-ChRCC, Kidney-RCC, Liver-HCC, Lung-AdenoCA, Lymph-BNHL, Lymph-CLL, Myeloid-AML, Panc-AdenoCA, Panc-Endocrine, Stomach-AdenoCA, Thy-AdenoCA	0.0627886	0.0657895	0.895404	1	NA	NA	1	0.266937	0.214271	0.0186826	-0.0274326	0.0713717	0.404741	0.57256	NA	NA
DBS6	25	Biliary-AdenoCA, Bladder-TCC, Bone-Osteosarc, CNS-GBM, CNS-Medullo, CNS-Oligo, CNS-PiloAstro, ColoRect-AdenoCA, Eso-AdenoCA, Head-SCC, Kidney-ChRCC, Kidney-RCC, Liver-HCC, Lung-AdenoCA, Lymph-BNHL, Lymph-CLL, Myeloid-AML, Myeloid-MPN, Panc-AdenoCA, Panc-Endocrine, Skin-Melanoma, SoftTissue-Leiomyo, SoftTissue-Liposarc, Stomach-AdenoCA, Thy-AdenoCA	0.246537	0.28655	0.0780133	0.301652	NA	NA	0.213625	0.20549	0.235294	-0.0156604	-0.0391223	0.00653747	0.169716	0.367731	NA	NA
DBS7	20	Biliary-AdenoCA, Bone-Epith, Bone-Osteosarc, CNS-GBM, CNS-Medullo, CNS-PiloAstro, ColoRect-AdenoCA, Eso-AdenoCA, Kidney-ChRCC, Kidney-RCC, Liver-HCC, Lung-AdenoCA, Lymph-BNHL, Lymph-CLL, Myeloid-MPN, Panc-AdenoCA, Panc-Endocrine, Skin-Melanoma, Stomach-AdenoCA, Thy-AdenoCA	0.146814	0.172515	0.177917	0.49139	NA	NA	0.918694	0.363636	0.338454	0.0192846	-0.0124614	0.0545743	0.254805	0.476731	NA	NA
DBS8	9	Biliary-AdenoCA, CNS-Medullo, CNS-PiloAstro, Eso-AdenoCA, Kidney-ChRCC, Lung-AdenoCA, Lymph-BNHL, Lymph-CLL, Panc-Endocrine	0.0461681	0.0277778	0.0668986	0.277152	NA	NA	0.999881	0.116986	0.25	-0.0945442	-0.18748	-2.93265e-05	0.0459639	0.296212	NA	NA
DBS9	24	Biliary-AdenoCA, Bladder-TCC, Bone-Epith, Bone-Osteosarc, CNS-GBM, CNS-Medullo, CNS-Oligo, CNS-PiloAstro, ColoRect-AdenoCA, Eso-AdenoCA, Head-SCC, Kidney-ChRCC, Kidney-RCC, Liver-HCC, Lymph-BNHL, Lymph-CLL, Myeloid-MPN, Myeloid-AML, Panc-AdenoCA, Panc-Endocrine, Skin-Melanoma, SoftTissue-Leiomyo, Stomach-AdenoCA, Thy-AdenoCA	0.31856	0.388889	0.00348145	0.0336541	0.170698	0.227597	0.00921425	0.425	0.402381	0.00212015	-0.0256567	0.0383177	0.760953	0.900719	NA	NA
DBS10	4	CNS-Medullo, ColoRect-AdenoCA, Lymph-BNHL, Stomach-AdenoCA	0.00554017	0.00292398	0.660599	1	NA	NA	1	0.716981	0.320076	0.453171	-0.220238	0.818182	0.393153	0.57256	NA	NA
DBS11	26	Biliary-AdenoCA, Bladder-TCC, Bone-Epith, Bone-Osteosarc, CNS-GBM, CNS-Medullo, CNS-Oligo, CNS-PiloAstro, ColoRect-AdenoCA, Eso-AdenoCA, Head-SCC, Kidney-ChRCC, Kidney-RCC, Liver-HCC, Lung-AdenoCA, Lung-SCC, Lymph-BNHL, Lymph-CLL, Myeloid-MPN, Panc-AdenoCA, Panc-Endocrine, Skin-Melanoma, SoftTissue-Leiomyo, SoftTissue-Liposarc, Stomach-AdenoCA, Thy-AdenoCA	0.261311	0.285088	0.319847	0.713506	NA	NA	0.239484	0.325	0.333333	-0.0289013	-0.0638375	0.00316707	0.0991377	0.329973	NA	NA
ID1	28	Biliary-AdenoCA, Bladder-TCC, Bone-Epith, Bone-Osteosarc, CNS-GBM, CNS-Medullo, CNS-Oligo, CNS-PiloAstro, ColoRect-AdenoCA, Eso-AdenoCA, Head-SCC, Kidney-ChRCC, Kidney-RCC, Liver-HCC, Lung-AdenoCA, Lung-SCC, Lymph-BNHL, Lymph-CLL, Myeloid-MPN, Myeloid-AML, Myeloid-MDS, Panc-AdenoCA, Panc-Endocrine, Skin-Melanoma, SoftTissue-Leiomyo, SoftTissue-Liposarc, Stomach-AdenoCA, Thy-AdenoCA	0.936227	0.924347	0.370601	0.767674	NA	NA	0.000333557	0.243671	0.289963	-0.0276219	-0.0457799	-0.00984906	0.00213938	0.031021	0.00778211	0.0311284
ID2	27	Biliary-AdenoCA, Bladder-TCC, Bone-Epith, Bone-Osteosarc, CNS-GBM, CNS-Medullo, CNS-Oligo, CNS-PiloAstro, ColoRect-AdenoCA, Eso-AdenoCA, Head-SCC, Kidney-ChRCC, Kidney-RCC, Liver-HCC, Lung-AdenoCA, Lung-SCC, Lymph-BNHL, Lymph-CLL, Myeloid-AML, Myeloid-MPN, Panc-AdenoCA, Panc-Endocrine, Skin-Melanoma, SoftTissue-Leiomyo, SoftTissue-Liposarc, Stomach-AdenoCA, Thy-AdenoCA	0.659876	0.697387	0.102502	0.349714	NA	NA	0.131929	0.16129	0.169072	-0.000800234	-0.0137487	0.0121848	0.897563	1	NA	NA
ID3	17	Biliary-AdenoCA, Bladder-TCC, Bone-Osteosarc, CNS-PiloAstro, Head-SCC, Kidney-ChRCC, Kidney-RCC, Liver-HCC, Lung-AdenoCA, Lung-SCC, Myeloid-MPN, Myeloid-AML, Myeloid-MDS, Panc-Endocrine, SoftTissue-Liposarc, Stomach-AdenoCA, Thy-AdenoCA	0.33481	0.281981	0.0191688	0.123532	NA	NA	0.0170382	0.23893	0.221154	0.0153466	-0.00175613	0.0326428	0.077871	0.329973	NA	NA
ID4	14	Bladder-TCC, Bone-Osteosarc, CNS-GBM, CNS-Oligo, CNS-PiloAstro, Eso-AdenoCA, Kidney-ChRCC, Kidney-RCC, Lymph-BNHL, Lymph-CLL, Panc-Endocrine, Skin-Melanoma, Stomach-AdenoCA, Thy-AdenoCA	0.0797166	0.0660248	0.313987	0.713506	NA	NA	0.999973	0.199601	0.210541	-0.0124988	-0.0512442	0.0253193	0.5183	0.684358	NA	NA
ID5	27	Biliary-AdenoCA, Bladder-TCC, Bone-Epith, Bone-Osteosarc, CNS-GBM, CNS-Medullo, CNS-Oligo, CNS-PiloAstro, ColoRect-AdenoCA, Eso-AdenoCA, Head-SCC, Kidney-ChRCC, Kidney-RCC, Liver-HCC, Lung-AdenoCA, Lymph-BNHL, Lymph-CLL, Myeloid-MPN, Myeloid-AML, Myeloid-MDS, Panc-AdenoCA, Panc-Endocrine, Skin-Melanoma, SoftTissue-Leiomyo, SoftTissue-Liposarc, Stomach-AdenoCA, Thy-AdenoCA	0.620018	0.554333	0.00569813	0.0472131	0.534363	0.534363	0.0658326	0.352907	0.3808	-0.0292683	-0.0422696	-0.0158586	1.86751e-05	0.00108316	0.0263466	0.0526931
ID6	13	Biliary-AdenoCA, CNS-PiloAstro, Eso-AdenoCA, Head-SCC, Kidney-ChRCC, Kidney-RCC, Liver-HCC, Lung-AdenoCA, Lung-SCC, Lymph-BNHL, Panc-AdenoCA, Panc-Endocrine, Stomach-AdenoCA	0.0602303	0.0618982	0.962312	1	NA	NA	1	0.185716	0.172973	-0.00184572	-0.0346871	0.0395532	0.890374	1	NA	NA
ID7	NA	NA	NA	NA	NA	NA	NA	NA	1	NA	NA	NA	NA	NA	NA	NA	NA	NA
ID8	26	Biliary-AdenoCA, Bladder-TCC, Bone-Epith, Bone-Osteosarc, CNS-GBM, CNS-Medullo, CNS-Oligo, CNS-PiloAstro, Eso-AdenoCA, Head-SCC, Kidney-ChRCC, Kidney-RCC, Liver-HCC, Lung-AdenoCA, Lung-SCC, Lymph-BNHL, Lymph-CLL, Myeloid-AML, Myeloid-MPN, Panc-AdenoCA, Panc-Endocrine, Skin-Melanoma, SoftTissue-Leiomyo, SoftTissue-Liposarc, Stomach-AdenoCA, Thy-AdenoCA	0.543844	0.47868	0.00703905	0.0510331	0.00622528	0.0124506	0.0247535	0.167877	0.173344	-0.00341026	-0.0111749	0.00438437	0.388484	0.57256	NA	NA
ID9	24	Bladder-TCC, Bone-Epith, Bone-Osteosarc, CNS-GBM, CNS-Medullo, CNS-Oligo, CNS-PiloAstro, Eso-AdenoCA, Head-SCC, Kidney-ChRCC, Kidney-RCC, Liver-HCC, Lung-AdenoCA, Lung-SCC, Lymph-BNHL, Lymph-CLL, Myeloid-AML, Myeloid-MPN, Panc-AdenoCA, Panc-Endocrine, Skin-Melanoma, SoftTissue-Leiomyo, SoftTissue-Liposarc, Thy-AdenoCA	0.300266	0.292985	0.777227	1	NA	NA	0.652869	0.173469	0.214286	-0.0277554	-0.0470603	-0.0100945	0.00197082	0.031021	0.288676	0.288676
ID10	9	Bladder-TCC, CNS-Medullo, CNS-PiloAstro, Eso-AdenoCA, Myeloid-AML, Myeloid-MPN, Panc-AdenoCA, Panc-Endocrine, Thy-AdenoCA	0.0256864	0.0275103	0.927548	1	NA	NA	1	0.234848	0.284903	-0.0595343	-0.123402	0.0107296	0.103592	0.329973	NA	NA
ID11	9	Biliary-AdenoCA, CNS-PiloAstro, Head-SCC, Kidney-ChRCC, Kidney-RCC, Liver-HCC, Myeloid-AML, Panc-AdenoCA, Panc-Endocrine	0.11426	0.0839065	0.0426316	0.224785	NA	NA	0.5615	0.0895522	0.130495	-0.0102788	-0.0344618	0.00369346	0.165325	0.367731	NA	NA
ID12	6	CNS-Medullo, CNS-PiloAstro, Lung-AdenoCA, Panc-AdenoCA, Stomach-AdenoCA, Thy-AdenoCA	0.00708592	0.0178817	0.0546441	0.243797	NA	NA	0.999984	0.602564	0.366667	0.218838	0.0753965	0.39195	0.0203968	0.236602	NA	NA
ID13	4	Liver-HCC, Skin-Melanoma, Stomach-AdenoCA, Thy-AdenoCA	0.0504872	0.0302613	0.0466836	0.225637	NA	NA	0.994746	0.323647	0.271107	0.0430485	-0.0201691	0.104375	0.138351	0.348886	NA	NA
ID14	6	Bone-Osteosarc, CNS-PiloAstro, ColoRect-AdenoCA, Eso-AdenoCA, SoftTissue-Liposarc, Stomach-AdenoCA	0.0318866	0.0192572	0.135301	0.413025	NA	NA	1	0.142262	0.242583	-0.0816414	-0.177954	-0.00214322	0.0447431	0.296212	NA	NA
ID15	NA	NA	NA	NA	NA	NA	NA	NA	NA	NA	NA	NA	NA	NA	NA	NA	NA	NA
ID16	2	CNS-Medullo, Myeloid-MPN	0.00088574	0.00137552	1	1	NA	NA	1	0.333333	1	-0.0816414	-0.177954	-0.00214322	0.0447431	0.296212	NA	NA
ID17	2	CNS-PiloAstro, Stomach-AdenoCA	0.00088574	0.00275103	0.700544	1	NA	NA	1	0.6	0.431818	-0.0816414	-0.177954	-0.00214322	0.0447431	0.296212	NA	NA

## Sheet: Biliary-AdenoCa
			Proportion Signature-Positive Tumours							Proportion of Mutations Attributed to Signature
Signature	Male.Proportion	Female.Proportion	Chisq.p	Chisq.q	LGR.p	LGR.q	Extended.LGR.p	Extended.LGR.q	K-S.p	Male.Median.Attributed.Mutations	Female.Median.Attributed.Mutations	Diff.in.Location	CI.Low	CI.High	M-W.p	M-W.q	LNR.p	LNR.q	Extended.LNR.p	Extended.LNR.q
SBS1	1	1	NA	NA	NA	NA	NA	NA	NA	0.0467439	0.103303	-0.432318	-0.712582	-0.115345	0.0206185	0.41237	NA	NA	NA	NA
SBS2	0.473684	0.333333	0.634964	1	NA	NA	NA	NA	0.958642	0.0408798	0.089144	-0.319434	-0.578942	0.300506	0.297702	0.938016	NA	NA	NA	NA
SBS3	0.0526316	0	1	1	NA	NA	NA	NA	1	0.478213	NA	NA	NA	NA	NA	NA	NA	NA	NA	NA
SBS4	NA	NA	NA	NA	NA	NA	NA	NA	NA	NA	NA	NA	NA	NA	NA	NA	NA	NA	NA	NA
SBS5	1	1	NA	NA	NA	NA	NA	NA	NA	0.289927	0.252944	0.128199	-0.406156	0.483626	0.583611	1	NA	NA	NA	NA
SBS6	NA	NA	NA	NA	NA	NA	NA	NA	NA	NA	NA	NA	NA	NA	NA	NA	NA	NA	NA	NA
SBS7a	NA	NA	NA	NA	NA	NA	NA	NA	NA	NA	NA	NA	NA	NA	NA	NA	NA	NA	NA	NA
SBS7b	NA	NA	NA	NA	NA	NA	NA	NA	NA	NA	NA	NA	NA	NA	NA	NA	NA	NA	NA	NA
SBS7c	NA	NA	NA	NA	NA	NA	NA	NA	NA	NA	NA	NA	NA	NA	NA	NA	NA	NA	NA	NA
SBS7d	NA	NA	NA	NA	NA	NA	NA	NA	NA	NA	NA	NA	NA	NA	NA	NA	NA	NA	NA	NA
SBS8	NA	NA	NA	NA	NA	NA	NA	NA	NA	NA	NA	NA	NA	NA	NA	NA	NA	NA	NA	NA
SBS9	0.0526316	0	1	1	NA	NA	NA	NA	1	0.205254	NA	NA	NA	NA	NA	NA	NA	NA	NA	NA
SBS10a	NA	NA	NA	NA	NA	NA	NA	NA	NA	NA	NA	NA	NA	NA	NA	NA	NA	NA	NA	NA
SBS10b	NA	NA	NA	NA	NA	NA	NA	NA	NA	NA	NA	NA	NA	NA	NA	NA	NA	NA	NA	NA
SBS11	NA	NA	NA	NA	NA	NA	NA	NA	NA	NA	NA	NA	NA	NA	NA	NA	NA	NA	NA	NA
SBS12	0.210526	0.133333	0.894004	1	NA	NA	NA	NA	1	0.161675	0.189203	-0.0209641	-0.0544964	0.0734549	0.533333	1	NA	NA	NA	NA
SBS13	0.421053	0.333333	0.867186	1	NA	NA	NA	NA	0.985031	0.0412963	0.045263	0.0778828	-0.355439	0.808713	0.832945	1	NA	NA	NA	NA
SBS14	NA	NA	NA	NA	NA	NA	NA	NA	NA	NA	NA	NA	NA	NA	NA	NA	NA	NA	NA	NA
SBS15	0.0526316	0	1	1	NA	NA	NA	NA	1	0.302335	NA	NA	NA	NA	NA	NA	NA	NA	NA	NA
SBS16	NA	NA	NA	NA	NA	NA	NA	NA	NA	NA	NA	NA	NA	NA	NA	NA	NA	NA	NA	NA
SBS17a	0.0526316	0.0666667	1	1	NA	NA	NA	NA	1	0.00650626	0.0190581	-0.00707013	-0.00707013	-0.00707013	1	1	NA	NA	NA	NA
SBS17b	0.0526316	0.0666667	1	1	NA	NA	NA	NA	1	0.067395	0.0502107	0.0129385	0.0129385	0.0129385	1	1	NA	NA	NA	NA
SBS18	0.263158	0.2	0.980893	1	NA	NA	NA	NA	0.985031	0.148777	0.105538	0.027779	-0.0599757	0.0878889	0.785714	1	NA	NA	NA	NA
SBS19	NA	NA	NA	NA	NA	NA	NA	NA	NA	NA	NA	NA	NA	NA	NA	NA	NA	NA	NA	NA
SBS20	NA	NA	NA	NA	NA	NA	NA	NA	NA	NA	NA	NA	NA	NA	NA	NA	NA	NA	NA	NA
SBS21	0	0.0666667	0.904284	1	NA	NA	NA	NA	1	NA	0.22101	NA	NA	NA	NA	NA	NA	NA	NA	NA
SBS22	0.0526316	0	1	1	NA	NA	NA	NA	1	0.167797	NA	NA	NA	NA	NA	NA	NA	NA	NA	NA
SBS23	NA	NA	NA	NA	NA	NA	NA	NA	NA	NA	NA	NA	NA	NA	NA	NA	NA	NA	NA	NA
SBS24	0	0.0666667	0.904284	1	NA	NA	NA	NA	1	NA	0.231538	NA	NA	NA	NA	NA	NA	NA	NA	NA
SBS25	NA	NA	NA	NA	NA	NA	NA	NA	NA	NA	NA	NA	NA	NA	NA	NA	NA	NA	NA	NA
SBS26	NA	NA	NA	NA	NA	NA	NA	NA	NA	NA	NA	NA	NA	NA	NA	NA	NA	NA	NA	NA
SBS28	NA	NA	NA	NA	NA	NA	NA	NA	NA	NA	NA	NA	NA	NA	NA	NA	NA	NA	NA	NA
SBS29	NA	NA	NA	NA	NA	NA	NA	NA	NA	NA	NA	NA	NA	NA	NA	NA	NA	NA	NA	NA
SBS30	NA	NA	NA	NA	NA	NA	NA	NA	NA	NA	NA	NA	NA	NA	NA	NA	NA	NA	NA	NA
SBS31	NA	NA	NA	NA	NA	NA	NA	NA	NA	NA	NA	NA	NA	NA	NA	NA	NA	NA	NA	NA
SBS32	0	0.0666667	0.904284	1	NA	NA	NA	NA	1	NA	0.333283	NA	NA	NA	NA	NA	NA	NA	NA	NA
SBS33	NA	NA	NA	NA	NA	NA	NA	NA	NA	NA	NA	NA	NA	NA	NA	NA	NA	NA	NA	NA
SBS34	NA	NA	NA	NA	NA	NA	NA	NA	NA	NA	NA	NA	NA	NA	NA	NA	NA	NA	NA	NA
SBS35	NA	NA	NA	NA	NA	NA	NA	NA	NA	NA	NA	NA	NA	NA	NA	NA	NA	NA	NA	NA
SBS36	NA	NA	NA	NA	NA	NA	NA	NA	NA	NA	NA	NA	NA	NA	NA	NA	NA	NA	NA	NA
SBS37	NA	NA	NA	NA	NA	NA	NA	NA	NA	NA	NA	NA	NA	NA	NA	NA	NA	NA	NA	NA
SBS38	NA	NA	NA	NA	NA	NA	NA	NA	NA	NA	NA	NA	NA	NA	NA	NA	NA	NA	NA	NA
SBS39	NA	NA	NA	NA	NA	NA	NA	NA	NA	NA	NA	NA	NA	NA	NA	NA	NA	NA	NA	NA
SBS40	0.842105	0.733333	0.725038	1	NA	NA	NA	NA	0.775865	0.388425	0.473578	-0.0899533	-0.178391	0.00773285	0.109706	0.731376	NA	NA	NA	NA
SBS41	NA	NA	NA	NA	NA	NA	NA	NA	NA	NA	NA	NA	NA	NA	NA	NA	NA	NA	NA	NA
SBS42	NA	NA	NA	NA	NA	NA	NA	NA	NA	NA	NA	NA	NA	NA	NA	NA	NA	NA	NA	NA
SBS44	0	0.0666667	0.904284	1	NA	NA	NA	NA	1	NA	0.280522	NA	NA	NA	NA	NA	NA	NA	NA	NA
DBS1	NA	NA	NA	NA	NA	NA	NA	NA	NA	NA	NA	NA	NA	NA	NA	NA	NA	NA	NA	NA
DBS2	0.947368	0.933333	1	1	NA	NA	NA	NA	0.775865	0.415824	0.340107	2.31116e-05	-0.5302	1.0244	0.694135	1	NA	NA	NA	NA
DBS3	NA	NA	NA	NA	NA	NA	NA	NA	NA	NA	NA	NA	NA	NA	NA	NA	NA	NA	NA	NA
DBS4	0.473684	0.466667	1	1	NA	NA	NA	NA	0.999872	0.363636	0.318182	0.0400034	-0.173201	0.275857	0.757692	1	NA	NA	NA	NA
DBS5	0.0526316	0.0666667	1	1	NA	NA	NA	NA	1	0.307692	0.233333	0.0720172	0.0720172	0.0720172	1	1	NA	NA	NA	NA
DBS6	0.157895	0	0.315936	1	NA	NA	NA	NA	0.985031	0.444444	NA	NA	NA	NA	NA	NA	NA	NA	NA	NA
DBS7	0.0526316	0.0666667	1	1	NA	NA	NA	NA	1	0.9	0.445515	0.451712	0.451712	0.451712	1	1	NA	NA	NA	NA
DBS8	0	0.0666667	0.904284	1	NA	NA	NA	NA	1	NA	0.454545	NA	NA	NA	NA	NA	NA	NA	NA	NA
DBS9	0.105263	0.133333	1	1	NA	NA	NA	NA	1	0.55	0.502492	0.047126	-0.00493525	0.0991872	1	1	NA	NA	NA	NA
DBS10	NA	NA	NA	NA	NA	NA	NA	NA	NA	NA	NA	NA	NA	NA	NA	NA	NA	NA	NA	NA
DBS11	0.210526	0.333333	0.678526	1	NA	NA	NA	NA	0.775865	0.440769	0.525	-0.0656937	-0.176929	0.0535295	0.285714	0.938016	NA	NA	NA	NA
ID1	0.894737	1	0.574615	1	NA	NA	NA	NA	0.019239	0.23871	0.386286	-0.122724	-0.223001	0.00355999	0.0532444	0.532444	NA	NA	NA	NA
ID2	0.473684	0.733333	0.239372	1	NA	NA	NA	NA	0.214276	0.184255	0.16129	-0.0561372	-0.829058	0.724712	0.823756	1	NA	NA	NA	NA
ID3	0.736842	0.533333	0.383447	1	NA	NA	NA	NA	0.556591	0.240107	0.192447	0.00602788	-0.0837204	0.0884897	0.815405	1	NA	NA	NA	NA
ID4	NA	NA	NA	NA	NA	NA	NA	NA	NA	NA	NA	NA	NA	NA	NA	NA	NA	NA	NA	NA
ID5	0.789474	0.6	0.409416	1	NA	NA	NA	NA	0.822485	0.362132	0.406091	-0.0401504	-0.0945574	0.0305294	0.173719	0.868594	NA	NA	NA	NA
ID6	0.0526316	0	1	1	NA	NA	NA	NA	1	0.583493	NA	NA	NA	NA	NA	NA	NA	NA	NA	NA
ID7	NA	NA	NA	NA	NA	NA	NA	NA	NA	NA	NA	NA	NA	NA	NA	NA	NA	NA	NA	NA
ID8	0.578947	0.466667	0.760146	1	NA	NA	NA	NA	0.624232	0.16129	0.156716	0.906266	-0.56485	2.0327	0.328306	0.938016	NA	NA	NA	NA
ID9	NA	NA	NA	NA	NA	NA	NA	NA	NA	NA	NA	NA	NA	NA	NA	NA	NA	NA	NA	NA
ID10	NA	NA	NA	NA	NA	NA	NA	NA	NA	NA	NA	NA	NA	NA	NA	NA	NA	NA	NA	NA
ID11	0.105263	0	0.574615	1	NA	NA	NA	NA	0.999986	0.375139	NA	NA	NA	NA	NA	NA	NA	NA	NA	NA
ID12	NA	NA	NA	NA	NA	NA	NA	NA	NA	NA	NA	NA	NA	NA	NA	NA	NA	NA	NA	NA
ID13	NA	NA	NA	NA	NA	NA	NA	NA	NA	NA	NA	NA	NA	NA	NA	NA	NA	NA	NA	NA
ID14	NA	NA	NA	NA	NA	NA	NA	NA	NA	NA	NA	NA	NA	NA	NA	NA	NA	NA	NA	NA
ID15	NA	NA	NA	NA	NA	NA	NA	NA	NA	NA	NA	NA	NA	NA	NA	NA	NA	NA	NA	NA
ID16	NA	NA	NA	NA	NA	NA	NA	NA	NA	NA	NA	NA	NA	NA	NA	NA	NA	NA	NA	NA
ID17	NA	NA	NA	NA	NA	NA	NA	NA	NA	NA	NA	NA	NA	NA	NA	NA	NA	NA	NA	NA

## Sheet: Bladder-TCC
			Proportion Signature-Positive Tumours							Proportion of Mutations Attributed to Signature
Signature	Male.Proportion	Female.Proportion	Chisq.p	Chisq.q	LGR.p	LGR.q	Extended.LGR.p	Extended.LGR.q	K-S.p	Male.Median.Attributed.Mutations	Female.Median.Attributed.Mutations	Diff.in.Location	CI.Low	CI.High	M-W.p	M-W.q	LNR.p	LNR.q	Extended.LNR.p	Extended.LNR.q
SBS1	0.933333	0.875	1	1	NA	NA	NA	NA	0.938879	0.0342936	0.0705755	-1.07024	-6.22269	2.96108	0.635879	0.982722	NA	NA	NA	NA
SBS2	1	1	NA	NA	NA	NA	NA	NA	NA	0.260706	0.130724	0.0917306	-0.0184388	0.182412	0.13145	0.767966	NA	NA	NA	NA
SBS3	NA	NA	NA	NA	NA	NA	NA	NA	NA	NA	NA	NA	NA	NA	NA	NA	NA	NA	NA	NA
SBS4	NA	NA	NA	NA	NA	NA	NA	NA	NA	NA	NA	NA	NA	NA	NA	NA	NA	NA	NA	NA
SBS5	1	1	NA	NA	NA	NA	NA	NA	NA	0.302629	0.370395	-0.181156	-0.805131	0.367687	0.428142	0.808713	NA	NA	NA	NA
SBS6	NA	NA	NA	NA	NA	NA	NA	NA	NA	NA	NA	NA	NA	NA	NA	NA	NA	NA	NA	NA
SBS7a	NA	NA	NA	NA	NA	NA	NA	NA	NA	NA	NA	NA	NA	NA	NA	NA	NA	NA	NA	NA
SBS7b	NA	NA	NA	NA	NA	NA	NA	NA	NA	NA	NA	NA	NA	NA	NA	NA	NA	NA	NA	NA
SBS7c	NA	NA	NA	NA	NA	NA	NA	NA	NA	NA	NA	NA	NA	NA	NA	NA	NA	NA	NA	NA
SBS7d	NA	NA	NA	NA	NA	NA	NA	NA	NA	NA	NA	NA	NA	NA	NA	NA	NA	NA	NA	NA
SBS8	0.0666667	0.125	1	1	NA	NA	NA	NA	0.999998	0.105182	0.217471	-0.103258	-0.103258	-0.103258	1	1	NA	NA	NA	NA
SBS9	NA	NA	NA	NA	NA	NA	NA	NA	NA	NA	NA	NA	NA	NA	NA	NA	NA	NA	NA	NA
SBS10a	NA	NA	NA	NA	NA	NA	NA	NA	NA	NA	NA	NA	NA	NA	NA	NA	NA	NA	NA	NA
SBS10b	NA	NA	NA	NA	NA	NA	NA	NA	NA	NA	NA	NA	NA	NA	NA	NA	NA	NA	NA	NA
SBS11	NA	NA	NA	NA	NA	NA	NA	NA	NA	NA	NA	NA	NA	NA	NA	NA	NA	NA	NA	NA
SBS12	NA	NA	NA	NA	NA	NA	NA	NA	NA	NA	NA	NA	NA	NA	NA	NA	NA	NA	NA	NA
SBS13	0.933333	1	1	1	NA	NA	NA	NA	0.406134	0.298685	0.153281	0.0699094	-0.0360982	0.168662	0.187597	0.767966	NA	NA	NA	NA
SBS14	NA	NA	NA	NA	NA	NA	NA	NA	NA	NA	NA	NA	NA	NA	NA	NA	NA	NA	NA	NA
SBS15	NA	NA	NA	NA	NA	NA	NA	NA	NA	NA	NA	NA	NA	NA	NA	NA	NA	NA	NA	NA
SBS16	NA	NA	NA	NA	NA	NA	NA	NA	NA	NA	NA	NA	NA	NA	NA	NA	NA	NA	NA	NA
SBS17a	NA	NA	NA	NA	NA	NA	NA	NA	NA	NA	NA	NA	NA	NA	NA	NA	NA	NA	NA	NA
SBS17b	NA	NA	NA	NA	NA	NA	NA	NA	NA	NA	NA	NA	NA	NA	NA	NA	NA	NA	NA	NA
SBS18	NA	NA	NA	NA	NA	NA	NA	NA	NA	NA	NA	NA	NA	NA	NA	NA	NA	NA	NA	NA
SBS19	NA	NA	NA	NA	NA	NA	NA	NA	NA	NA	NA	NA	NA	NA	NA	NA	NA	NA	NA	NA
SBS20	NA	NA	NA	NA	NA	NA	NA	NA	NA	NA	NA	NA	NA	NA	NA	NA	NA	NA	NA	NA
SBS21	NA	NA	NA	NA	NA	NA	NA	NA	NA	NA	NA	NA	NA	NA	NA	NA	NA	NA	NA	NA
SBS22	NA	NA	NA	NA	NA	NA	NA	NA	NA	NA	NA	NA	NA	NA	NA	NA	NA	NA	NA	NA
SBS23	NA	NA	NA	NA	NA	NA	NA	NA	NA	NA	NA	NA	NA	NA	NA	NA	NA	NA	NA	NA
SBS24	NA	NA	NA	NA	NA	NA	NA	NA	NA	NA	NA	NA	NA	NA	NA	NA	NA	NA	NA	NA
SBS25	NA	NA	NA	NA	NA	NA	NA	NA	NA	NA	NA	NA	NA	NA	NA	NA	NA	NA	NA	NA
SBS26	NA	NA	NA	NA	NA	NA	NA	NA	NA	NA	NA	NA	NA	NA	NA	NA	NA	NA	NA	NA
SBS28	NA	NA	NA	NA	NA	NA	NA	NA	NA	NA	NA	NA	NA	NA	NA	NA	NA	NA	NA	NA
SBS29	0	0.125	0.743906	1	NA	NA	NA	NA	0.999998	NA	0.199778	NA	NA	NA	NA	NA	NA	NA	NA	NA
SBS30	NA	NA	NA	NA	NA	NA	NA	NA	NA	NA	NA	NA	NA	NA	NA	NA	NA	NA	NA	NA
SBS31	NA	NA	NA	NA	NA	NA	NA	NA	NA	NA	NA	NA	NA	NA	NA	NA	NA	NA	NA	NA
SBS32	NA	NA	NA	NA	NA	NA	NA	NA	NA	NA	NA	NA	NA	NA	NA	NA	NA	NA	NA	NA
SBS33	NA	NA	NA	NA	NA	NA	NA	NA	NA	NA	NA	NA	NA	NA	NA	NA	NA	NA	NA	NA
SBS34	NA	NA	NA	NA	NA	NA	NA	NA	NA	NA	NA	NA	NA	NA	NA	NA	NA	NA	NA	NA
SBS35	NA	NA	NA	NA	NA	NA	NA	NA	NA	NA	NA	NA	NA	NA	NA	NA	NA	NA	NA	NA
SBS36	NA	NA	NA	NA	NA	NA	NA	NA	NA	NA	NA	NA	NA	NA	NA	NA	NA	NA	NA	NA
SBS37	NA	NA	NA	NA	NA	NA	NA	NA	NA	NA	NA	NA	NA	NA	NA	NA	NA	NA	NA	NA
SBS38	NA	NA	NA	NA	NA	NA	NA	NA	NA	NA	NA	NA	NA	NA	NA	NA	NA	NA	NA	NA
SBS39	NA	NA	NA	NA	NA	NA	NA	NA	NA	NA	NA	NA	NA	NA	NA	NA	NA	NA	NA	NA
SBS40	0.2	0.375	0.680479	1	NA	NA	NA	NA	0.704094	0.416623	0.433161	-0.0163177	-0.0711862	0.124094	0.7	0.991667	NA	NA	NA	NA
SBS41	NA	NA	NA	NA	NA	NA	NA	NA	NA	NA	NA	NA	NA	NA	NA	NA	NA	NA	NA	NA
SBS42	NA	NA	NA	NA	NA	NA	NA	NA	NA	NA	NA	NA	NA	NA	NA	NA	NA	NA	NA	NA
SBS44	NA	NA	NA	NA	NA	NA	NA	NA	NA	NA	NA	NA	NA	NA	NA	NA	NA	NA	NA	NA
DBS1	NA	NA	NA	NA	NA	NA	NA	NA	NA	NA	NA	NA	NA	NA	NA	NA	NA	NA	NA	NA
DBS2	1	0.875	0.743906	1	NA	NA	NA	NA	0.30268	0.296875	0.424242	-0.343294	-1.18971	0.269121	0.225872	0.767966	NA	NA	NA	NA
DBS3	NA	NA	NA	NA	NA	NA	NA	NA	NA	NA	NA	NA	NA	NA	NA	NA	NA	NA	NA	NA
DBS4	0.333333	0.375	1	1	NA	NA	NA	NA	0.704094	0.246575	0.469388	-0.154202	-0.36334	0.06913	0.0714286	0.767966	NA	NA	NA	NA
DBS5	0.0666667	0	1	1	NA	NA	NA	NA	1	0.263158	NA	NA	NA	NA	NA	NA	NA	NA	NA	NA
DBS6	0	0.25	0.211394	1	NA	NA	NA	NA	0.900153	NA	0.457692	NA	NA	NA	NA	NA	NA	NA	NA	NA
DBS7	NA	NA	NA	NA	NA	NA	NA	NA	NA	NA	NA	NA	NA	NA	NA	NA	NA	NA	NA	NA
DBS8	NA	NA	NA	NA	NA	NA	NA	NA	NA	NA	NA	NA	NA	NA	NA	NA	NA	NA	NA	NA
DBS9	0.0666667	0	1	1	NA	NA	NA	NA	1	0.769231	NA	NA	NA	NA	NA	NA	NA	NA	NA	NA
DBS10	NA	NA	NA	NA	NA	NA	NA	NA	NA	NA	NA	NA	NA	NA	NA	NA	NA	NA	NA	NA
DBS11	0.733333	0.375	0.219234	1	NA	NA	NA	NA	0.17461	0.644068	0.530612	0.115833	-0.15878	0.342669	0.368132	0.808713	NA	NA	NA	NA
ID1	1	1	NA	NA	NA	NA	NA	NA	NA	0.233898	0.198329	0.119631	-0.332479	0.497395	0.391773	0.808713	NA	NA	NA	NA
ID2	0.933333	1	1	1	NA	NA	NA	NA	0.249359	0.0794073	0.119456	-1.61134	-4.80438	1.38565	0.165313	0.767966	NA	NA	NA	NA
ID3	0.666667	0.5	0.740253	1	NA	NA	NA	NA	0.967113	0.257178	0.243145	-0.0018851	-0.218196	0.141072	1	1	NA	NA	NA	NA
ID4	0.266667	0.125	0.79964	1	NA	NA	NA	NA	0.999941	0.143201	0.214559	-0.0666807	-0.0975128	-0.0501063	0.4	0.808713	NA	NA	NA	NA
ID5	0.666667	0.375	0.366877	1	NA	NA	NA	NA	0.766487	0.282187	0.288312	-0.00495792	-0.0639183	0.0576527	0.937063	1	NA	NA	NA	NA
ID6	NA	NA	NA	NA	NA	NA	NA	NA	NA	NA	NA	NA	NA	NA	NA	NA	NA	NA	NA	NA
ID7	NA	NA	NA	NA	NA	NA	NA	NA	NA	NA	NA	NA	NA	NA	NA	NA	NA	NA	NA	NA
ID8	0.6	0.75	0.795038	1	NA	NA	NA	NA	0.99473	0.181586	0.129575	0.0323841	-1.05391	0.539101	0.863936	1	NA	NA	NA	NA
ID9	0.4	0.375	1	1	NA	NA	NA	NA	0.98514	0.158151	0.149941	0.00544979	-0.0650037	0.109298	1	1	NA	NA	NA	NA
ID10	0.2	0.125	1	1	NA	NA	NA	NA	0.999998	0.151384	0.234399	-0.0782113	-0.130059	-0.0651175	0.5	0.85	NA	NA	NA	NA
ID11	NA	NA	NA	NA	NA	NA	NA	NA	NA	NA	NA	NA	NA	NA	NA	NA	NA	NA	NA	NA
ID12	NA	NA	NA	NA	NA	NA	NA	NA	NA	NA	NA	NA	NA	NA	NA	NA	NA	NA	NA	NA
ID13	NA	NA	NA	NA	NA	NA	NA	NA	NA	NA	NA	NA	NA	NA	NA	NA	NA	NA	NA	NA
ID14	NA	NA	NA	NA	NA	NA	NA	NA	NA	NA	NA	NA	NA	NA	NA	NA	NA	NA	NA	NA
ID15	NA	NA	NA	NA	NA	NA	NA	NA	NA	NA	NA	NA	NA	NA	NA	NA	NA	NA	NA	NA
ID16	NA	NA	NA	NA	NA	NA	NA	NA	NA	NA	NA	NA	NA	NA	NA	NA	NA	NA	NA	NA
ID17	NA	NA	NA	NA	NA	NA	NA	NA	NA	NA	NA	NA	NA	NA	NA	NA	NA	NA	NA	NA

## Sheet: CNS-GBM
			Proportion Signature-Positive Tumours							Proportion of Mutations Attributed to Signature
Signature	Male.Proportion	Female.Proportion	Chisq.p	Chisq.q	LGR.p	LGR.q	Extended.LGR.p	Extended.LGR.q	K-S.p	Male.Median.Attributed.Mutations	Female.Median.Attributed.Mutations	Diff.in.Location	CI.Low	CI.High	M-W.p	M-W.q	LNR.p	LNR.q	Extended.LNR.p	Extended.LNR.q
SBS1	1	1	NA	NA	NA	NA	NA	NA	NA	0.309737	0.308179	0.00297147	-0.0632373	0.0360676	0.910143	1	NA	NA	NA	NA
SBS2	NA	NA	NA	NA	NA	NA	NA	NA	NA	NA	NA	NA	NA	NA	NA	NA	NA	NA	NA	NA
SBS3	NA	NA	NA	NA	NA	NA	NA	NA	NA	NA	NA	NA	NA	NA	NA	NA	NA	NA	NA	NA
SBS4	NA	NA	NA	NA	NA	NA	NA	NA	NA	NA	NA	NA	NA	NA	NA	NA	NA	NA	NA	NA
SBS5	1	1	NA	NA	NA	NA	NA	NA	NA	0.426468	0.202413	0.3145	-0.108171	1.14656	0.254211	1	NA	NA	NA	NA
SBS6	NA	NA	NA	NA	NA	NA	NA	NA	NA	NA	NA	NA	NA	NA	NA	NA	NA	NA	NA	NA
SBS7a	NA	NA	NA	NA	NA	NA	NA	NA	NA	NA	NA	NA	NA	NA	NA	NA	NA	NA	NA	NA
SBS7b	NA	NA	NA	NA	NA	NA	NA	NA	NA	NA	NA	NA	NA	NA	NA	NA	NA	NA	NA	NA
SBS7c	NA	NA	NA	NA	NA	NA	NA	NA	NA	NA	NA	NA	NA	NA	NA	NA	NA	NA	NA	NA
SBS7d	NA	NA	NA	NA	NA	NA	NA	NA	NA	NA	NA	NA	NA	NA	NA	NA	NA	NA	NA	NA
SBS8	NA	NA	NA	NA	NA	NA	NA	NA	NA	NA	NA	NA	NA	NA	NA	NA	NA	NA	NA	NA
SBS9	NA	NA	NA	NA	NA	NA	NA	NA	NA	NA	NA	NA	NA	NA	NA	NA	NA	NA	NA	NA
SBS10a	NA	NA	NA	NA	NA	NA	NA	NA	NA	NA	NA	NA	NA	NA	NA	NA	NA	NA	NA	NA
SBS10b	NA	NA	NA	NA	NA	NA	NA	NA	NA	NA	NA	NA	NA	NA	NA	NA	NA	NA	NA	NA
SBS11	NA	NA	NA	NA	NA	NA	NA	NA	1	NA	NA	NA	NA	NA	NA	NA	NA	NA	NA	NA
SBS12	NA	NA	NA	NA	NA	NA	NA	NA	NA	NA	NA	NA	NA	NA	NA	NA	NA	NA	NA	NA
SBS13	NA	NA	NA	NA	NA	NA	NA	NA	NA	NA	NA	NA	NA	NA	NA	NA	NA	NA	NA	NA
SBS14	NA	NA	NA	NA	NA	NA	NA	NA	NA	NA	NA	NA	NA	NA	NA	NA	NA	NA	NA	NA
SBS15	NA	NA	NA	NA	NA	NA	NA	NA	NA	NA	NA	NA	NA	NA	NA	NA	NA	NA	NA	NA
SBS16	NA	NA	NA	NA	NA	NA	NA	NA	NA	NA	NA	NA	NA	NA	NA	NA	NA	NA	NA	NA
SBS17a	NA	NA	NA	NA	NA	NA	NA	NA	NA	NA	NA	NA	NA	NA	NA	NA	NA	NA	NA	NA
SBS17b	NA	NA	NA	NA	NA	NA	NA	NA	NA	NA	NA	NA	NA	NA	NA	NA	NA	NA	NA	NA
SBS18	NA	NA	NA	NA	NA	NA	NA	NA	NA	NA	NA	NA	NA	NA	NA	NA	NA	NA	NA	NA
SBS19	NA	NA	NA	NA	NA	NA	NA	NA	NA	NA	NA	NA	NA	NA	NA	NA	NA	NA	NA	NA
SBS20	NA	NA	NA	NA	NA	NA	NA	NA	NA	NA	NA	NA	NA	NA	NA	NA	NA	NA	NA	NA
SBS21	NA	NA	NA	NA	NA	NA	NA	NA	NA	NA	NA	NA	NA	NA	NA	NA	NA	NA	NA	NA
SBS22	NA	NA	NA	NA	NA	NA	NA	NA	NA	NA	NA	NA	NA	NA	NA	NA	NA	NA	NA	NA
SBS23	NA	NA	NA	NA	NA	NA	NA	NA	NA	NA	NA	NA	NA	NA	NA	NA	NA	NA	NA	NA
SBS24	NA	NA	NA	NA	NA	NA	NA	NA	NA	NA	NA	NA	NA	NA	NA	NA	NA	NA	NA	NA
SBS25	NA	NA	NA	NA	NA	NA	NA	NA	NA	NA	NA	NA	NA	NA	NA	NA	NA	NA	NA	NA
SBS26	NA	NA	NA	NA	NA	NA	NA	NA	NA	NA	NA	NA	NA	NA	NA	NA	NA	NA	NA	NA
SBS28	NA	NA	NA	NA	NA	NA	NA	NA	NA	NA	NA	NA	NA	NA	NA	NA	NA	NA	NA	NA
SBS29	NA	NA	NA	NA	NA	NA	NA	NA	NA	NA	NA	NA	NA	NA	NA	NA	NA	NA	NA	NA
SBS30	0.0526316	0	1	1	NA	NA	NA	NA	1	0.103588	NA	NA	NA	NA	NA	NA	NA	NA	NA	NA
SBS31	NA	NA	NA	NA	NA	NA	NA	NA	NA	NA	NA	NA	NA	NA	NA	NA	NA	NA	NA	NA
SBS32	NA	NA	NA	NA	NA	NA	NA	NA	NA	NA	NA	NA	NA	NA	NA	NA	NA	NA	NA	NA
SBS33	NA	NA	NA	NA	NA	NA	NA	NA	NA	NA	NA	NA	NA	NA	NA	NA	NA	NA	NA	NA
SBS34	NA	NA	NA	NA	NA	NA	NA	NA	NA	NA	NA	NA	NA	NA	NA	NA	NA	NA	NA	NA
SBS35	NA	NA	NA	NA	NA	NA	NA	NA	NA	NA	NA	NA	NA	NA	NA	NA	NA	NA	NA	NA
SBS36	NA	NA	NA	NA	NA	NA	NA	NA	NA	NA	NA	NA	NA	NA	NA	NA	NA	NA	NA	NA
SBS37	0.0526316	0	1	1	NA	NA	NA	NA	1	0.198078	NA	NA	NA	NA	NA	NA	NA	NA	NA	NA
SBS38	NA	NA	NA	NA	NA	NA	NA	NA	NA	NA	NA	NA	NA	NA	NA	NA	NA	NA	NA	NA
SBS39	NA	NA	NA	NA	NA	NA	NA	NA	NA	NA	NA	NA	NA	NA	NA	NA	NA	NA	NA	NA
SBS40	0.526316	0.857143	0.278549	1	NA	NA	NA	NA	0.426892	0.489957	0.495353	-0.0114101	-0.0645018	0.0483901	0.874875	1	NA	NA	NA	NA
SBS41	NA	NA	NA	NA	NA	NA	NA	NA	NA	NA	NA	NA	NA	NA	NA	NA	NA	NA	NA	NA
SBS42	NA	NA	NA	NA	NA	NA	NA	NA	NA	NA	NA	NA	NA	NA	NA	NA	NA	NA	NA	NA
SBS44	NA	NA	NA	NA	NA	NA	NA	NA	NA	NA	NA	NA	NA	NA	NA	NA	NA	NA	NA	NA
DBS1	NA	NA	NA	NA	NA	NA	NA	NA	NA	NA	NA	NA	NA	NA	NA	NA	NA	NA	NA	NA
DBS2	0.842105	0.714286	0.86297	1	NA	NA	NA	NA	0.878034	0.291026	0.272727	0.00697741	-0.0755389	0.100727	0.93417	1	NA	NA	NA	NA
DBS3	0.0526316	0	1	1	NA	NA	NA	NA	1	0.363636	NA	NA	NA	NA	NA	NA	NA	NA	NA	NA
DBS4	0.789474	1	0.479575	1	NA	NA	NA	NA	0.463323	0.285714	0.305556	-0.0461775	-0.305224	0.474785	0.805019	1	NA	NA	NA	NA
DBS5	0.0526316	0	1	1	NA	NA	NA	NA	1	0.375	NA	NA	NA	NA	NA	NA	NA	NA	NA	NA
DBS6	0.526316	0.714286	0.679572	1	NA	NA	NA	NA	0.946584	0.240385	0.3	-0.0364253	-0.215026	0.0701246	0.594073	1	NA	NA	NA	NA
DBS7	0.0526316	0.285714	0.338015	1	NA	NA	NA	NA	0.88817	0.277778	0.533654	-0.252223	-0.409396	-0.0950485	0.666667	1	NA	NA	NA	NA
DBS8	NA	NA	NA	NA	NA	NA	NA	NA	NA	NA	NA	NA	NA	NA	NA	NA	NA	NA	NA	NA
DBS9	0.0526316	0	1	1	NA	NA	NA	NA	1	0.5	NA	NA	NA	NA	NA	NA	NA	NA	NA	NA
DBS10	NA	NA	NA	NA	NA	NA	NA	NA	1	NA	NA	NA	NA	NA	NA	NA	NA	NA	NA	NA
DBS11	0.526316	0.285714	0.516903	1	NA	NA	NA	NA	0.999977	0.333333	0.263889	0.178175	-0.386492	1.35099	0.451307	1	NA	NA	NA	NA
ID1	1	1	NA	NA	NA	NA	NA	NA	NA	0.198077	0.16285	0.00274866	-0.0537207	0.0494681	0.821365	1	NA	NA	NA	NA
ID2	0.947368	1	1	1	NA	NA	NA	NA	0.0839978	0.140796	0.170483	-0.0151735	-0.0690482	0.0277378	0.458382	1	NA	NA	NA	NA
ID3	NA	NA	NA	NA	NA	NA	NA	NA	NA	NA	NA	NA	NA	NA	NA	NA	NA	NA	NA	NA
ID4	0.263158	0.142857	0.903623	1	NA	NA	NA	NA	0.999988	0.317992	0.335878	-0.0523267	-0.204903	0.646057	1	1	NA	NA	NA	NA
ID5	0.736842	0.571429	0.740187	1	NA	NA	NA	NA	0.540565	0.409708	0.402225	0.00570963	-0.0791192	0.0572689	0.878431	1	NA	NA	NA	NA
ID6	NA	NA	NA	NA	NA	NA	NA	NA	NA	NA	NA	NA	NA	NA	NA	NA	NA	NA	NA	NA
ID7	NA	NA	NA	NA	NA	NA	NA	NA	NA	NA	NA	NA	NA	NA	NA	NA	NA	NA	NA	NA
ID8	0.368421	0.285714	1	1	NA	NA	NA	NA	0.977837	0.228346	0.270646	-0.0407739	-0.171922	0.123272	0.5	1	NA	NA	NA	NA
ID9	0.894737	1	0.949115	1	NA	NA	NA	NA	0.527339	0.219802	0.185874	0.00819084	-0.760845	0.511586	0.950593	1	NA	NA	NA	NA
ID10	NA	NA	NA	NA	NA	NA	NA	NA	NA	NA	NA	NA	NA	NA	NA	NA	NA	NA	NA	NA
ID11	NA	NA	NA	NA	NA	NA	NA	NA	NA	NA	NA	NA	NA	NA	NA	NA	NA	NA	NA	NA
ID12	NA	NA	NA	NA	NA	NA	NA	NA	NA	NA	NA	NA	NA	NA	NA	NA	NA	NA	NA	NA
ID13	NA	NA	NA	NA	NA	NA	NA	NA	NA	NA	NA	NA	NA	NA	NA	NA	NA	NA	NA	NA
ID14	NA	NA	NA	NA	NA	NA	NA	NA	NA	NA	NA	NA	NA	NA	NA	NA	NA	NA	NA	NA
ID15	NA	NA	NA	NA	NA	NA	NA	NA	NA	NA	NA	NA	NA	NA	NA	NA	NA	NA	NA	NA
ID16	NA	NA	NA	NA	NA	NA	NA	NA	NA	NA	NA	NA	NA	NA	NA	NA	NA	NA	NA	NA
ID17	NA	NA	NA	NA	NA	NA	NA	NA	NA	NA	NA	NA	NA	NA	NA	NA	NA	NA	NA	NA

## Sheet: CNS-Medullo
			Proportion Signature-Positive Tumours							Proportion of Mutations Attributed to Signature
Signature	Male.Proportion	Female.Proportion	Chisq.p	Chisq.q	LGR.p	LGR.q	Extended.LGR.p	Extended.LGR.q	K-S.p	Male.Median.Attributed.Mutations	Female.Median.Attributed.Mutations	Diff.in.Location	CI.Low	CI.High	M-W.p	M-W.q	LNR.p	LNR.q	Extended.LNR.p	Extended.LNR.q
SBS1	1	1	NA	NA	NA	NA	NA	NA	NA	0.18794	0.191045	-0.00598768	-0.131761	0.130808	0.952178	1	NA	NA	NA	NA
SBS2	NA	NA	NA	NA	NA	NA	NA	NA	NA	NA	NA	NA	NA	NA	NA	NA	NA	NA	NA	NA
SBS3	NA	NA	NA	NA	NA	NA	NA	NA	NA	NA	NA	NA	NA	NA	NA	NA	NA	NA	NA	NA
SBS4	NA	NA	NA	NA	NA	NA	NA	NA	NA	NA	NA	NA	NA	NA	NA	NA	NA	NA	NA	NA
SBS5	1	1	NA	NA	NA	NA	NA	NA	NA	0.472164	0.457406	0.0193263	-0.130323	0.168106	0.76113	1	NA	NA	NA	NA
SBS6	NA	NA	NA	NA	NA	NA	NA	NA	NA	NA	NA	NA	NA	NA	NA	NA	NA	NA	NA	NA
SBS7a	NA	NA	NA	NA	NA	NA	NA	NA	NA	NA	NA	NA	NA	NA	NA	NA	NA	NA	NA	NA
SBS7b	NA	NA	NA	NA	NA	NA	NA	NA	NA	NA	NA	NA	NA	NA	NA	NA	NA	NA	NA	NA
SBS7c	NA	NA	NA	NA	NA	NA	NA	NA	NA	NA	NA	NA	NA	NA	NA	NA	NA	NA	NA	NA
SBS7d	NA	NA	NA	NA	NA	NA	NA	NA	NA	NA	NA	NA	NA	NA	NA	NA	NA	NA	NA	NA
SBS8	0.0263158	0.0769231	0.322092	1	NA	NA	NA	NA	0.999993	0.361154	0.350563	-0.00945573	-0.101676	0.0495428	0.857143	1	NA	NA	NA	NA
SBS9	NA	NA	NA	NA	NA	NA	NA	NA	NA	NA	NA	NA	NA	NA	NA	NA	NA	NA	NA	NA
SBS10a	NA	NA	NA	NA	NA	NA	NA	NA	NA	NA	NA	NA	NA	NA	NA	NA	NA	NA	NA	NA
SBS10b	NA	NA	NA	NA	NA	NA	NA	NA	NA	NA	NA	NA	NA	NA	NA	NA	NA	NA	NA	NA
SBS11	NA	NA	NA	NA	NA	NA	NA	NA	NA	NA	NA	NA	NA	NA	NA	NA	NA	NA	NA	NA
SBS12	NA	NA	NA	NA	NA	NA	NA	NA	NA	NA	NA	NA	NA	NA	NA	NA	NA	NA	NA	NA
SBS13	NA	NA	NA	NA	NA	NA	NA	NA	NA	NA	NA	NA	NA	NA	NA	NA	NA	NA	NA	NA
SBS14	NA	NA	NA	NA	NA	NA	NA	NA	NA	NA	NA	NA	NA	NA	NA	NA	NA	NA	NA	NA
SBS15	NA	NA	NA	NA	NA	NA	NA	NA	NA	NA	NA	NA	NA	NA	NA	NA	NA	NA	NA	NA
SBS16	NA	NA	NA	NA	NA	NA	NA	NA	NA	NA	NA	NA	NA	NA	NA	NA	NA	NA	NA	NA
SBS17a	NA	NA	NA	NA	NA	NA	NA	NA	NA	NA	NA	NA	NA	NA	NA	NA	NA	NA	NA	NA
SBS17b	NA	NA	NA	NA	NA	NA	NA	NA	NA	NA	NA	NA	NA	NA	NA	NA	NA	NA	NA	NA
SBS18	0.315789	0.307692	1	1	NA	NA	NA	NA	0.295314	0.220223	0.178505	0.173084	0.00867643	0.340702	0.038271	0.401845	NA	NA	NA	NA
SBS19	NA	NA	NA	NA	NA	NA	NA	NA	NA	NA	NA	NA	NA	NA	NA	NA	NA	NA	NA	NA
SBS20	NA	NA	NA	NA	NA	NA	NA	NA	NA	NA	NA	NA	NA	NA	NA	NA	NA	NA	NA	NA
SBS21	NA	NA	NA	NA	NA	NA	NA	NA	NA	NA	NA	NA	NA	NA	NA	NA	NA	NA	NA	NA
SBS22	NA	NA	NA	NA	NA	NA	NA	NA	NA	NA	NA	NA	NA	NA	NA	NA	NA	NA	NA	NA
SBS23	NA	NA	NA	NA	NA	NA	NA	NA	NA	NA	NA	NA	NA	NA	NA	NA	NA	NA	NA	NA
SBS24	NA	NA	NA	NA	NA	NA	NA	NA	NA	NA	NA	NA	NA	NA	NA	NA	NA	NA	NA	NA
SBS25	NA	NA	NA	NA	NA	NA	NA	NA	NA	NA	NA	NA	NA	NA	NA	NA	NA	NA	NA	NA
SBS26	NA	NA	NA	NA	NA	NA	NA	NA	NA	NA	NA	NA	NA	NA	NA	NA	NA	NA	NA	NA
SBS28	NA	NA	NA	NA	NA	NA	NA	NA	NA	NA	NA	NA	NA	NA	NA	NA	NA	NA	NA	NA
SBS29	NA	NA	NA	NA	NA	NA	NA	NA	NA	NA	NA	NA	NA	NA	NA	NA	NA	NA	NA	NA
SBS30	NA	NA	NA	NA	NA	NA	NA	NA	NA	NA	NA	NA	NA	NA	NA	NA	NA	NA	NA	NA
SBS31	NA	NA	NA	NA	NA	NA	NA	NA	NA	NA	NA	NA	NA	NA	NA	NA	NA	NA	NA	NA
SBS32	NA	NA	NA	NA	NA	NA	NA	NA	NA	NA	NA	NA	NA	NA	NA	NA	NA	NA	NA	NA
SBS33	NA	NA	NA	NA	NA	NA	NA	NA	NA	NA	NA	NA	NA	NA	NA	NA	NA	NA	NA	NA
SBS34	NA	NA	NA	NA	NA	NA	NA	NA	NA	NA	NA	NA	NA	NA	NA	NA	NA	NA	NA	NA
SBS35	NA	NA	NA	NA	NA	NA	NA	NA	NA	NA	NA	NA	NA	NA	NA	NA	NA	NA	NA	NA
SBS36	NA	NA	NA	NA	NA	NA	NA	NA	NA	NA	NA	NA	NA	NA	NA	NA	NA	NA	NA	NA
SBS37	NA	NA	NA	NA	NA	NA	NA	NA	NA	NA	NA	NA	NA	NA	NA	NA	NA	NA	NA	NA
SBS38	NA	NA	NA	NA	NA	NA	NA	NA	NA	NA	NA	NA	NA	NA	NA	NA	NA	NA	NA	NA
SBS39	0.118421	0.138462	0.918495	1	NA	NA	NA	NA	1	0.211332	0.207275	-0.0562241	-0.32155	0.139352	0.666475	1	NA	NA	NA	NA
SBS40	0.447368	0.446154	1	1	NA	NA	NA	NA	0.893502	0.46043	0.430706	0.0103725	-0.0301873	0.0470287	0.617089	1	NA	NA	NA	NA
SBS41	NA	NA	NA	NA	NA	NA	NA	NA	NA	NA	NA	NA	NA	NA	NA	NA	NA	NA	NA	NA
SBS42	NA	NA	NA	NA	NA	NA	NA	NA	NA	NA	NA	NA	NA	NA	NA	NA	NA	NA	NA	NA
SBS44	NA	NA	NA	NA	NA	NA	NA	NA	NA	NA	NA	NA	NA	NA	NA	NA	NA	NA	NA	NA
DBS1	0.016129	0.0175439	1	1	NA	NA	NA	NA	1	0.5	0.2	0.293148	0.293148	0.293148	1	1	NA	NA	NA	NA
DBS2	0.177419	0.263158	0.363519	1	NA	NA	NA	NA	0.982589	1	0.333333	0.614413	-4.38063e-05	1.07935	0.167098	0.584844	NA	NA	NA	NA
DBS3	0.0645161	0	0.1494	1	NA	NA	NA	NA	0.999754	0.45	NA	NA	NA	NA	NA	NA	NA	NA	NA	NA
DBS4	0.354839	0.350877	1	1	NA	NA	NA	NA	0.996818	0.535714	0.380952	0.146694	-0.146615	0.685819	0.266639	0.799918	NA	NA	NA	NA
DBS5	0.0483871	0.105263	0.409237	1	NA	NA	NA	NA	0.999987	0.5	0.291667	0.095223	-0.708282	0.843794	0.511482	1	NA	NA	NA	NA
DBS6	0.225806	0.385965	0.0890717	1	NA	NA	NA	NA	0.23486	0.464286	0.5	-1.21219e-05	-0.475283	0.506388	0.895692	1	NA	NA	NA	NA
DBS7	0.225806	0.22807	1	1	NA	NA	NA	NA	0.960815	0.75	0.285714	0.559708	8.177e-06	1.07933	0.0307801	0.401845	NA	NA	NA	NA
DBS8	0.0322581	0.0701754	0.599564	1	NA	NA	NA	NA	1	1	0.392857	0.537481	0.332098	0.742865	0.10021	0.570393	NA	NA	NA	NA
DBS9	0.274194	0.368421	0.36567	1	NA	NA	NA	NA	0.99433	0.75	0.5	0.165421	-3.32727e-05	0.373499	0.108646	0.570393	NA	NA	NA	NA
DBS10	0.0322581	0	0.513256	1	NA	NA	NA	NA	1	1	NA	NA	NA	NA	NA	NA	NA	NA	NA	NA
DBS11	0.16129	0.263158	0.25533	1	NA	NA	NA	NA	0.800993	0.366667	0.285714	-3.03783e-05	-0.68575	0.540168	0.955455	1	NA	NA	NA	NA
ID1	0.986842	1	1	1	NA	NA	NA	NA	0.771299	0.576271	0.55	0.0219757	-0.0285314	0.128079	0.350739	0.920689	NA	NA	NA	NA
ID2	0.552632	0.692308	0.126768	1	NA	NA	NA	NA	0.0692284	0.119066	0.148438	-0.618683	-1.47587	0.249595	0.166187	0.584844	NA	NA	NA	NA
ID3	NA	NA	NA	NA	NA	NA	NA	NA	NA	NA	NA	NA	NA	NA	NA	NA	NA	NA	NA	NA
ID4	NA	NA	NA	NA	NA	NA	NA	NA	NA	NA	NA	NA	NA	NA	NA	NA	NA	NA	NA	NA
ID5	0.355263	0.384615	0.853218	1	NA	NA	NA	NA	0.988968	0.365385	0.366667	0.00150756	-0.0293821	0.0292517	0.913257	1	NA	NA	NA	NA
ID6	NA	NA	NA	NA	NA	NA	NA	NA	NA	NA	NA	NA	NA	NA	NA	NA	NA	NA	NA	NA
ID7	NA	NA	NA	NA	NA	NA	NA	NA	NA	NA	NA	NA	NA	NA	NA	NA	NA	NA	NA	NA
ID8	0.118421	0.0769231	0.589961	1	NA	NA	NA	NA	0.992624	0.192308	0.142857	-0.0020713	-0.12923	0.0784027	1	1	NA	NA	NA	NA
ID9	0.263158	0.307692	0.691094	1	NA	NA	NA	NA	0.980547	0.234052	0.282688	-0.0641936	-0.285017	0.160093	0.694823	1	NA	NA	NA	NA
ID10	0.223684	0.153846	0.403211	1	NA	NA	NA	NA	0.978548	0.227273	0.239729	-0.103463	-0.3539	0.148716	0.436282	1	NA	NA	NA	NA
ID11	NA	NA	NA	NA	NA	NA	NA	NA	NA	NA	NA	NA	NA	NA	NA	NA	NA	NA	NA	NA
ID12	0.0131579	0	1	1	NA	NA	NA	NA	1	0.666667	NA	NA	NA	NA	NA	NA	NA	NA	NA	NA
ID13	NA	NA	NA	NA	NA	NA	NA	NA	NA	NA	NA	NA	NA	NA	NA	NA	NA	NA	NA	NA
ID14	NA	NA	NA	NA	NA	NA	NA	NA	1	NA	NA	NA	NA	NA	NA	NA	NA	NA	NA	NA
ID15	NA	NA	NA	NA	NA	NA	NA	NA	NA	NA	NA	NA	NA	NA	NA	NA	NA	NA	NA	NA
ID16	0.0131579	0	1	1	NA	NA	NA	NA	1	0.333333	NA	NA	NA	NA	NA	NA	NA	NA	NA	NA
ID17	NA	NA	NA	NA	NA	NA	NA	NA	NA	NA	NA	NA	NA	NA	NA	NA	NA	NA	NA	NA

## Sheet: CNS-Oligo
			Proportion Signature-Positive Tumours							Proportion of Mutations Attributed to Signature
Signature	Male.Proportion	Female.Proportion	Chisq.p	Chisq.q	LGR.p	LGR.q	Extended.LGR.p	Extended.LGR.q	K-S.p	Male.Median.Attributed.Mutations	Female.Median.Attributed.Mutations	Diff.in.Location	CI.Low	CI.High	M-W.p	M-W.q	LNR.p	LNR.q	Extended.LNR.p	Extended.LNR.q
SBS1	1	1	NA	NA	NA	NA	NA	NA	NA	0.156743	0.200086	-0.0131454	-0.101073	0.0936976	0.785714	1	NA	NA	NA	NA
SBS2	NA	NA	NA	NA	NA	NA	NA	NA	NA	NA	NA	NA	NA	NA	NA	NA	NA	NA	NA	NA
SBS3	NA	NA	NA	NA	NA	NA	NA	NA	NA	NA	NA	NA	NA	NA	NA	NA	NA	NA	NA	NA
SBS4	NA	NA	NA	NA	NA	NA	NA	NA	NA	NA	NA	NA	NA	NA	NA	NA	NA	NA	NA	NA
SBS5	1	1	NA	NA	NA	NA	NA	NA	NA	0.843257	0.799914	0.0146139	-0.0994674	0.108096	0.785714	1	NA	NA	NA	NA
SBS6	NA	NA	NA	NA	NA	NA	NA	NA	NA	NA	NA	NA	NA	NA	NA	NA	NA	NA	NA	NA
SBS7a	NA	NA	NA	NA	NA	NA	NA	NA	NA	NA	NA	NA	NA	NA	NA	NA	NA	NA	NA	NA
SBS7b	NA	NA	NA	NA	NA	NA	NA	NA	NA	NA	NA	NA	NA	NA	NA	NA	NA	NA	NA	NA
SBS7c	NA	NA	NA	NA	NA	NA	NA	NA	NA	NA	NA	NA	NA	NA	NA	NA	NA	NA	NA	NA
SBS7d	NA	NA	NA	NA	NA	NA	NA	NA	NA	NA	NA	NA	NA	NA	NA	NA	NA	NA	NA	NA
SBS8	NA	NA	NA	NA	NA	NA	NA	NA	1	NA	NA	NA	NA	NA	NA	NA	NA	NA	NA	NA
SBS9	NA	NA	NA	NA	NA	NA	NA	NA	NA	NA	NA	NA	NA	NA	NA	NA	NA	NA	NA	NA
SBS10a	NA	NA	NA	NA	NA	NA	NA	NA	NA	NA	NA	NA	NA	NA	NA	NA	NA	NA	NA	NA
SBS10b	NA	NA	NA	NA	NA	NA	NA	NA	NA	NA	NA	NA	NA	NA	NA	NA	NA	NA	NA	NA
SBS11	NA	NA	NA	NA	NA	NA	NA	NA	NA	NA	NA	NA	NA	NA	NA	NA	NA	NA	NA	NA
SBS12	NA	NA	NA	NA	NA	NA	NA	NA	NA	NA	NA	NA	NA	NA	NA	NA	NA	NA	NA	NA
SBS13	NA	NA	NA	NA	NA	NA	NA	NA	NA	NA	NA	NA	NA	NA	NA	NA	NA	NA	NA	NA
SBS14	NA	NA	NA	NA	NA	NA	NA	NA	NA	NA	NA	NA	NA	NA	NA	NA	NA	NA	NA	NA
SBS15	NA	NA	NA	NA	NA	NA	NA	NA	NA	NA	NA	NA	NA	NA	NA	NA	NA	NA	NA	NA
SBS16	NA	NA	NA	NA	NA	NA	NA	NA	NA	NA	NA	NA	NA	NA	NA	NA	NA	NA	NA	NA
SBS17a	NA	NA	NA	NA	NA	NA	NA	NA	NA	NA	NA	NA	NA	NA	NA	NA	NA	NA	NA	NA
SBS17b	NA	NA	NA	NA	NA	NA	NA	NA	NA	NA	NA	NA	NA	NA	NA	NA	NA	NA	NA	NA
SBS18	NA	NA	NA	NA	NA	NA	NA	NA	NA	NA	NA	NA	NA	NA	NA	NA	NA	NA	NA	NA
SBS19	NA	NA	NA	NA	NA	NA	NA	NA	NA	NA	NA	NA	NA	NA	NA	NA	NA	NA	NA	NA
SBS20	NA	NA	NA	NA	NA	NA	NA	NA	NA	NA	NA	NA	NA	NA	NA	NA	NA	NA	NA	NA
SBS21	NA	NA	NA	NA	NA	NA	NA	NA	NA	NA	NA	NA	NA	NA	NA	NA	NA	NA	NA	NA
SBS22	NA	NA	NA	NA	NA	NA	NA	NA	NA	NA	NA	NA	NA	NA	NA	NA	NA	NA	NA	NA
SBS23	NA	NA	NA	NA	NA	NA	NA	NA	NA	NA	NA	NA	NA	NA	NA	NA	NA	NA	NA	NA
SBS24	NA	NA	NA	NA	NA	NA	NA	NA	NA	NA	NA	NA	NA	NA	NA	NA	NA	NA	NA	NA
SBS25	NA	NA	NA	NA	NA	NA	NA	NA	NA	NA	NA	NA	NA	NA	NA	NA	NA	NA	NA	NA
SBS26	NA	NA	NA	NA	NA	NA	NA	NA	NA	NA	NA	NA	NA	NA	NA	NA	NA	NA	NA	NA
SBS28	NA	NA	NA	NA	NA	NA	NA	NA	NA	NA	NA	NA	NA	NA	NA	NA	NA	NA	NA	NA
SBS29	NA	NA	NA	NA	NA	NA	NA	NA	NA	NA	NA	NA	NA	NA	NA	NA	NA	NA	NA	NA
SBS30	NA	NA	NA	NA	NA	NA	NA	NA	NA	NA	NA	NA	NA	NA	NA	NA	NA	NA	NA	NA
SBS31	NA	NA	NA	NA	NA	NA	NA	NA	NA	NA	NA	NA	NA	NA	NA	NA	NA	NA	NA	NA
SBS32	NA	NA	NA	NA	NA	NA	NA	NA	NA	NA	NA	NA	NA	NA	NA	NA	NA	NA	NA	NA
SBS33	NA	NA	NA	NA	NA	NA	NA	NA	NA	NA	NA	NA	NA	NA	NA	NA	NA	NA	NA	NA
SBS34	NA	NA	NA	NA	NA	NA	NA	NA	NA	NA	NA	NA	NA	NA	NA	NA	NA	NA	NA	NA
SBS35	NA	NA	NA	NA	NA	NA	NA	NA	NA	NA	NA	NA	NA	NA	NA	NA	NA	NA	NA	NA
SBS36	NA	NA	NA	NA	NA	NA	NA	NA	NA	NA	NA	NA	NA	NA	NA	NA	NA	NA	NA	NA
SBS37	NA	NA	NA	NA	NA	NA	NA	NA	NA	NA	NA	NA	NA	NA	NA	NA	NA	NA	NA	NA
SBS38	NA	NA	NA	NA	NA	NA	NA	NA	NA	NA	NA	NA	NA	NA	NA	NA	NA	NA	NA	NA
SBS39	NA	NA	NA	NA	NA	NA	NA	NA	NA	NA	NA	NA	NA	NA	NA	NA	NA	NA	NA	NA
SBS40	NA	NA	NA	NA	NA	NA	NA	NA	1	NA	NA	NA	NA	NA	NA	NA	NA	NA	NA	NA
SBS41	NA	NA	NA	NA	NA	NA	NA	NA	NA	NA	NA	NA	NA	NA	NA	NA	NA	NA	NA	NA
SBS42	NA	NA	NA	NA	NA	NA	NA	NA	NA	NA	NA	NA	NA	NA	NA	NA	NA	NA	NA	NA
SBS44	NA	NA	NA	NA	NA	NA	NA	NA	NA	NA	NA	NA	NA	NA	NA	NA	NA	NA	NA	NA
DBS1	NA	NA	NA	NA	NA	NA	NA	NA	NA	NA	NA	NA	NA	NA	NA	NA	NA	NA	NA	NA
DBS2	0.666667	0.4	1	1	NA	NA	NA	NA	NA	0.361111	0.416667	-0.0412203	-0.218867	0.136427	1	1	NA	NA	NA	NA
DBS3	0.333333	0	0.782528	1	NA	NA	NA	NA	NA	0.333333	NA	NA	NA	NA	NA	NA	NA	NA	NA	NA
DBS4	0.333333	0.6	1	1	NA	NA	NA	NA	NA	0.5	0.5	-9.79055e-05	-0.497543	0	1	1	NA	NA	NA	NA
DBS5	0.333333	0	0.782528	1	NA	NA	NA	NA	NA	0.333333	NA	NA	NA	NA	NA	NA	NA	NA	NA	NA
DBS6	0	0.4	0.67329	1	NA	NA	NA	NA	NA	NA	0.583333	NA	NA	NA	NA	NA	NA	NA	NA	NA
DBS7	NA	NA	NA	NA	NA	NA	NA	NA	NA	NA	NA	NA	NA	NA	NA	NA	NA	NA	NA	NA
DBS8	NA	NA	NA	NA	NA	NA	NA	NA	NA	NA	NA	NA	NA	NA	NA	NA	NA	NA	NA	NA
DBS9	0.333333	0	0.782528	1	NA	NA	NA	NA	NA	0.666667	NA	NA	NA	NA	NA	NA	NA	NA	NA	NA
DBS10	NA	NA	NA	NA	NA	NA	NA	NA	NA	NA	NA	NA	NA	NA	NA	NA	NA	NA	NA	NA
DBS11	0.333333	0.2	1	1	NA	NA	NA	NA	NA	0.444444	1	-0.552494	-0.552494	-0.552494	1	1	NA	NA	NA	NA
ID1	1	1	NA	NA	NA	NA	NA	NA	NA	0.186207	0.231884	-0.0358715	-0.165892	0.0793528	0.392857	1	NA	NA	NA	NA
ID2	1	1	NA	NA	NA	NA	NA	NA	0.699374	0.103448	0.0926518	0.00917621	-0.0764802	0.0884587	0.785714	1	NA	NA	NA	NA
ID3	NA	NA	NA	NA	NA	NA	NA	NA	NA	NA	NA	NA	NA	NA	NA	NA	NA	NA	NA	NA
ID4	0.333333	1	0.205903	1	NA	NA	NA	NA	0.699374	0.341935	0.323944	0.0167734	-0.0390066	0.14467	1	1	NA	NA	NA	NA
ID5	0.333333	0.2	1	1	NA	NA	NA	NA	1	0.655738	0.53012	0.124733	0.124733	0.124733	1	1	NA	NA	NA	NA
ID6	NA	NA	NA	NA	NA	NA	NA	NA	NA	NA	NA	NA	NA	NA	NA	NA	NA	NA	NA	NA
ID7	NA	NA	NA	NA	NA	NA	NA	NA	NA	NA	NA	NA	NA	NA	NA	NA	NA	NA	NA	NA
ID8	0.333333	0	0.782528	1	NA	NA	NA	NA	1	0.372414	NA	NA	NA	NA	NA	NA	NA	NA	NA	NA
ID9	1	1	NA	NA	NA	NA	NA	NA	0.979363	0.264516	0.276995	-0.00784485	-0.140589	0.170571	1	1	NA	NA	NA	NA
ID10	NA	NA	NA	NA	NA	NA	NA	NA	NA	NA	NA	NA	NA	NA	NA	NA	NA	NA	NA	NA
ID11	NA	NA	NA	NA	NA	NA	NA	NA	NA	NA	NA	NA	NA	NA	NA	NA	NA	NA	NA	NA
ID12	NA	NA	NA	NA	NA	NA	NA	NA	NA	NA	NA	NA	NA	NA	NA	NA	NA	NA	NA	NA
ID13	NA	NA	NA	NA	NA	NA	NA	NA	NA	NA	NA	NA	NA	NA	NA	NA	NA	NA	NA	NA
ID14	NA	NA	NA	NA	NA	NA	NA	NA	NA	NA	NA	NA	NA	NA	NA	NA	NA	NA	NA	NA
ID15	NA	NA	NA	NA	NA	NA	NA	NA	NA	NA	NA	NA	NA	NA	NA	NA	NA	NA	NA	NA
ID16	NA	NA	NA	NA	NA	NA	NA	NA	NA	NA	NA	NA	NA	NA	NA	NA	NA	NA	NA	NA
ID17	NA	NA	NA	NA	NA	NA	NA	NA	NA	NA	NA	NA	NA	NA	NA	NA	NA	NA	NA	NA

## Sheet: CNS-PiloAstro
			Proportion Signature-Positive Tumours							Proportion of Mutations Attributed to Signature
Signature	Male.Proportion	Female.Proportion	Chisq.p	Chisq.q	LGR.p	LGR.q	Extended.LGR.p	Extended.LGR.q	K-S.p	Male.Median.Attributed.Mutations	Female.Median.Attributed.Mutations	Diff.in.Location	CI.Low	CI.High	M-W.p	M-W.q	LNR.p	LNR.q	Extended.LNR.p	Extended.LNR.q
SBS1	1	1	NA	NA	NA	NA	NA	NA	NA	0.235833	0.241379	0.00238774	-0.0308106	0.0346956	0.873314	1	NA	NA	NA	NA
SBS2	NA	NA	NA	NA	NA	NA	NA	NA	NA	NA	NA	NA	NA	NA	NA	NA	NA	NA	NA	NA
SBS3	NA	NA	NA	NA	NA	NA	NA	NA	NA	NA	NA	NA	NA	NA	NA	NA	NA	NA	NA	NA
SBS4	NA	NA	NA	NA	NA	NA	NA	NA	NA	NA	NA	NA	NA	NA	NA	NA	NA	NA	NA	NA
SBS5	1	1	NA	NA	NA	NA	NA	NA	NA	0.377379	0.398577	0.026584	-0.172498	0.287888	0.777843	1	NA	NA	NA	NA
SBS6	NA	NA	NA	NA	NA	NA	NA	NA	NA	NA	NA	NA	NA	NA	NA	NA	NA	NA	NA	NA
SBS7a	NA	NA	NA	NA	NA	NA	NA	NA	NA	NA	NA	NA	NA	NA	NA	NA	NA	NA	NA	NA
SBS7b	NA	NA	NA	NA	NA	NA	NA	NA	NA	NA	NA	NA	NA	NA	NA	NA	NA	NA	NA	NA
SBS7c	NA	NA	NA	NA	NA	NA	NA	NA	NA	NA	NA	NA	NA	NA	NA	NA	NA	NA	NA	NA
SBS7d	NA	NA	NA	NA	NA	NA	NA	NA	NA	NA	NA	NA	NA	NA	NA	NA	NA	NA	NA	NA
SBS8	NA	NA	NA	NA	NA	NA	NA	NA	NA	NA	NA	NA	NA	NA	NA	NA	NA	NA	NA	NA
SBS9	NA	NA	NA	NA	NA	NA	NA	NA	NA	NA	NA	NA	NA	NA	NA	NA	NA	NA	NA	NA
SBS10a	NA	NA	NA	NA	NA	NA	NA	NA	NA	NA	NA	NA	NA	NA	NA	NA	NA	NA	NA	NA
SBS10b	NA	NA	NA	NA	NA	NA	NA	NA	NA	NA	NA	NA	NA	NA	NA	NA	NA	NA	NA	NA
SBS11	NA	NA	NA	NA	NA	NA	NA	NA	NA	NA	NA	NA	NA	NA	NA	NA	NA	NA	NA	NA
SBS12	NA	NA	NA	NA	NA	NA	NA	NA	NA	NA	NA	NA	NA	NA	NA	NA	NA	NA	NA	NA
SBS13	NA	NA	NA	NA	NA	NA	NA	NA	NA	NA	NA	NA	NA	NA	NA	NA	NA	NA	NA	NA
SBS14	NA	NA	NA	NA	NA	NA	NA	NA	NA	NA	NA	NA	NA	NA	NA	NA	NA	NA	NA	NA
SBS15	NA	NA	NA	NA	NA	NA	NA	NA	NA	NA	NA	NA	NA	NA	NA	NA	NA	NA	NA	NA
SBS16	NA	NA	NA	NA	NA	NA	NA	NA	NA	NA	NA	NA	NA	NA	NA	NA	NA	NA	NA	NA
SBS17a	NA	NA	NA	NA	NA	NA	NA	NA	NA	NA	NA	NA	NA	NA	NA	NA	NA	NA	NA	NA
SBS17b	NA	NA	NA	NA	NA	NA	NA	NA	NA	NA	NA	NA	NA	NA	NA	NA	NA	NA	NA	NA
SBS18	NA	NA	NA	NA	NA	NA	NA	NA	NA	NA	NA	NA	NA	NA	NA	NA	NA	NA	NA	NA
SBS19	0.047619	0.0212766	0.921023	1	NA	NA	NA	NA	1	0.35719	0.200359	0.153298	0.00218109	0.304415	0.666667	1	NA	NA	NA	NA
SBS20	NA	NA	NA	NA	NA	NA	NA	NA	NA	NA	NA	NA	NA	NA	NA	NA	NA	NA	NA	NA
SBS21	NA	NA	NA	NA	NA	NA	NA	NA	NA	NA	NA	NA	NA	NA	NA	NA	NA	NA	NA	NA
SBS22	NA	NA	NA	NA	NA	NA	NA	NA	NA	NA	NA	NA	NA	NA	NA	NA	NA	NA	NA	NA
SBS23	0.0238095	0.0212766	1	1	NA	NA	NA	NA	1	0.309859	0.163522	0.140129	0.140129	0.140129	1	1	NA	NA	NA	NA
SBS24	NA	NA	NA	NA	NA	NA	NA	NA	NA	NA	NA	NA	NA	NA	NA	NA	NA	NA	NA	NA
SBS25	NA	NA	NA	NA	NA	NA	NA	NA	NA	NA	NA	NA	NA	NA	NA	NA	NA	NA	NA	NA
SBS26	NA	NA	NA	NA	NA	NA	NA	NA	NA	NA	NA	NA	NA	NA	NA	NA	NA	NA	NA	NA
SBS28	NA	NA	NA	NA	NA	NA	NA	NA	NA	NA	NA	NA	NA	NA	NA	NA	NA	NA	NA	NA
SBS29	NA	NA	NA	NA	NA	NA	NA	NA	NA	NA	NA	NA	NA	NA	NA	NA	NA	NA	NA	NA
SBS30	NA	NA	NA	NA	NA	NA	NA	NA	NA	NA	NA	NA	NA	NA	NA	NA	NA	NA	NA	NA
SBS31	NA	NA	NA	NA	NA	NA	NA	NA	NA	NA	NA	NA	NA	NA	NA	NA	NA	NA	NA	NA
SBS32	NA	NA	NA	NA	NA	NA	NA	NA	NA	NA	NA	NA	NA	NA	NA	NA	NA	NA	NA	NA
SBS33	NA	NA	NA	NA	NA	NA	NA	NA	NA	NA	NA	NA	NA	NA	NA	NA	NA	NA	NA	NA
SBS34	NA	NA	NA	NA	NA	NA	NA	NA	NA	NA	NA	NA	NA	NA	NA	NA	NA	NA	NA	NA
SBS35	NA	NA	NA	NA	NA	NA	NA	NA	NA	NA	NA	NA	NA	NA	NA	NA	NA	NA	NA	NA
SBS36	NA	NA	NA	NA	NA	NA	NA	NA	NA	NA	NA	NA	NA	NA	NA	NA	NA	NA	NA	NA
SBS37	NA	NA	NA	NA	NA	NA	NA	NA	NA	NA	NA	NA	NA	NA	NA	NA	NA	NA	NA	NA
SBS38	NA	NA	NA	NA	NA	NA	NA	NA	NA	NA	NA	NA	NA	NA	NA	NA	NA	NA	NA	NA
SBS39	NA	NA	NA	NA	NA	NA	NA	NA	NA	NA	NA	NA	NA	NA	NA	NA	NA	NA	NA	NA
SBS40	0.571429	0.659574	0.524859	1	NA	NA	NA	NA	0.584666	0.430332	0.439294	-0.00382012	-0.114545	0.105499	0.966157	1	NA	NA	NA	NA
SBS41	NA	NA	NA	NA	NA	NA	NA	NA	NA	NA	NA	NA	NA	NA	NA	NA	NA	NA	NA	NA
SBS42	NA	NA	NA	NA	NA	NA	NA	NA	NA	NA	NA	NA	NA	NA	NA	NA	NA	NA	NA	NA
SBS44	NA	NA	NA	NA	NA	NA	NA	NA	NA	NA	NA	NA	NA	NA	NA	NA	NA	NA	NA	NA
DBS1	NA	0	0.793067	1	NA	NA	NA	NA	1	1	NA	NA	NA	NA	NA	NA	NA	NA	NA	NA
DBS2	NA	0.15	1	1	NA	NA	NA	NA	1	1	1	9.50281e-05	0	0.48292	1	1	NA	NA	NA	NA
DBS3	NA	0.1	1	1	NA	NA	NA	NA	1	0.75	1	-0.24146	-0.48292	0	0.617075	1	NA	NA	NA	NA
DBS4	NA	0.25	0.912084	1	NA	NA	NA	NA	1	0.75	1	-2.25608e-05	-0.398096	0.398096	1	1	NA	NA	NA	NA
DBS5	NA	0.15	1	1	NA	NA	NA	NA	1	1	1	9.50281e-05	0	0.48292	1	1	NA	NA	NA	NA
DBS6	NA	0.05	0.269548	1	NA	NA	NA	NA	0.925086	1	1	NA	NA	NA	NA	NA	NA	NA	NA	NA
DBS7	NA	0.05	1	1	NA	NA	NA	NA	1	NA	1	NA	NA	NA	NA	NA	NA	NA	NA	NA
DBS8	NA	0.05	1	1	NA	NA	NA	NA	1	1	1	NA	NA	NA	NA	NA	NA	NA	NA	NA
DBS9	NA	0.15	1	1	NA	NA	NA	NA	1	1	1	5.28648e-05	0	0.497543	0.683091	1	NA	NA	NA	NA
DBS10	NA	NA	NA	NA	NA	NA	NA	NA	NA	NA	NA	NA	NA	NA	NA	NA	NA	NA	NA	NA
DBS11	NA	0.2	0.269548	1	NA	NA	NA	NA	0.925086	NA	1	NA	NA	NA	NA	NA	NA	NA	NA	NA
ID1	0.785714	0.723404	0.664178	1	NA	NA	NA	NA	0.584666	0.25	0.232143	0.0717288	-0.220006	0.339141	0.619903	1	NA	NA	NA	NA
ID2	0.571429	0.659574	0.524859	1	NA	NA	NA	NA	0.672865	0.190476	0.176471	-0.0943711	-0.413511	0.203683	0.586429	1	NA	NA	NA	NA
ID3	0.047619	0.0425532	1	1	NA	NA	NA	NA	1	0.785714	0.403846	0.37885	0.0708196	0.68688	0.333333	1	NA	NA	NA	NA
ID4	0.142857	0.12766	1	1	NA	NA	NA	NA	1	0.430556	0.477273	-0.0623751	-0.288303	0.11579	0.309524	1	NA	NA	NA	NA
ID5	0.333333	0.553191	0.0617477	0.80272	NA	NA	NA	NA	0.143557	0.428571	0.480769	-0.0525072	-0.183624	0.0350498	0.238731	1	NA	NA	NA	NA
ID6	0.0714286	0.0212766	0.53027	1	NA	NA	NA	NA	1	0.333333	0.5	-0.16428	-0.210739	0	0.637352	1	NA	NA	NA	NA
ID7	NA	NA	NA	NA	NA	NA	NA	NA	NA	NA	NA	NA	NA	NA	NA	NA	NA	NA	NA	NA
ID8	0.0952381	0.0851064	1	1	NA	NA	NA	NA	0.999724	0.494118	0.267943	0.129184	-0.445205	0.387838	0.342857	1	NA	NA	NA	NA
ID9	0.571429	0.297872	0.0168508	0.438121	NA	NA	NA	NA	0.0423038	0.338542	0.475	-0.149086	-0.534156	0.266516	0.486231	1	NA	NA	NA	NA
ID10	0.0714286	0.106383	0.838071	1	NA	NA	NA	NA	0.99999	0.333333	0.5	-0.0260862	-0.412647	0.163291	0.762838	1	NA	NA	NA	NA
ID11	0.0714286	0.0212766	0.53027	1	NA	NA	NA	NA	1	0.333333	0.25	0.0810427	-0.0342509	0.49369	1	1	NA	NA	NA	NA
ID12	0.047619	0	0.425564	1	NA	NA	NA	NA	1	0.875	NA	NA	NA	NA	NA	NA	NA	NA	NA	NA
ID13	NA	NA	NA	NA	NA	NA	NA	NA	NA	NA	NA	NA	NA	NA	NA	NA	NA	NA	NA	NA
ID14	0.0238095	0	0.954874	1	NA	NA	NA	NA	1	0.333333	NA	NA	NA	NA	NA	NA	NA	NA	NA	NA
ID15	NA	NA	NA	NA	NA	NA	NA	NA	NA	NA	NA	NA	NA	NA	NA	NA	NA	NA	NA	NA
ID16	NA	NA	NA	NA	NA	NA	NA	NA	NA	NA	NA	NA	NA	NA	NA	NA	NA	NA	NA	NA
ID17	0	0.0425532	0.524884	1	NA	NA	NA	NA	1	NA	0.431818	NA	NA	NA	NA	NA	NA	NA	NA	NA

## Sheet: ColoRect-AdenoCa
			Proportion Signature-Positive Tumours							Proportion of Mutations Attributed to Signature
Signature	Male.Proportion	Female.Proportion	Chisq.p	Chisq.q	LGR.p	LGR.q	Extended.LGR.p	Extended.LGR.q	K-S.p	Male.Median.Attributed.Mutations	Female.Median.Attributed.Mutations	Diff.in.Location	CI.Low	CI.High	M-W.p	M-W.q	LNR.p	LNR.q	Extended.LNR.p	Extended.LNR.q
SBS1	1	1	NA	NA	NA	NA	NA	NA	NA	0.134848	0.178054	-0.0437086	-0.0781036	-0.000921413	0.0451892	0.597403	NA	NA	NA	NA
SBS2	NA	NA	NA	NA	NA	NA	NA	NA	NA	NA	NA	NA	NA	NA	NA	NA	NA	NA	NA	NA
SBS3	NA	NA	NA	NA	NA	NA	NA	NA	NA	NA	NA	NA	NA	NA	NA	NA	NA	NA	NA	NA
SBS4	NA	NA	NA	NA	NA	NA	NA	NA	NA	NA	NA	NA	NA	NA	NA	NA	NA	NA	NA	NA
SBS5	0.944444	0.916667	1	1	NA	NA	NA	NA	0.58597	0.182745	0.22374	-0.238724	-0.709355	0.166518	0.254614	0.597403	NA	NA	NA	NA
SBS6	NA	NA	NA	NA	NA	NA	NA	NA	NA	NA	NA	NA	NA	NA	NA	NA	NA	NA	NA	NA
SBS7a	NA	NA	NA	NA	NA	NA	NA	NA	NA	NA	NA	NA	NA	NA	NA	NA	NA	NA	NA	NA
SBS7b	NA	NA	NA	NA	NA	NA	NA	NA	NA	NA	NA	NA	NA	NA	NA	NA	NA	NA	NA	NA
SBS7c	NA	NA	NA	NA	NA	NA	NA	NA	NA	NA	NA	NA	NA	NA	NA	NA	NA	NA	NA	NA
SBS7d	NA	NA	NA	NA	NA	NA	NA	NA	NA	NA	NA	NA	NA	NA	NA	NA	NA	NA	NA	NA
SBS8	NA	NA	NA	NA	NA	NA	NA	NA	NA	NA	NA	NA	NA	NA	NA	NA	NA	NA	NA	NA
SBS9	NA	NA	NA	NA	NA	NA	NA	NA	NA	NA	NA	NA	NA	NA	NA	NA	NA	NA	NA	NA
SBS10a	0.333333	0.0416667	0.0364698	0.191467	NA	NA	NA	NA	0.58597	0.444312	0.517942	-0.0714676	-0.225899	-0.00282923	0.285714	0.597403	NA	NA	NA	NA
SBS10b	0.333333	0.0416667	0.0364698	0.191467	NA	NA	NA	NA	0.58597	0.129163	0.169868	-0.0372302	-0.0747863	0.0912911	0.857143	1	NA	NA	NA	NA
SBS11	NA	NA	NA	NA	NA	NA	NA	NA	NA	NA	NA	NA	NA	NA	NA	NA	NA	NA	NA	NA
SBS12	NA	NA	NA	NA	NA	NA	NA	NA	NA	NA	NA	NA	NA	NA	NA	NA	NA	NA	NA	NA
SBS13	NA	NA	NA	NA	NA	NA	NA	NA	NA	NA	NA	NA	NA	NA	NA	NA	NA	NA	NA	NA
SBS14	NA	NA	NA	NA	NA	NA	NA	NA	NA	NA	NA	NA	NA	NA	NA	NA	NA	NA	NA	NA
SBS15	NA	NA	NA	NA	NA	NA	NA	NA	1	NA	NA	NA	NA	NA	NA	NA	NA	NA	NA	NA
SBS16	NA	NA	NA	NA	NA	NA	NA	NA	NA	NA	NA	NA	NA	NA	NA	NA	NA	NA	NA	NA
SBS17a	0.111111	0.0416667	0.795298	1	NA	NA	NA	NA	1	0.0444612	0.0554	-0.00766581	-0.0156193	0.000287654	1	1	NA	NA	NA	NA
SBS17b	0.111111	0.0416667	0.795298	1	NA	NA	NA	NA	1	0.112236	0.161944	-0.040269	-0.0606778	-0.0198602	0.666667	0.958333	NA	NA	NA	NA
SBS18	0.5	0.708333	0.2915	0.765188	NA	NA	NA	NA	0.58597	0.216368	0.28192	-0.148647	-0.503548	0.269522	0.490953	0.806565	NA	NA	NA	NA
SBS19	NA	NA	NA	NA	NA	NA	NA	NA	NA	NA	NA	NA	NA	NA	NA	NA	NA	NA	NA	NA
SBS20	NA	NA	NA	NA	NA	NA	NA	NA	NA	NA	NA	NA	NA	NA	NA	NA	NA	NA	NA	NA
SBS21	NA	NA	NA	NA	NA	NA	NA	NA	NA	NA	NA	NA	NA	NA	NA	NA	NA	NA	NA	NA
SBS22	NA	NA	NA	NA	NA	NA	NA	NA	NA	NA	NA	NA	NA	NA	NA	NA	NA	NA	NA	NA
SBS23	NA	NA	NA	NA	NA	NA	NA	NA	NA	NA	NA	NA	NA	NA	NA	NA	NA	NA	NA	NA
SBS24	NA	NA	NA	NA	NA	NA	NA	NA	NA	NA	NA	NA	NA	NA	NA	NA	NA	NA	NA	NA
SBS25	NA	NA	NA	NA	NA	NA	NA	NA	NA	NA	NA	NA	NA	NA	NA	NA	NA	NA	NA	NA
SBS26	NA	NA	NA	NA	NA	NA	NA	NA	NA	NA	NA	NA	NA	NA	NA	NA	NA	NA	NA	NA
SBS28	0.388889	0.166667	0.205374	0.616122	NA	NA	NA	NA	0.58597	0.210263	0.0385007	0.104113	-0.00254949	0.188539	0.109091	0.597403	NA	NA	NA	NA
SBS29	NA	NA	NA	NA	NA	NA	NA	NA	NA	NA	NA	NA	NA	NA	NA	NA	NA	NA	NA	NA
SBS30	NA	NA	NA	NA	NA	NA	NA	NA	NA	NA	NA	NA	NA	NA	NA	NA	NA	NA	NA	NA
SBS31	NA	NA	NA	NA	NA	NA	NA	NA	NA	NA	NA	NA	NA	NA	NA	NA	NA	NA	NA	NA
SBS32	NA	NA	NA	NA	NA	NA	NA	NA	NA	NA	NA	NA	NA	NA	NA	NA	NA	NA	NA	NA
SBS33	NA	NA	NA	NA	NA	NA	NA	NA	NA	NA	NA	NA	NA	NA	NA	NA	NA	NA	NA	NA
SBS34	NA	NA	NA	NA	NA	NA	NA	NA	NA	NA	NA	NA	NA	NA	NA	NA	NA	NA	NA	NA
SBS35	NA	NA	NA	NA	NA	NA	NA	NA	NA	NA	NA	NA	NA	NA	NA	NA	NA	NA	NA	NA
SBS36	NA	NA	NA	NA	NA	NA	NA	NA	NA	NA	NA	NA	NA	NA	NA	NA	NA	NA	NA	NA
SBS37	0.222222	0.166667	0.95477	1	NA	NA	NA	NA	1	0.12618	0.107912	0.0159813	-0.0348118	0.0654756	0.485714	0.806565	NA	NA	NA	NA
SBS38	NA	NA	NA	NA	NA	NA	NA	NA	NA	NA	NA	NA	NA	NA	NA	NA	NA	NA	NA	NA
SBS39	NA	NA	NA	NA	NA	NA	NA	NA	NA	NA	NA	NA	NA	NA	NA	NA	NA	NA	NA	NA
SBS40	0.5	0.5	1	1	NA	NA	NA	NA	0.387651	0.370303	0.494629	-0.0992467	-0.28255	0.0846534	0.277318	0.597403	NA	NA	NA	NA
SBS41	NA	NA	NA	NA	NA	NA	NA	NA	NA	NA	NA	NA	NA	NA	NA	NA	NA	NA	NA	NA
SBS42	NA	NA	NA	NA	NA	NA	NA	NA	NA	NA	NA	NA	NA	NA	NA	NA	NA	NA	NA	NA
SBS44	0.0555556	0.0833333	1	1	NA	NA	NA	NA	1	0.406481	0.438014	-0.0311725	-0.0787707	0.0164256	1	1	NA	NA	NA	NA
DBS1	NA	NA	NA	NA	NA	NA	NA	NA	NA	NA	NA	NA	NA	NA	NA	NA	NA	NA	NA	NA
DBS2	0.611111	1	0.0034081	0.0715701	0.997747	1	0.995858	1	0.13437	0.190476	0.179749	0.0354664	-0.0236846	0.0948409	0.270596	0.597403	NA	NA	NA	NA
DBS3	0.5	0.25	0.177674	0.616122	NA	NA	NA	NA	0.58597	0.396226	0.192308	0.902419	-0.114309	1.62555	0.0863494	0.597403	NA	NA	NA	NA
DBS4	0.611111	0.958333	0.0147334	0.154701	NA	NA	NA	NA	0.13437	0.147059	0.191489	-0.0198615	-0.0638439	0.0190385	0.277455	0.597403	NA	NA	NA	NA
DBS5	0	0.0833333	0.601035	0.970903	NA	NA	NA	NA	0.998266	NA	0.153846	NA	NA	NA	NA	NA	NA	NA	NA	NA
DBS6	0.5	0.75	0.177674	0.616122	NA	NA	NA	NA	0.13437	0.176471	0.119928	0.102971	-0.227618	0.539907	0.661923	0.958333	NA	NA	NA	NA
DBS7	0.333333	0.5	0.444219	0.848055	NA	NA	NA	NA	0.952478	0.469079	0.374867	0.195125	-0.215783	0.612248	0.281199	0.597403	NA	NA	NA	NA
DBS8	NA	NA	NA	NA	NA	NA	NA	NA	1	NA	NA	NA	NA	NA	NA	NA	NA	NA	NA	NA
DBS9	0.611111	0.791667	0.348906	0.814115	NA	NA	NA	NA	0.0713447	0.223684	0.336449	-0.0856353	-0.171433	0.00482084	0.0582495	0.597403	NA	NA	NA	NA
DBS10	0.166667	0.0416667	0.403947	0.848055	NA	NA	NA	NA	0.798951	0.433962	0.458333	-0.0240758	-0.116139	0.538769	1	1	NA	NA	NA	NA
DBS11	0.111111	0.0833333	1	1	NA	NA	NA	NA	1	0.27619	0.245989	0.0291616	0.00189794	0.0564252	0.333333	0.638889	NA	NA	NA	NA
ID1	1	1	NA	NA	NA	NA	NA	NA	NA	0.533332	0.466359	0.0553751	-0.0263416	0.126094	0.201622	0.597403	NA	NA	NA	NA
ID2	1	1	NA	NA	NA	NA	NA	NA	NA	0.383695	0.356572	-0.0857874	-0.323246	0.230614	0.715399	0.967892	NA	NA	NA	NA
ID3	NA	NA	NA	NA	NA	NA	NA	NA	NA	NA	NA	NA	NA	NA	NA	NA	NA	NA	NA	NA
ID4	NA	NA	NA	NA	NA	NA	NA	NA	NA	NA	NA	NA	NA	NA	NA	NA	NA	NA	NA	NA
ID5	0.166667	0.291667	0.565153	0.970903	NA	NA	NA	NA	0.58597	0.370902	0.343891	-0.00496375	-0.117107	0.0988503	1	1	NA	NA	NA	NA
ID6	NA	NA	NA	NA	NA	NA	NA	NA	NA	NA	NA	NA	NA	NA	NA	NA	NA	NA	NA	NA
ID7	NA	NA	NA	NA	NA	NA	NA	NA	NA	NA	NA	NA	NA	NA	NA	NA	NA	NA	NA	NA
ID8	NA	NA	NA	NA	NA	NA	NA	NA	NA	NA	NA	NA	NA	NA	NA	NA	NA	NA	NA	NA
ID9	NA	NA	NA	NA	NA	NA	NA	NA	NA	NA	NA	NA	NA	NA	NA	NA	NA	NA	NA	NA
ID10	NA	NA	NA	NA	NA	NA	NA	NA	NA	NA	NA	NA	NA	NA	NA	NA	NA	NA	NA	NA
ID11	NA	NA	NA	NA	NA	NA	NA	NA	NA	NA	NA	NA	NA	NA	NA	NA	NA	NA	NA	NA
ID12	NA	NA	NA	NA	NA	NA	NA	NA	NA	NA	NA	NA	NA	NA	NA	NA	NA	NA	NA	NA
ID13	NA	NA	NA	NA	NA	NA	NA	NA	NA	NA	NA	NA	NA	NA	NA	NA	NA	NA	NA	NA
ID14	0.222222	0.166667	0.95477	1	NA	NA	NA	NA	1	0.267153	0.424569	-0.0262748	-0.517814	0.489901	0.885714	1	NA	NA	NA	NA
ID15	NA	NA	NA	NA	NA	NA	NA	NA	NA	NA	NA	NA	NA	NA	NA	NA	NA	NA	NA	NA
ID16	NA	NA	NA	NA	NA	NA	NA	NA	NA	NA	NA	NA	NA	NA	NA	NA	NA	NA	NA	NA
ID17	NA	NA	NA	NA	NA	NA	NA	NA	NA	NA	NA	NA	NA	NA	NA	NA	NA	NA	NA	NA

## Sheet: Eso-AdenoCa
			Proportion Signature-Positive Tumours							Proportion of Mutations Attributed to Signature
Signature	Male.Proportion	Female.Proportion	Chisq.p	Chisq.q	LGR.p	LGR.q	Extended.LGR.p	Extended.LGR.q	K-S.p	Male.Median.Attributed.Mutations	Female.Median.Attributed.Mutations	Diff.in.Location	CI.Low	CI.High	M-W.p	M-W.q	LNR.p	LNR.q	Extended.LNR.p	Extended.LNR.q
SBS1	1	1	NA	NA	NA	NA	NA	NA	NA	0.0780611	0.0612583	0.121398	-0.0425612	0.301766	0.143518	1	NA	NA	NA	NA
SBS2	0.325301	0.357143	1	1	NA	NA	NA	NA	0.999997	0.0444294	0.0425106	-0.00898548	-23.7425	28.8658	1	1	NA	NA	NA	NA
SBS3	0.108434	0.285714	0.168495	1	NA	NA	NA	NA	0.776634	0.281107	0.302437	0.0194224	-0.5231	0.330886	0.93986	1	NA	NA	NA	NA
SBS4	NA	NA	NA	NA	NA	NA	NA	NA	NA	NA	NA	NA	NA	NA	NA	NA	NA	NA	NA	NA
SBS5	0.963855	0.928571	1	1	NA	NA	NA	NA	0.776634	0.216204	0.263895	-0.030088	-0.205499	0.148952	0.702288	1	NA	NA	NA	NA
SBS6	NA	NA	NA	NA	NA	NA	NA	NA	NA	NA	NA	NA	NA	NA	NA	NA	NA	NA	NA	NA
SBS7a	NA	NA	NA	NA	NA	NA	NA	NA	NA	NA	NA	NA	NA	NA	NA	NA	NA	NA	NA	NA
SBS7b	NA	NA	NA	NA	NA	NA	NA	NA	NA	NA	NA	NA	NA	NA	NA	NA	NA	NA	NA	NA
SBS7c	NA	NA	NA	NA	NA	NA	NA	NA	NA	NA	NA	NA	NA	NA	NA	NA	NA	NA	NA	NA
SBS7d	NA	NA	NA	NA	NA	NA	NA	NA	NA	NA	NA	NA	NA	NA	NA	NA	NA	NA	NA	NA
SBS8	NA	NA	NA	NA	NA	NA	NA	NA	NA	NA	NA	NA	NA	NA	NA	NA	NA	NA	NA	NA
SBS9	NA	NA	NA	NA	NA	NA	NA	NA	NA	NA	NA	NA	NA	NA	NA	NA	NA	NA	NA	NA
SBS10a	NA	NA	NA	NA	NA	NA	NA	NA	NA	NA	NA	NA	NA	NA	NA	NA	NA	NA	NA	NA
SBS10b	NA	NA	NA	NA	NA	NA	NA	NA	NA	NA	NA	NA	NA	NA	NA	NA	NA	NA	NA	NA
SBS11	NA	NA	NA	NA	NA	NA	NA	NA	NA	NA	NA	NA	NA	NA	NA	NA	NA	NA	NA	NA
SBS12	NA	NA	NA	NA	NA	NA	NA	NA	NA	NA	NA	NA	NA	NA	NA	NA	NA	NA	NA	NA
SBS13	0.301205	0.357143	0.915318	1	NA	NA	NA	NA	0.986237	0.0468568	0.0494281	-0.11408	-0.369847	0.152037	0.481215	1	NA	NA	NA	NA
SBS14	NA	NA	NA	NA	NA	NA	NA	NA	NA	NA	NA	NA	NA	NA	NA	NA	NA	NA	NA	NA
SBS15	NA	NA	NA	NA	NA	NA	NA	NA	NA	NA	NA	NA	NA	NA	NA	NA	NA	NA	NA	NA
SBS16	NA	NA	NA	NA	NA	NA	NA	NA	NA	NA	NA	NA	NA	NA	NA	NA	NA	NA	NA	NA
SBS17a	0.915663	0.928571	1	1	NA	NA	NA	NA	0.709456	0.112193	0.127883	-0.086616	-0.376552	0.194487	0.432957	1	NA	NA	NA	NA
SBS17b	0.915663	0.928571	1	1	NA	NA	NA	NA	0.709456	0.223159	0.253519	-0.038619	-0.196463	0.115777	0.557436	1	NA	NA	NA	NA
SBS18	0.409639	0.357143	0.93947	1	NA	NA	NA	NA	0.709456	0.161968	0.127394	0.158691	-0.150408	0.444276	0.239396	1	NA	NA	NA	NA
SBS19	NA	NA	NA	NA	NA	NA	NA	NA	NA	NA	NA	NA	NA	NA	NA	NA	NA	NA	NA	NA
SBS20	NA	NA	NA	NA	NA	NA	NA	NA	NA	NA	NA	NA	NA	NA	NA	NA	NA	NA	NA	NA
SBS21	NA	NA	NA	NA	NA	NA	NA	NA	NA	NA	NA	NA	NA	NA	NA	NA	NA	NA	NA	NA
SBS22	NA	NA	NA	NA	NA	NA	NA	NA	NA	NA	NA	NA	NA	NA	NA	NA	NA	NA	NA	NA
SBS23	NA	NA	NA	NA	NA	NA	NA	NA	NA	NA	NA	NA	NA	NA	NA	NA	NA	NA	NA	NA
SBS24	NA	NA	NA	NA	NA	NA	NA	NA	NA	NA	NA	NA	NA	NA	NA	NA	NA	NA	NA	NA
SBS25	NA	NA	NA	NA	NA	NA	NA	NA	NA	NA	NA	NA	NA	NA	NA	NA	NA	NA	NA	NA
SBS26	NA	NA	NA	NA	NA	NA	NA	NA	NA	NA	NA	NA	NA	NA	NA	NA	NA	NA	NA	NA
SBS28	0.0481928	0	0.910546	1	NA	NA	NA	NA	1	0.0894331	NA	NA	NA	NA	NA	NA	NA	NA	NA	NA
SBS29	NA	NA	NA	NA	NA	NA	NA	NA	NA	NA	NA	NA	NA	NA	NA	NA	NA	NA	NA	NA
SBS30	NA	NA	NA	NA	NA	NA	NA	NA	NA	NA	NA	NA	NA	NA	NA	NA	NA	NA	NA	NA
SBS31	NA	NA	NA	NA	NA	NA	NA	NA	NA	NA	NA	NA	NA	NA	NA	NA	NA	NA	NA	NA
SBS32	NA	NA	NA	NA	NA	NA	NA	NA	NA	NA	NA	NA	NA	NA	NA	NA	NA	NA	NA	NA
SBS33	NA	NA	NA	NA	NA	NA	NA	NA	NA	NA	NA	NA	NA	NA	NA	NA	NA	NA	NA	NA
SBS34	NA	NA	NA	NA	NA	NA	NA	NA	NA	NA	NA	NA	NA	NA	NA	NA	NA	NA	NA	NA
SBS35	NA	NA	NA	NA	NA	NA	NA	NA	NA	NA	NA	NA	NA	NA	NA	NA	NA	NA	NA	NA
SBS36	NA	NA	NA	NA	NA	NA	NA	NA	NA	NA	NA	NA	NA	NA	NA	NA	NA	NA	NA	NA
SBS37	NA	NA	NA	NA	NA	NA	NA	NA	NA	NA	NA	NA	NA	NA	NA	NA	NA	NA	NA	NA
SBS38	NA	NA	NA	NA	NA	NA	NA	NA	NA	NA	NA	NA	NA	NA	NA	NA	NA	NA	NA	NA
SBS39	NA	NA	NA	NA	NA	NA	NA	NA	NA	NA	NA	NA	NA	NA	NA	NA	NA	NA	NA	NA
SBS40	0.578313	0.428571	0.451762	1	NA	NA	NA	NA	0.936075	0.426495	0.45171	-0.0301024	-0.109591	0.0574919	0.492372	1	NA	NA	NA	NA
SBS41	NA	NA	NA	NA	NA	NA	NA	NA	NA	NA	NA	NA	NA	NA	NA	NA	NA	NA	NA	NA
SBS42	NA	NA	NA	NA	NA	NA	NA	NA	NA	NA	NA	NA	NA	NA	NA	NA	NA	NA	NA	NA
SBS44	NA	NA	NA	NA	NA	NA	NA	NA	NA	NA	NA	NA	NA	NA	NA	NA	NA	NA	NA	NA
DBS1	NA	NA	NA	NA	NA	NA	NA	NA	NA	NA	NA	NA	NA	NA	NA	NA	NA	NA	NA	NA
DBS2	0.939024	1	0.765512	1	NA	NA	NA	NA	0.984471	0.131579	0.134146	-0.00700185	-0.200046	0.178753	0.942998	1	NA	NA	NA	NA
DBS3	0.0365854	0.0714286	1	1	NA	NA	NA	NA	1	0.243431	0.241379	0.00197411	-0.00424172	0.193902	1	1	NA	NA	NA	NA
DBS4	0.987805	1	1	1	NA	NA	NA	NA	0.726106	0.205882	0.210998	0.0409228	-0.152433	0.267962	0.603267	1	NA	NA	NA	NA
DBS5	0.0487805	0.0714286	1	1	NA	NA	NA	NA	1	0.15264	0.170732	-0.0976772	-0.195148	0.827831	0.8	1	NA	NA	NA	NA
DBS6	0.853659	0.857143	1	1	NA	NA	NA	NA	0.651252	0.14679	0.151994	-0.00755762	-0.267074	0.273876	0.937255	1	NA	NA	NA	NA
DBS7	0.390244	0.571429	0.328273	1	NA	NA	NA	NA	0.210802	0.323927	0.313632	-0.146297	-0.813637	0.251989	0.554	1	NA	NA	NA	NA
DBS8	0.487805	0.428571	0.904012	1	NA	NA	NA	NA	0.626148	0.107084	0.0769609	2.34513	-0.715025	5.26222	0.115415	1	NA	NA	NA	NA
DBS9	0.743902	0.785714	1	1	NA	NA	NA	NA	0.974033	0.272727	0.243902	0.0262997	-0.0451827	0.107289	0.551976	1	NA	NA	NA	NA
DBS10	NA	NA	NA	NA	NA	NA	NA	NA	NA	NA	NA	NA	NA	NA	NA	NA	NA	NA	NA	NA
DBS11	0.707317	0.642857	0.864562	1	NA	NA	NA	NA	0.302387	0.132843	0.0983607	1.04114	-0.661715	2.54234	0.269885	1	NA	NA	NA	NA
ID1	0.987952	1	1	1	NA	NA	NA	NA	0.342403	0.345483	0.311901	0.032951	-0.0422118	0.0997657	0.369215	1	NA	NA	NA	NA
ID2	0.987952	1	1	1	NA	NA	NA	NA	0.0492449	0.382986	0.297714	0.0949177	0.0070084	0.182623	0.0346423	0.900701	NA	NA	NA	NA
ID3	NA	NA	NA	NA	NA	NA	NA	NA	NA	NA	NA	NA	NA	NA	NA	NA	NA	NA	NA	NA
ID4	0.180723	0.0714286	0.528686	1	NA	NA	NA	NA	0.995701	0.146535	0.166983	-0.01884	-0.0654646	0.0318035	0.75	1	NA	NA	NA	NA
ID5	0.421687	0.642857	0.212231	1	NA	NA	NA	NA	0.382782	0.322311	0.319336	-0.0018155	-0.0920052	0.0825402	0.954417	1	NA	NA	NA	NA
ID6	0.0481928	0.214286	0.0962449	1	NA	NA	NA	NA	0.892778	0.144069	0.101744	0.0153916	-0.0442019	0.154419	0.228571	1	NA	NA	NA	NA
ID7	NA	NA	NA	NA	NA	NA	NA	NA	NA	NA	NA	NA	NA	NA	NA	NA	NA	NA	NA	NA
ID8	0.0963855	0.0714286	1	1	NA	NA	NA	NA	1	0.117754	0.111954	0.00508878	-0.0230179	0.0572447	0.888889	1	NA	NA	NA	NA
ID9	0.204819	0.285714	0.742109	1	NA	NA	NA	NA	0.995701	0.148649	0.154863	-0.363554	-2.38846	2.06908	0.635255	1	NA	NA	NA	NA
ID10	0.0240964	0	1	1	NA	NA	NA	NA	1	0.15373	NA	NA	NA	NA	NA	NA	NA	NA	NA	NA
ID11	NA	NA	NA	NA	NA	NA	NA	NA	NA	NA	NA	NA	NA	NA	NA	NA	NA	NA	NA	NA
ID12	NA	NA	NA	NA	NA	NA	NA	NA	NA	NA	NA	NA	NA	NA	NA	NA	NA	NA	NA	NA
ID13	NA	NA	NA	NA	NA	NA	NA	NA	NA	NA	NA	NA	NA	NA	NA	NA	NA	NA	NA	NA
ID14	0.289157	0.5	0.209428	1	NA	NA	NA	NA	0.382782	0.127273	0.177419	-0.616215	-3.37348	1.34409	0.627345	1	NA	NA	NA	NA
ID15	NA	NA	NA	NA	NA	NA	NA	NA	NA	NA	NA	NA	NA	NA	NA	NA	NA	NA	NA	NA
ID16	NA	NA	NA	NA	NA	NA	NA	NA	NA	NA	NA	NA	NA	NA	NA	NA	NA	NA	NA	NA
ID17	NA	NA	NA	NA	NA	NA	NA	NA	NA	NA	NA	NA	NA	NA	NA	NA	NA	NA	NA	NA

## Sheet: Head-SCC
			Proportion Signature-Positive Tumours							Proportion of Mutations Attributed to Signature
Signature	Male.Proportion	Female.Proportion	Chisq.p	Chisq.q	LGR.p	LGR.q	Extended.LGR.p	Extended.LGR.q	K-S.p	Male.Median.Attributed.Mutations	Female.Median.Attributed.Mutations	Diff.in.Location	CI.Low	CI.High	M-W.p	M-W.q	LNR.p	LNR.q	Extended.LNR.p	Extended.LNR.q
SBS1	0.962963	1	1	1	NA	NA	NA	NA	0.849444	0.106151	0.0888154	-0.103725	-0.817357	0.273549	0.866448	1	NA	NA	NA	NA
SBS2	0.888889	1	1	1	NA	NA	NA	NA	0.982332	0.104794	0.169674	-0.375903	-1.16769	0.457089	0.244786	1	NA	NA	NA	NA
SBS3	0.037037	0	1	1	NA	NA	NA	NA	0.999997	0.274062	NA	NA	NA	NA	NA	NA	NA	NA	NA	NA
SBS4	0.037037	0	1	1	NA	NA	NA	NA	0.999985	0.515439	NA	NA	NA	NA	NA	NA	NA	NA	NA	NA
SBS5	1	1	NA	NA	NA	NA	NA	NA	NA	0.414498	0.413732	0.00478045	-0.199528	0.241607	0.896552	1	NA	NA	NA	NA
SBS6	NA	NA	NA	NA	NA	NA	NA	NA	NA	NA	NA	NA	NA	NA	NA	NA	NA	NA	NA	NA
SBS7a	NA	NA	NA	NA	NA	NA	NA	NA	1	NA	NA	NA	NA	NA	NA	NA	NA	NA	NA	NA
SBS7b	NA	NA	NA	NA	NA	NA	NA	NA	1	NA	NA	NA	NA	NA	NA	NA	NA	NA	NA	NA
SBS7c	NA	NA	NA	NA	NA	NA	NA	NA	NA	NA	NA	NA	NA	NA	NA	NA	NA	NA	NA	NA
SBS7d	NA	NA	NA	NA	NA	NA	NA	NA	1	NA	NA	NA	NA	NA	NA	NA	NA	NA	NA	NA
SBS8	NA	NA	NA	NA	NA	NA	NA	NA	NA	NA	NA	NA	NA	NA	NA	NA	NA	NA	NA	NA
SBS9	NA	NA	NA	NA	NA	NA	NA	NA	NA	NA	NA	NA	NA	NA	NA	NA	NA	NA	NA	NA
SBS10a	NA	NA	NA	NA	NA	NA	NA	NA	NA	NA	NA	NA	NA	NA	NA	NA	NA	NA	NA	NA
SBS10b	NA	NA	NA	NA	NA	NA	NA	NA	NA	NA	NA	NA	NA	NA	NA	NA	NA	NA	NA	NA
SBS11	NA	NA	NA	NA	NA	NA	NA	NA	NA	NA	NA	NA	NA	NA	NA	NA	NA	NA	NA	NA
SBS12	NA	NA	NA	NA	NA	NA	NA	NA	NA	NA	NA	NA	NA	NA	NA	NA	NA	NA	NA	NA
SBS13	0.888889	1	1	1	NA	NA	NA	NA	0.747206	0.118061	0.179357	-0.128451	-0.923203	0.624027	0.799316	1	NA	NA	NA	NA
SBS14	NA	NA	NA	NA	NA	NA	NA	NA	NA	NA	NA	NA	NA	NA	NA	NA	NA	NA	NA	NA
SBS15	NA	NA	NA	NA	NA	NA	NA	NA	NA	NA	NA	NA	NA	NA	NA	NA	NA	NA	NA	NA
SBS16	NA	NA	NA	NA	NA	NA	NA	NA	1	NA	NA	NA	NA	NA	NA	NA	NA	NA	NA	NA
SBS17a	0.0740741	0	1	1	NA	NA	NA	NA	1	0.00496379	NA	NA	NA	NA	NA	NA	NA	NA	NA	NA
SBS17b	0.0740741	0	1	1	NA	NA	NA	NA	1	0.0241244	NA	NA	NA	NA	NA	NA	NA	NA	NA	NA
SBS18	0.481481	0.333333	1	1	NA	NA	NA	NA	0.954863	0.180324	0.148988	0.0290483	-0.0297723	0.170354	0.285714	1	NA	NA	NA	NA
SBS19	NA	NA	NA	NA	NA	NA	NA	NA	NA	NA	NA	NA	NA	NA	NA	NA	NA	NA	NA	NA
SBS20	NA	NA	NA	NA	NA	NA	NA	NA	NA	NA	NA	NA	NA	NA	NA	NA	NA	NA	NA	NA
SBS21	NA	NA	NA	NA	NA	NA	NA	NA	NA	NA	NA	NA	NA	NA	NA	NA	NA	NA	NA	NA
SBS22	NA	NA	NA	NA	NA	NA	NA	NA	NA	NA	NA	NA	NA	NA	NA	NA	NA	NA	NA	NA
SBS23	NA	NA	NA	NA	NA	NA	NA	NA	NA	NA	NA	NA	NA	NA	NA	NA	NA	NA	NA	NA
SBS24	NA	NA	NA	NA	NA	NA	NA	NA	NA	NA	NA	NA	NA	NA	NA	NA	NA	NA	NA	NA
SBS25	NA	NA	NA	NA	NA	NA	NA	NA	NA	NA	NA	NA	NA	NA	NA	NA	NA	NA	NA	NA
SBS26	NA	NA	NA	NA	NA	NA	NA	NA	NA	NA	NA	NA	NA	NA	NA	NA	NA	NA	NA	NA
SBS28	NA	NA	NA	NA	NA	NA	NA	NA	NA	NA	NA	NA	NA	NA	NA	NA	NA	NA	NA	NA
SBS29	NA	NA	NA	NA	NA	NA	NA	NA	NA	NA	NA	NA	NA	NA	NA	NA	NA	NA	NA	NA
SBS30	NA	NA	NA	NA	NA	NA	NA	NA	NA	NA	NA	NA	NA	NA	NA	NA	NA	NA	NA	NA
SBS31	NA	NA	NA	NA	NA	NA	NA	NA	NA	NA	NA	NA	NA	NA	NA	NA	NA	NA	NA	NA
SBS32	NA	NA	NA	NA	NA	NA	NA	NA	NA	NA	NA	NA	NA	NA	NA	NA	NA	NA	NA	NA
SBS33	NA	NA	NA	NA	NA	NA	NA	NA	1	NA	NA	NA	NA	NA	NA	NA	NA	NA	NA	NA
SBS34	NA	NA	NA	NA	NA	NA	NA	NA	NA	NA	NA	NA	NA	NA	NA	NA	NA	NA	NA	NA
SBS35	NA	NA	NA	NA	NA	NA	NA	NA	NA	NA	NA	NA	NA	NA	NA	NA	NA	NA	NA	NA
SBS36	NA	NA	NA	NA	NA	NA	NA	NA	NA	NA	NA	NA	NA	NA	NA	NA	NA	NA	NA	NA
SBS37	NA	NA	NA	NA	NA	NA	NA	NA	NA	NA	NA	NA	NA	NA	NA	NA	NA	NA	NA	NA
SBS38	NA	NA	NA	NA	NA	NA	NA	NA	NA	NA	NA	NA	NA	NA	NA	NA	NA	NA	NA	NA
SBS39	NA	NA	NA	NA	NA	NA	NA	NA	NA	NA	NA	NA	NA	NA	NA	NA	NA	NA	NA	NA
SBS40	0.333333	0.333333	1	1	NA	NA	NA	NA	0.94532	0.435724	0.275409	0.157183	0.0284823	0.395603	0.2	1	NA	NA	NA	NA
SBS41	NA	NA	NA	NA	NA	NA	NA	NA	NA	NA	NA	NA	NA	NA	NA	NA	NA	NA	NA	NA
SBS42	NA	NA	NA	NA	NA	NA	NA	NA	NA	NA	NA	NA	NA	NA	NA	NA	NA	NA	NA	NA
SBS44	NA	NA	NA	NA	NA	NA	NA	NA	NA	NA	NA	NA	NA	NA	NA	NA	NA	NA	NA	NA
DBS1	NA	NA	NA	NA	NA	NA	NA	NA	0.999997	NA	NA	NA	NA	NA	NA	NA	NA	NA	NA	NA
DBS2	0.666667	0	0.106324	1	NA	NA	NA	NA	0.439036	0.148715	NA	NA	NA	NA	NA	NA	NA	NA	NA	NA
DBS3	0	0.333333	0.175059	1	NA	NA	NA	NA	0.999997	NA	1	NA	NA	NA	NA	NA	NA	NA	NA	NA
DBS4	0.888889	0.333333	0.10247	1	NA	NA	NA	NA	0.127558	0.305009	0.235294	0.0679266	-0.132451	0.35866	0.445197	1	NA	NA	NA	NA
DBS5	NA	NA	NA	NA	NA	NA	NA	NA	0.999997	NA	NA	NA	NA	NA	NA	NA	NA	NA	NA	NA
DBS6	0.518519	0.333333	1	1	NA	NA	NA	NA	0.412501	0.215762	0.470588	-0.71603	-1.00891	0.0593753	0.202209	1	NA	NA	NA	NA
DBS7	NA	NA	NA	NA	NA	NA	NA	NA	NA	NA	NA	NA	NA	NA	NA	NA	NA	NA	NA	NA
DBS8	NA	NA	NA	NA	NA	NA	NA	NA	NA	NA	NA	NA	NA	NA	NA	NA	NA	NA	NA	NA
DBS9	0.111111	0	1	1	NA	NA	NA	NA	0.999296	0.545455	NA	NA	NA	NA	NA	NA	NA	NA	NA	NA
DBS10	NA	NA	NA	NA	NA	NA	NA	NA	NA	NA	NA	NA	NA	NA	NA	NA	NA	NA	NA	NA
DBS11	0.814815	0.666667	1	1	NA	NA	NA	NA	0.973967	0.404545	0.647059	-0.180495	-0.841263	0.39351	0.834461	1	NA	NA	NA	NA
ID1	1	1	NA	NA	NA	NA	NA	NA	0.852733	0.320537	0.413793	-0.1782	-0.68941	0.911167	0.553695	1	NA	NA	NA	NA
ID2	0.925926	1	1	1	NA	NA	NA	NA	0.94532	0.141439	0.133929	-0.0424438	-1.3568	0.742187	0.888889	1	NA	NA	NA	NA
ID3	0.296296	0	0.679708	1	NA	NA	NA	NA	0.993103	0.18214	NA	NA	NA	NA	NA	NA	NA	NA	NA	NA
ID4	NA	NA	NA	NA	NA	NA	NA	NA	NA	NA	NA	NA	NA	NA	NA	NA	NA	NA	NA	NA
ID5	0.777778	0.666667	1	1	NA	NA	NA	NA	0.403868	0.32636	0.32579	-0.00301143	-0.0931797	0.136923	0.956522	1	NA	NA	NA	NA
ID6	0.148148	0.333333	1	1	NA	NA	NA	NA	0.849444	0.185716	0.116071	0.0637015	0.0232102	0.229117	0.4	1	NA	NA	NA	NA
ID7	NA	NA	NA	NA	NA	NA	NA	NA	NA	NA	NA	NA	NA	NA	NA	NA	NA	NA	NA	NA
ID8	0.62963	0.666667	1	1	NA	NA	NA	NA	0.990298	0.165854	0.167847	-0.00596594	-0.0610303	0.0711973	0.842105	1	NA	NA	NA	NA
ID9	0.111111	0.333333	0.857915	1	NA	NA	NA	NA	1	0.145631	0.160714	-0.013855	-0.0343808	0.00966129	1	1	NA	NA	NA	NA
ID10	NA	NA	NA	NA	NA	NA	NA	NA	0.999997	NA	NA	NA	NA	NA	NA	NA	NA	NA	NA	NA
ID11	0.148148	0	1	1	NA	NA	NA	NA	0.967126	0.102406	NA	NA	NA	NA	NA	NA	NA	NA	NA	NA
ID12	NA	NA	NA	NA	NA	NA	NA	NA	0.999997	NA	NA	NA	NA	NA	NA	NA	NA	NA	NA	NA
ID13	NA	NA	NA	NA	NA	NA	NA	NA	NA	NA	NA	NA	NA	NA	NA	NA	NA	NA	NA	NA
ID14	NA	NA	NA	NA	NA	NA	NA	NA	NA	NA	NA	NA	NA	NA	NA	NA	NA	NA	NA	NA
ID15	NA	NA	NA	NA	NA	NA	NA	NA	NA	NA	NA	NA	NA	NA	NA	NA	NA	NA	NA	NA
ID16	NA	NA	NA	NA	NA	NA	NA	NA	NA	NA	NA	NA	NA	NA	NA	NA	NA	NA	NA	NA
ID17	NA	NA	NA	NA	NA	NA	NA	NA	NA	NA	NA	NA	NA	NA	NA	NA	NA	NA	NA	NA

[truncated: 16 more sheets: Kidney-ChRCC, Kidney-RCC, Liver-HCC, Lung-AdenoCa, Lung-SCC, Lymph-BNHL, Lymph-CLL, Myeloid-MPN, Panc-AdenoCa, Panc-Endocrine, Skin-Melanoma, SoftTissue-Leiomyo, SoftTissue-Osteosarc, SoftTissue-Liposarcoma, Stomach-AdenoCa, Thy-AdenoCa]
