# Supplementary material for: Sex differences in oncogenic mutational processes
Source: Nat Commun. 2020 Aug 28;11:4330. doi: 10.1038/s41467-020-17359-2 (PMC7455744; doi:10.1038/s41467-020-17359-2)
Supplement: Supplementary file 12 — Supplementary Data 9 [file 41467_2020_17359_MOESM12_ESM.xlsx]

## Sheet: Sheet 1
TunourSubtype	stars.male.1rating	stars.male.1.5rating	stars.male.2rating	stars.male.2.5rating	stars.male.3rating	stars.male.3.5rating	stars.male.4	stars.male.4.5rating	stars.male.5rating	stars.female.1rating	stars.female.1.5rating	stars.female.2rating	stars.female.2.5rating	stars.female.3rating	stars.female.3.5rating	stars.female.4rating	stars.female.4.5rating	stars.female.5rating	stars.chisqP	stars.chisqQ	stars.mvP	stars.mvQ	meanCoverageTumour.MaleMedian	meanCoverageTumour.FemaleMedian	meanCoverageTumour.utestP	meanCoverageTumour.utestQ	meanCoverageTumour.mvP	meanCoverageTumour.mvQ	meanCoverageTumour.binary.maleProportion	meanCoverageTumour.binary.femaleProportion	meanCoverageTumour.binary.proptestP	meanCoverageTumour.binary.proptestQ	meanCoverageTumour.binary.mvP	meanCoverageTumour.binary.mvQ	meanCoverageNormal.MaleMedian	meanCoverageNormal.FemaleMedian	meanCoverageNormal.utestP	meanCoverageNormal.utestQ	meanCoverageNormal.mvP	meanCoverageNormal.mvQ	meanCoverageNormal.binary.maleProportion	meanCoverageNormal.binary.femaleProportion	meanCoverageNormal.binary.proptestP	meanCoverageNormal.binary.proptestQ	meanCoverageNormal.binary.mvP	meanCoverageNormal.binary.mvQ	medianMeanCoverageTumour.binary.maleProportion	medianMeanCoverageTumour.binary.femaleProportion	medianMeanCoverageTumour.binary.proptestP
Biliary-AdenoCA	0	0	0	0	1	1	7	2	8	0	0	0	0	2	0	7	2	4	0.694107	0.802396	0.38604	0.579059	41.84	48.21	0.758059	0.791019	0.920811	0.920811	1	1	NA	NA	1	1	34.04	40.07	0.256127	0.844436	0.0898048	0.630021	1	1	NA	NA	1	1	1	0.933333	0.904284
Bladder-TCC	0	0	0	0	2	1	1	0	11	0	0	0	0	0	0	0	1	7	0.387112	0.677501	0.180139	0.43805	38.5	35.97	0.681343	0.791019	0.25432	0.405788	1	1	NA	NA	1	1	35.52	37.585	0.674722	0.892696	0.645203	0.875629	1	1	NA	NA	1	1	1	0.875	0.743906
CNS-GBM	0	0	0	0	2	1	6	3	15	0	0	0	0	1	0	8	1	2	0.0926839	0.457672	0.023377	0.187016	41.28	42.905	0.45594	0.755014	0.167542	0.327101	1	1	NA	NA	1	1	37.78	40.99	0.110951	0.532567	0.105004	0.630021	1	1	NA	NA	1	1	1	1	NA
CNS-Medullo	0	0	0	0	3	2	9	2	60	0	0	0	0	1	3	3	8	50	0.0953484	0.457672	0.0220885	0.187016	37.22	38.03	0.602268	0.791019	0.113219	0.327101	1	0.984615	0.937405	1	0.998698	1	36.685	37.69	0.427123	0.854246	0.103343	0.630021	1	1	NA	NA	1	1	0.947368	0.969231	0.823843
CNS-Oligo	0	0	0	0	0	0	0	1	8	0	0	0	0	0	0	1	1	7	0.586646	0.782195	0.443721	0.626429	37.19	36.96	0.489428	0.755014	0.305434	0.431201	1	1	NA	NA	1	1	38.41	36.03	0.170877	0.683509	0.161855	0.663455	1	1	NA	NA	1	1	1	1	NA
CNS-PiloAstro	0	0	0	0	0	0	5	1	36	0	0	0	0	1	0	2	1	43	0.451668	0.677501	0.200773	0.43805	38.69	38.82	0.505592	0.755014	0.37391	0.498546	1	1	NA	NA	1	1	36.095	35.47	0.616134	0.892696	0.586183	0.875629	1	1	NA	NA	1	1	1	1	NA
ColoRect-AdenoCA	0	0	1	1	1	2	4	1	14	0	0	1	0	2	0	7	2	16	0.631286	0.797414	0.598518	0.684021	51.04	45.755	0.429923	0.755014	0.136461	0.327101	0.916667	1	0.403986	0.968152	0.997076	1	35.995	34.645	0.541754	0.892696	0.280223	0.736809	1	1	NA	NA	1	1	1	1	NA
Eso-AdenoCA	0	0	0	0	0	0	1	3	79	0	0	0	0	0	0	1	0	13	0.277834	0.6668	0.35158	0.562529	66.54	65.865	0.730928	0.791019	0.681916	0.779332	1	1	NA	NA	1	1	40.09	40.22	0.366337	0.844436	0.193508	0.663455	1	1	NA	NA	1	1	0.987952	1	1
Head-SCC	0	0	0	0	0	0	13	2	31	0	0	0	0	0	0	2	1	7	0.702097	0.802396	0.529741	0.653543	63.71	69.45	0.0627112	0.330565	0.123583	0.327101	1	1	NA	NA	1	1	37.98	37.915	0.9916	0.9916	0.749346	0.875629	1	1	NA	NA	1	1	1	1	NA
Kidney-ChRCC	0	0	0	0	0	3	3	9	9	0	0	0	0	1	1	2	3	12	0.275566	0.6668	0.544619	0.653543	62.925	64.59	0.633429	0.791019	0.782332	0.816346	1	1	NA	NA	1	1	37.805	35.68	0.0257859	0.298166	0.173985	0.663455	1	1	NA	NA	1	1	0.625	0.789474	0.405463
Kidney-RCC	0	0	1	0	1	2	13	3	70	0	0	0	0	0	1	5	3	44	0.790523	0.824893	0.193161	0.43805	58.405	58.2	0.534802	0.755014	0.0709738	0.327101	0.966667	0.981132	1	1	0.506023	1	42.27	51.59	0.049474	0.298166	0.714816	0.875629	0.977778	1	0.722053	1	0.998222	1	1	1	NA
Liver-HCC	0	2	6	5	21	22	66	27	76	1	0	3	2	17	3	12	7	43	0.00354532	0.0850876	0.348147	0.562529	38.515	39.915	0.0688677	0.330565	0.270525	0.405788	0.973451	0.988636	0.694302	0.972022	0.371255	1	33.48	33.84	0.387033	0.844436	0.307004	0.736809	0.995575	0.977273	0.394476	1	0.134314	1	0.955752	0.954545	1
Lung-AdenoCA	0	0	1	0	4	3	3	1	5	0	0	1	1	1	1	9	0	7	0.242361	0.6668	0.146295	0.43805	39.71	45.595	0.0104629	0.251109	0.0170743	0.327101	1	1	NA	NA	1	1	39.3	41.68	0.640548	0.892696	0.0658619	0.630021	1	1	NA	NA	1	1	0.764706	0.95	0.245828
Lung-SCC	0	0	0	0	0	3	14	1	19	0	0	0	0	0	0	2	2	6	0.148055	0.522216	0.26859	0.495858	65.42	67.295	0.949014	0.949014	0.758965	0.816346	1	1	NA	NA	1	1	45.12	35.315	0.0496943	0.298166	0.249637	0.736809	1	1	NA	NA	1	1	0.918919	0.8	0.614129
Lymph-BNHL	0	0	0	2	2	0	14	8	30	0	0	0	0	2	0	13	7	29	0.755773	0.824479	0.661813	0.721977	36.59	37.77	0.242198	0.581275	0.527309	0.632771	0.964286	1	0.517111	0.968152	0.997573	1	36.315	36.02	0.898254	0.979914	0.70918	0.875629	1	1	NA	NA	1	1	0.982143	1	1
Lymph-CLL	0	0	0	0	0	5	3	4	48	0	0	0	0	0	2	1	1	26	0.872136	0.872136	0.522419	0.653543	32.41	34.15	0.0260541	0.31265	0.0695893	0.327101	0.866667	0.933333	0.55323	0.968152	0.309572	1	32.4	32.73	0.823893	0.941591	0.838258	0.901111	1	1	NA	NA	1	1	1	0.966667	0.72219
Myeloid-MPN	0	0	0	0	1	0	2	0	8	0	0	0	0	0	0	0	0	12	0.152313	0.522216	0.132026	0.43805	43.14	46.34	0.059498	0.330565	0.183827	0.327101	1	1	NA	NA	1	1	31.24	34.365	0.316386	0.844436	0.863564	0.901111	1	1	NA	NA	1	1	0.909091	1	0.964508
Panc-AdenoCA	0	0	0	0	2	3	19	3	91	0	0	0	0	4	1	15	6	88	0.538031	0.759573	0.833238	0.833238	66.765	64.93	0.168357	0.555827	0.140754	0.327101	1	1	NA	NA	1	1	46.26	45.045	0.666854	0.892696	0.74919	0.875629	1	1	NA	NA	1	1	0.983051	1	0.492847
Panc-Endocrine	0	0	0	0	0	3	8	13	29	0	0	0	0	0	4	5	8	11	0.446501	0.677501	0.0501047	0.300628	65.3	66.41	0.390352	0.755014	0.190809	0.327101	1	1	NA	NA	1	1	41.55	40.495	0.739383	0.892696	0.562846	0.875629	1	1	NA	NA	1	1	0.735849	0.535714	0.116554
Skin-Melanoma	0	0	0	0	0	0	8	15	46	0	0	0	0	0	1	2	10	25	0.378066	0.677501	0.719219	0.750489	56.07	60.155	0.100911	0.403643	0.105807	0.327101	1	1	NA	NA	1	1	40.34	40.185	0.987015	0.9916	0.940621	0.940621	0.985507	1	1	1	0.997858	1	0.913043	0.947368	0.793319
SoftTissue-Osteosarc	0	0	0	0	1	0	3	2	10	0	0	0	0	0	0	2	1	16	0.443551	0.677501	0.13335	0.43805	43.13	42.85	0.715655	0.791019	0.17543	0.327101	1	1	NA	NA	1	1	35.32	33.84	0.59619	0.892696	0.726107	0.875629	1	1	NA	NA	1	1	0.9375	0.947368	1
Stomach-AdenoCA	0	0	0	0	0	2	12	9	27	0	0	0	0	0	0	0	4	14	0.0935057	0.457672	0.00442032	0.106088	38.82	45.355	0.229191	0.581275	0.47194	0.596135	1	1	NA	NA	1	1	37.055	37.265	0.743913	0.892696	0.717609	0.875629	1	1	NA	NA	1	1	0.98	0.944444	1
Thy-AdenoCA	0	0	0	0	0	0	6	1	4	0	0	0	0	0	0	12	5	20	0.412912	0.677501	0.244561	0.489122	75.77	70.25	0.382488	0.755014	0.17242	0.327101	1	1	NA	NA	1	1	43.53	41.08	0.351254	0.844436	0.766175	0.875629	1	1	NA	NA	1	1	1	1	NA
Pan-cancer	0	2	9	8	42	53	226	113	740	1	0	5	3	33	19	114	74	506	0.0633696	0.457672	0.0869647	0.417431	45.895	47.02	0.185276	0.555827	0.0827702	0.327101	0.982412	0.990728	0.190982	0.968152	0.183874	1	37.095	37.93	0.048956	0.298166	0.559038	0.875629	0.995812	0.997351	0.869333	1	0.891799	1	0.951424	0.954967	0.802834
[truncated: 99 more columns]
