# Supplementary material for: Sex differences in oncogenic mutational processes
Source: Nat Commun. 2020 Aug 28;11:4330. doi: 10.1038/s41467-020-17359-2 (PMC7455744; doi:10.1038/s41467-020-17359-2)
Supplement: Supplementary file 13 — Supplementary Data 10 [file 41467_2020_17359_MOESM13_ESM.xlsx]

## Sheet: Sheet1
Label	Synapse ID	ICGC DCC URL	ICGC DCC Filename	Access (Open/Controlled)
Donor clinical information	syn10389158	http://dcc.icgc.org/releases/PCAWG/clinical_and_histology/	pcawg_donor_clinical_August2016_v9.xlsx	Open
Description: Clinical data from PCAWG patients. This dataset includes information on donor demographics (age and sex); treatment, vital status and survival time; smoking history and alcohol history. Note that some of the data for some of the clinical features and risk factors are missing. The format is a spreadsheet.
Specimen histology and tumour subtypes	syn10389164	http://dcc.icgc.org/releases/PCAWG/clinical_and_histology/	pcawg_specimen_histology_August2016_v9.xlsx	Open
Description: The tumour subtypes were hand-curated and harmonised to icd-0-3 organ system and histological descriptions using a semi-automated process, and then grouped into a series of tiers using a tumour subtype grouping system. This grouping system was reviewed and approved by a group of pathology experts under the coordination of Dr. David Louis at Massachusetts General Hospital. The format …
Ancestry information	syn4877977	https://dcc.icgc.org/releases/PCAWG/germline_variations/ancestry_analysis/
Description: The set of inferred ancestry admixtures for each patient across PCAWG samples. Ancestry was inferred using using an ADMIXTURE-like likelihood model. The format is a spreadsheet. Also see Supplementary Table S1 for "Pan-cancer analysis of whole genomes"
Driver Mutations - ICGC	syn11639581	http://dcc.icgc.org/releases/PCAWG/driver_mutations/	TableS3_panorama_driver_mutations_ICGC_samples.public.tsv.gz	Open
Description: The set of inferred driver mutations in each patient’s tumour across PCAWG samples contributed by researchers in ICGC. All classes of somatic mutation are incorporated, including SNVs, indels, somatic mutations and copy number alterations. Drivers are annotated by whether they are coding or non-coding. Both somatic and pathogenic germline variants are reported. The format is a tab-de…
Driver Mutations - TCGA	syn11639581	http://dcc.icgc.org/releases/PCAWG/driver_mutations/	TableS3_panorama_driver_mutations_TCGA_samples.controlled.tsv.gz	Controlled
Description: The set of inferred driver mutations in each patient’s tumour across PCAWG samples contributed by researchers in TCGA. All classes of somatic mutation are incorporated, including SNVs, indels, somatic mutations and copy number alterations. Drivers are annotated by whether they are coding or non-coding. Both somatic and pathogenic germline variants are reported. The format is a tab-de…
Subclonal Reconstruction - ICGC	syn8532460	https://dcc.icgc.org/releases/PCAWG/subclonal_reconstruction	20170325_consensus_subclonal_reconstruction_beta1.icgc.controlled.tar.gz	Controlled
Description: The set of consensus subcloncal reconstructions across PCAWG tumour samples contributed by projects run under the auspices of ICGC. Each reconstruction represents the conservative estimate of the amount of subclonal signal for each sample, based on combining the results from 11 individual callers. All 11 callers were run on clonal copy number segments from the final consensus copy nu…
Subclonal Reconstruction - TCGA	syn8532460	https://dcc.icgc.org/releases/PCAWG/subclonal_reconstruction	20170325_consensus_subclonal_reconstruction_beta1.tcga.controlled.tar.gz	Controlled
Description: The set of consensus subcloncal reconstructions across PCAWG tumour samples contributed by projects run under the auspices of TCGA. Each reconstruction represents the conservative estimate of the amount of subclonal signal for each sample, based on combining the results from 11 individual callers. All 11 callers were run on clonal copy number segments from the final consensus copy nu…
Consensus SNV+Indel - ICGC	syn7357330	http://dcc.icgc.org/releases/PCAWG/consensus_snv_indel/	final_consensus_snv_indel_icgc.controlled.tgz	Controlled
Description: The set of somatically acquired SNVs and indels across PCAWG tumour samples contributed by projects run under the auspices of ICGC. Variant calls were generated by three pipelines run independently on each sample, with subsequent merging into a consensus set of high-quality calls. The file is formatted using the MAF format.
Consensus SNV+Indel - TCGA	syn7357330	http://dcc.icgc.org/releases/PCAWG/consensus_snv_indel/	final_consensus_snv_indel_tcga.controlled.tgz	Controlled
Description: The set of somatically acquired SNVs and indels across PCAWG tumour samples contributed by projects run under the auspices of TCGA. Variant calls were generated by three pipelines run independently on each sample, with subsequent merging into a consensus set of high-quality calls.The file is formatted using the MAF format.
Consensus CNA - ICGC	syn8042988	http://dcc.icgc.org/releases/PCAWG/consensus_cnv/	consensus.20170119.somatic.cna.icgc.public.tar.gz	Open
Description: The set of somatically acquired copy number alterations across PCAWG tumour samples contributed by researchers in ICGC. Variant calls were generated by three pipelines run independently on each sample, with subsequent merging into a consensus set of high-quality calls. The file is formatted using the VCF format.
Consensus CNA - TCGA	syn8042988	http://dcc.icgc.org/releases/PCAWG/consensus_cnv/	consensus.20170119.somatic.cna.tcga.public.tar.gz	Open
Description: The set of somatically acquired copy number alterations across PCAWG tumour samples contributed by researchers in TCGA. Variant calls were generated by three pipelines run independently on each sample, with subsequent merging into a consensus set of high-quality calls. The file is formatted using the VCF format.
Mutation Signatures - SBS	syn11738669	https://dcc.icgc.org/releases/PCAWG/mutational_signatures/Signatures_in_Samples/SP_Signatures_in_Samples	PCAWG_sigProfiler_SBS_signatures_in_samples.csv	Open
Description: The set of inferred Single Base Substitution mutation signatures and mutation signature activity in each patient’s tumour across all PCAWG samples. All SBS signatures are incorporated and the number of attributed mutations per signature per tumour are described. The format is a tab-delimited flat text file.
Mutation Signatures - DBS	syn11738667	https://dcc.icgc.org/releases/PCAWG/mutational_signatures/Signatures_in_Samples/SP_Signatures_in_Samples	PCAWG_sigProfiler_DBS_signatures_in_samples.csv	Open
Description: The set of Doublet Base Substitution mutation signatures and mutation signature activity in each patient’s tumour across all PCAWG samples. All DBS signatures are incorporated and the number of attributed mutations per signature per tumour are described. The format is a tab-delimited flat text file.
Mutation Signatures - ID	syn11738668	https://dcc.icgc.org/releases/PCAWG/mutational_signatures/Signatures_in_Samples/SP_Signatures_in_Samples	PCAWG_SigProfiler_ID_signatures_in_samples.csv	Open
Description: The set of Indel mutation signatures and mutation signature activity in each patient’s tumour across all PCAWG samples. All ID signatures are incorporated and the number of attributed mutations per signature per tumour are described. The format is a tab-delimited flat text file.
Quality Control Measures	syn5864470	https://dcc.icgc.org/releases/PCAWG/quality_control_info	PAWG_QC_Summary_of_Measures.tsv	Open
Description: The set of quality control measures across PCAWG tumour and normal samples. Values for individual QA measures are provided, along with a star rating for over all sequencing quality where for each QC measure, a star is awarded if both the tumour and normal pass the threshold. The format is a tab-delimited flat text file.
